# Supplementary material for: Shared inflammatory glial cell signature after stab wound injury, revealed by spatial, temporal, and cell-type-specific profiling of the murine cerebral cortex
Source: Nat Commun. 2024 Apr 3;15:2866. doi: 10.1038/s41467-024-46625-w (PMC10991294; doi:10.1038/s41467-024-46625-w)
Supplement: Supplementary file 4 — Supplementary Data 1 [file 41467_2024_46625_MOESM4_ESM.xlsx]

## Sheet: Cluster_VI_enriched_genes
	names	logfoldchanges	pvals	pvals_adj
0	Serpina3n	3.29596	4.79413e-72	7.81684e-68
1	C1qc	2.64936	4.39323e-66	3.58158e-62
2	Gfap	2.64697	2.98933e-64	1.6247e-60
3	Tyrobp	2.3751	6.83209e-59	2.78493e-55
4	Ifi27l2a	3.77529	1.81661e-55	4.2314e-52
5	C1qb	2.46276	1.40437e-56	4.57964e-53
6	C1qa	3.02065	1.55607e-54	3.17147e-51
7	Ctss	2.18029	3.32725e-56	9.04181e-53
8	Ctsd	1.93322	2.90531e-54	5.26346e-51
9	B2m	1.56143	3.87231e-51	6.31381e-48
10	Lcn2	6.24838	2.92085e-44	3.17496e-41
11	Vim	3.06702	2.0055e-49	2.72497e-46
12	Cd52	3.42196	2.95421e-47	3.70526e-44
13	S100a6	2.27093	1.06268e-49	1.57519e-46
14	Ifitm3	2.52695	1.90267e-46	2.21594e-43
15	Grn	2.2939	5.48502e-44	5.26078e-41
16	Sparc	1.61688	3.30131e-44	3.36424e-41
17	Ly86	2.71353	1.48243e-40	1.27216e-37
18	Hexb	1.77972	9.52337e-41	8.62659e-38
19	Fcrls	2.97834	1.9614e-38	1.33253e-35
20	Ctla2a	3.00159	1.05604e-38	7.48641e-36
21	Fabp7	2.40424	6.44794e-39	4.7788e-36
22	Mpeg1	2.82115	1.41577e-37	8.87848e-35
23	Fcer1g	2.35905	5.28691e-38	3.44812e-35
24	Olfml3	2.40952	1.63289e-35	9.86086e-33
25	Ftl1	1.29422	2.33599e-32	1.31339e-29
26	Lgals1	2.13844	8.38584e-32	4.41068e-29
27	H2-D1	1.67548	6.36857e-32	3.46132e-29
28	Dhrs1	1.57533	2.81796e-31	1.41704e-28
29	Csf1r	1.8035	2.86797e-31	1.41704e-28
30	Ctsh	2.50967	6.49017e-30	3.02349e-27
31	Ctsz	1.85973	3.59613e-30	1.72455e-27
32	Lgals3bp	2.38787	2.07437e-29	9.39519e-27
33	Igfbp7	1.77976	4.67834e-29	2.06163e-26
34	Trem2	2.13874	1.16988e-28	5.01971e-26
35	Lyz2	2.91661	1.16858e-27	4.88558e-25
36	Fn1	2.40504	1.97221e-27	8.03922e-25
37	Ly6a	1.73347	2.62635e-27	1.04376e-24
38	Gpx1	1.0433	2.68862e-27	1.04376e-24
39	Lgmn	1.3388	2.76702e-27	1.04922e-24
40	Aif1	2.24406	1.34569e-26	4.9867e-24
41	S100a13	1.31846	3.07821e-26	1.09109e-23
42	Cyba	2.33849	1.12111e-25	3.88929e-23
43	Tspo	2.46703	1.29044e-25	4.38347e-23
44	Cldn5	1.92865	1.46744e-25	4.88298e-23
45	Mef2c	1.2246	4.55375e-25	1.45586e-22
46	Ifi30	3.38232	2.72902e-24	8.39559e-22
47	Bst2	2.57994	5.82713e-25	1.82714e-22
48	Tmem176a	1.88972	5.60928e-24	1.69369e-21
49	Laptm5	1.96115	8.17352e-24	2.37981e-21
50	Hmox1	4.13301	2.75083e-22	7.35283e-20
51	Cd68	2.74162	1.09908e-22	3.03737e-20
52	H2-K1	1.68396	4.28547e-23	1.20474e-20
53	Fcgr3	2.11839	2.24063e-22	6.0889e-20
54	Sat1	1.18332	3.08927e-22	8.12428e-20
55	S100a11	2.53716	2.10196e-21	5.44006e-19
56	Timp1	5.38619	2.74952e-20	6.59277e-18
57	Tmsb10	1.02968	3.68993e-21	9.40068e-19
58	Pycard	2.76725	1.05489e-20	2.60606e-18
59	Tmem176b	1.44807	5.43831e-21	1.36418e-18
60	Col4a1	2.18066	4.2779e-20	9.82411e-18
61	Arpc1b	1.90441	2.9039e-20	6.86204e-18
62	Cd34	1.34077	8.90852e-20	1.96288e-17
63	Adgrl4	2.14328	2.0375e-19	4.42953e-17
64	Clic1	2.18461	4.6779e-19	9.9056e-17
65	Lgals9	2.54689	1.29167e-18	2.63258e-16
66	Tuba1c	3.46553	4.54853e-18	8.52458e-16
67	Pld4	2.48688	2.07154e-18	4.11908e-16
68	Chil1	2.28796	2.3807e-18	4.67679e-16
69	Tagln2	2.21594	3.37112e-18	6.46661e-16
70	Tgm1	7.30918	2.12528e-17	3.60966e-15
71	Stab1	2.94555	1.43029e-17	2.54667e-15
72	Hmgb2	2.15963	1.36684e-17	2.49166e-15
73	Nek6	1.54773	1.37534e-17	2.49166e-15
74	Srgn	1.82303	1.51235e-17	2.6515e-15
75	Col4a2	1.99512	3.51974e-17	5.79691e-15
76	Ptpn18	2.03089	4.02835e-17	6.43943e-15
77	C4b	1.84487	5.04991e-17	7.99406e-15
78	Rac2	2.85889	1.20747e-16	1.82295e-14
79	AF251705	2.31657	1.04962e-16	1.59945e-14
80	Igfbp2	1.54996	5.60585e-17	8.78878e-15
81	Gusb	1.70217	7.57157e-17	1.17576e-14
82	Sdc3	1.11327	8.70787e-17	1.33945e-14
83	Itgam	2.41278	1.87369e-16	2.70358e-14
84	Fcgr2b	2.71981	2.36243e-16	3.37889e-14
85	Hexa	1.27421	1.84079e-16	2.67982e-14
86	Nes	3.37009	6.70521e-16	9.26512e-14
87	Spp1	3.38163	8.86924e-16	1.21524e-13
88	Ccnd1	1.91133	3.60444e-16	5.11047e-14
89	Alox5ap	2.09504	4.89001e-16	6.81466e-14
90	Fxyd5	1.91301	4.09776e-16	5.75982e-14
91	Ube2c	3.92606	1.24268e-15	1.66081e-13
92	Rrm2	3.7931	2.2127e-15	2.84138e-13
93	Birc5	3.62236	2.25929e-15	2.85564e-13
94	Tubb6	4.60964	3.28339e-15	4.11813e-13
95	Nupr1	1.87162	1.21402e-15	1.63592e-13
96	Itgb2	2.78363	1.90296e-15	2.48222e-13
97	Unc93b1	2.068	1.81617e-15	2.38812e-13
98	Psmb8	2.39742	4.07065e-15	4.99037e-13
99	Gngt2	2.19089	4.3205e-15	5.25715e-13
100	Ccl12	3.61268	8.83074e-15	1.04337e-12
101	Cd53	2.20059	6.05358e-15	7.29374e-13
102	Stat1	1.69371	7.2733e-15	8.65629e-13
103	Ly6c1	1.17404	9.05378e-15	1.06203e-12
104	Car8	1.96914	1.87852e-14	2.14191e-12
105	Rhoc	1.70547	1.72644e-14	1.98236e-12
106	Isg15	3.04955	5.69025e-14	6.1853e-12
107	Mrps6	1.13692	2.89698e-14	3.21329e-12
108	Lyn	2.3819	1.02681e-13	1.10875e-11
109	Arhgdib	2.05211	1.036e-13	1.11132e-11
110	Creg1	1.383	1.24957e-13	1.32301e-11
111	Ucp2	1.73587	1.34156e-13	1.39326e-11
112	Itga6	1.71173	1.79135e-13	1.83698e-11
113	Msn	2.05625	3.07727e-13	3.09722e-11
114	Ctsc	1.89004	4.08821e-13	4.06453e-11
115	Bcl2a1b	3.37864	7.93418e-13	7.56531e-11
116	Aldh1l1	1.16331	4.60817e-13	4.52628e-11
117	Tnfrsf1a	1.9872	6.24099e-13	6.0571e-11
118	Tmem252	3.32497	1.17627e-12	1.09595e-10
119	Vwf	2.22277	8.24872e-13	7.8195e-11
120	Lgals3	3.60628	1.64739e-12	1.5006e-10
121	Tspan4	1.51017	1.17542e-12	1.09595e-10
122	Adgre1	2.54082	1.78396e-12	1.61597e-10
123	Itgb5	1.41495	1.31849e-12	1.22147e-10
124	Anxa3	1.97086	2.01823e-12	1.81808e-10
125	Cdk1	3.98049	3.77927e-12	3.24321e-10
126	AU020206	3.12405	3.03803e-12	2.63484e-10
127	Pbk	3.85377	3.89091e-12	3.32154e-10
128	Top2a	3.88381	4.00213e-12	3.39868e-10
129	Rnaset2a	1.74749	2.62356e-12	2.31227e-10
130	Ecscr	2.26615	3.54399e-12	3.05739e-10
131	Pbxip1	1.40902	2.61516e-12	2.31227e-10
132	Hspb6	1.76827	2.98742e-12	2.6048e-10
133	Gbp3	2.48617	4.61953e-12	3.86264e-10
134	Cd93	2.72908	1.49274e-11	1.17581e-09
135	Wfdc17	2.86874	1.55643e-11	1.21424e-09
136	Cks2	2.14948	1.45645e-11	1.15279e-09
137	Cd302	1.06922	1.05051e-11	8.48769e-10
138	S100a10	1.01772	1.05153e-11	8.48769e-10
139	Anxa2	1.97614	1.54766e-11	1.2132e-09
140	Ms4a6d	3.61453	2.69967e-11	2.01918e-09
141	Cdh5	2.08825	1.7599e-11	1.35355e-09
142	Fcgr1	2.79492	2.98945e-11	2.21559e-09
143	Irgm1	1.73218	2.89492e-11	2.15533e-09
144	Rnaset2b	1.47154	4.64063e-11	3.39307e-09
145	Eif4ebp1	1.63953	6.18752e-11	4.42489e-09
146	Bin2	2.42625	9.07189e-11	6.38354e-09
147	Plin2	2.44701	1.02527e-10	7.11362e-09
148	Ncf1	2.48255	1.15109e-10	7.91918e-09
149	Cst7	4.59994	2.33513e-10	1.50971e-08
150	C3ar1	3.18267	2.12254e-10	1.38988e-08
151	Rtp4	2.37326	1.80132e-10	1.20371e-08
152	Cobl	1.00205	1.56533e-10	1.05903e-08
153	Atp2b4	1.15155	1.60839e-10	1.07946e-08
154	Mafb	1.30505	1.88253e-10	1.24775e-08
155	Mki67	3.87835	3.57766e-10	2.20961e-08
156	Gpr34	1.56685	2.41405e-10	1.54357e-08
157	Spi1	2.31952	2.92177e-10	1.8183e-08
158	Pcna	1.05311	2.47289e-10	1.57368e-08
159	Cd151	1.27587	2.56828e-10	1.61683e-08
160	Ccna2	3.41459	4.10589e-10	2.498e-08
161	Doc2a	1.10422	4.82361e-10	2.91292e-08
162	Rasgrf2	1.07896	5.1208e-10	3.08099e-08
163	Cyth4	2.03957	6.28732e-10	3.72781e-08
164	Irf8	2.31013	7.48608e-10	4.39067e-08
165	Prc1	3.94562	1.04827e-09	5.99719e-08
166	Pglyrp1	1.71744	8.15471e-10	4.76568e-08
167	Ptpn6	2.57662	1.08126e-09	6.14281e-08
168	Klhl6	3.24007	1.34151e-09	7.51662e-08
169	Esam	1.43845	9.70251e-10	5.59009e-08
170	Tlr2	3.65137	1.56577e-09	8.68361e-08
171	Cx3cr1	1.486	1.45252e-09	8.08308e-08
172	Lcp1	2.0149	1.82823e-09	1.00031e-07
173	Tgfbr2	1.50054	1.77004e-09	9.75015e-08
174	Ms4a6c	4.06346	2.68768e-09	1.39562e-07
175	Fgfrl1	1.39459	1.9173e-09	1.03515e-07
176	Dap	1.68927	1.98836e-09	1.06645e-07
177	Lst1	1.3378	1.90997e-09	1.03515e-07
178	Syt17	1.33259	1.95333e-09	1.05113e-07
179	Ifit3	1.87107	2.20995e-09	1.16991e-07
180	Crip1	1.2737	2.02162e-09	1.08074e-07
181	Ppic	2.75604	3.17064e-09	1.61554e-07
182	Lockd	3.25911	3.4827e-09	1.74724e-07
183	Vwa1	1.24251	2.83341e-09	1.45738e-07
184	Tapbp	1.18575	3.10222e-09	1.58563e-07
185	Vsir	1.38862	3.5486e-09	1.77484e-07
186	Capg	2.84608	4.64639e-09	2.25474e-07
187	S100a4	1.9595	4.04296e-09	1.99759e-07
188	Tpm4	1.28723	4.00058e-09	1.98266e-07
189	Oasl2	2.89869	5.51502e-09	2.64478e-07
190	Tm4sf1	1.42839	4.6037e-09	2.2407e-07
191	Tmem119	1.30573	5.1263e-09	2.47291e-07
192	Mgp	1.27541	6.06868e-09	2.87645e-07
193	Efemp2	1.53941	6.55591e-09	3.08942e-07
194	Plek	1.66254	6.99416e-09	3.27701e-07
195	Tnfrsf12a	1.57373	7.21697e-09	3.3525e-07
196	Cacna1g	1.07667	7.70037e-09	3.56689e-07
197	Slco2b1	1.51349	8.93505e-09	4.04683e-07
198	Abca1	1.31902	9.1042e-09	4.10066e-07
199	Slc40a1	1.81809	1.01753e-08	4.52067e-07
200	Selplg	1.09005	9.43788e-09	4.23924e-07
201	Rnase4	1.2129	9.8253e-09	4.40114e-07
202	Lilrb4a	4.79672	1.57431e-08	6.77285e-07
203	Ifitm2	1.21701	1.01512e-08	4.52067e-07
204	Sdf2l1	1.34512	1.31954e-08	5.79922e-07
205	Ppp1r18	1.61176	1.39594e-08	6.10209e-07
206	Pold4	1.04273	1.44075e-08	6.28112e-07
207	Cpne5	1.10777	1.45499e-08	6.32628e-07
208	Npl	2.04898	1.9272e-08	8.12143e-07
209	Pros1	1.63859	1.89823e-08	8.03911e-07
210	Inpp5d	1.67131	1.92763e-08	8.12143e-07
211	Cxcl16	2.85388	2.55463e-08	1.05451e-06
212	2810417H13Rik	3.60097	3.08754e-08	1.2523e-06
213	Hbegf	1.75146	2.69753e-08	1.10789e-06
214	Cmtm7	2.01086	2.7415e-08	1.12031e-06
215	Irf9	1.69883	3.00131e-08	1.22341e-06
216	Ptprc	2.74091	3.48951e-08	1.39452e-06
217	Tk1	4.11476	4.28538e-08	1.67435e-06
218	Rnf213	2.08594	3.57815e-08	1.42645e-06
219	Cd44	3.04548	4.29243e-08	1.67435e-06
220	Serpinh1	1.59235	3.68959e-08	1.46372e-06
221	Pecam1	1.54881	3.82003e-08	1.50813e-06
222	Irf7	2.61746	4.67169e-08	1.81362e-06
223	Cks1b	1.76503	4.21427e-08	1.65177e-06
224	Ccdc80	1.66142	4.12927e-08	1.62236e-06
225	Bcl3	4.3299	5.62251e-08	2.16726e-06
226	Psmb9	2.36447	6.75519e-08	2.55553e-06
227	Wfs1	1.0664	6.40347e-08	2.42811e-06
228	Gpr17	1.33615	6.77402e-08	2.55672e-06
229	Ccl2	5.09711	1.03414e-07	3.74705e-06
230	Fam64a	4.13405	1.24822e-07	4.38627e-06
231	Cd33	1.95145	1.09837e-07	3.96214e-06
232	S1pr3	1.98325	1.18664e-07	4.18792e-06
233	Cdca3	2.95087	1.30939e-07	4.58145e-06
234	Slc14a1	1.52946	1.1365e-07	4.05486e-06
235	Cd72	3.74921	1.53112e-07	5.278e-06
236	Glipr2	2.35675	1.33e-07	4.64359e-06
237	Scamp2	1.13597	1.16988e-07	4.15574e-06
238	Slc39a1	1.05644	1.17435e-07	4.16254e-06
239	Emp3	1.96765	1.29346e-07	4.53546e-06
240	Pdlim4	1.33228	1.34347e-07	4.68063e-06
241	Ccnb1	1.64666	1.45819e-07	5.05868e-06
242	Tmem86a	1.17531	1.47679e-07	5.10149e-06
243	Cd84	2.49459	1.70194e-07	5.79336e-06
244	Cenpa	1.97156	1.67876e-07	5.7384e-06
245	Tpx2	3.05296	1.89902e-07	6.38422e-06
246	Trim30a	2.95321	1.93731e-07	6.49955e-06
247	Akr1b8	3.37683	2.16528e-07	7.23462e-06
248	Myh9	1.26651	1.89743e-07	6.38422e-06
249	Cav1	1.41353	1.8854e-07	6.3647e-06
250	Cd5l	7.30577	2.98013e-07	9.64109e-06
251	Racgap1	1.50631	2.24951e-07	7.4701e-06
252	Lair1	1.74453	2.33844e-07	7.74965e-06
253	Dock2	2.63015	2.67292e-07	8.7867e-06
254	Flna	1.17106	2.37345e-07	7.84971e-06
255	Ifi204	3.79681	3.13092e-07	1.00753e-05
256	Podxl	1.40906	2.63099e-07	8.68385e-06
257	Mcm5	1.92159	2.87774e-07	9.39647e-06
258	Csf3r	2.29878	2.92075e-07	9.50244e-06
259	Ecm1	1.90176	2.92562e-07	9.50244e-06
260	Knstrn	3.22724	3.32474e-07	1.05407e-05
261	Kpna2	1.53243	3.20718e-07	1.02939e-05
262	P2ry6	2.19594	3.32933e-07	1.05407e-05
263	Slc11a1	2.77184	3.6045e-07	1.1324e-05
264	Fcgr4	4.04206	4.01913e-07	1.253e-05
265	Fermt3	2.32441	4.00559e-07	1.25117e-05
266	Col3a1	2.78132	4.89103e-07	1.50107e-05
267	Abi3	2.10156	4.52971e-07	1.3988e-05
268	Aurkb	3.91397	5.33293e-07	1.61324e-05
269	Nckap1l	1.92181	4.91194e-07	1.50235e-05
270	Ckap2	3.47656	5.94241e-07	1.77782e-05
271	Cited4	1.17996	4.89768e-07	1.50107e-05
272	Gins2	2.5589	6.45728e-07	1.92832e-05
273	Eva1b	1.75988	7.0716e-07	2.0926e-05
274	Eng	1.27647	7.22425e-07	2.1339e-05
275	Lrig1	1.20018	7.45883e-07	2.18734e-05
276	Dnase2a	1.81339	8.67846e-07	2.52232e-05
277	Fgd2	2.04061	9.14242e-07	2.64304e-05
278	Pdzrn3	1.02031	8.74187e-07	2.53623e-05
279	Edem1	1.16122	8.95203e-07	2.59259e-05
280	Nusap1	3.86541	1.11129e-06	3.13486e-05
281	Csf2ra	1.38888	9.48894e-07	2.7287e-05
282	Cux2	1.00182	9.34107e-07	2.69092e-05
283	Npnt	1.13204	9.96982e-07	2.85691e-05
284	Il10ra	2.24019	1.09481e-06	3.09912e-05
285	Lcp2	2.70415	1.15691e-06	3.22451e-05
286	Hmha1	2.10544	1.13921e-06	3.20234e-05
287	Hpgds	2.16545	1.15289e-06	3.21882e-05
288	Cmtm3	1.39502	1.09185e-06	3.09612e-05
289	Ckap2l	3.08704	1.29771e-06	3.59851e-05
290	Tlr7	2.5729	1.31406e-06	3.63147e-05
291	Ccl3	4.15753	1.56186e-06	4.24437e-05
292	Bmp1	1.00023	1.3485e-06	3.71407e-05
293	Gpnmb	2.40062	1.54208e-06	4.1976e-05
294	Cdca8	2.52421	1.68564e-06	4.52791e-05
295	Uhrf1	3.44614	1.83168e-06	4.85551e-05
296	Lat2	2.43109	1.82113e-06	4.83607e-05
297	Spag5	1.59645	1.69392e-06	4.54267e-05
298	A2m	1.91481	1.8344e-06	4.85551e-05
299	Robo3	1.2289	1.83838e-06	4.85814e-05
300	Ltc4s	1.11909	1.80347e-06	4.80483e-05
301	Cdc20	2.76944	2.27427e-06	5.90478e-05
302	Ltbr	1.4133	2.13627e-06	5.57309e-05
303	BC028528	1.3713	2.18962e-06	5.70315e-05
304	Rrm1	1.15489	2.29857e-06	5.94891e-05
305	Dact2	1.01811	2.45894e-06	6.32382e-05
306	Rab3il1	1.50612	2.60537e-06	6.64799e-05
307	Gmfg	1.83384	2.66844e-06	6.77708e-05
308	Igf1	1.66658	2.65065e-06	6.7424e-05
309	Emp1	2.59961	2.85607e-06	7.17484e-05
310	Cd48	2.59302	2.97769e-06	7.43676e-05
311	Nfe2l2	1.09256	2.84936e-06	7.16958e-05
312	Ccnb2	2.83743	3.20964e-06	7.94131e-05
313	Tnfaip8l2	2.16246	3.10832e-06	7.72579e-05
314	Il13ra1	2.04289	3.35375e-06	8.24779e-05
315	Hvcn1	2.22396	3.38517e-06	8.30226e-05
316	Vip	1.22248	3.25182e-06	8.0092e-05
317	Socs3	2.58603	3.64683e-06	8.84845e-05
318	Esyt1	1.38321	3.59246e-06	8.72951e-05
319	Elk3	1.43771	4.01555e-06	9.62847e-05
320	Fli1	1.9157	4.2538e-06	0.000101698
321	Rab32	2.22781	4.85037e-06	0.000114616
322	Spc25	3.11884	5.12231e-06	0.000120172
323	Cd37	1.86546	4.95329e-06	0.00011671
324	Gbp7	2.06032	5.16979e-06	0.000121111
325	Higd1b	1.56039	5.1829e-06	0.000121244
326	Iqgap1	1.28473	6.25699e-06	0.000143893
327	Man2b2	1.72473	6.55386e-06	0.000149665
328	Tagln	1.62584	7.15672e-06	0.00016207
329	Tcirg1	1.52289	7.35866e-06	0.000166412
330	Gpsm3	1.93208	7.51124e-06	0.000169158
331	Sox18	1.37216	7.42061e-06	0.00016758
332	Milr1	3.70221	8.60233e-06	0.000191613
333	Icam2	2.02282	8.05411e-06	0.000180885
334	Lipa	1.09773	8.30083e-06	0.000185914
335	Ccl4	4.38034	9.78981e-06	0.000214836
336	Plk1	2.90919	9.28561e-06	0.000205709
337	Cdkn2c	1.49546	8.633e-06	0.000192034
338	Tlr13	3.12836	9.52102e-06	0.000210068
339	Osmr	2.36006	9.41719e-06	0.000208059
340	Cenpm	1.74937	9.31651e-06	0.000206113
341	Ifngr1	1.05408	9.11386e-06	0.000202454
342	Lamc1	1.1096	9.27278e-06	0.000205704
343	Spc24	2.01181	1.03725e-05	0.000226707
344	Lpcat2	1.15567	1.0211e-05	0.000223777
345	Hk3	3.21108	1.15402e-05	0.000249553
346	Ctla2b	2.44004	1.10518e-05	0.000239946
347	Chrdl1	1.48572	1.06005e-05	0.000231381
348	Tie1	1.77473	1.09114e-05	0.000237531
349	Il4ra	2.09579	1.24279e-05	0.000264884
350	H2-Q7	2.79446	1.3345e-05	0.000281125
351	Csf2rb	3.37797	1.41957e-05	0.000296321
352	Tnfsf12	1.13523	1.3202e-05	0.000278833
353	Hcst	2.15723	1.38004e-05	0.000289223
354	Tgm2	1.57325	1.33828e-05	0.000281556
355	Xlr	2.28835	1.45577e-05	0.000303146
356	Tcf19	1.28702	1.41286e-05	0.000295343
357	Hcls1	2.26475	1.61944e-05	0.000331305
358	Vasp	1.29336	1.55086e-05	0.000320492
359	Ltk	1.11135	1.57445e-05	0.000323764
360	Xaf1	1.11169	1.63891e-05	0.000334867
361	Trim47	2.0449	1.71108e-05	0.000346268
362	Zbp1	3.80895	1.88715e-05	0.000377083
363	Clcf1	3.89563	1.95079e-05	0.000388249
364	F11r	1.69381	1.74611e-05	0.000351921
365	Vav1	2.32732	1.84323e-05	0.000369212
366	Mxd3	2.80394	2.023e-05	0.00040079
367	Aspg	2.36071	2.09717e-05	0.000413359
368	Ifi44	3.93582	2.28591e-05	0.000443184
369	Foxm1	2.69273	2.22258e-05	0.000434003
370	Cela1	1.48858	2.11982e-05	0.000416429
371	Cebpa	1.64052	2.17799e-05	0.000425805
372	Ptgfrn	1.05939	2.12493e-05	0.000416429
373	Cdkn3	3.93517	2.52828e-05	0.000484414
374	Parp12	1.37963	2.40362e-05	0.0004638
375	Myo1f	2.41785	2.60098e-05	0.000497175
376	Igtp	1.38948	2.69629e-05	0.000510605
377	Glt8d2	1.18805	2.68003e-05	0.000508115
378	Atad2	1.34802	2.99638e-05	0.000560275
379	Il10rb	1.19126	3.07376e-05	0.0005714
380	Tbxas1	2.21659	3.30355e-05	0.000607265
381	Cdca5	4.07057	3.68682e-05	0.00067091
382	Tgfb1	2.44823	3.69409e-05	0.000671484
383	Pde3b	1.39203	3.58321e-05	0.000654247
384	Ms4a7	2.88688	3.93749e-05	0.000710185
385	Mcm2	1.56343	3.822e-05	0.000692419
386	Herc6	1.22498	3.87864e-05	0.000701901
387	Ndufa4l2	1.47203	3.89535e-05	0.000703362
388	Rbl1	2.71158	4.37384e-05	0.000776857
389	Aurka	2.61341	4.36756e-05	0.000776587
390	C5ar1	3.28278	4.5234e-05	0.000799069
391	Ptges	1.78694	4.25873e-05	0.000759722
392	Fblim1	3.23469	4.57678e-05	0.000805249
393	Apobec3	2.16697	4.51141e-05	0.000797815
394	Gcnt2	1.01627	4.3901e-05	0.000778639
395	Sh3pxd2b	1.46978	4.45288e-05	0.000788319
396	Cdkn1a	1.26653	4.54861e-05	0.000802652
397	Hacd4	2.21622	4.67868e-05	0.000816766
398	Tnnc1	1.25303	5.14172e-05	0.000889976
399	Lsr	1.58862	5.44793e-05	0.000936022
400	Serpine1	4.52908	6.16911e-05	0.00104344
401	Eogt	1.09688	5.92233e-05	0.00100902
402	Ehd2	2.26087	6.41678e-05	0.0010775
403	Csf2rb2	3.81122	6.82039e-05	0.00113015
404	Gmnn	1.24268	6.33209e-05	0.00106658
405	Sash3	2.7986	7.30491e-05	0.00119946
406	Sardh	1.45058	6.96115e-05	0.00114997
407	Kdr	1.3547	7.18952e-05	0.0011829
408	Fam111a	2.32328	8.43741e-05	0.00136205
409	Hspg2	1.91592	8.76074e-05	0.00140733
410	Gsdmd	2.37147	8.98882e-05	0.00143689
411	Brip1os	1.10597	8.96906e-05	0.00143514
412	Stk10	1.73907	9.24313e-05	0.00146747
413	Naglu	1.1663	9.58982e-05	0.00151221
414	Gja4	1.70112	9.74201e-05	0.00153176
415	Adam8	2.18191	0.000100133	0.00156987
416	Gm694	1.86072	9.84058e-05	0.00154577
417	Lmnb1	1.67276	0.00010116	0.00158293
418	Ampd3	1.015	0.000104204	0.00162122
419	Plp2	1.32158	0.000107793	0.0016691
420	Ifit3b	1.81829	0.000111237	0.00171916
421	Stard8	1.02877	0.00011046	0.00170877
422	Bub1	4.73118	0.000121656	0.00185383
423	Nrros	1.49264	0.000114938	0.00176965
424	Kif4	3.02084	0.000126277	0.00191353
425	Slc15a3	2.76544	0.000130141	0.00196477
426	Slc39a8	1.77243	0.000131123	0.00197777
427	Tacc3	1.5626	0.000132938	0.00199541
428	P2ry13	1.28828	0.000133027	0.00199541
429	BC030499	1.59793	0.000137142	0.00204771
430	Ms4a6b	2.29574	0.00014183	0.0021023
431	Ncaph	3.07196	0.000149459	0.00220337
432	Hhex	1.96413	0.00015205	0.00223753
433	Ptrf	1.10692	0.000148438	0.00219228
434	Phf11d	3.23012	0.000171041	0.00245712
435	Gcnt1	2.02314	0.000168898	0.00243922
436	Wwtr1	1.07796	0.000166167	0.00240831
437	H19	4.71252	0.000181487	0.00258441
438	Naip2	3.38231	0.000181209	0.00258288
439	Mylip	1.02895	0.000184931	0.00262657
440	Kif11	2.30431	0.000190653	0.00269143
441	Acvrl1	1.29023	0.00018724	0.00265243
442	Casp8	1.70298	0.000208528	0.00290603
443	Itga1	2.33832	0.000212611	0.00295787
444	Tnfrsf1b	2.25162	0.000213875	0.00297038
445	Parp9	1.86154	0.000215487	0.00299022
446	Bvht	1.43222	0.000213648	0.00296977
447	Cd180	2.93975	0.000222173	0.00306734
448	Kif20a	2.86509	0.00022963	0.00315161
449	Rasal3	2.18531	0.000223908	0.00308867
450	Aplnr	4.3737	0.000238965	0.00325235
451	Myh7	1.1695	0.000227929	0.00314149
452	Hn1l	1.4668	0.000228261	0.0031434
453	Ccl6	1.42619	0.000228677	0.00314383
454	Etv6	1.13995	0.000228505	0.00314383
455	Siglech	1.07793	0.000240825	0.00327493
456	Usp18	2.36469	0.00024816	0.00335788
457	Mcm3	1.94253	0.000248909	0.00336244
458	AB124611	3.70854	0.000259501	0.00347958
459	Epsti1	2.48817	0.000261462	0.00350011
460	P4ha3	1.89009	0.00026201	0.00350458
461	Tmem106a	2.54391	0.000272035	0.00361494
462	Sla	1.61426	0.000269384	0.00358849
463	Hmmr	2.57399	0.000277396	0.00367718
464	Ch25h	3.41345	0.000293278	0.00386572
465	Hfe	1.24781	0.000278604	0.00369021
466	Ikzf1	1.94813	0.000285237	0.00377193
467	Arl11	2.68287	0.000301301	0.00394117
468	Mcm6	1.2635	0.000299162	0.00393057
469	Ncf2	1.59321	0.000302506	0.00394669
470	Plcg2	1.81539	0.00031718	0.00410772
471	Cenpp	2.26288	0.000326291	0.00421234
472	Hck	2.07668	0.000336165	0.00432269
473	Ets1	1.39649	0.000338638	0.00434763
474	Adgre5	1.05911	0.000341867	0.00437875
475	Nqo2	1.28597	0.000350892	0.00447675
476	Akap13	1.03014	0.000354007	0.00450586
477	Bub1b	2.25863	0.000382105	0.00477777
478	Slc25a45	1.61305	0.000376175	0.00472537
479	AA467197	2.04677	0.00038865	0.00484475
480	Ndst3	1.13166	0.000380455	0.0047608
481	Itga5	2.42311	0.000393303	0.00489154
482	Slc16a3	1.96176	0.000389692	0.00485032
483	Hk2	2.32174	0.000405807	0.00502184
484	Runx1	2.92974	0.000415083	0.00511718
485	Parvg	1.89707	0.000406006	0.00502184
486	Gpx3	1.44585	0.000406244	0.00502184
487	Adamts1	1.0148	0.000410743	0.00506977
488	Col5a2	2.23346	0.000426972	0.00524625
489	Slfn2	2.04588	0.000423327	0.00520932
490	Ube2l6	1.32669	0.000432907	0.00530718
491	Amz1	1.36382	0.000450278	0.00547486
492	Cryba4	2.10918	0.000496373	0.00596856
493	Slc22a1	2.17649	0.000503106	0.00604061
494	Renbp	1.66872	0.000505052	0.00605506
495	Tmem37	1.34041	0.000526078	0.00625147
496	Ncf4	2.61732	0.000553484	0.00652535
497	Ndc80	3.50368	0.000578151	0.00673339
498	Parp3	1.4595	0.000555849	0.00654377
499	Gm10116	1.77178	0.000610435	0.00703789
500	Havcr2	1.90576	0.000624424	0.00716989
501	Nos3	1.18377	0.000620282	0.00713155
502	Mtmr11	1.29508	0.000620169	0.00713155
503	Col1a2	1.26221	0.000625297	0.00717485
504	Ly96	1.38426	0.000634982	0.00726044
505	Psrc1	1.0345	0.000636472	0.00727237
506	Tmem173	1.60176	0.000650224	0.00739873
507	Samhd1	1.11517	0.000650707	0.00739873
508	Kif2c	3.77824	0.000693393	0.00777029
509	Acta2	1.27963	0.000664126	0.00751462
510	Tnfrsf11a	1.51614	0.00067073	0.00757905
511	C330027C09Rik	1.72353	0.000676771	0.00763544
512	Blnk	1.14326	0.000677613	0.00763544
513	Slamf9	2.2018	0.000692837	0.0077694
514	3930402G23Rik	4.53761	0.000722865	0.00802335
515	Pon3	1.87401	0.000698287	0.00780903
516	Smc4	1.26494	0.000692749	0.0077694
517	Fes	2.05887	0.000726911	0.00805182
518	Timm23	1.17474	0.00072476	0.00803892
519	Eif2ak2	2.07295	0.000751856	0.00829271
520	Fam46c	1.71197	0.000766009	0.00837678
521	Ifitm1	1.02455	0.000779752	0.00849857
522	Tes	2.51519	0.000815636	0.00882478
523	Cd86	1.82205	0.00082646	0.00891256
524	Ect2	2.51644	0.000835535	0.00898048
525	Rhoj	1.527	0.000831866	0.00895877
526	Entpd1	1.20555	0.000845346	0.00907398
527	Crybb1	1.27009	0.000848263	0.00909929
528	Shcbp1	2.50641	0.000876696	0.00933913
529	AU021092	1.71921	0.000862413	0.00921966
530	Tyms	1.88987	0.000894347	0.00950608
531	Tnc	2.14046	0.000912077	0.00965676
532	Arhgap30	2.22878	0.000924635	0.00977555
533	Guca1a	2.44717	0.000931527	0.00981807
534	Fam173b	1.02789	0.000960217	0.010049
535	Sp100	1.97261	0.00097429	0.0101702
536	Cyp4f18	4.83657	0.00104076	0.0107335
537	Dock8	1.96619	0.00100764	0.0104843
538	Cenpi	3.0439	0.00106806	0.010969
539	Fignl1	2.44905	0.00106407	0.0109462
540	Igsf6	2.57538	0.00107317	0.0110051
541	Stom	1.30376	0.00106959	0.0109752
542	Kcnk6	1.9984	0.00109708	0.0112009
543	Arid5a	1.33473	0.00113863	0.01156
544	Tgif1	1.94214	0.00117735	0.0118726
545	Prr11	2.87546	0.00120451	0.012071
546	Rhbdf1	1.26273	0.00118145	0.0119058
547	Fst	1.61237	0.00120215	0.0120688
548	Melk	2.33151	0.00125865	0.012506
549	Cep55	3.26437	0.00127839	0.0126712
550	Rab7b	1.91622	0.00126738	0.0125774
551	Glipr1	2.89251	0.00134808	0.0132174
552	Dysf	1.98742	0.00133285	0.0131074
553	Ang	1.36511	0.00132085	0.0130208
554	Tap1	1.59688	0.00134219	0.0131675
555	Col1a1	1.60091	0.00137031	0.013355
556	Dhx58	2.05028	0.00137006	0.013355
557	Ifit1	1.6411	0.00138784	0.0134936
558	Plxna4os1	2.08618	0.00140968	0.0136771
559	Pdpn	1.01398	0.00139124	0.0135186
560	Rad54l	2.74867	0.00146894	0.0141655
561	E2f8	3.35556	0.00152702	0.0146287
562	Pf4	1.61156	0.00152873	0.014629
563	Fmnl3	1.19851	0.00154477	0.0147033
564	Lpin3	2.45684	0.00156735	0.0148579
565	Ttk	3.7464	0.00163186	0.0153796
566	Cybb	2.6112	0.00161312	0.0152411
567	Apbb1ip	1.54624	0.00164486	0.0154757
568	Hrct1	1.95505	0.00166455	0.015598
569	Kif23	2.7698	0.00170393	0.0158734
570	Foxf2	1.47251	0.00167348	0.0156727
571	Abcc3	2.20928	0.001712	0.0159146
572	Gm12371	1.28654	0.00169448	0.0158239
573	Clspn	2.92545	0.00175094	0.0162026
574	Grap	1.51897	0.00174964	0.0161998
575	Reep4	1.68449	0.00180569	0.0165775
576	Kif18b	4.54513	0.00189921	0.0171751
577	1600010M07Rik	2.82604	0.0018711	0.0170058
578	Met	1.39351	0.00188481	0.0170733
579	Spint1	1.93897	0.00190751	0.0172209
580	Rasip1	1.16431	0.00195092	0.0174875
581	Dlgap5	3.31073	0.0020147	0.0179043
582	Pkn3	3.03007	0.00202333	0.0179686
583	Cenpe	1.98055	0.00206374	0.0182381
584	Cxcl10	2.14721	0.00205533	0.0181934
585	Fbln2	1.59625	0.00207916	0.0183445
586	Ube2t	1.56511	0.00208055	0.0183469
587	Myo1g	3.94799	0.00215701	0.0188479
588	Ccm2l	1.7468	0.00209037	0.0184036
589	Il2rg	2.91299	0.00213011	0.0186829
590	AW112010	1.148	0.00209948	0.0184639
591	Fosl1	7.16886	0.00221998	0.0192401
592	Nrm	1.49839	0.00214842	0.0187929
593	Bgn	1.11997	0.00220741	0.0191854
594	Map3k8	1.75019	0.00226292	0.0195119
595	Myd88	1.11135	0.00226268	0.0195119
596	Pole	2.21685	0.00230631	0.0197814
597	Rab27a	1.53708	0.00228164	0.0196317
598	Cnn2	1.18948	0.00228844	0.0196799
599	Col18a1	1.42111	0.00235096	0.0200798
600	Fanci	3.55626	0.00240682	0.0205033
601	Lrr1	3.82974	0.00261752	0.0220241
602	Procr	2.52827	0.00260103	0.0219286
603	Aspm	3.4933	0.00266687	0.0222649
604	Cracr2b	1.71221	0.00263181	0.0220853
605	Ccr5	1.42509	0.00266516	0.0222649
606	Fgd5	1.68267	0.00267385	0.0223117
607	Cd300lf	5.42933	0.002809	0.0232609
608	Cd74	1.52097	0.00275126	0.0228408
609	AI662270	3.52417	0.00283628	0.0234132
610	Notch4	1.29199	0.00278778	0.0231033
611	Slamf6	3.04674	0.0028808	0.023699
612	Cd248	1.5383	0.00283744	0.0234132
613	Zeb2os	1.44792	0.00285222	0.0234995
614	Tbx1	2.60228	0.00292695	0.0240544
615	Hspa12b	1.48719	0.00292002	0.0240096
616	Gbp2	1.42582	0.00294036	0.0241524
617	Plekhg2	1.58563	0.00301358	0.0246421
618	Cybrd1	2.03977	0.00310076	0.025241
619	Lama4	1.49326	0.00316724	0.0256925
620	Slc25a24	1.81006	0.00326021	0.0262897
621	Pdia5	1.71394	0.00327615	0.0263921
622	Plaur	1.83829	0.00329396	0.0265094
623	Erap1	1.23833	0.00329704	0.0265211
624	Susd3	1.54007	0.00337668	0.0269886
625	Neil3	3.64104	0.00345582	0.0274329
626	AI607873	3.49554	0.00344908	0.0274276
627	Zc3hav1	1.21309	0.0033733	0.0269748
628	Phf11b	2.6872	0.00346846	0.0274797
629	Prrx1	1.1781	0.00341943	0.0272433
630	9030617O03Rik	1.28425	0.00345205	0.0274297
631	RP23-81F19.2	1.69194	0.00346491	0.0274783
632	Xkr5	5.69111	0.00359057	0.0282005
633	Haus4	1.30277	0.0034675	0.0274797
634	Cd79b	3.2291	0.00357213	0.028137
635	Edn1	1.992	0.00356895	0.0281255
636	Slc46a3	1.06082	0.00358898	0.0282005
637	Bcl2a1a	3.4432	0.00369728	0.0286931
638	Trim56	1.63528	0.00365015	0.0284742
639	Trim25	1.39201	0.00365119	0.0284742
640	Shkbp1	1.02673	0.00380169	0.0292875
641	Gjc1	1.24704	0.00381115	0.0293117
642	Samsn1	1.80687	0.00383642	0.0294539
643	Sh3tc1	2.28118	0.00388864	0.0297673
644	BC035044	2.18139	0.00394839	0.0300553
645	Clec2d	1.34922	0.00393061	0.029976
646	Col5a1	1.29117	0.00394593	0.0300506
647	Nfkbiz	1.22033	0.00397375	0.0302343
648	Mastl	2.60601	0.00403497	0.0305858
649	Glycam1	2.36317	0.00401947	0.0304825
650	Parp14	1.57421	0.00403734	0.0305896
651	Ncapg	3.2954	0.00410218	0.0309658
652	Adcy7	1.62393	0.004091	0.03091
653	Apobec1	1.86141	0.0041988	0.0315636
654	Hspb3	1.07558	0.00421538	0.0316153
655	Casp1	1.49818	0.0043225	0.0323147
656	Smagp	1.43251	0.00439253	0.0326734
657	Casp4	2.97902	0.00446993	0.0331283
658	Ccr2	3.03784	0.00448321	0.0331966
659	Tek	1.02692	0.00442497	0.0328697
660	Pmf1	1.08723	0.00446397	0.0330991
661	Ccl8	2.51403	0.00453966	0.0334928
662	Lemd1	1.03551	0.00456114	0.0335905
663	Gm28151	1.32664	0.00456615	0.0336122
664	Tnni2	2.33536	0.00461833	0.0338892
665	Col5a3	2.30056	0.00465513	0.0340367
666	Gimap1	1.80047	0.00465232	0.0340315
667	Anxa4	1.08311	0.00466104	0.0340647
668	Cdca2	4.0438	0.00492042	0.0356092
669	Ptx3	2.98561	0.00494911	0.0357836
670	Cd22	4.29148	0.00510126	0.0365931
671	Lama5	1.16083	0.00501734	0.0361341
672	Htr3a	1.38013	0.00504847	0.0363102
673	Themis2	2.35291	0.0050791	0.0364662
674	Rapsn	1.38892	0.00507818	0.0364662
675	Tec	1.85599	0.00541652	0.0385325
676	Cchcr1	1.43024	0.00539841	0.0384539
677	Ccl27b	2.19492	0.00547223	0.0388421
678	Ccnf	1.29809	0.00548925	0.0388802
679	Gldn	2.37649	0.00560758	0.0394272
680	Ifi35	1.22443	0.0055265	0.0390762
681	Pik3r5	1.89096	0.00558176	0.0392964
682	Cenpq	1.04144	0.00560407	0.0394195
683	Btk	2.73804	0.00581725	0.0405343
684	5430427O19Rik	3.12189	0.00583207	0.0406028
685	Chaf1b	2.21047	0.0058514	0.04072
686	Plac8	3.28706	0.00613057	0.0421946
687	Nek2	2.75712	0.0062224	0.0426645
688	Chst14	1.55304	0.0061674	0.0423902
689	Msr1	3.53942	0.00629483	0.0430706
690	Batf	3.28294	0.0064296	0.0436993
691	Capn3	1.08876	0.00636006	0.043317
692	Wdfy4	2.45313	0.00650621	0.0440547
693	Trip13	2.24171	0.0064973	0.0440126
694	Mx1	3.27956	0.00658014	0.044371
695	Tor3a	1.01207	0.00665851	0.0447523
696	Frrs1	2.08273	0.00673199	0.0451151
697	Mical1	1.16896	0.0067547	0.0451751
698	Asf1b	1.92124	0.00683988	0.0455201
699	Gal3st4	2.62419	0.00690168	0.0458378
700	Atp13a4	1.13367	0.00680671	0.045392
701	Tlr1	2.6081	0.00691445	0.045904
702	Tagap	2.7239	0.0071205	0.046835
703	A630001G21Rik	2.68951	0.00720906	0.0471829
704	Parpbp	3.45677	0.00726024	0.0474082
705	Grrp1	1.22534	0.0071424	0.0469206
706	Ltbp1	1.00869	0.00716575	0.0470117
707	Slc7a7	1.7681	0.00722727	0.0472598
708	Gpr84	2.19294	0.00729197	0.0475392
709	H2-Ab1	1.57389	0.00734606	0.0477582
710	Cd300a	1.85989	0.00739345	0.0479897
711	B4galt1	1.22517	0.007369	0.0478882
712	Myh11	1.54642	0.00740528	0.0480283
713	Chst7	1.51583	0.00745163	0.0482138
714	Ccl9	1.33418	0.00747774	0.0483444
715	Upp1	1.40754	0.00754032	0.0486525
716	Mrgpre	1.13647	0.00753787	0.0486525
717	Piezo1	1.38713	0.00778385	0.0499078

## Sheet: Cluster_VI_GO_terms
ONTOLOGY	ID	Description	GeneRatio	BgRatio	pvalue	p.adjust	qvalue	geneID	Count
BP	GO:0050776	regulation of immune response	119/682	907/28564	1.39607e-53	8.12096e-50	4.67317e-50	C1qc/Tyrobp/C1qb/C1qa/B2m/Grn/Fcer1g/H2-D1/Ctsh/Trem2/Gpx1/Cyba/Mef2c/Laptm5/Hmox1/H2-K1/Fcgr3/Pycard/Lgals9/Hmgb2/C4b/Rac2/Itgam/Fcgr2b/Itgb2/Unc93b1/Isg15/Lyn/Lgals3/Fcgr1/Irgm1/Ncf1/C3ar1/Spi1/Pglyrp1/Ptpn6/Klhl6/Tlr2/Vsir/Lilrb4a/Inpp5d/Ptprc/Cd44/Irf7/Gpr17/Cd84/Trim30a/Cav1/Cd5l/Ifi204/Ecm1/Slc11a1/Fcgr4/Col3a1/Nckap1l/Dnase2a/Lcp2/Cmtm3/Tlr7/Lat2/A2m/Cd48/Nfe2l2/Cd37/Tlr13/Il4ra/H2-Q7/Hcst…	119
BP	GO:0045087	innate immune response	117/682	915/28564	1.85328e-51	5.39027e-48	3.10181e-48	C1qc/Tyrobp/C1qb/C1qa/B2m/Lcn2/Vim/Ifitm3/Grn/Ly86/Mpeg1/Fcer1g/Csf1r/Trem2/Cyba/Bst2/Pycard/Lgals9/Pld4/Hmgb2/Unc93b1/Ccl12/Stat1/Isg15/Lyn/Lgals3/Gbp3/Wfdc17/Fcgr1/Irgm1/Ncf1/Spi1/Irf8/Pglyrp1/Ptpn6/Tlr2/Cx3cr1/Ifit3/Capg/Oasl2/Ifitm2/Cxcl16/Irf7/Ccl2/Cd84/Trim30a/Cav1/Ifi204/Slc11a1/Tlr7/Ccl3/A2m/Nfe2l2/Tnfaip8l2/Vip/Gbp7/Ccl4/Tlr13/Ifngr1/H2-Q7/Zbp1/Vav1/Myo1f/Igtp/Tgfb1/Herc6/Apobec3/Gsdmd/N…	117
BP	GO:0006954	inflammatory response	108/682	796/28564	6.13886e-50	1.19032e-46	6.84967e-47	Serpina3n/Tyrobp/C1qa/Ctss/Grn/Ly86/Ctla2a/Fcer1g/Lgals1/Csf1r/Trem2/Fn1/Gpx1/Aif1/Cyba/Hmox1/Cd68/Fcgr3/Timp1/Pycard/Lgals9/Pld4/Chil1/Stab1/Hmgb2/Itgam/Fcgr2b/Alox5ap/Nupr1/Itgb2/Ccl12/Lyn/Ctsc/Tnfrsf1a/Pbk/Pbxip1/Cdh5/Fcgr1/Ncf1/Cst7/C3ar1/Pglyrp1/Tlr2/Cx3cr1/Lilrb4a/Cd44/Gpr17/Ccl2/S1pr3/Cd5l/Ecm1/Slc11a1/Tlr7/Ccl3/Igf1/Nfe2l2/Tnfaip8l2/Socs3/Tcirg1/Gpsm3/Lipa/Ccl4/Tlr13/Ifngr1/Il4ra/Tgm2/Zbp…	108
BP	GO:0002252	immune effector process	98/682	731/28564	9.16617e-45	1.33299e-41	7.67064e-42	C1qc/Tyrobp/C1qb/C1qa/B2m/Grn/Fcer1g/Lgals1/H2-D1/Ctsh/Trem2/Bst2/Laptm5/Hmox1/H2-K1/Fcgr3/Pycard/Lgals9/C4b/Rac2/Itgam/Fcgr2b/Itgb2/Unc93b1/Lyn/Ctsc/Lgals3/Anxa3/Fcgr1/Ncf1/Spi1/Irf8/Pglyrp1/Ptpn6/Tlr2/Cx3cr1/Lcp1/Vsir/Lilrb4a/Inpp5d/Ptprc/Irf7/Bcl3/Ccl2/Cd84/Cd5l/Dock2/Csf3r/Slc11a1/Nckap1l/Tlr7/Lat2/A2m/Cd37/Tcirg1/Milr1/Il4ra/H2-Q7/Csf2rb/Clcf1/Vav1/Myo1f/Tgfb1/Csf2rb2/Sash3/Tnfrsf1b/Cd180/Hf…	98
BP	GO:0031347	regulation of defense response	97/682	768/28564	5.11771e-42	5.95394e-39	3.42617e-39	Tyrobp/Ctss/Grn/Ctla2a/Fcer1g/Lgals1/Csf1r/Trem2/Gpx1/Cyba/Mef2c/Fcgr3/Pycard/Lgals9/Hmgb2/Fcgr2b/Alox5ap/Nupr1/Unc93b1/Stat1/Isg15/Lyn/Ctsc/Tnfrsf1a/Pbk/Cdh5/Fcgr1/Irgm1/Ncf1/Cst7/Spi1/Pglyrp1/Tlr2/Cx3cr1/Cd44/Irf7/Gpr17/Trim30a/Cav1/Ifi204/Tlr7/Ccl3/A2m/Igf1/Nfe2l2/Tnfaip8l2/Socs3/Cd37/Gpsm3/Tlr13/Tgm2/Zbp1/Clcf1/Vav1/Cebpa/Myo1f/Igtp/Tgfb1/Ptges/Apobec3/Serpine1/Naglu/Adam8/Slc15a3/Slc39a8/Cas…	97
BP	GO:0001816	cytokine production	104/682	895/28564	9.77922e-42	9.48095e-39	5.45578e-39	Tyrobp/B2m/Fcer1g/Csf1r/Trem2/Fn1/Aif1/S100a13/Cyba/Tspo/Bst2/Laptm5/Hmox1/Fcgr3/Pycard/Cd34/Lgals9/Pld4/Chil1/Hmgb2/Srgn/Fcgr2b/Unc93b1/Stat1/Isg15/Lyn/Tnfrsf1a/Gbp3/C3ar1/Irf8/Pglyrp1/Ptpn6/Tlr2/Cx3cr1/Vsir/Lilrb4a/Inpp5d/Irf9/Ptprc/Irf7/Bcl3/Ccl2/S1pr3/Cd84/Trim30a/Ifi204/Slc11a1/Col3a1/Nckap1l/Lcp2/Tlr7/Ccl3/Gpnmb/Igf1/Gbp7/Iqgap1/Tcirg1/Gpsm3/Lipa/Ccl4/Ifngr1/Il4ra/F11r/Tgfb1/C5ar1/Serpine1/…	104
BP	GO:0001944	vasculature development	95/682	804/28564	1.0992e-38	8.66563e-36	4.9866e-36	Grn/Sparc/Ctsh/Fn1/Gpx1/Cldn5/Mef2c/Hmox1/Col4a1/Cd34/Chil1/Stab1/Col4a2/Itgb2/Ccl12/Stat1/Tnfrsf1a/Lgals3/Anxa3/Ecscr/Hspb6/Anxa2/Cdh5/C3ar1/Atp2b4/Spi1/Cx3cr1/Tgfbr2/Efemp2/Tnfrsf12a/Hbegf/Rnf213/Pecam1/Ccl2/Myh9/Cav1/Flna/Ecm1/Col3a1/Eng/Igf1/Nfe2l2/Socs3/Elk3/Sox18/Tie1/Tnfsf12/Foxm1/Cela1/Tgfb1/Pde3b/C5ar1/Serpine1/Kdr/Hspg2/Naglu/Gja4/Adam8/Hhex/Acvrl1/Casp8/Aplnr/Ets1/Itga5/Hk2/Runx1/Adamt…	95
BP	GO:0001568	blood vessel development	93/682	770/28564	1.19177e-38	8.66563e-36	4.9866e-36	Grn/Sparc/Ctsh/Fn1/Gpx1/Cldn5/Mef2c/Hmox1/Col4a1/Cd34/Chil1/Stab1/Col4a2/Itgb2/Ccl12/Stat1/Tnfrsf1a/Lgals3/Anxa3/Ecscr/Hspb6/Anxa2/Cdh5/C3ar1/Atp2b4/Spi1/Cx3cr1/Tgfbr2/Efemp2/Tnfrsf12a/Hbegf/Rnf213/Pecam1/Ccl2/Myh9/Cav1/Flna/Ecm1/Col3a1/Eng/Nfe2l2/Socs3/Elk3/Sox18/Tie1/Tnfsf12/Foxm1/Cela1/Tgfb1/Pde3b/C5ar1/Serpine1/Kdr/Hspg2/Naglu/Gja4/Adam8/Hhex/Acvrl1/Casp8/Aplnr/Ets1/Itga5/Hk2/Runx1/Adamts1/No…	93
BP	GO:0001817	regulation of cytokine production	95/682	819/28564	5.17819e-38	3.34684e-35	1.92592e-35	Tyrobp/B2m/Fcer1g/Csf1r/Trem2/Fn1/Aif1/S100a13/Cyba/Tspo/Bst2/Laptm5/Hmox1/Fcgr3/Pycard/Cd34/Lgals9/Pld4/Chil1/Hmgb2/Srgn/Fcgr2b/Unc93b1/Stat1/Isg15/Lyn/Tnfrsf1a/Gbp3/C3ar1/Irf8/Pglyrp1/Ptpn6/Tlr2/Cx3cr1/Vsir/Lilrb4a/Inpp5d/Ptprc/Irf7/Bcl3/Ccl2/S1pr3/Cd84/Trim30a/Ifi204/Slc11a1/Nckap1l/Tlr7/Ccl3/Gpnmb/Igf1/Gbp7/Iqgap1/Gpsm3/Ccl4/Ifngr1/Il4ra/F11r/Tgfb1/C5ar1/Serpine1/Sash3/Gsdmd/Adam8/Casp8/Tnfrs…	95
BP	GO:0002443	leukocyte mediated immunity	74/682	480/28564	5.78745e-38	3.36656e-35	1.93727e-35	C1qc/Tyrobp/C1qb/C1qa/B2m/Fcer1g/H2-D1/Ctsh/Trem2/Bst2/Hmox1/H2-K1/Fcgr3/Lgals9/C4b/Rac2/Itgam/Fcgr2b/Itgb2/Unc93b1/Lyn/Ctsc/Anxa3/Fcgr1/Ncf1/Spi1/Ptpn6/Tlr2/Cx3cr1/Vsir/Lilrb4a/Inpp5d/Ptprc/Irf7/Bcl3/Ccl2/Cd84/Csf3r/Slc11a1/Nckap1l/Lat2/Tcirg1/Milr1/Il4ra/H2-Q7/Csf2rb/Clcf1/Vav1/Myo1f/Tgfb1/Csf2rb2/Sash3/Tnfrsf1b/Hfe/Plcg2/Slfn2/Parp3/Havcr2/Slamf9/Fes/Arid5a/Tap1/Myo1g/Myd88/Rab27a/Cd74/Slamf6/…	74
BP	GO:0032103	positive regulation of response to external stimulus	81/682	593/28564	1.44305e-37	7.6311e-35	4.39129e-35	Tyrobp/Ctss/Grn/Ly86/Fcer1g/Lgals1/Csf1r/Trem2/Fn1/Lgmn/Aif1/Cyba/Fcgr3/Pycard/Lgals9/Hmgb2/Rac2/Alox5ap/Nupr1/Unc93b1/Lyn/Ctsc/Tnfrsf1a/Fcgr1/Irgm1/C3ar1/Spi1/Tlr2/Cx3cr1/Irf7/Ccl2/Trim30a/Cav1/Flna/Ifi204/Nckap1l/Tlr7/Ccl3/Gpsm3/Tlr13/Tgm2/Zbp1/Vav1/Cebpa/Igtp/Tgfb1/C5ar1/Serpine1/Kdr/Naglu/Adam8/Slc15a3/Parp9/Cd180/Plcg2/Ets1/Havcr2/Ly96/Tnfrsf11a/Cd86/Rab7b/Dysf/Dhx58/Met/Cxcl10/Myd88/Ccr5/Cd…	81
BP	GO:0002274	myeloid leukocyte activation	56/682	264/28564	1.70194e-36	8.25017e-34	4.74753e-34	Tyrobp/C1qa/Grn/Fcer1g/Csf1r/Trem2/Fn1/Aif1/Hmox1/Fcgr3/Pycard/Lgals9/Rac2/Itgam/Itgb2/Lyn/Ctsc/Anxa3/Cst7/Spi1/Ptpn6/Tlr2/Cx3cr1/Tgfbr2/Lilrb4a/Cd84/Dock2/Slc11a1/Fcgr4/Lcp2/Lat2/Ltbr/Cd48/Cd37/Milr1/Ifngr1/Il4ra/Cebpa/Myo1f/Tgfb1/C5ar1/Naglu/Tmem106a/Plcg2/Havcr2/Fes/Dysf/Myd88/Cd300lf/Casp1/Ccr2/Ifi35/Btk/Batf/Tlr1/Cd300a	56
BP	GO:0050778	positive regulation of immune response	87/682	726/28564	6.96347e-36	3.11588e-33	1.79302e-33	C1qc/Tyrobp/C1qb/C1qa/B2m/Fcer1g/H2-D1/Trem2/Cyba/Mef2c/Laptm5/H2-K1/Fcgr3/Pycard/Lgals9/Hmgb2/C4b/Itgam/Itgb2/Unc93b1/Lyn/Lgals3/Fcgr1/Irgm1/C3ar1/Spi1/Ptpn6/Klhl6/Tlr2/Lilrb4a/Ptprc/Cd44/Irf7/Trim30a/Cav1/Cd5l/Ifi204/Slc11a1/Nckap1l/Lcp2/Cmtm3/Tlr7/Lat2/A2m/Tlr13/Il4ra/H2-Q7/Zbp1/Clcf1/Vav1/Igtp/Tgfb1/C5ar1/Sash3/Naglu/Adam8/Slc15a3/Parp9/Cd180/Hfe/Plcg2/Havcr2/Ly96/Blnk/Cd86/Arid5a/Rab7b/Dhx58…	87
BP	GO:0048514	blood vessel morphogenesis	83/682	668/28564	2.1297e-35	8.84889e-33	5.09206e-33	Grn/Sparc/Ctsh/Fn1/Gpx1/Cldn5/Hmox1/Col4a1/Cd34/Chil1/Stab1/Col4a2/Itgb2/Ccl12/Stat1/Tnfrsf1a/Lgals3/Anxa3/Ecscr/Hspb6/Anxa2/Cdh5/C3ar1/Atp2b4/Spi1/Cx3cr1/Tgfbr2/Efemp2/Tnfrsf12a/Hbegf/Rnf213/Pecam1/Ccl2/Myh9/Cav1/Flna/Ecm1/Col3a1/Eng/Nfe2l2/Elk3/Sox18/Tie1/Tnfsf12/Foxm1/Cela1/Tgfb1/Pde3b/C5ar1/Serpine1/Kdr/Hspg2/Naglu/Adam8/Hhex/Acvrl1/Casp8/Aplnr/Ets1/Itga5/Hk2/Runx1/Adamts1/Nos3/Rhoj/Sp100/Dys…	83
BP	GO:0009617	response to bacterium	97/682	919/28564	2.28351e-35	8.85547e-33	5.09584e-33	Serpina3n/B2m/Lcn2/Vim/Cd52/Grn/Ly86/Mpeg1/Fcer1g/Trem2/Lyz2/Ly6a/Gpx1/Cyba/Mef2c/Cd68/H2-K1/Pycard/Lgals9/Stab1/Hmgb2/Fcgr2b/Stat1/Isg15/Lyn/Tnfrsf1a/Anxa3/Gbp3/Wfdc17/Fcgr1/Irgm1/Ncf1/Spi1/Irf8/Pglyrp1/Klhl6/Tlr2/Cx3cr1/Ifit3/Abca1/Rnase4/Lilrb4a/Cxcl16/Rnf213/Ccdc80/Bcl3/Psmb9/Ccl2/Cd84/Trim30a/Cav1/Ifi204/Slc11a1/Fcgr4/Vip/Gbp7/Ifi44/Myo1f/Igtp/Tgfb1/Herc6/C5ar1/Serpine1/Gsdmd/Naglu/Naip2/Tnf…	97
BP	GO:0035239	tube morphogenesis	99/682	963/28564	3.87579e-35	1.40909e-32	8.10856e-33	Lcn2/Grn/Sparc/Ctsh/Ctsz/Fn1/Gpx1/Cldn5/Mef2c/Hmox1/Col4a1/Cd34/Chil1/Stab1/Col4a2/Itgb2/Ccl12/Stat1/Tnfrsf1a/Lgals3/Anxa3/Ecscr/Hspb6/Anxa2/Cdh5/C3ar1/Cobl/Atp2b4/Spi1/Cx3cr1/Tgfbr2/Mgp/Efemp2/Tnfrsf12a/Hbegf/Rnf213/Cd44/Pecam1/Ccl2/Myh9/Cav1/Flna/Ecm1/Col3a1/Eng/Npnt/Igf1/Nfe2l2/Elk3/Sox18/Tie1/Tnfsf12/Tgm2/Vasp/Foxm1/Cela1/Tgfb1/Pde3b/C5ar1/Serpine1/Kdr/Hspg2/Naglu/Adam8/Hhex/Acvrl1/Casp8/Apln…	99
BP	GO:0001525	angiogenesis	75/682	555/28564	1.75041e-34	5.98949e-32	3.44663e-32	Grn/Sparc/Ctsh/Fn1/Gpx1/Cldn5/Hmox1/Col4a1/Cd34/Chil1/Stab1/Col4a2/Itgb2/Ccl12/Stat1/Tnfrsf1a/Lgals3/Anxa3/Ecscr/Hspb6/Anxa2/Cdh5/C3ar1/Atp2b4/Cx3cr1/Tgfbr2/Tnfrsf12a/Hbegf/Rnf213/Pecam1/Ccl2/Myh9/Cav1/Flna/Ecm1/Eng/Nfe2l2/Elk3/Sox18/Tie1/Tnfsf12/Cela1/Pde3b/C5ar1/Serpine1/Kdr/Hspg2/Adam8/Hhex/Acvrl1/Casp8/Aplnr/Ets1/Itga5/Hk2/Runx1/Adamts1/Nos3/Rhoj/Sp100/Dysf/Ang/E2f8/Fmnl3/Cybb/Rasip1/Cxcl10/C…	75
BP	GO:0006909	phagocytosis	50/682	240/28564	2.75682e-32	8.90911e-30	5.12671e-30	Tyrobp/Fcer1g/Trem2/Aif1/Cyba/Fcgr3/Pycard/Pld4/C4b/Itgam/Fcgr2b/Itgb2/Anxa3/Cd302/Fcgr1/Bin2/Irf8/Tlr2/Abca1/Pros1/Ptprc/Pecam1/Ccl2/Myh9/Dock2/P2ry6/Slc11a1/Nckap1l/Tgm2/Vav1/Tgfb1/Ncf2/Plcg2/Hck/Ncf4/Rab7b/Dysf/Met/Myo1g/Il2rg/Myd88/Rab27a/Cnn2/Cd300lf/Xkr5/Ccr2/Ptx3/Btk/Msr1/Cd300a	50
BP	GO:0031349	positive regulation of defense response	65/682	452/28564	1.42766e-31	4.3709e-29	2.51522e-29	Tyrobp/Ctss/Grn/Fcer1g/Lgals1/Csf1r/Trem2/Cyba/Mef2c/Fcgr3/Pycard/Lgals9/Hmgb2/Alox5ap/Nupr1/Unc93b1/Lyn/Ctsc/Tnfrsf1a/Fcgr1/Irgm1/Spi1/Tlr2/Irf7/Trim30a/Cav1/Ifi204/Tlr7/Ccl3/Gpsm3/Tlr13/Tgm2/Zbp1/Vav1/Cebpa/Igtp/Serpine1/Naglu/Adam8/Slc15a3/Parp9/Cd180/Plcg2/Ets1/Havcr2/Ly96/Tnfrsf11a/Cd86/Rab7b/Dhx58/Myd88/Ccr5/Cd300lf/Cd74/Slamf6/Zc3hav1/Trim56/Nfkbiz/Casp1/Casp4/Ccr2/Ifi35/Btk/Tlr1/Cd300a	65
BP	GO:0046649	lymphocyte activation	89/682	877/28564	3.78498e-31	1.10086e-28	6.33487e-29	Tyrobp/B2m/Ctla2a/Fcer1g/Lgals1/Csf1r/Aif1/Mef2c/Laptm5/Pycard/Lgals9/Rac2/Igfbp2/Itgam/Fcgr2b/Itgb2/Lyn/Msn/Lgals3/Mafb/Spi1/Cd151/Irf8/Pglyrp1/Ptpn6/Lcp1/Tgfbr2/Lst1/Vsir/Lilrb4a/Inpp5d/Cmtm7/Ptprc/Cd44/Bcl3/Ccl2/Cd84/Myh9/Cav1/Dock2/Slc11a1/Nckap1l/Gpnmb/Lat2/Igf1/Cd48/Tnfaip8l2/Cd37/Tcirg1/Il4ra/Clcf1/Vav1/Tgfb1/Cdkn1a/Sash3/Adam8/Hhex/Tnfrsf1b/Cd180/Rasal3/Hfe/Ikzf1/Plcg2/Runx1/Slfn2/Parp3/H…	89
BP	GO:0050900	leukocyte migration	60/682	386/28564	4.26423e-31	1.18119e-28	6.79711e-29	Fcer1g/Csf1r/Trem2/Lgmn/Aif1/Fcgr3/Pycard/Cd34/Lgals9/Rac2/Itgam/Spp1/Itgb2/Ccl12/Lyn/Itga6/Msn/Lgals3/C3ar1/Spi1/Tlr2/Cx3cr1/Selplg/Cxcl16/Pecam1/Ccl2/Podxl/Csf3r/Ecm1/Nckap1l/Ccl3/Gpsm3/Ccl4/F11r/Vav1/Myo1f/Tgfb1/C5ar1/Serpine1/Stk10/Adam8/Gcnt1/Itga1/Ccl6/Ch25h/Slamf9/Dock8/Dysf/Pf4/Cxcl10/Myo1g/Myd88/Cnn2/Cd74/Edn1/Ccr2/Ccl8/Cd300a/B4galt1/Ccl9	60
BP	GO:0002250	adaptive immune response	68/682	519/28564	1.7585e-30	4.64962e-28	2.67561e-28	C1qc/C1qb/C1qa/B2m/Fcer1g/H2-D1/Ctsh/Trem2/Mef2c/H2-K1/Fcgr3/Pycard/C4b/Fcgr2b/Unc93b1/Lyn/Ctsc/Adgre1/Fcgr1/C3ar1/Ptpn6/Klhl6/Cx3cr1/Vsir/Lilrb4a/Inpp5d/Ptprc/Cd44/Irf7/Bcl3/Cd84/Csf3r/Slc11a1/Nckap1l/Lat2/Cd48/Tcirg1/Il4ra/H2-Q7/Csf2rb/Clcf1/Tgfb1/Csf2rb2/Sash3/Tnfrsf1b/Hfe/Slfn2/Parp3/Havcr2/Tnfrsf11a/Cd86/Arid5a/Tap1/Myo1g/Myd88/Rab27a/Cd74/Slamf6/Erap1/Cd79b/Samsn1/Nfkbiz/Adcy7/Ccr2/Tec/Btk/…	68
BP	GO:0002697	regulation of immune effector process	65/682	472/28564	1.90973e-30	4.82996e-28	2.77938e-28	Tyrobp/B2m/Grn/Fcer1g/H2-D1/Trem2/Bst2/Laptm5/Hmox1/H2-K1/Fcgr3/Pycard/Lgals9/C4b/Rac2/Itgam/Fcgr2b/Itgb2/Lyn/Lgals3/Fcgr1/Ncf1/Spi1/Pglyrp1/Ptpn6/Tlr2/Cx3cr1/Vsir/Lilrb4a/Ptprc/Ccl2/Cd84/Cd5l/Nckap1l/Tlr7/A2m/Cd37/Il4ra/H2-Q7/Clcf1/Vav1/Tgfb1/Sash3/Tnfrsf1b/Hfe/Plcg2/Parp3/Havcr2/Fes/Cd86/Arid5a/Tap1/Dhx58/Myd88/Cd74/Slamf6/Clec2d/Nfkbiz/Casp1/Casp4/Ccr2/Tek/Cd22/Btk/Cd300a	65
BP	GO:0050865	regulation of cell activation	78/682	697/28564	3.70157e-30	8.97168e-28	5.16272e-28	Tyrobp/B2m/Grn/Ctla2a/Fcer1g/Lgals1/Csf1r/Trem2/Fn1/Aif1/Mef2c/Laptm5/Hmox1/Pycard/Lgals9/Rac2/Igfbp2/Itgam/Fcgr2b/Itgb2/Lyn/Ctsc/Lgals3/Cst7/Spi1/Pglyrp1/Ptpn6/Tgfbr2/Lst1/Vsir/Plek/Lilrb4a/Inpp5d/Ptprc/Cd44/Ccl2/Cd84/Cav1/Flna/Nckap1l/Gpnmb/Igf1/Tnfaip8l2/Cd37/Milr1/Il4ra/Clcf1/F11r/Cebpa/Tgfb1/Cdkn1a/Sash3/Adam8/Tnfrsf1b/Rasal3/Hfe/Runx1/Parp3/Havcr2/Acta2/Fes/Cd86/Dock8/Pdpn/Il2rg/Myd88/Cd300…	78
BP	GO:1903047	mitotic cell cycle process	80/682	754/28564	2.49266e-29	5.79991e-27	3.33753e-27	Aif1/Nek6/Nes/Ccnd1/Ube2c/Rrm2/Birc5/Rhoc/Cdk1/Cks2/Eif4ebp1/Mki67/Pcna/Ccna2/Prc1/Ptpn6/Cks1b/Ccnb1/Cenpa/Tpx2/Racgap1/Flna/Knstrn/Aurkb/Ckap2/Nusap1/Gpnmb/Cdca8/Spag5/Cdc20/Rrm1/Igf1/Ccnb2/Spc25/Plk1/Cdkn2c/Spc24/Tcf19/Foxm1/Cdca5/Tgfb1/Mcm2/Rbl1/Aurka/Cdkn1a/Lmnb1/Bub1/Kif4/Tacc3/Ncaph/Kif11/Kif20a/Mcm3/Mcm6/Bub1b/Adamts1/Ndc80/Parp3/Psrc1/Kif2c/Smc4/Ect2/Cep55/Pdpn/Ttk/Kif23/Clspn/Reep4/Kif18…	80
BP	GO:0030155	regulation of cell adhesion	83/682	822/28564	6.61127e-29	1.47915e-26	8.51168e-27	B2m/Lgals1/Fn1/Aif1/Laptm5/Pycard/Lgals9/Rac2/Igfbp2/Spp1/Itgb2/Lyn/Itga6/Lgals3/S100a10/Spi1/Ptpn6/Tgfbr2/Vsir/Efemp2/Lilrb4a/Ptprc/Cd44/Ccdc80/Ccl2/Myh9/Cav1/Flna/Podxl/Fermt3/Nckap1l/Npnt/Gpnmb/Dact2/Igf1/Tnfaip8l2/Cd37/Iqgap1/Lamc1/Il4ra/Tgm2/F11r/Vav1/Myo1f/Tgfb1/Pde3b/Gcnt2/Serpine1/Sash3/Kdr/Hspg2/Adam8/Gcnt1/Acvrl1/Rasal3/Hfe/Ets1/Itga5/Runx1/Havcr2/Fes/Cd86/Tnc/Dock8/Dysf/Col1a1/Pdpn/Apb…	83
BP	GO:0030335	positive regulation of cell migration	70/682	589/28564	1.03202e-28	2.22342e-26	1.27946e-26	Lcn2/Grn/Sparc/Csf1r/Ctsh/Trem2/Fn1/Lgmn/Aif1/Hmox1/S100a11/Pycard/Lgals9/Rac2/Ccl12/Rhoc/Lyn/Itga6/Lgals3/Anxa3/Cdh5/C3ar1/Spi1/Cd151/Tlr2/Cx3cr1/Tgfbr2/Vsir/Cxcl16/Hbegf/Ptprc/Pecam1/Ccl2/Glipr2/Cav1/Flna/Podxl/P2ry6/Fermt3/Nckap1l/Gpnmb/Igf1/Nfe2l2/Iqgap1/Gpsm3/Myo1f/Tgfb1/C5ar1/Gcnt2/Serpine1/Kdr/Adam8/Plcg2/Ets1/Itga5/Adamts1/Nos3/Acta2/Rhoj/Dock8/Dysf/Col1a1/Pdpn/Met/Cxcl10/Col18a1/Cd74/Edn…	70
BP	GO:0001819	positive regulation of cytokine production	66/682	522/28564	1.09992e-28	2.28509e-26	1.31495e-26	Tyrobp/B2m/Fcer1g/Csf1r/Trem2/Aif1/S100a13/Cyba/Laptm5/Fcgr3/Pycard/Cd34/Lgals9/Chil1/Hmgb2/Unc93b1/Stat1/Isg15/Tnfrsf1a/C3ar1/Irf8/Tlr2/Ptprc/Irf7/Bcl3/Ccl2/Cd84/Ifi204/Slc11a1/Tlr7/Ccl3/Gpsm3/Ccl4/Ifngr1/Il4ra/Tgfb1/C5ar1/Serpine1/Sash3/Gsdmd/Adam8/Casp8/Tmem106a/Plcg2/Runx1/Havcr2/Ly96/Eif2ak2/Arid5a/Rab7b/Dhx58/Cybb/Ccm2l/Myd88/Ccr5/Cd74/Slamf6/Zc3hav1/Trim56/Casp1/Casp4/Ccr2/Tek/Btk/Batf/Tlr1	66
BP	GO:0070661	leukocyte proliferation	57/682	396/28564	8.34819e-28	1.67453e-25	9.63603e-26	Tyrobp/Csf1r/Trem2/Aif1/Mef2c/Laptm5/Pycard/Lgals9/Rac2/Igfbp2/Itgam/Fcgr2b/Itgb2/Ccl12/Lyn/Msn/Lgals3/Cd151/Ptpn6/Tgfbr2/Lst1/Vsir/Lilrb4a/Inpp5d/Ptprc/Cd44/Dock2/Slc11a1/Nckap1l/Csf2ra/Gpnmb/Igf1/Cd37/Tcirg1/Csf2rb/Clcf1/Tgfb1/Cdkn1a/Csf2rb2/Sash3/Hhex/Tnfrsf1b/Cd180/Rasal3/Slfn2/Havcr2/Cd86/Dock8/Myd88/Cnn2/Cd74/Slamf6/Nfkbiz/Ccr2/Cd22/Btk/Cd300a	57
BP	GO:2000147	positive regulation of cell motility	70/682	616/28564	1.60653e-27	3.11507e-25	1.79255e-25	Lcn2/Grn/Sparc/Csf1r/Ctsh/Trem2/Fn1/Lgmn/Aif1/Hmox1/S100a11/Pycard/Lgals9/Rac2/Ccl12/Rhoc/Lyn/Itga6/Lgals3/Anxa3/Cdh5/C3ar1/Spi1/Cd151/Tlr2/Cx3cr1/Tgfbr2/Vsir/Cxcl16/Hbegf/Ptprc/Pecam1/Ccl2/Glipr2/Cav1/Flna/Podxl/P2ry6/Fermt3/Nckap1l/Gpnmb/Igf1/Nfe2l2/Iqgap1/Gpsm3/Myo1f/Tgfb1/C5ar1/Gcnt2/Serpine1/Kdr/Adam8/Plcg2/Ets1/Itga5/Adamts1/Nos3/Acta2/Rhoj/Dock8/Dysf/Col1a1/Pdpn/Met/Cxcl10/Col18a1/Cd74/Edn…	70
BP	GO:0000278	mitotic cell cycle	85/682	902/28564	1.77426e-27	3.3293e-25	1.91583e-25	Lgmn/Aif1/Tuba1c/Nek6/Nes/Ccnd1/Ube2c/Rrm2/Birc5/Tubb6/Rhoc/Cdk1/Cks2/Eif4ebp1/Mki67/Pcna/Ccna2/Prc1/Ptpn6/Cks1b/Ccnb1/Cenpa/Tpx2/Racgap1/Flna/Knstrn/Aurkb/Ckap2/Nusap1/Gpnmb/Cdca8/Spag5/Cdc20/Rrm1/Igf1/Ccnb2/Spc25/Iqgap1/Plk1/Cdkn2c/Spc24/Tcf19/Foxm1/Cdca5/Tgfb1/Mcm2/Rbl1/Aurka/Cdkn1a/Lmnb1/Bub1/Kif4/Tacc3/Ncaph/Kif11/Kif20a/Mcm3/Mcm6/Bub1b/Adamts1/Ndc80/Parp3/Psrc1/Kif2c/Smc4/Ect2/Cep55/Pdpn/E2…	85
BP	GO:0002683	negative regulation of immune system process	64/682	517/28564	2.59047e-27	4.70898e-25	2.70976e-25	C1qc/Tyrobp/Grn/Fcer1g/Trem2/Fn1/Gpx1/Bst2/Tmem176a/Laptm5/Hmox1/Cd68/Tmem176b/Lgals9/Fcgr2b/Isg15/Lyn/Lgals3/Cst7/Mafb/Spi1/Pglyrp1/Ptpn6/Cx3cr1/Lst1/Vsir/Lilrb4a/Inpp5d/Ptprc/Cd44/Gpr17/Cd84/Trim30a/Ifi204/Col3a1/Nckap1l/Gpnmb/A2m/Igf1/Tnfaip8l2/Cd37/Milr1/Il4ra/Cebpa/Tgfb1/Hfe/Runx1/Parp3/Havcr2/Samhd1/Cd86/Rab7b/Tap1/Dhx58/Cnn2/Cd300lf/Cd74/Samsn1/Clec2d/Parp14/Ccr2/Cd22/Btk/Cd300a	64
BP	GO:0002694	regulation of leukocyte activation	71/682	641/28564	3.19822e-27	5.63759e-25	3.24413e-25	Tyrobp/B2m/Grn/Ctla2a/Fcer1g/Lgals1/Csf1r/Trem2/Fn1/Aif1/Mef2c/Laptm5/Hmox1/Pycard/Lgals9/Rac2/Igfbp2/Itgam/Fcgr2b/Itgb2/Lyn/Ctsc/Lgals3/Cst7/Spi1/Pglyrp1/Ptpn6/Tgfbr2/Lst1/Vsir/Lilrb4a/Inpp5d/Ptprc/Cd44/Ccl2/Cd84/Cav1/Nckap1l/Gpnmb/Igf1/Tnfaip8l2/Cd37/Milr1/Il4ra/Clcf1/Cebpa/Tgfb1/Cdkn1a/Sash3/Adam8/Tnfrsf1b/Rasal3/Hfe/Runx1/Parp3/Havcr2/Fes/Cd86/Dock8/Il2rg/Myd88/Cd300lf/Cd74/Samsn1/Nfkbiz/Ccr2…	71
BP	GO:0019221	cytokine-mediated signaling pathway	58/682	429/28564	7.90935e-27	1.3532e-24	7.78691e-25	Ifitm3/Fcer1g/Csf1r/Trem2/Laptm5/Pycard/Ccl12/Stat1/Isg15/Lyn/Tnfrsf1a/Irgm1/Spi1/Ptpn6/Cx3cr1/Oasl2/Lilrb4a/Ifitm2/Ptprc/Irf7/Ccl2/Cav1/Csf3r/Ecm1/Csf2ra/Ccl3/Il13ra1/Ccl4/Osmr/Ifngr1/Il4ra/Csf2rb/Zbp1/Cebpa/Igtp/Il10rb/Csf2rb2/Naip2/Parp9/Ccl6/Samhd1/Tnfrsf11a/Ifitm1/Pf4/Cxcl10/Il2rg/Myd88/Cd300lf/Cd74/Edn1/Trim56/Nfkbiz/Parp14/Casp1/Casp4/Ccr2/Ccl8/Ccl9	58
BP	GO:0040017	positive regulation of locomotion	70/682	633/28564	8.36124e-27	1.38964e-24	7.99661e-25	Lcn2/Grn/Sparc/Csf1r/Ctsh/Trem2/Fn1/Lgmn/Aif1/Hmox1/S100a11/Pycard/Lgals9/Rac2/Ccl12/Rhoc/Lyn/Itga6/Lgals3/Anxa3/Cdh5/C3ar1/Spi1/Cd151/Tlr2/Cx3cr1/Tgfbr2/Vsir/Cxcl16/Hbegf/Ptprc/Pecam1/Ccl2/Glipr2/Cav1/Flna/Podxl/P2ry6/Fermt3/Nckap1l/Gpnmb/Igf1/Nfe2l2/Iqgap1/Gpsm3/Myo1f/Tgfb1/C5ar1/Gcnt2/Serpine1/Kdr/Adam8/Plcg2/Ets1/Itga5/Adamts1/Nos3/Acta2/Rhoj/Dock8/Dysf/Col1a1/Pdpn/Met/Cxcl10/Col18a1/Cd74/Edn…	70
BP	GO:0002366	leukocyte activation involved in immune response	50/682	317/28564	2.27944e-26	3.68319e-24	2.11948e-24	Tyrobp/Grn/Fcer1g/Lgals1/Trem2/Hmox1/Pycard/Lgals9/Rac2/Itgam/Itgb2/Lyn/Lgals3/Anxa3/Spi1/Irf8/Pglyrp1/Ptpn6/Lcp1/Lilrb4a/Ptprc/Bcl3/Cd84/Dock2/Slc11a1/Nckap1l/Lat2/Milr1/Il4ra/Clcf1/Myo1f/Tgfb1/Cd180/Plcg2/Slfn2/Parp3/Havcr2/Fes/Dysf/Apbb1ip/Myd88/Rab27a/Cd74/Slamf6/Nfkbiz/Ccr2/Ifi35/Btk/Batf/Cd300a	50
BP	GO:0045765	regulation of angiogenesis	49/682	305/28564	3.11308e-26	4.89427e-24	2.81639e-24	Grn/Sparc/Ctsh/Cldn5/Hmox1/Cd34/Chil1/Stab1/Col4a2/Itgb2/Stat1/Tnfrsf1a/Lgals3/Anxa3/Ecscr/Hspb6/Cdh5/C3ar1/Atp2b4/Cx3cr1/Tgfbr2/Tnfrsf12a/Ccl2/Ecm1/Eng/Nfe2l2/Tie1/Cela1/Pde3b/C5ar1/Serpine1/Kdr/Hhex/Acvrl1/Aplnr/Ets1/Itga5/Hk2/Runx1/Adamts1/Nos3/Rhoj/Sp100/Cybb/Cxcl10/Notch4/Erap1/Ccr2/Tek	49
BP	GO:0002263	cell activation involved in immune response	50/682	321/28564	4.12153e-26	6.30919e-24	3.6306e-24	Tyrobp/Grn/Fcer1g/Lgals1/Trem2/Hmox1/Pycard/Lgals9/Rac2/Itgam/Itgb2/Lyn/Lgals3/Anxa3/Spi1/Irf8/Pglyrp1/Ptpn6/Lcp1/Lilrb4a/Ptprc/Bcl3/Cd84/Dock2/Slc11a1/Nckap1l/Lat2/Milr1/Il4ra/Clcf1/Myo1f/Tgfb1/Cd180/Plcg2/Slfn2/Parp3/Havcr2/Fes/Dysf/Apbb1ip/Myd88/Rab27a/Cd74/Slamf6/Nfkbiz/Ccr2/Ifi35/Btk/Batf/Cd300a	50
BP	GO:1901342	regulation of vasculature development	49/682	309/28564	5.70534e-26	8.50973e-24	4.89689e-24	Grn/Sparc/Ctsh/Cldn5/Hmox1/Cd34/Chil1/Stab1/Col4a2/Itgb2/Stat1/Tnfrsf1a/Lgals3/Anxa3/Ecscr/Hspb6/Cdh5/C3ar1/Atp2b4/Cx3cr1/Tgfbr2/Tnfrsf12a/Ccl2/Ecm1/Eng/Nfe2l2/Tie1/Cela1/Pde3b/C5ar1/Serpine1/Kdr/Hhex/Acvrl1/Aplnr/Ets1/Itga5/Hk2/Runx1/Adamts1/Nos3/Rhoj/Sp100/Cybb/Cxcl10/Notch4/Erap1/Ccr2/Tek	49
BP	GO:0045088	regulation of innate immune response	54/682	385/28564	7.86719e-26	1.14409e-23	6.5836e-24	Tyrobp/Grn/Trem2/Cyba/Pycard/Lgals9/Hmgb2/Unc93b1/Isg15/Lyn/Irgm1/Ncf1/Spi1/Tlr2/Irf7/Trim30a/Cav1/Ifi204/Tlr7/A2m/Nfe2l2/Tlr13/Zbp1/Vav1/Myo1f/Igtp/Tgfb1/Naglu/Adam8/Slc15a3/Casp8/Parp9/Cd180/Plcg2/Havcr2/Ly96/Samhd1/Cd86/Rab7b/Tap1/Dhx58/Myd88/Cd300lf/Cd74/Slamf6/Zc3hav1/Trim56/Clec2d/Nfkbiz/Parp14/Casp1/Ifi35/Tlr1/Cd300a	54
BP	GO:0002253	activation of immune response	60/682	482/28564	8.72835e-26	1.2306e-23	7.08142e-24	C1qc/Tyrobp/C1qb/C1qa/Fcer1g/Trem2/Cyba/Mef2c/Laptm5/Pycard/C4b/Unc93b1/Lyn/Lgals3/Irgm1/C3ar1/Ptpn6/Klhl6/Tlr2/Lilrb4a/Ptprc/Irf7/Trim30a/Cav1/Cd5l/Ifi204/Nckap1l/Lcp2/Cmtm3/Tlr7/Lat2/A2m/Tlr13/Zbp1/Igtp/C5ar1/Naglu/Slc15a3/Cd180/Plcg2/Havcr2/Ly96/Blnk/Cd86/Rab7b/Dhx58/Myo1g/Myd88/Cd300lf/Zc3hav1/Cd79b/Nfkbiz/Casp1/Cd22/Themis2/Tec/Ifi35/Btk/Tlr1/Cd300a	60
BP	GO:0071706	tumor necrosis factor superfamily cytokine production	40/682	195/28564	8.88517e-26	1.2306e-23	7.08142e-24	Tyrobp/Fcer1g/Csf1r/Trem2/Cyba/Tspo/Fcgr3/Pycard/Cd34/Lgals9/Tnfrsf1a/Ptpn6/Tlr2/Cx3cr1/Vsir/Lilrb4a/Ptprc/Bcl3/Ccl2/Cd84/Trim30a/Ccl3/Gpnmb/Igf1/Ccl4/Ifngr1/Sash3/Adam8/Tmem106a/Plcg2/Havcr2/Ly96/Slamf9/Arid5a/Cybb/Myd88/Ccr5/Ccr2/Btk/Tlr1	40
BP	GO:0002449	lymphocyte mediated immunity	53/682	372/28564	1.05735e-25	1.43037e-23	8.23102e-24	C1qc/C1qb/C1qa/B2m/Fcer1g/H2-D1/Ctsh/Trem2/H2-K1/Fcgr3/Lgals9/C4b/Fcgr2b/Unc93b1/Ctsc/Fcgr1/Ptpn6/Vsir/Lilrb4a/Inpp5d/Ptprc/Irf7/Bcl3/Csf3r/Slc11a1/Nckap1l/Tcirg1/Il4ra/H2-Q7/Csf2rb/Clcf1/Vav1/Tgfb1/Csf2rb2/Sash3/Tnfrsf1b/Hfe/Slfn2/Parp3/Havcr2/Arid5a/Tap1/Myo1g/Myd88/Rab27a/Cd74/Slamf6/Clec2d/Nfkbiz/Ccr2/Btk/Batf/H2-Ab1	53
BP	GO:0050727	regulation of inflammatory response	53/682	377/28564	2.02846e-25	2.68172e-23	1.54318e-23	Ctss/Grn/Ctla2a/Fcer1g/Lgals1/Csf1r/Trem2/Gpx1/Fcgr3/Pycard/Lgals9/Fcgr2b/Alox5ap/Nupr1/Lyn/Ctsc/Tnfrsf1a/Pbk/Cdh5/Fcgr1/Ncf1/Cst7/Pglyrp1/Tlr2/Cx3cr1/Cd44/Gpr17/Ccl3/Igf1/Tnfaip8l2/Socs3/Gpsm3/Tgm2/Zbp1/Clcf1/Cebpa/Ptges/Serpine1/Adam8/Slc39a8/Tnfrsf1b/Plcg2/Ets1/Tnfrsf11a/Tnc/Myd88/Ccr5/Nfkbiz/Casp1/Casp4/Ccr2/Ifi35/Btk	53
BP	GO:1903555	regulation of tumor necrosis factor superfamily cytokine production	39/682	188/28564	2.34997e-25	3.03772e-23	1.74805e-23	Tyrobp/Fcer1g/Csf1r/Trem2/Cyba/Tspo/Fcgr3/Pycard/Cd34/Lgals9/Tnfrsf1a/Ptpn6/Tlr2/Cx3cr1/Vsir/Lilrb4a/Ptprc/Bcl3/Ccl2/Cd84/Trim30a/Ccl3/Gpnmb/Igf1/Ccl4/Ifngr1/Sash3/Adam8/Tmem106a/Plcg2/Havcr2/Ly96/Arid5a/Cybb/Myd88/Ccr5/Ccr2/Btk/Tlr1	39
BP	GO:0032640	tumor necrosis factor production	39/682	192/28564	5.37393e-25	6.79569e-23	3.91055e-23	Tyrobp/Fcer1g/Csf1r/Trem2/Cyba/Tspo/Fcgr3/Pycard/Cd34/Lgals9/Tnfrsf1a/Ptpn6/Tlr2/Cx3cr1/Vsir/Lilrb4a/Ptprc/Bcl3/Ccl2/Cd84/Trim30a/Ccl3/Gpnmb/Igf1/Ccl4/Ifngr1/Sash3/Tmem106a/Plcg2/Havcr2/Ly96/Slamf9/Arid5a/Cybb/Myd88/Ccr5/Ccr2/Btk/Tlr1	39
BP	GO:0002831	regulation of response to biotic stimulus	59/682	485/28564	7.57433e-25	9.37445e-23	5.39449e-23	Tyrobp/Grn/Ly86/Trem2/Cyba/Pycard/Lgals9/Hmgb2/Unc93b1/Stat1/Isg15/Lyn/Irgm1/Ncf1/Spi1/Tlr2/Irf7/Cd84/Trim30a/Cav1/Ifi204/Tlr7/A2m/Nfe2l2/Cd37/Tlr13/Zbp1/Vav1/Myo1f/Igtp/Tgfb1/Apobec3/Naglu/Adam8/Slc15a3/Casp8/Parp9/Cd180/Plcg2/Havcr2/Ly96/Samhd1/Cd86/Rab7b/Tap1/Dhx58/Myd88/Cd300lf/Cd74/Slamf6/Zc3hav1/Trim56/Clec2d/Nfkbiz/Parp14/Casp1/Ifi35/Tlr1/Cd300a	59
BP	GO:0002460	adaptive immune response based on somatic recombination of immune receptors built from immunoglobulin superfamily domains	52/682	373/28564	8.74035e-25	1.05922e-22	6.09524e-23	C1qc/C1qb/C1qa/B2m/Fcer1g/H2-D1/Ctsh/Trem2/Mef2c/H2-K1/Fcgr3/C4b/Fcgr2b/Unc93b1/Ctsc/Fcgr1/C3ar1/Ptpn6/Klhl6/Vsir/Lilrb4a/Inpp5d/Ptprc/Irf7/Bcl3/Csf3r/Slc11a1/Nckap1l/Tcirg1/Il4ra/H2-Q7/Csf2rb/Clcf1/Tgfb1/Csf2rb2/Sash3/Tnfrsf1b/Hfe/Slfn2/Parp3/Havcr2/Arid5a/Myo1g/Myd88/Rab27a/Cd74/Slamf6/Nfkbiz/Ccr2/Btk/Batf/H2-Ab1	52
BP	GO:0032680	regulation of tumor necrosis factor production	38/682	185/28564	1.42766e-24	1.69483e-22	9.75285e-23	Tyrobp/Fcer1g/Csf1r/Trem2/Cyba/Tspo/Fcgr3/Pycard/Cd34/Lgals9/Tnfrsf1a/Ptpn6/Tlr2/Cx3cr1/Vsir/Lilrb4a/Ptprc/Bcl3/Ccl2/Cd84/Trim30a/Ccl3/Gpnmb/Igf1/Ccl4/Ifngr1/Sash3/Tmem106a/Plcg2/Havcr2/Ly96/Arid5a/Cybb/Myd88/Ccr5/Ccr2/Btk/Tlr1	38
BP	GO:0002764	immune response-regulating signaling pathway	53/682	402/28564	4.50717e-24	5.24364e-22	3.01743e-22	Tyrobp/Fcer1g/Ctsh/Trem2/Cyba/Mef2c/Laptm5/Pycard/Unc93b1/Lyn/Lgals3/Irgm1/C3ar1/Ptpn6/Klhl6/Tlr2/Lilrb4a/Ptprc/Irf7/Trim30a/Cav1/Nckap1l/Lcp2/Cmtm3/Tlr7/Lat2/Tlr13/Igtp/C5ar1/Naglu/Slc15a3/Cd180/Plcg2/Havcr2/Ly96/Blnk/Cd86/Rab7b/Dhx58/Myo1g/Myd88/Cd300lf/Zc3hav1/Cd79b/Nfkbiz/Casp1/Cd22/Themis2/Tec/Ifi35/Btk/Tlr1/Cd300a	53
BP	GO:0097529	myeloid leukocyte migration	42/682	242/28564	5.36474e-24	6.11896e-22	3.52113e-22	Fcer1g/Csf1r/Trem2/Lgmn/Aif1/Fcgr3/Rac2/Itgam/Spp1/Itgb2/Ccl12/Lyn/Lgals3/C3ar1/Spi1/Tlr2/Cx3cr1/Pecam1/Ccl2/Csf3r/Nckap1l/Ccl3/Ccl4/Vav1/Myo1f/C5ar1/Serpine1/Adam8/Itga1/Ccl6/Dysf/Pf4/Cxcl10/Myd88/Cnn2/Cd74/Edn1/Ccr2/Ccl8/Cd300a/B4galt1/Ccl9	42
BP	GO:0071345	cellular response to cytokine stimulus	84/682	998/28564	7.68847e-24	8.60073e-22	4.94926e-22	Vim/Ifitm3/Fcer1g/Csf1r/Trem2/Fn1/Laptm5/Pycard/Spp1/Ccl12/Stat1/Isg15/Lyn/Tnfrsf1a/Gbp3/Irgm1/Spi1/Irf8/Ptpn6/Tlr2/Cx3cr1/Ifit3/Capg/Oasl2/Lilrb4a/Ifitm2/Ptprc/Irf7/Ccl2/Cav1/Ifi204/Csf3r/Ecm1/Csf2ra/Npnt/Ccl3/Nfe2l2/Il13ra1/Socs3/Gbp7/Tcirg1/Ccl4/Osmr/Ifngr1/Il4ra/H2-Q7/Csf2rb/Hcls1/Zbp1/Cebpa/Igtp/Il10rb/Mcm2/Serpine1/Csf2rb2/Naip2/Parp9/Ccl6/Hk2/Samhd1/Tnfrsf11a/Ifitm1/Dock8/Rab7b/Ifit1/Pf4/C…	84
BP	GO:0002757	immune response-activating signaling pathway	52/682	391/28564	8.15203e-24	8.94724e-22	5.14865e-22	Tyrobp/Fcer1g/Trem2/Cyba/Mef2c/Laptm5/Pycard/Unc93b1/Lyn/Lgals3/Irgm1/C3ar1/Ptpn6/Klhl6/Tlr2/Lilrb4a/Ptprc/Irf7/Trim30a/Cav1/Nckap1l/Lcp2/Cmtm3/Tlr7/Lat2/Tlr13/Igtp/C5ar1/Naglu/Slc15a3/Cd180/Plcg2/Havcr2/Ly96/Blnk/Cd86/Rab7b/Dhx58/Myo1g/Myd88/Cd300lf/Zc3hav1/Cd79b/Nfkbiz/Casp1/Cd22/Themis2/Tec/Ifi35/Btk/Tlr1/Cd300a	52
BP	GO:0042110	T cell activation	65/682	618/28564	9.89419e-24	1.06582e-21	6.13324e-22	B2m/Ctla2a/Fcer1g/Lgals1/Aif1/Laptm5/Pycard/Lgals9/Rac2/Igfbp2/Itgam/Itgb2/Msn/Lgals3/Mafb/Spi1/Cd151/Ptpn6/Lcp1/Tgfbr2/Vsir/Lilrb4a/Ptprc/Cd44/Bcl3/Ccl2/Cd84/Myh9/Cav1/Dock2/Slc11a1/Nckap1l/Gpnmb/Igf1/Cd48/Tnfaip8l2/Cd37/Tcirg1/Il4ra/Vav1/Tgfb1/Sash3/Adam8/Tnfrsf1b/Rasal3/Hfe/Ikzf1/Runx1/Slfn2/Havcr2/Slamf9/Cd86/Dock8/Apbb1ip/Il2rg/Rab27a/Cd74/Slamf6/Nfkbiz/Ccr2/Gimap1/Batf/Wdfy4/H2-Ab1/Cd300a	65
BP	GO:0045785	positive regulation of cell adhesion	59/682	517/28564	2.0598e-23	2.17852e-21	1.25362e-21	B2m/Lgals1/Fn1/Aif1/Pycard/Lgals9/Igfbp2/Spp1/Itgb2/Itga6/S100a10/Ptpn6/Tgfbr2/Vsir/Efemp2/Lilrb4a/Ptprc/Cd44/Ccdc80/Ccl2/Myh9/Cav1/Flna/Podxl/Nckap1l/Npnt/Igf1/Iqgap1/Lamc1/Il4ra/Tgm2/F11r/Vav1/Tgfb1/Gcnt2/Sash3/Kdr/Adam8/Gcnt1/Rasal3/Ets1/Itga5/Runx1/Havcr2/Cd86/Dock8/Dysf/Pdpn/Apbb1ip/Fbln2/Il2rg/Ccr5/Cd74/Plaur/Nfkbiz/Ccr2/Tek/H2-Ab1/Piezo1	59
BP	GO:0009611	response to wounding	61/682	554/28564	2.33877e-23	2.42939e-21	1.39798e-21	Gfap/Tyrobp/Grn/Fcer1g/Trem2/Fn1/Gpx1/Hmox1/Timp1/Cd34/Lyn/Vwf/S100a10/Anxa2/Cd151/Ptpn6/Lcp1/Plek/Tnfrsf12a/Lilrb4a/Pros1/Hbegf/Cd44/Pecam1/Ccl2/Myh9/Cav1/Flna/Slc11a1/Fermt3/Col3a1/Eng/Igf1/Nfe2l2/Elk3/F11r/Tgfb1/Aurka/Cdkn1a/Serpine1/Kdr/Naglu/Acvrl1/Plcg2/Acta2/Entpd1/Tnc/Dysf/Col1a1/Pdpn/Pf4/Ccm2l/Rab27a/Cnn2/Procr/Plaur/Col5a1/Nfkbiz/Ccr2/Tec/B4galt1	61
BP	GO:0046651	lymphocyte proliferation	49/682	354/28564	2.81784e-23	2.87568e-21	1.6548e-21	Tyrobp/Csf1r/Aif1/Mef2c/Laptm5/Pycard/Lgals9/Rac2/Igfbp2/Itgam/Fcgr2b/Itgb2/Lyn/Msn/Lgals3/Cd151/Ptpn6/Tgfbr2/Lst1/Vsir/Lilrb4a/Inpp5d/Ptprc/Cd44/Dock2/Slc11a1/Nckap1l/Gpnmb/Igf1/Cd37/Clcf1/Tgfb1/Cdkn1a/Sash3/Tnfrsf1b/Cd180/Rasal3/Slfn2/Havcr2/Cd86/Dock8/Myd88/Cd74/Slamf6/Nfkbiz/Ccr2/Cd22/Btk/Cd300a	49
BP	GO:0002699	positive regulation of immune effector process	47/682	327/28564	4.45224e-23	4.46528e-21	2.56953e-21	Tyrobp/B2m/Fcer1g/H2-D1/Trem2/Laptm5/Hmox1/H2-K1/Fcgr3/Pycard/C4b/Rac2/Itgam/Itgb2/Lyn/Fcgr1/Spi1/Ptpn6/Tlr2/Lilrb4a/Ptprc/Ccl2/Cd84/Tlr7/Cd37/Il4ra/H2-Q7/Clcf1/Vav1/Tgfb1/Sash3/Hfe/Plcg2/Fes/Cd86/Arid5a/Dhx58/Myd88/Cd74/Slamf6/Nfkbiz/Casp1/Casp4/Ccr2/Tek/Btk/Cd300a	47
BP	GO:0032943	mononuclear cell proliferation	49/682	360/28564	5.97458e-23	5.89053e-21	3.38968e-21	Tyrobp/Csf1r/Aif1/Mef2c/Laptm5/Pycard/Lgals9/Rac2/Igfbp2/Itgam/Fcgr2b/Itgb2/Lyn/Msn/Lgals3/Cd151/Ptpn6/Tgfbr2/Lst1/Vsir/Lilrb4a/Inpp5d/Ptprc/Cd44/Dock2/Slc11a1/Nckap1l/Gpnmb/Igf1/Cd37/Clcf1/Tgfb1/Cdkn1a/Sash3/Tnfrsf1b/Cd180/Rasal3/Slfn2/Havcr2/Cd86/Dock8/Myd88/Cd74/Slamf6/Nfkbiz/Ccr2/Cd22/Btk/Cd300a	49
BP	GO:0042060	wound healing	51/682	392/28564	6.14403e-23	5.95664e-21	3.42772e-21	Fcer1g/Fn1/Gpx1/Hmox1/Timp1/Cd34/Lyn/Vwf/S100a10/Anxa2/Cd151/Ptpn6/Plek/Tnfrsf12a/Lilrb4a/Pros1/Hbegf/Cd44/Pecam1/Ccl2/Myh9/Cav1/Flna/Slc11a1/Fermt3/Col3a1/Eng/Igf1/Nfe2l2/Elk3/F11r/Tgfb1/Cdkn1a/Serpine1/Kdr/Acvrl1/Acta2/Entpd1/Dysf/Col1a1/Pdpn/Pf4/Ccm2l/Rab27a/Cnn2/Procr/Plaur/Col5a1/Ccr2/Tec/B4galt1	51
BP	GO:0098609	cell-cell adhesion	77/682	881/28564	6.83301e-23	6.516e-21	3.74961e-21	B2m/Lgals1/Aif1/Cldn5/Laptm5/Pycard/Cd34/Lgals9/Rac2/Igfbp2/Itgam/Itgb2/Lyn/Itga6/Msn/Lgals3/Itgb5/Cd93/Cdh5/Spi1/Ptpn6/Esam/Cx3cr1/Tgfbr2/Fgfrl1/Vsir/Plek/Selplg/Lilrb4a/Ptprc/Cd44/Pecam1/Ccl2/Myh9/Cav1/Podxl/Fermt3/Nckap1l/Npnt/Gpnmb/Igf1/Tnfaip8l2/Cd37/Icam2/Il4ra/F11r/Tgfb1/Fblim1/Gcnt2/Sash3/Stk10/Adam8/Slc39a8/Gcnt1/Itga1/Rasal3/Hfe/Ets1/Itga5/Runx1/Havcr2/Cd86/Dock8/Pdpn/Ccm2l/Il2rg/Ccr5/C…	77
BP	GO:0070663	regulation of leukocyte proliferation	44/682	287/28564	7.96558e-23	7.47351e-21	4.3006e-21	Tyrobp/Csf1r/Aif1/Mef2c/Laptm5/Pycard/Lgals9/Rac2/Igfbp2/Fcgr2b/Ccl12/Lyn/Lgals3/Ptpn6/Tgfbr2/Lst1/Vsir/Lilrb4a/Inpp5d/Ptprc/Cd44/Nckap1l/Csf2ra/Gpnmb/Igf1/Cd37/Csf2rb/Clcf1/Tgfb1/Cdkn1a/Csf2rb2/Sash3/Hhex/Tnfrsf1b/Rasal3/Havcr2/Cd86/Myd88/Cnn2/Cd74/Ccr2/Cd22/Btk/Cd300a	44
BP	GO:0002521	leukocyte differentiation	68/682	702/28564	9.31649e-23	8.60222e-21	4.95011e-21	C1qc/Tyrobp/B2m/Ctla2a/Fcer1g/Lgals1/Csf1r/Trem2/Mef2c/Tmem176a/Laptm5/Tmem176b/Lgals9/Itgam/Lyn/Ucp2/Mafb/Spi1/Irf8/Pglyrp1/Ptpn6/Tlr2/Tgfbr2/Vsir/Lilrb4a/Inpp5d/Cmtm7/Ptprc/Cd44/Bcl3/Dock2/Ifi204/Nckap1l/Ccl3/Ltbr/Tcirg1/Il4ra/Hcls1/Clcf1/Vav1/Cebpa/Tgfb1/Sash3/Naglu/Adam8/Nrros/Hhex/Casp8/Ikzf1/Plcg2/Runx1/Tnfrsf11a/Slamf9/Fes/Il2rg/Myd88/Cd300lf/Cd74/Slamf6/Cd79b/Clec2d/Nfkbiz/Ccr2/Gimap1/Btk…	68
BP	GO:0009615	response to virus	49/682	366/28564	1.247e-22	1.13341e-20	6.52214e-21	Ifi27l2a/Lcn2/Ifitm3/Bst2/Pycard/Lgals9/Unc93b1/Stat1/Isg15/Gbp3/Irgm1/Rtp4/Ifit3/Oasl2/Ifitm2/Ptprc/Irf7/Bcl3/Trim30a/Ifi204/Tlr7/Cd37/Gbp7/Tlr13/Ifngr1/Zbp1/Igtp/Il10rb/Tgfb1/Apobec3/Ifit3b/Parp9/Samhd1/Eif2ak2/Ifitm1/Cd86/Rab7b/Dhx58/Ifit1/Cxcl10/Myd88/Zc3hav1/Trim56/Trim25/Apobec1/Casp1/Wdfy4/Mx1/Tagap	49
BP	GO:0002275	myeloid cell activation involved in immune response	29/682	108/28564	1.44928e-22	1.29699e-20	7.46349e-21	Tyrobp/Grn/Fcer1g/Trem2/Hmox1/Pycard/Rac2/Itgam/Itgb2/Lyn/Anxa3/Spi1/Ptpn6/Lilrb4a/Cd84/Dock2/Lat2/Milr1/Il4ra/Myo1f/Plcg2/Havcr2/Fes/Dysf/Myd88/Ccr2/Ifi35/Btk/Cd300a	29
BP	GO:0002703	regulation of leukocyte mediated immunity	45/682	310/28564	2.53218e-22	2.23177e-20	1.28427e-20	Tyrobp/B2m/Fcer1g/H2-D1/Trem2/Bst2/Hmox1/H2-K1/Fcgr3/Lgals9/Rac2/Itgam/Fcgr2b/Itgb2/Lyn/Fcgr1/Spi1/Ptpn6/Tlr2/Cx3cr1/Vsir/Lilrb4a/Ptprc/Ccl2/Cd84/Nckap1l/Il4ra/H2-Q7/Clcf1/Vav1/Tgfb1/Sash3/Tnfrsf1b/Hfe/Plcg2/Parp3/Havcr2/Fes/Arid5a/Tap1/Slamf6/Clec2d/Ccr2/Btk/Cd300a	45
BP	GO:0045597	positive regulation of cell differentiation	81/682	988/28564	2.7941e-22	2.42587e-20	1.39595e-20	Gfap/Tyrobp/Vim/Csf1r/Trem2/Fn1/Tspo/Cldn5/Mef2c/Cd34/Clic1/Lgals9/Hmgb2/Itgam/Stat1/Isg15/Lyn/Cdh5/Spi1/Tlr2/Cx3cr1/Tgfbr2/Vsir/Tmem119/Efemp2/Tnfrsf12a/Lilrb4a/Inpp5d/Ptprc/Glipr2/Ifi204/Nckap1l/Eng/Cux2/Npnt/Ccl3/Igf1/Socs3/Lamc1/Il4ra/Tgm2/Hcls1/Clcf1/F11r/Cebpa/Tgfb1/Aurka/Gcnt2/Sh3pxd2b/Serpine1/Sash3/Kdr/Adam8/Wwtr1/Acvrl1/Casp8/Tnfrsf1b/Ikzf1/Ets1/Runx1/Fes/Ifitm1/Ect2/Tgif1/Rab7b/Col1a1/…	81
BP	GO:0002695	negative regulation of leukocyte activation	37/682	204/28564	5.65918e-22	4.84109e-20	2.78579e-20	Tyrobp/Grn/Fn1/Laptm5/Hmox1/Lgals9/Fcgr2b/Lyn/Lgals3/Cst7/Spi1/Pglyrp1/Ptpn6/Lst1/Vsir/Lilrb4a/Inpp5d/Cd44/Cd84/Nckap1l/Gpnmb/Tnfaip8l2/Cd37/Milr1/Il4ra/Tgfb1/Hfe/Runx1/Parp3/Havcr2/Cd86/Cd300lf/Cd74/Samsn1/Ccr2/Btk/Cd300a	37
BP	GO:0034341	response to type II interferon	32/682	146/28564	8.30388e-22	7.00053e-20	4.02842e-20	Vim/Ifitm3/Bst2/Ccl12/Stat1/Gbp3/Irgm1/Irf8/Tlr2/Capg/Ifitm2/Cxcl16/Ccl2/Slc11a1/Ccl3/Gbp7/Ccl4/Ifngr1/H2-Q7/Igtp/Parp9/Ccl6/Ifitm1/Sp100/Rab7b/Cd74/Gbp2/Parp14/Casp1/Ccl8/H2-Ab1/Ccl9	32
BP	GO:0007159	leukocyte cell-cell adhesion	51/682	420/28564	1.41305e-21	1.17376e-19	6.75433e-20	B2m/Lgals1/Aif1/Laptm5/Pycard/Lgals9/Rac2/Igfbp2/Itgam/Itgb2/Msn/Lgals3/Ptpn6/Cx3cr1/Tgfbr2/Vsir/Selplg/Lilrb4a/Ptprc/Cd44/Pecam1/Ccl2/Cav1/Fermt3/Nckap1l/Gpnmb/Igf1/Tnfaip8l2/Cd37/Il4ra/F11r/Tgfb1/Sash3/Stk10/Adam8/Slc39a8/Gcnt1/Rasal3/Hfe/Ets1/Itga5/Runx1/Havcr2/Cd86/Dock8/Il2rg/Cd74/Nfkbiz/Ccr2/H2-Ab1/Cd300a	51
BP	GO:0060326	cell chemotaxis	44/682	308/28564	1.43264e-21	1.17376e-19	6.75433e-20	Fcer1g/Csf1r/Lgmn/Aif1/Fcgr3/Hmgb2/Rac2/Itgam/Spp1/Itgb2/Ccl12/Lyn/Lgals3/Bin2/C3ar1/Spi1/Cx3cr1/Cxcl16/Hbegf/Ccl2/Csf3r/Nckap1l/Eng/Ccl3/Gpsm3/Ccl4/Vav1/C5ar1/Serpine1/Kdr/Adam8/Itga1/Ccl6/Ch25h/Slamf9/Dysf/Pf4/Met/Cxcl10/Cd74/Edn1/Ccr2/Ccl8/Ccl9	44
BP	GO:0010562	positive regulation of phosphorus metabolic process	77/682	929/28564	1.71649e-21	1.36778e-19	7.87086e-20	Csf1r/Trem2/Aif1/Mef2c/Lgals9/Chil1/Ccnd1/Birc5/Lyn/Itga6/Tnfrsf1a/Anxa2/Cdh5/Irgm1/Atp2b4/Cx3cr1/Tgfbr2/Tmem119/Plek/Hbegf/Ptprc/Cd44/Pecam1/Ccnb1/Tpx2/Myh9/Cav1/P2ry6/Slc11a1/Abi3/Aurkb/Nckap1l/Eng/Fgd2/Npnt/Gpnmb/Cdca8/Igf1/Iqgap1/Plk1/Tie1/Hcls1/Ltk/Clcf1/Igtp/Tgfb1/Cdkn1a/Kdr/Adam8/Acvrl1/Itga1/Parp9/Aplnr/Hfe/Plcg2/Akap13/Itga5/Nos3/Psrc1/Tnfrsf11a/Cd86/Ect2/Guca1a/Ang/Clspn/Met/Cenpe/Cd74/…	77
BP	GO:0045937	positive regulation of phosphate metabolic process	77/682	929/28564	1.71649e-21	1.36778e-19	7.87086e-20	Csf1r/Trem2/Aif1/Mef2c/Lgals9/Chil1/Ccnd1/Birc5/Lyn/Itga6/Tnfrsf1a/Anxa2/Cdh5/Irgm1/Atp2b4/Cx3cr1/Tgfbr2/Tmem119/Plek/Hbegf/Ptprc/Cd44/Pecam1/Ccnb1/Tpx2/Myh9/Cav1/P2ry6/Slc11a1/Abi3/Aurkb/Nckap1l/Eng/Fgd2/Npnt/Gpnmb/Cdca8/Igf1/Iqgap1/Plk1/Tie1/Hcls1/Ltk/Clcf1/Igtp/Tgfb1/Cdkn1a/Kdr/Adam8/Acvrl1/Itga1/Parp9/Aplnr/Hfe/Plcg2/Akap13/Itga5/Nos3/Psrc1/Tnfrsf11a/Cd86/Ect2/Guca1a/Ang/Clspn/Met/Cenpe/Cd74/…	77
BP	GO:0051249	regulation of lymphocyte activation	57/682	528/28564	1.81332e-21	1.42542e-19	8.2025e-20	Tyrobp/B2m/Ctla2a/Lgals1/Csf1r/Aif1/Mef2c/Laptm5/Pycard/Lgals9/Rac2/Igfbp2/Fcgr2b/Lyn/Lgals3/Spi1/Pglyrp1/Ptpn6/Tgfbr2/Lst1/Vsir/Lilrb4a/Inpp5d/Ptprc/Cd44/Ccl2/Cav1/Nckap1l/Gpnmb/Igf1/Tnfaip8l2/Cd37/Il4ra/Clcf1/Tgfb1/Cdkn1a/Sash3/Adam8/Tnfrsf1b/Rasal3/Hfe/Runx1/Parp3/Havcr2/Cd86/Dock8/Il2rg/Myd88/Cd74/Samsn1/Nfkbiz/Ccr2/Cd22/Themis2/Btk/H2-Ab1/Cd300a	57
BP	GO:0050866	negative regulation of cell activation	38/682	227/28564	2.97185e-21	2.30496e-19	1.32638e-19	Tyrobp/Grn/Trem2/Fn1/Laptm5/Hmox1/Lgals9/Fcgr2b/Lyn/Lgals3/Cst7/Spi1/Pglyrp1/Ptpn6/Lst1/Vsir/Lilrb4a/Inpp5d/Cd44/Cd84/Nckap1l/Gpnmb/Tnfaip8l2/Cd37/Milr1/Il4ra/Tgfb1/Hfe/Runx1/Parp3/Havcr2/Cd86/Cd300lf/Cd74/Samsn1/Ccr2/Btk/Cd300a	38
BP	GO:0030595	leukocyte chemotaxis	38/682	230/28564	4.79026e-21	3.66644e-19	2.10984e-19	Fcer1g/Csf1r/Lgmn/Aif1/Fcgr3/Rac2/Itgam/Spp1/Itgb2/Ccl12/Lyn/Lgals3/C3ar1/Spi1/Cx3cr1/Cxcl16/Ccl2/Csf3r/Nckap1l/Ccl3/Gpsm3/Ccl4/Vav1/C5ar1/Serpine1/Adam8/Itga1/Ccl6/Ch25h/Slamf9/Dysf/Pf4/Cxcl10/Cd74/Edn1/Ccr2/Ccl8/Ccl9	38
BP	GO:1990266	neutrophil migration	30/682	132/28564	5.19312e-21	3.92316e-19	2.25757e-19	Fcer1g/Fcgr3/Rac2/Itgam/Spp1/Itgb2/Ccl12/Lgals3/C3ar1/Tlr2/Pecam1/Ccl2/Csf3r/Nckap1l/Ccl3/Ccl4/Vav1/Myo1f/C5ar1/Adam8/Itga1/Ccl6/Dysf/Pf4/Cxcl10/Myd88/Cd74/Edn1/Ccl8/Ccl9	30
BP	GO:0022603	regulation of anatomical structure morphogenesis	77/682	955/28564	8.94149e-21	6.66829e-19	3.83724e-19	Lcn2/Vim/Grn/Sparc/Hexb/Csf1r/Ctsh/Fn1/S100a13/Cldn5/Mef2c/Hmox1/Cd34/Chil1/Stab1/Col4a2/Itgb2/Stat1/Msn/Tnfrsf1a/Lgals3/Anxa3/Ecscr/Hspb6/Cdh5/C3ar1/Atp2b4/Cx3cr1/Tgfbr2/Lst1/Syt17/Tnfrsf12a/Cpne5/Cd44/Ccl2/Myh9/Ecm1/Eng/Cux2/Ccl3/Nfe2l2/Tie1/F11r/Cela1/Tgfb1/Pde3b/Aurka/C5ar1/Fblim1/Serpine1/Kdr/Hhex/Acvrl1/Aplnr/Hck/Ets1/Itga5/Hk2/Runx1/Adamts1/Nos3/Fes/Rhoj/Sp100/Tgif1/Pdpn/Fmnl3/Cybb/Met/Cxc…	77
BP	GO:1903557	positive regulation of tumor necrosis factor superfamily cytokine production	28/682	116/28564	1.85148e-20	1.3633e-18	7.84506e-19	Tyrobp/Fcer1g/Csf1r/Cyba/Fcgr3/Pycard/Lgals9/Tnfrsf1a/Tlr2/Ptprc/Ccl2/Cd84/Ccl3/Ccl4/Ifngr1/Sash3/Adam8/Tmem106a/Plcg2/Havcr2/Ly96/Arid5a/Cybb/Myd88/Ccr5/Ccr2/Btk/Tlr1	28
BP	GO:0097530	granulocyte migration	32/682	162/28564	2.38972e-20	1.73762e-18	9.99909e-19	Fcer1g/Csf1r/Fcgr3/Rac2/Itgam/Spp1/Itgb2/Ccl12/Lgals3/C3ar1/Tlr2/Pecam1/Ccl2/Csf3r/Nckap1l/Ccl3/Ccl4/Vav1/Myo1f/C5ar1/Adam8/Itga1/Ccl6/Dysf/Pf4/Cxcl10/Myd88/Cd74/Edn1/Ccl8/Cd300a/Ccl9	32
BP	GO:0002237	response to molecule of bacterial origin	49/682	414/28564	2.7081e-20	1.94482e-18	1.11914e-18	B2m/Vim/Ly86/Trem2/Mef2c/Cd68/Pycard/Lgals9/Hmgb2/Fcgr2b/Stat1/Lyn/Irgm1/Spi1/Irf8/Tlr2/Cx3cr1/Abca1/Lilrb4a/Cxcl16/Ccl2/Cd84/Trim30a/Slc11a1/Fcgr4/Igtp/Tgfb1/C5ar1/Serpine1/Naglu/Tnfrsf1b/Cd180/Ncf2/Plcg2/Havcr2/Nos3/Ly96/Tnfrsf11a/Eif2ak2/Cd86/Arid5a/Pf4/Cxcl10/Myd88/Gbp2/Nfkbiz/Casp1/Btk/Tlr1	49
BP	GO:0050729	positive regulation of inflammatory response	31/682	152/28564	3.48831e-20	2.47457e-18	1.42398e-18	Ctss/Grn/Fcer1g/Lgals1/Csf1r/Trem2/Fcgr3/Pycard/Alox5ap/Nupr1/Ctsc/Tnfrsf1a/Fcgr1/Tlr2/Ccl3/Gpsm3/Tgm2/Zbp1/Cebpa/Serpine1/Adam8/Plcg2/Ets1/Tnfrsf11a/Ccr5/Nfkbiz/Casp1/Casp4/Ccr2/Ifi35/Btk	31
BP	GO:0002833	positive regulation of response to biotic stimulus	44/682	335/28564	4.1621e-20	2.91698e-18	1.67857e-18	Tyrobp/Grn/Ly86/Trem2/Cyba/Pycard/Lgals9/Hmgb2/Unc93b1/Lyn/Irgm1/Spi1/Tlr2/Irf7/Trim30a/Cav1/Ifi204/Tlr7/Tlr13/Zbp1/Vav1/Igtp/Naglu/Adam8/Slc15a3/Parp9/Cd180/Plcg2/Havcr2/Ly96/Cd86/Rab7b/Dhx58/Myd88/Cd300lf/Cd74/Slamf6/Zc3hav1/Trim56/Nfkbiz/Casp1/Ifi35/Tlr1/Cd300a	44
BP	GO:0045089	positive regulation of innate immune response	42/682	306/28564	5.64046e-20	3.89511e-18	2.24143e-18	Tyrobp/Trem2/Cyba/Pycard/Lgals9/Hmgb2/Unc93b1/Lyn/Irgm1/Spi1/Tlr2/Irf7/Trim30a/Cav1/Ifi204/Tlr7/Tlr13/Zbp1/Vav1/Igtp/Naglu/Adam8/Slc15a3/Parp9/Cd180/Plcg2/Havcr2/Ly96/Cd86/Rab7b/Dhx58/Myd88/Cd300lf/Cd74/Slamf6/Zc3hav1/Trim56/Nfkbiz/Casp1/Ifi35/Tlr1/Cd300a	42
BP	GO:0008285	negative regulation of cell population proliferation	66/682	747/28564	5.69167e-20	3.89511e-18	2.24143e-18	Tyrobp/B2m/Ifitm3/Sparc/Csf1r/Trem2/Aif1/Tspo/Mef2c/Ifi30/Laptm5/Hmox1/Lgals9/Fcgr2b/Nupr1/Ccl12/Stat1/Lyn/Lgals3/Cdh5/Ptpn6/Tlr2/Tgfbr2/Fgfrl1/Lst1/Ifit3/Vsir/Efemp2/Lilrb4a/Inpp5d/Cd44/Cav1/Eng/Hpgds/Gpnmb/Igf1/Vip/Cd37/Cdkn2c/Cebpa/Tgfb1/Ptges/Cdkn1a/Hspg2/Ifit3b/H19/Acvrl1/Itga1/Runx1/Slfn2/Havcr2/Nos3/Eif2ak2/Ifitm1/Tes/Cd86/Tgif1/Ang/Pdpn/Spint1/Fosl1/Ccr5/Ifi35/Btk/Cd300a/B4galt1	66
BP	GO:0140014	mitotic nuclear division	40/682	280/28564	1.01802e-19	6.88585e-18	3.96243e-18	Ube2c/Birc5/Mki67/Prc1/Ccnb1/Tpx2/Racgap1/Flna/Knstrn/Aurkb/Nusap1/Cdca8/Spag5/Cdc20/Igf1/Spc25/Plk1/Spc24/Cdca5/Tgfb1/Aurka/Bub1/Ncaph/Kif11/Bub1b/Ndc80/Psrc1/Kif2c/Smc4/Ttk/Kif23/Reep4/Kif18b/Met/Cenpe/Edn1/Ncapg/Cdca2/Nek2/Trip13	40
BP	GO:0030099	myeloid cell differentiation	52/682	482/28564	1.15939e-19	7.75191e-18	4.46081e-18	C1qc/Tyrobp/B2m/Fcer1g/Csf1r/Trem2/Mef2c/Hmgb2/Itgam/Stat1/Isg15/Lyn/Ucp2/Mafb/Spi1/Irf8/Ptpn6/Tlr2/Tgfbr2/Lilrb4a/Inpp5d/Myh9/Racgap1/Flna/Ifi204/Csf3r/Nckap1l/Dnase2a/Ccl3/Ltbr/Fli1/Tcirg1/Hcls1/Cebpa/Tgfb1/Naglu/Adam8/Nrros/Hhex/Casp8/Ikzf1/Ets1/Runx1/Tnfrsf11a/Fes/Rab7b/Myd88/Cd300lf/Cd74/Clec2d/Batf/Ccl9	52
BP	GO:0022407	regulation of cell-cell adhesion	53/682	503/28564	1.47077e-19	9.7221e-18	5.59454e-18	B2m/Lgals1/Aif1/Laptm5/Pycard/Lgals9/Igfbp2/Itgb2/Lyn/Itga6/Lgals3/Spi1/Ptpn6/Tgfbr2/Vsir/Lilrb4a/Ptprc/Cd44/Ccl2/Cav1/Podxl/Fermt3/Nckap1l/Gpnmb/Igf1/Tnfaip8l2/Cd37/Il4ra/F11r/Tgfb1/Gcnt2/Sash3/Adam8/Gcnt1/Rasal3/Hfe/Ets1/Runx1/Havcr2/Cd86/Dock8/Pdpn/Ccm2l/Il2rg/Ccr5/Cd74/Notch4/Plaur/Nfkbiz/Ccr2/H2-Ab1/Cd300a/Piezo1	53
BP	GO:0032760	positive regulation of tumor necrosis factor production	27/682	114/28564	1.52331e-19	9.95628e-18	5.7293e-18	Tyrobp/Fcer1g/Csf1r/Cyba/Fcgr3/Pycard/Lgals9/Tnfrsf1a/Tlr2/Ptprc/Ccl2/Cd84/Ccl3/Ccl4/Ifngr1/Sash3/Tmem106a/Plcg2/Havcr2/Ly96/Arid5a/Cybb/Myd88/Ccr5/Ccr2/Btk/Tlr1	27
BP	GO:0050764	regulation of phagocytosis	28/682	125/28564	1.61941e-19	1.04668e-17	6.02307e-18	Fcer1g/Trem2/Cyba/Fcgr3/Pycard/C4b/Fcgr2b/Fcgr1/Tlr2/Pros1/Ptprc/Ccl2/Myh9/Dock2/Slc11a1/Nckap1l/Tgm2/Tgfb1/Plcg2/Hck/Dysf/Il2rg/Rab27a/Cnn2/Cd300lf/Ptx3/Btk/Cd300a	28
BP	GO:0071674	mononuclear cell migration	33/682	185/28564	1.66996e-19	1.06749e-17	6.14282e-18	Csf1r/Lgmn/Aif1/Pycard/Lgals9/Ccl12/Lyn/Msn/Lgals3/C3ar1/Spi1/Cx3cr1/Cxcl16/Pecam1/Ccl2/Ecm1/Ccl3/Ccl4/F11r/Tgfb1/C5ar1/Serpine1/Stk10/Adam8/Ccl6/Ch25h/Slamf9/Dock8/Cxcl10/Myo1g/Ccr2/Ccl8/Ccl9	33
BP	GO:0043408	regulation of MAPK cascade	65/682	743/28564	1.85072e-19	1.17018e-17	6.73375e-18	Csf1r/Trem2/Fn1/Mef2c/Laptm5/Pycard/Chil1/Fcgr2b/Ccl12/Lyn/Pbk/Spi1/Ptpn6/Tlr2/Lilrb4a/Ptprc/Cd44/Ccl2/Glipr2/Cd84/Trim30a/Myh9/Cav1/P2ry6/Fgd2/Npnt/Ccl3/Gpnmb/Ltbr/Igf1/Iqgap1/Ccl4/Tlr13/Clcf1/Foxm1/Tgfb1/C5ar1/Gcnt2/Kdr/Adam8/Lmnb1/Naip2/Itga1/Ccl6/Tmem106a/Sla/Plcg2/Nqo2/Akap13/Havcr2/Acta2/Tnfrsf11a/Eif2ak2/Grap/Met/Myd88/Cd74/Tbx1/Edn1/Ccr2/Tek/Ccl8/Pik3r5/Cd300a/Ccl9	65
BP	GO:0000165	MAPK cascade	68/682	813/28564	2.84112e-19	1.77708e-17	1.02261e-17	Csf1r/Ctsh/Trem2/Fn1/Mef2c/Laptm5/Pycard/Chil1/Fcgr2b/Ccl12/Lyn/Pbk/Spi1/Ptpn6/Tlr2/Lilrb4a/Ptprc/Cd44/Ccl2/Glipr2/Cd84/Trim30a/Myh9/Cav1/P2ry6/Slc11a1/Fgd2/Npnt/Tlr7/Ccl3/Gpnmb/Ltbr/Igf1/Iqgap1/Ccl4/Tlr13/Clcf1/Foxm1/Tgfb1/C5ar1/Gcnt2/Kdr/Adam8/Lmnb1/Naip2/Itga1/Ccl6/Tmem106a/Sla/Plcg2/Nqo2/Akap13/Havcr2/Acta2/Tnfrsf11a/Eif2ak2/Grap/Met/Myd88/Cd74/Tbx1/Edn1/Ccr2/Tek/Ccl8/Pik3r5/Cd300a/Ccl9	68
BP	GO:0042742	defense response to bacterium	46/682	386/28564	3.05921e-19	1.89313e-17	1.08939e-17	B2m/Lcn2/Grn/Mpeg1/Fcer1g/Trem2/Lyz2/Cyba/H2-K1/Pycard/Lgals9/Stab1/Hmgb2/Isg15/Tnfrsf1a/Anxa3/Gbp3/Wfdc17/Fcgr1/Irgm1/Ncf1/Irf8/Pglyrp1/Tlr2/Rnase4/Rnf213/Bcl3/Slc11a1/Vip/Gbp7/Myo1f/Igtp/C5ar1/Serpine1/Gsdmd/Naip2/Hck/Havcr2/Slamf9/Ang/Myd88/Gbp2/Nfkbiz/Casp1/Casp4/Plac8	46
BP	GO:0050670	regulation of lymphocyte proliferation	38/682	260/28564	3.83493e-19	2.34819e-17	1.35126e-17	Tyrobp/Csf1r/Aif1/Mef2c/Laptm5/Pycard/Lgals9/Rac2/Igfbp2/Fcgr2b/Lyn/Lgals3/Ptpn6/Tgfbr2/Lst1/Vsir/Lilrb4a/Inpp5d/Ptprc/Cd44/Nckap1l/Gpnmb/Igf1/Cd37/Clcf1/Tgfb1/Cdkn1a/Sash3/Tnfrsf1b/Rasal3/Havcr2/Cd86/Myd88/Cd74/Ccr2/Cd22/Btk/Cd300a	38
BP	GO:0042116	macrophage activation	26/682	109/28564	5.93395e-19	3.5956e-17	2.06908e-17	Tyrobp/C1qa/Grn/Csf1r/Trem2/Aif1/Lgals9/Itgam/Ctsc/Cst7/Tlr2/Cx3cr1/Cd84/Slc11a1/Ifngr1/Il4ra/Cebpa/C5ar1/Naglu/Tmem106a/Plcg2/Havcr2/Dysf/Casp1/Ifi35/Tlr1	26
BP	GO:0032944	regulation of mononuclear cell proliferation	38/682	264/28564	6.55579e-19	3.93145e-17	2.26234e-17	Tyrobp/Csf1r/Aif1/Mef2c/Laptm5/Pycard/Lgals9/Rac2/Igfbp2/Fcgr2b/Lyn/Lgals3/Ptpn6/Tgfbr2/Lst1/Vsir/Lilrb4a/Inpp5d/Ptprc/Cd44/Nckap1l/Gpnmb/Igf1/Cd37/Clcf1/Tgfb1/Cdkn1a/Sash3/Tnfrsf1b/Rasal3/Havcr2/Cd86/Myd88/Cd74/Ccr2/Cd22/Btk/Cd300a	38
BP	GO:0050777	negative regulation of immune response	34/682	207/28564	6.9886e-19	4.14823e-17	2.38708e-17	Grn/Trem2/Gpx1/Hmox1/Lgals9/Fcgr2b/Isg15/Lgals3/Spi1/Pglyrp1/Ptpn6/Vsir/Lilrb4a/Inpp5d/Ptprc/Gpr17/Cd84/Ifi204/Col3a1/Nckap1l/A2m/Il4ra/Tgfb1/Hfe/Parp3/Havcr2/Samhd1/Tap1/Dhx58/Samsn1/Clec2d/Parp14/Ccr2/Cd300a	34
BP	GO:0050867	positive regulation of cell activation	48/682	430/28564	7.63478e-19	4.48601e-17	2.58146e-17	Tyrobp/B2m/Fcer1g/Lgals1/Csf1r/Trem2/Aif1/Mef2c/Pycard/Lgals9/Igfbp2/Itgam/Itgb2/Ctsc/Spi1/Tgfbr2/Vsir/Plek/Lilrb4a/Inpp5d/Ptprc/Ccl2/Cav1/Flna/Nckap1l/Igf1/Il4ra/Clcf1/Cebpa/Tgfb1/Cdkn1a/Sash3/Adam8/Rasal3/Runx1/Havcr2/Acta2/Cd86/Dock8/Pdpn/Il2rg/Myd88/Cd74/Nfkbiz/Ccr2/Btk/Capn3/H2-Ab1	48
BP	GO:0045766	positive regulation of angiogenesis	32/682	181/28564	7.84282e-19	4.517e-17	2.59929e-17	Grn/Ctsh/Hmox1/Cd34/Chil1/Itgb2/Tnfrsf1a/Lgals3/Anxa3/Hspb6/Cdh5/C3ar1/Cx3cr1/Tgfbr2/Ecm1/Eng/Nfe2l2/Cela1/C5ar1/Serpine1/Kdr/Acvrl1/Aplnr/Ets1/Itga5/Hk2/Runx1/Nos3/Cybb/Notch4/Erap1/Tek	32
BP	GO:1904018	positive regulation of vasculature development	32/682	181/28564	7.84282e-19	4.517e-17	2.59929e-17	Grn/Ctsh/Hmox1/Cd34/Chil1/Itgb2/Tnfrsf1a/Lgals3/Anxa3/Hspb6/Cdh5/C3ar1/Cx3cr1/Tgfbr2/Ecm1/Eng/Nfe2l2/Cela1/C5ar1/Serpine1/Kdr/Acvrl1/Aplnr/Ets1/Itga5/Hk2/Runx1/Nos3/Cybb/Notch4/Erap1/Tek	32
BP	GO:0002685	regulation of leukocyte migration	36/682	236/28564	7.97536e-19	4.5483e-17	2.6173e-17	Csf1r/Trem2/Lgmn/Aif1/Pycard/Lgals9/Rac2/Ccl12/Lyn/Msn/Lgals3/C3ar1/Spi1/Tlr2/Cx3cr1/Pecam1/Ccl2/Ecm1/Nckap1l/Gpsm3/Myo1f/Tgfb1/C5ar1/Serpine1/Stk10/Adam8/Gcnt1/Dock8/Dysf/Cxcl10/Myd88/Cnn2/Cd74/Edn1/Ccr2/Cd300a	36
BP	GO:0043410	positive regulation of MAPK cascade	53/682	534/28564	2.08943e-18	1.18002e-16	6.79039e-17	Csf1r/Trem2/Mef2c/Laptm5/Pycard/Chil1/Fcgr2b/Ccl12/Spi1/Tlr2/Ptprc/Cd44/Ccl2/Glipr2/Cd84/Trim30a/Myh9/P2ry6/Fgd2/Npnt/Ccl3/Gpnmb/Ltbr/Igf1/Iqgap1/Ccl4/Tgfb1/C5ar1/Gcnt2/Kdr/Adam8/Lmnb1/Naip2/Itga1/Ccl6/Tmem106a/Plcg2/Nqo2/Akap13/Havcr2/Acta2/Tnfrsf11a/Eif2ak2/Met/Myd88/Cd74/Tbx1/Edn1/Ccr2/Tek/Ccl8/Pik3r5/Ccl9	53
BP	GO:0006935	chemotaxis	58/682	633/28564	2.12977e-18	1.19124e-16	6.85492e-17	Fcer1g/Csf1r/Trem2/Fn1/Lgmn/Aif1/Mef2c/Fcgr3/Lgals9/Hmgb2/Rac2/Itgam/Spp1/Itgb2/Ccl12/Lyn/Lgals3/Ecscr/Bin2/C3ar1/Spi1/Cx3cr1/Cxcl16/Hbegf/Cmtm7/Ccl2/Dock2/Csf3r/Nckap1l/Eng/Cmtm3/Ccl3/Robo3/Gpsm3/Ccl4/Vasp/Vav1/Tgfb1/C5ar1/Serpine1/Kdr/Adam8/Itga1/Ccl6/Ch25h/Slamf9/Fes/Dysf/Pf4/Met/Cxcl10/Ccr5/Cd74/Edn1/Ccr2/Ccl8/Lama5/Ccl9	58
BP	GO:0042327	positive regulation of phosphorylation	68/682	847/28564	2.46066e-18	1.35457e-16	7.79481e-17	Csf1r/Trem2/Aif1/Mef2c/Lgals9/Chil1/Ccnd1/Birc5/Lyn/Itga6/Tnfrsf1a/Anxa2/Irgm1/Atp2b4/Cx3cr1/Tgfbr2/Tmem119/Hbegf/Ptprc/Cd44/Pecam1/Ccnb1/Tpx2/Cav1/Slc11a1/Abi3/Aurkb/Nckap1l/Eng/Fgd2/Gpnmb/Cdca8/Igf1/Iqgap1/Plk1/Tie1/Hcls1/Ltk/Clcf1/Igtp/Tgfb1/Cdkn1a/Kdr/Adam8/Acvrl1/Parp9/Aplnr/Hfe/Plcg2/Akap13/Itga5/Psrc1/Tnfrsf11a/Cd86/Ect2/Ang/Clspn/Met/Cenpe/Cd74/Tbx1/Plaur/Edn1/Parp14/Tek/Pik3r5/Tlr1/Cd300a	68
BP	GO:0042330	taxis	58/682	635/28564	2.46836e-18	1.35457e-16	7.79481e-17	Fcer1g/Csf1r/Trem2/Fn1/Lgmn/Aif1/Mef2c/Fcgr3/Lgals9/Hmgb2/Rac2/Itgam/Spp1/Itgb2/Ccl12/Lyn/Lgals3/Ecscr/Bin2/C3ar1/Spi1/Cx3cr1/Cxcl16/Hbegf/Cmtm7/Ccl2/Dock2/Csf3r/Nckap1l/Eng/Cmtm3/Ccl3/Robo3/Gpsm3/Ccl4/Vasp/Vav1/Tgfb1/C5ar1/Serpine1/Kdr/Adam8/Itga1/Ccl6/Ch25h/Slamf9/Fes/Dysf/Pf4/Met/Cxcl10/Ccr5/Cd74/Edn1/Ccr2/Ccl8/Lama5/Ccl9	58
BP	GO:0030198	extracellular matrix organization	41/682	322/28564	2.53298e-18	1.37704e-16	7.92413e-17	Gfap/Ctss/Fn1/Col4a1/Col4a2/Tnfrsf1a/Lgals3/Pbxip1/Anxa2/Lcp1/Vwa1/Efemp2/Serpinh1/Ccdc80/Bcl3/Cav1/Col3a1/Eng/Npnt/Lamc1/Tie1/Tgfb1/Sh3pxd2b/Hspg2/Slc39a8/Tnfrsf1b/Ets1/Adamts1/Col5a2/Col1a2/Col1a1/Pdpn/Foxf2/Spint1/Fbln2/Col18a1/Col5a1/Col5a3/Ptx3/B4galt1/Myh11	41
BP	GO:0030593	neutrophil chemotaxis	25/682	105/28564	2.95985e-18	1.59421e-16	9.17379e-17	Fcer1g/Fcgr3/Rac2/Itgam/Spp1/Itgb2/Ccl12/Lgals3/C3ar1/Ccl2/Csf3r/Nckap1l/Ccl3/Ccl4/Vav1/C5ar1/Itga1/Ccl6/Dysf/Pf4/Cxcl10/Cd74/Edn1/Ccl8/Ccl9	25
BP	GO:0043062	extracellular structure organization	41/682	324/28564	3.17666e-18	1.67987e-16	9.66677e-17	Gfap/Ctss/Fn1/Col4a1/Col4a2/Tnfrsf1a/Lgals3/Pbxip1/Anxa2/Lcp1/Vwa1/Efemp2/Serpinh1/Ccdc80/Bcl3/Cav1/Col3a1/Eng/Npnt/Lamc1/Tie1/Tgfb1/Sh3pxd2b/Hspg2/Slc39a8/Tnfrsf1b/Ets1/Adamts1/Col5a2/Col1a2/Col1a1/Pdpn/Foxf2/Spint1/Fbln2/Col18a1/Col5a1/Col5a3/Ptx3/B4galt1/Myh11	41
BP	GO:0045229	external encapsulating structure organization	41/682	324/28564	3.17666e-18	1.67987e-16	9.66677e-17	Gfap/Ctss/Fn1/Col4a1/Col4a2/Tnfrsf1a/Lgals3/Pbxip1/Anxa2/Lcp1/Vwa1/Efemp2/Serpinh1/Ccdc80/Bcl3/Cav1/Col3a1/Eng/Npnt/Lamc1/Tie1/Tgfb1/Sh3pxd2b/Hspg2/Slc39a8/Tnfrsf1b/Ets1/Adamts1/Col5a2/Col1a2/Col1a1/Pdpn/Foxf2/Spint1/Fbln2/Col18a1/Col5a1/Col5a3/Ptx3/B4galt1/Myh11	41
BP	GO:0032496	response to lipopolysaccharide	45/682	394/28564	3.9976e-18	2.09496e-16	1.20554e-16	B2m/Vim/Ly86/Trem2/Mef2c/Cd68/Pycard/Lgals9/Hmgb2/Stat1/Lyn/Irgm1/Spi1/Irf8/Cx3cr1/Abca1/Lilrb4a/Cxcl16/Ccl2/Cd84/Trim30a/Slc11a1/Fcgr4/Igtp/Tgfb1/Serpine1/Naglu/Tnfrsf1b/Cd180/Ncf2/Plcg2/Havcr2/Nos3/Ly96/Tnfrsf11a/Eif2ak2/Cd86/Arid5a/Pf4/Cxcl10/Myd88/Gbp2/Nfkbiz/Casp1/Btk	45
BP	GO:0002819	regulation of adaptive immune response	36/682	249/28564	4.79829e-18	2.49211e-16	1.43408e-16	B2m/Fcer1g/H2-D1/Trem2/Mef2c/H2-K1/Fcgr3/Pycard/Fcgr2b/Fcgr1/Ptpn6/Vsir/Lilrb4a/Ptprc/Cd44/Irf7/Slc11a1/Nckap1l/Cd48/Il4ra/H2-Q7/Clcf1/Tgfb1/Sash3/Tnfrsf1b/Hfe/Parp3/Havcr2/Arid5a/Cd74/Samsn1/Nfkbiz/Adcy7/Ccr2/Btk/H2-Ab1	36
BP	GO:0010564	regulation of cell cycle process	62/682	731/28564	6.05058e-18	3.10505e-16	1.78679e-16	Csf1r/Aif1/Nek6/Ccnd1/Ube2c/Rrm2/Birc5/Cdk1/Atp2b4/Mki67/Prc1/Ptpn6/Ccnb1/Tpx2/Racgap1/Knstrn/Aurkb/Nusap1/Gpnmb/Cdca8/Spag5/Cdc20/Rrm1/Igf1/Spc25/Plk1/Cdkn2c/Spc24/Cdca5/Tgfb1/Rbl1/Aurka/Cdkn1a/Lmnb1/Bub1/Tacc3/Ncaph/Kif11/Parp9/Kif20a/Plcg2/Bub1b/Adamts1/Ndc80/Parp3/Psrc1/Kif2c/Smc4/Ect2/Pdpn/E2f8/Ttk/Kif23/Clspn/Met/Cenpe/Edn1/Ncapg/Cdca2/Ccnf/Nek2/Trip13	62
BP	GO:0001934	positive regulation of protein phosphorylation	64/682	774/28564	6.0852e-18	3.10505e-16	1.78679e-16	Csf1r/Trem2/Aif1/Mef2c/Lgals9/Chil1/Ccnd1/Birc5/Lyn/Tnfrsf1a/Anxa2/Irgm1/Atp2b4/Cx3cr1/Tgfbr2/Tmem119/Hbegf/Ptprc/Cd44/Pecam1/Ccnb1/Tpx2/Cav1/Slc11a1/Abi3/Aurkb/Eng/Fgd2/Gpnmb/Cdca8/Igf1/Iqgap1/Plk1/Hcls1/Clcf1/Igtp/Tgfb1/Cdkn1a/Kdr/Adam8/Acvrl1/Parp9/Aplnr/Hfe/Plcg2/Akap13/Itga5/Psrc1/Tnfrsf11a/Cd86/Ect2/Ang/Clspn/Met/Cenpe/Cd74/Tbx1/Plaur/Edn1/Parp14/Tek/Pik3r5/Tlr1/Cd300a	64
BP	GO:0051301	cell division	57/682	628/28564	6.55691e-18	3.31666e-16	1.90856e-16	Nek6/Ccnd1/Ube2c/Birc5/Rhoc/Cdk1/Top2a/Cks2/Ccna2/Prc1/Cks1b/Cdca3/Ccnb1/Cenpa/Tpx2/Myh9/Racgap1/Knstrn/Aurkb/Ckap2/Nusap1/Cdca8/Spag5/Cdc20/Ccnb2/Spc25/Plk1/Spc24/Cdca5/Tgfb1/Rbl1/Aurka/Bub1/Tacc3/Ncaph/Wwtr1/Kif11/Kif20a/Bub1b/Ndc80/Psrc1/Kif2c/Smc4/Ect2/Cep55/E2f8/Kif23/Reep4/Kif18b/Cenpe/Aspm/Haus4/Mastl/Pmf1/Cdca2/Ccnf/Nek2	57
BP	GO:0042113	B cell activation	40/682	318/28564	1.02114e-17	5.0769e-16	2.92148e-16	Tyrobp/Lgals1/Mef2c/Laptm5/Fcgr2b/Lyn/Spi1/Irf8/Ptpn6/Lilrb4a/Inpp5d/Cmtm7/Ptprc/Bcl3/Nckap1l/Lat2/Tcirg1/Clcf1/Tgfb1/Cdkn1a/Sash3/Hhex/Cd180/Ikzf1/Plcg2/Parp3/Blnk/Cd86/Il2rg/Cd74/Cd79b/Samsn1/Nfkbiz/Gimap1/Cd22/Themis2/Btk/Batf/H2-Ab1/Cd300a	40
BP	GO:0071219	cellular response to molecule of bacterial origin	40/682	318/28564	1.02114e-17	5.0769e-16	2.92148e-16	B2m/Vim/Ly86/Trem2/Mef2c/Cd68/Pycard/Fcgr2b/Stat1/Lyn/Irgm1/Spi1/Irf8/Tlr2/Cx3cr1/Abca1/Lilrb4a/Cxcl16/Ccl2/Cd84/Trim30a/Fcgr4/Igtp/Tgfb1/Serpine1/Tnfrsf1b/Cd180/Plcg2/Havcr2/Nos3/Ly96/Cd86/Arid5a/Pf4/Cxcl10/Myd88/Gbp2/Nfkbiz/Casp1/Tlr1	40
BP	GO:0019882	antigen processing and presentation	27/682	133/28564	1.07038e-17	5.27659e-16	3.03639e-16	Ctss/B2m/Fcer1g/H2-D1/Trem2/Ifi30/Cd68/H2-K1/Fcgr3/Pycard/Fcgr2b/Unc93b1/Psmb8/Fcgr1/Tapbp/Psmb9/Slc11a1/Fcgr4/Rab32/H2-Q7/Hfe/Tap1/Rab27a/Cd74/Erap1/Wdfy4/H2-Ab1	27
BP	GO:0060284	regulation of cell development	72/682	966/28564	1.31367e-17	6.42151e-16	3.69523e-16	C1qc/Gfap/Tyrobp/B2m/Vim/Grn/Ctla2a/Csf1r/Trem2/Fn1/Tspo/Cldn5/Mef2c/Tmem176a/Tmem176b/Lgals9/Hmgb2/Itgam/Stat1/Isg15/Lyn/Tnfrsf1a/S100a10/Anxa2/Cdh5/Mafb/Spi1/Pglyrp1/Ptpn6/Tlr2/Cx3cr1/Tgfbr2/Vsir/Tnfrsf12a/Lilrb4a/Inpp5d/Ptprc/Cd44/S1pr3/Csf3r/Nckap1l/Cux2/Ccl3/Igf1/Il4ra/Tgm2/Hcls1/Clcf1/F11r/Cebpa/Tgfb1/Aurka/Sash3/Kdr/Adam8/Casp8/Tnfrsf1b/Ikzf1/Ets1/Runx1/Fes/Rab7b/Met/Spint1/Il2rg/Aspm/Ccr5…	72
BP	GO:0098813	nuclear chromosome segregation	41/682	338/28564	1.47638e-17	7.15661e-16	4.11824e-16	Nek6/Ube2c/Birc5/Top2a/Prc1/Ccnb1/Tpx2/Racgap1/Flna/Knstrn/Aurkb/Nusap1/Cdca8/Spag5/Cdc20/Ccnb2/Spc25/Plk1/Spc24/Cdca5/Aurka/Bub1/Kif4/Tacc3/Ncaph/Kif11/Bub1b/Ndc80/Psrc1/Kif2c/Smc4/Ect2/Ttk/Kif23/Kif18b/Cenpe/Aspm/Ncapg/Cenpq/Nek2/Trip13	41
BP	GO:0051607	defense response to virus	39/682	305/28564	1.48865e-17	7.15661e-16	4.11824e-16	Ifitm3/Bst2/Pycard/Unc93b1/Stat1/Isg15/Gbp3/Rtp4/Ifit3/Oasl2/Ifitm2/Ptprc/Irf7/Trim30a/Ifi204/Tlr7/Cd37/Gbp7/Ifngr1/Zbp1/Il10rb/Apobec3/Ifit3b/Parp9/Samhd1/Eif2ak2/Ifitm1/Cd86/Rab7b/Dhx58/Ifit1/Cxcl10/Myd88/Zc3hav1/Trim56/Trim25/Apobec1/Casp1/Tagap	39
BP	GO:0000819	sister chromatid segregation	35/682	243/28564	1.58327e-17	7.54908e-16	4.34409e-16	Nek6/Ube2c/Birc5/Top2a/Prc1/Ccnb1/Tpx2/Racgap1/Flna/Knstrn/Aurkb/Nusap1/Cdca8/Spag5/Cdc20/Spc25/Plk1/Spc24/Cdca5/Bub1/Tacc3/Ncaph/Kif11/Bub1b/Ndc80/Psrc1/Kif2c/Smc4/Ttk/Kif23/Kif18b/Cenpe/Ncapg/Nek2/Trip13	35
BP	GO:0140546	defense response to symbiont	39/682	306/28564	1.66842e-17	7.89043e-16	4.54051e-16	Ifitm3/Bst2/Pycard/Unc93b1/Stat1/Isg15/Gbp3/Rtp4/Ifit3/Oasl2/Ifitm2/Ptprc/Irf7/Trim30a/Ifi204/Tlr7/Cd37/Gbp7/Ifngr1/Zbp1/Il10rb/Apobec3/Ifit3b/Parp9/Samhd1/Eif2ak2/Ifitm1/Cd86/Rab7b/Dhx58/Ifit1/Cxcl10/Myd88/Zc3hav1/Trim56/Trim25/Apobec1/Casp1/Tagap	39
BP	GO:0007059	chromosome segregation	46/682	429/28564	2.02484e-17	9.49877e-16	5.46603e-16	Nek6/Ube2c/Birc5/Top2a/Mki67/Prc1/Ccnb1/Tpx2/Racgap1/Flna/Knstrn/Aurkb/Nusap1/Cdca8/Spag5/Cdc20/Ccnb2/Spc25/Plk1/Spc24/Cdca5/Aurka/Bub1/Kif4/Tacc3/Ncaph/Kif11/Bub1b/Ndc80/Psrc1/Kif2c/Smc4/Ect2/Ttk/Kif23/Kif18b/Dlgap5/Cenpe/Aspm/Haus4/Ncapg/Pmf1/Cdca2/Cenpq/Nek2/Trip13	46
BP	GO:0002573	myeloid leukocyte differentiation	37/682	277/28564	2.38565e-17	1.11019e-15	6.38853e-16	C1qc/Tyrobp/Fcer1g/Csf1r/Trem2/Mef2c/Itgam/Lyn/Ucp2/Mafb/Spi1/Tlr2/Tgfbr2/Lilrb4a/Inpp5d/Ifi204/Ccl3/Ltbr/Tcirg1/Hcls1/Cebpa/Tgfb1/Naglu/Adam8/Nrros/Hhex/Casp8/Ikzf1/Runx1/Tnfrsf11a/Fes/Myd88/Cd300lf/Cd74/Clec2d/Batf/Ccl9	37
BP	GO:0000070	mitotic sister chromatid segregation	31/682	190/28564	3.02191e-17	1.39512e-15	8.02814e-16	Birc5/Prc1/Ccnb1/Tpx2/Racgap1/Flna/Knstrn/Aurkb/Nusap1/Cdca8/Spag5/Cdc20/Spc25/Plk1/Spc24/Cdca5/Bub1/Ncaph/Kif11/Bub1b/Ndc80/Psrc1/Kif2c/Smc4/Ttk/Kif23/Kif18b/Cenpe/Ncapg/Nek2/Trip13	31
BP	GO:0071216	cellular response to biotic stimulus	41/682	345/28564	3.08747e-17	1.41416e-15	8.13773e-16	B2m/Vim/Ly86/Trem2/Mef2c/Cd68/Pycard/Fcgr2b/Stat1/Lyn/Irgm1/Spi1/Irf8/Tlr2/Cx3cr1/Abca1/Lilrb4a/Cxcl16/Ccl2/Cd84/Trim30a/Fcgr4/Igtp/Tgfb1/Serpine1/Tnfrsf1b/Cd180/Plcg2/Havcr2/Nos3/Ly96/Cd86/Arid5a/Pf4/Cxcl10/Myd88/Gbp2/Nfkbiz/Casp1/Btk/Tlr1	41
BP	GO:0001818	negative regulation of cytokine production	38/682	296/28564	3.40291e-17	1.54646e-15	8.89906e-16	Tyrobp/Trem2/Fn1/Tspo/Bst2/Laptm5/Hmox1/Pycard/Cd34/Lgals9/Srgn/Fcgr2b/Tnfrsf1a/Gbp3/Pglyrp1/Ptpn6/Tlr2/Cx3cr1/Vsir/Lilrb4a/Inpp5d/Ptprc/Bcl3/Cd84/Trim30a/Slc11a1/Nckap1l/Gpnmb/Igf1/Gbp7/Tgfb1/Hfe/Havcr2/Dhx58/Met/Adcy7/Anxa4/Btk	38
BP	GO:0022409	positive regulation of cell-cell adhesion	40/682	330/28564	3.78825e-17	1.70824e-15	9.82997e-16	B2m/Lgals1/Aif1/Pycard/Lgals9/Igfbp2/Itgb2/Itga6/Tgfbr2/Vsir/Lilrb4a/Ptprc/Cd44/Ccl2/Cav1/Podxl/Nckap1l/Igf1/Il4ra/F11r/Tgfb1/Gcnt2/Sash3/Adam8/Gcnt1/Rasal3/Ets1/Runx1/Havcr2/Cd86/Dock8/Pdpn/Il2rg/Ccr5/Cd74/Plaur/Nfkbiz/Ccr2/H2-Ab1/Piezo1	40
BP	GO:0016064	immunoglobulin mediated immune response	29/682	165/28564	4.05029e-17	1.81235e-15	1.04291e-15	C1qc/C1qb/C1qa/B2m/Fcer1g/Trem2/Fcgr3/C4b/Fcgr2b/Fcgr1/Ptpn6/Inpp5d/Ptprc/Irf7/Bcl3/Csf3r/Tcirg1/Il4ra/Csf2rb/Clcf1/Tgfb1/Csf2rb2/Parp3/Myd88/Cd74/Nfkbiz/Btk/Batf/H2-Ab1	29
BP	GO:0000280	nuclear division	47/682	456/28564	4.3043e-17	1.91131e-15	1.09985e-15	Ube2c/Birc5/Top2a/Cks2/Mki67/Prc1/Ccnb1/Tpx2/Racgap1/Flna/Knstrn/Aurkb/Nusap1/Cdca8/Spag5/Cdc20/Igf1/Ccnb2/Spc25/Plk1/Spc24/Cdca5/Tgfb1/Aurka/Bub1/Ncaph/Kif11/Bub1b/Ndc80/Psrc1/Kif2c/Smc4/Fignl1/Rad54l/Ttk/Kif23/Reep4/Kif18b/Met/Cenpe/Aspm/Edn1/Mastl/Ncapg/Cdca2/Nek2/Trip13	47
BP	GO:1903131	mononuclear cell differentiation	51/682	533/28564	4.3712e-17	1.92631e-15	1.10849e-15	B2m/Ctla2a/Fcer1g/Lgals1/Trem2/Mef2c/Tmem176a/Laptm5/Tmem176b/Lgals9/Lyn/Mafb/Spi1/Irf8/Pglyrp1/Ptpn6/Tgfbr2/Vsir/Lilrb4a/Inpp5d/Cmtm7/Ptprc/Cd44/Bcl3/Dock2/Ifi204/Nckap1l/Ltbr/Tcirg1/Il4ra/Clcf1/Vav1/Tgfb1/Sash3/Adam8/Hhex/Ikzf1/Plcg2/Runx1/Slamf9/Fes/Il2rg/Cd74/Slamf6/Cd79b/Nfkbiz/Ccr2/Gimap1/Btk/Batf/H2-Ab1	51
BP	GO:0019724	B cell mediated immunity	29/682	168/28564	6.71176e-17	2.93551e-15	1.68923e-15	C1qc/C1qb/C1qa/B2m/Fcer1g/Trem2/Fcgr3/C4b/Fcgr2b/Fcgr1/Ptpn6/Inpp5d/Ptprc/Irf7/Bcl3/Csf3r/Tcirg1/Il4ra/Csf2rb/Clcf1/Tgfb1/Csf2rb2/Parp3/Myd88/Cd74/Nfkbiz/Btk/Batf/H2-Ab1	29
BP	GO:0071621	granulocyte chemotaxis	26/682	131/28564	7.76302e-17	3.36996e-15	1.93923e-15	Fcer1g/Csf1r/Fcgr3/Rac2/Itgam/Spp1/Itgb2/Ccl12/Lgals3/C3ar1/Ccl2/Csf3r/Nckap1l/Ccl3/Ccl4/Vav1/C5ar1/Itga1/Ccl6/Dysf/Pf4/Cxcl10/Cd74/Edn1/Ccl8/Ccl9	26
BP	GO:0032675	regulation of interleukin-6 production	29/682	170/28564	9.34069e-17	4.0248e-15	2.31605e-15	Tyrobp/Fcer1g/Trem2/Aif1/Cyba/Laptm5/Pycard/Lgals9/Unc93b1/Tnfrsf1a/Ptpn6/Tlr2/Lilrb4a/Inpp5d/Cd84/Trim30a/Nckap1l/Tlr7/Tmem106a/Plcg2/Havcr2/Arid5a/Rab7b/Met/Myd88/Ccr5/Cd74/Btk/Tlr1	29
BP	GO:1903706	regulation of hemopoiesis	46/682	447/28564	9.97331e-17	4.26579e-15	2.45473e-15	C1qc/Tyrobp/B2m/Ctla2a/Csf1r/Trem2/Mef2c/Tmem176a/Tmem176b/Lgals9/Hmgb2/Itgam/Stat1/Isg15/Lyn/Mafb/Spi1/Pglyrp1/Ptpn6/Tgfbr2/Vsir/Lilrb4a/Inpp5d/Ptprc/Cd44/Csf3r/Nckap1l/Ccl3/Il4ra/Hcls1/Cebpa/Tgfb1/Sash3/Adam8/Casp8/Ikzf1/Ets1/Runx1/Fes/Rab7b/Il2rg/Cd74/Clec2d/Nfkbiz/Ccr2/Ccl9	46
BP	GO:0002758	innate immune response-activating signaling pathway	31/682	200/28564	1.35854e-16	5.76832e-15	3.31936e-15	Tyrobp/Trem2/Cyba/Pycard/Unc93b1/Lyn/Irgm1/Tlr2/Irf7/Trim30a/Cav1/Tlr7/Tlr13/Igtp/Naglu/Slc15a3/Cd180/Plcg2/Havcr2/Ly96/Cd86/Rab7b/Dhx58/Myd88/Cd300lf/Zc3hav1/Nfkbiz/Casp1/Ifi35/Tlr1/Cd300a	31
BP	GO:0048285	organelle fission	49/682	510/28564	1.56535e-16	6.59831e-15	3.79697e-15	Ube2c/Birc5/Ucp2/Top2a/Cks2/Mki67/Prc1/Ccnb1/Tpx2/Racgap1/Flna/Knstrn/Aurkb/Nusap1/Cdca8/Spag5/Cdc20/Igf1/Ccnb2/Spc25/Plk1/Spc24/Cdca5/Tgfb1/Aurka/Kdr/Bub1/Ncaph/Kif11/Bub1b/Ndc80/Psrc1/Kif2c/Smc4/Fignl1/Rad54l/Ttk/Kif23/Reep4/Kif18b/Met/Cenpe/Aspm/Edn1/Mastl/Ncapg/Cdca2/Nek2/Trip13	49
BP	GO:0060627	regulation of vesicle-mediated transport	54/682	613/28564	1.83576e-16	7.68245e-15	4.42083e-15	B2m/Fcer1g/Trem2/Cyba/Hmox1/Fcgr3/Pycard/Lgals9/C4b/Rac2/Itgam/Fcgr2b/Itgb2/Lyn/Msn/Lgals3/S100a10/Anxa2/Fcgr1/Spi1/Cd151/Doc2a/Tlr2/Syt17/Cacna1g/Pros1/Ptprc/Ccl2/Cd84/Myh9/Cav1/Dock2/Slc11a1/Nckap1l/Il4ra/Tgm2/Tgfb1/Serpine1/Ehd2/Hfe/Plcg2/Hck/Fes/Dysf/Il2rg/Rab27a/Cnn2/Cd300lf/Ccr2/Ptx3/Cd22/Btk/Mical1/Cd300a	54
BP	GO:0002221	pattern recognition receptor signaling pathway	30/682	189/28564	2.15524e-16	8.95501e-15	5.15312e-15	Trem2/Cyba/Pycard/Unc93b1/Lyn/Irgm1/Tlr2/Irf7/Trim30a/Cav1/Tlr7/Tlr13/Igtp/Naglu/Slc15a3/Cd180/Plcg2/Havcr2/Ly96/Cd86/Rab7b/Dhx58/Myd88/Cd300lf/Zc3hav1/Nfkbiz/Casp1/Ifi35/Tlr1/Cd300a	30
BP	GO:0001906	cell killing	34/682	250/28564	2.74518e-16	1.13253e-14	6.51711e-15	Tyrobp/B2m/H2-D1/Ctsh/Lyz2/H2-K1/Fcgr3/Lgals9/Itgam/Ctsc/Lgals3/Fcgr1/Ncf1/Spi1/Pglyrp1/Ptpn6/Cx3cr1/Ptprc/Ccl2/Cd5l/Nckap1l/H2-Q7/Vav1/Tgfb1/Hfe/Havcr2/Tap1/Cxcl10/Myd88/Rab27a/Slamf6/Clec2d/Ccl8/Ccl27b	34
BP	GO:0002687	positive regulation of leukocyte migration	28/682	164/28564	3.10448e-16	1.27174e-14	7.31819e-15	Csf1r/Trem2/Lgmn/Aif1/Pycard/Lgals9/Rac2/Ccl12/Lgals3/C3ar1/Spi1/Tlr2/Cx3cr1/Pecam1/Ccl2/Nckap1l/Gpsm3/Myo1f/Tgfb1/C5ar1/Serpine1/Adam8/Dock8/Dysf/Cxcl10/Cd74/Edn1/Ccr2	28
BP	GO:0002218	activation of innate immune response	33/682	236/28564	3.28258e-16	1.3353e-14	7.68391e-15	Tyrobp/Trem2/Cyba/Pycard/Unc93b1/Lyn/Irgm1/Tlr2/Irf7/Trim30a/Cav1/Ifi204/Tlr7/Tlr13/Zbp1/Igtp/Naglu/Slc15a3/Cd180/Plcg2/Havcr2/Ly96/Cd86/Rab7b/Dhx58/Myd88/Cd300lf/Zc3hav1/Nfkbiz/Casp1/Ifi35/Tlr1/Cd300a	33
BP	GO:0032635	interleukin-6 production	29/682	179/28564	3.90142e-16	1.57601e-14	9.06908e-15	Tyrobp/Fcer1g/Trem2/Aif1/Cyba/Laptm5/Pycard/Lgals9/Unc93b1/Tnfrsf1a/Ptpn6/Tlr2/Lilrb4a/Inpp5d/Cd84/Trim30a/Nckap1l/Tlr7/Tmem106a/Plcg2/Havcr2/Arid5a/Rab7b/Met/Myd88/Ccr5/Cd74/Btk/Tlr1	29
BP	GO:0002700	regulation of production of molecular mediator of immune response	31/682	208/28564	4.23186e-16	1.69771e-14	9.76939e-15	B2m/Fcer1g/Bst2/Laptm5/Hmox1/Pycard/Fcgr2b/Tlr2/Vsir/Lilrb4a/Ptprc/Tlr7/Cd37/Il4ra/Clcf1/Tgfb1/Sash3/Tnfrsf1b/Hfe/Plcg2/Parp3/Cd86/Arid5a/Myd88/Cd74/Casp1/Casp4/Ccr2/Tek/Cd22/Btk	31
BP	GO:0002696	positive regulation of leukocyte activation	43/682	408/28564	4.33219e-16	1.72605e-14	9.9325e-15	Tyrobp/B2m/Fcer1g/Lgals1/Csf1r/Trem2/Aif1/Mef2c/Pycard/Lgals9/Igfbp2/Itgam/Itgb2/Ctsc/Spi1/Tgfbr2/Vsir/Lilrb4a/Inpp5d/Ptprc/Ccl2/Cav1/Nckap1l/Igf1/Il4ra/Clcf1/Cebpa/Tgfb1/Cdkn1a/Sash3/Adam8/Rasal3/Runx1/Havcr2/Cd86/Dock8/Il2rg/Myd88/Cd74/Nfkbiz/Ccr2/Btk/H2-Ab1	43
BP	GO:0044770	cell cycle phase transition	50/682	547/28564	5.74186e-16	2.27214e-14	1.30749e-14	Csf1r/Aif1/Nek6/Nes/Ccnd1/Ube2c/Rrm2/Birc5/Cdk1/Cks2/Eif4ebp1/Atp2b4/Ccna2/Ptpn6/Ptprc/Cks1b/Ccnb1/Aurkb/Gpnmb/Cdca8/Cdc20/Rrm1/Ccnb2/Spc25/Plk1/Cdkn2c/Spc24/Tcf19/Foxm1/Cdca5/Tgfb1/Rbl1/Aurka/Cdkn1a/Lmnb1/Bub1/Tacc3/Parp9/Plcg2/Bub1b/Adamts1/Ndc80/Pdpn/Ttk/Clspn/Cenpe/Pole/Mastl/Ccnf/Trip13	50
BP	GO:0071346	cellular response to type II interferon	24/682	118/28564	6.69321e-16	2.6307e-14	1.51383e-14	Vim/Ccl12/Stat1/Gbp3/Irgm1/Irf8/Tlr2/Capg/Ccl2/Ccl3/Gbp7/Ccl4/Ifngr1/H2-Q7/Igtp/Parp9/Ccl6/Rab7b/Gbp2/Parp14/Casp1/Ccl8/H2-Ab1/Ccl9	24
BP	GO:0002698	negative regulation of immune effector process	26/682	143/28564	7.35478e-16	2.87133e-14	1.65229e-14	Grn/Bst2/Hmox1/Lgals9/Fcgr2b/Lgals3/Spi1/Pglyrp1/Ptpn6/Cx3cr1/Vsir/Lilrb4a/Ptprc/Cd84/Nckap1l/A2m/Il4ra/Tgfb1/Hfe/Parp3/Havcr2/Tap1/Clec2d/Ccr2/Cd22/Cd300a	26
BP	GO:0071222	cellular response to lipopolysaccharide	37/682	308/28564	7.87198e-16	3.05275e-14	1.75669e-14	B2m/Vim/Ly86/Trem2/Mef2c/Cd68/Pycard/Stat1/Lyn/Irgm1/Spi1/Irf8/Cx3cr1/Abca1/Lilrb4a/Cxcl16/Ccl2/Cd84/Trim30a/Fcgr4/Igtp/Tgfb1/Serpine1/Tnfrsf1b/Cd180/Plcg2/Havcr2/Nos3/Ly96/Cd86/Arid5a/Pf4/Cxcl10/Myd88/Gbp2/Nfkbiz/Casp1	37
BP	GO:0051250	negative regulation of lymphocyte activation	28/682	172/28564	1.11105e-15	4.28011e-14	2.46297e-14	Tyrobp/Laptm5/Lgals9/Fcgr2b/Lyn/Lgals3/Pglyrp1/Ptpn6/Lst1/Vsir/Lilrb4a/Inpp5d/Cd44/Nckap1l/Gpnmb/Tnfaip8l2/Cd37/Il4ra/Tgfb1/Hfe/Runx1/Parp3/Havcr2/Cd86/Cd74/Samsn1/Btk/Cd300a	28
BP	GO:0002704	negative regulation of leukocyte mediated immunity	20/682	77/28564	1.13628e-15	4.34851e-14	2.50233e-14	Bst2/Hmox1/Lgals9/Fcgr2b/Spi1/Ptpn6/Cx3cr1/Vsir/Lilrb4a/Ptprc/Cd84/Nckap1l/Tgfb1/Hfe/Parp3/Havcr2/Tap1/Clec2d/Ccr2/Cd300a	20
BP	GO:0048871	multicellular organismal-level homeostasis	66/682	910/28564	1.23505e-15	4.69563e-14	2.70208e-14	Ctss/B2m/Lcn2/Fcer1g/Csf1r/Ctsh/Gpx1/Cldn5/Mef2c/Hmox1/Cd34/Hmgb2/Rac2/Itgam/Fcgr2b/Spp1/Stat1/Isg15/Lyn/Ucp2/Mafb/Spi1/Cx3cr1/Tmem119/Slc40a1/Lilrb4a/Inpp5d/Cd44/Wfs1/Ccl2/Cav1/Racgap1/Slc11a1/Fcgr4/Col3a1/Nckap1l/Dnase2a/Ccnb2/Tcirg1/Lipa/Il4ra/Hcls1/Tgfb1/Ptges/Gcnt2/Lsr/Sash3/Kdr/Naglu/Adam8/Ampd3/Slc39a8/Wwtr1/Hfe/Ikzf1/Ets1/Nos3/Tnfrsf11a/Ccr5/Cd74/Lama4/Bcl2a1a/Nfkbiz/Ccr2/Btk/Plac8	66
BP	GO:0043066	negative regulation of apoptotic process	69/682	983/28564	1.36902e-15	5.17117e-14	2.97573e-14	Lcn2/Grn/Fcer1g/Csf1r/Ctsh/Trem2/Fn1/Gpx1/Lgmn/Aif1/Mef2c/Hmox1/Timp1/Hmgb2/Fcgr2b/Nes/Spp1/Ccnd1/Birc5/Nupr1/Ucp2/Itga6/Tnfrsf1a/Lgals3/Cdk1/Hspb6/Cdh5/Cx3cr1/Ifit3/Slc40a1/Cd44/Bcl3/Wfs1/Cav1/Flna/Aurkb/Nckap1l/Igf1/Nfe2l2/Vip/Socs3/Plk1/Hcls1/Ltk/Clcf1/Aurka/C5ar1/Cdkn1a/Serpine1/Kdr/Adam8/Ifit3b/Naip2/Hck/Itga5/Eif2ak2/Dock8/Fignl1/Pdpn/Ccr5/Cd74/Tbx1/Plaur/Edn1/Bcl2a1a/Tek/Plac8/Capn3/Mical1	69
BP	GO:0150076	neuroinflammatory response	20/682	78/28564	1.49439e-15	5.60829e-14	3.22727e-14	Tyrobp/C1qa/Grn/Csf1r/Trem2/Aif1/Itgam/Nupr1/Ctsc/Cst7/Tlr2/Cx3cr1/Igf1/Ifngr1/C5ar1/Naglu/Tnfrsf1b/Plcg2/Casp1/Tlr1	20
BP	GO:0002269	leukocyte activation involved in inflammatory response	17/682	51/28564	1.5181e-15	5.66074e-14	3.25745e-14	Tyrobp/C1qa/Grn/Csf1r/Trem2/Aif1/Itgam/Ctsc/Cst7/Tlr2/Cx3cr1/Ifngr1/C5ar1/Naglu/Myd88/Casp1/Tlr1	17
BP	GO:0051276	chromosome organization	50/682	569/28564	2.77229e-15	1.02716e-13	5.91074e-14	Nek6/Ube2c/Birc5/Cdk1/Top2a/Pcna/Prc1/Ccnb1/Cenpa/Tpx2/Racgap1/Flna/Mcm5/Knstrn/Aurkb/Gins2/Nusap1/Cdca8/Spag5/Cdc20/Spc25/Plk1/Spc24/Cdca5/Mcm2/Bub1/Tacc3/Ncaph/Hhex/Kif11/Mcm3/Mcm6/Cenpp/Bub1b/Ndc80/Parp3/Psrc1/Kif2c/Smc4/Sp100/Cenpi/Rad54l/Ttk/Kif23/Kif18b/Dlgap5/Cenpe/Ncapg/Nek2/Trip13	50
BP	GO:0050766	positive regulation of phagocytosis	21/682	91/28564	2.95404e-15	1.08757e-13	6.2584e-14	Fcer1g/Trem2/Cyba/Fcgr3/Pycard/C4b/Fcgr2b/Fcgr1/Pros1/Ptprc/Ccl2/Myh9/Dock2/Slc11a1/Nckap1l/Plcg2/Il2rg/Rab27a/Cd300lf/Ptx3/Btk	21
BP	GO:0044772	mitotic cell cycle phase transition	44/682	450/28564	3.05687e-15	1.11835e-13	6.43552e-14	Aif1/Nek6/Nes/Ccnd1/Ube2c/Rrm2/Birc5/Cdk1/Cks2/Eif4ebp1/Ccna2/Ptpn6/Cks1b/Ccnb1/Aurkb/Gpnmb/Cdca8/Cdc20/Rrm1/Ccnb2/Spc25/Plk1/Cdkn2c/Spc24/Tcf19/Foxm1/Cdca5/Tgfb1/Rbl1/Cdkn1a/Lmnb1/Bub1/Tacc3/Bub1b/Adamts1/Ndc80/Pdpn/Ttk/Clspn/Cenpe/Pole/Mastl/Ccnf/Trip13	44
BP	GO:0033993	response to lipid	65/682	904/28564	3.11168e-15	1.13129e-13	6.50997e-14	B2m/Vim/Grn/Ly86/Ctsh/Trem2/Mef2c/Cd68/Pycard/Lgals9/Hmgb2/Spp1/Stat1/Lyn/Msn/Irgm1/Eif4ebp1/Spi1/Pcna/Irf8/Tlr2/Cx3cr1/Tgfbr2/Abca1/Lilrb4a/Cxcl16/Ccl2/Cd84/Trim30a/Cav1/P2ry6/Slc11a1/Fcgr4/Igf1/Tie1/Ltk/Igtp/Tgfb1/Serpine1/Naglu/Tnfrsf1b/Cd180/Ncf2/Plcg2/Akap13/Runx1/Havcr2/Nos3/Ly96/Tnfrsf11a/Fes/Eif2ak2/Cd86/Sp100/Arid5a/Pf4/Cxcl10/Myd88/Ccr5/Tbx1/Gbp2/Nfkbiz/Casp1/Tek/Btk	65
BP	GO:0002429	immune response-activating cell surface receptor signaling pathway	34/682	272/28564	3.60145e-15	1.30122e-13	7.48781e-14	Tyrobp/Fcer1g/Trem2/Cyba/Mef2c/Laptm5/Lyn/Lgals3/C3ar1/Ptpn6/Klhl6/Tlr2/Lilrb4a/Ptprc/Nckap1l/Lcp2/Cmtm3/Lat2/C5ar1/Naglu/Plcg2/Ly96/Blnk/Rab7b/Myo1g/Cd79b/Nfkbiz/Cd22/Themis2/Tec/Ifi35/Btk/Tlr1/Cd300a	34
BP	GO:0051338	regulation of transferase activity	62/682	839/28564	4.06829e-15	1.46082e-13	8.40621e-14	Csf1r/Trem2/Mef2c/Pycard/Chil1/Ccnd1/Lyn/Irgm1/Atp2b4/Pcna/Ccna2/Ptpn6/Tgfbr2/Lilrb4a/Hbegf/Ptprc/Ccnb1/Tpx2/Cav1/Slc11a1/Abi3/Aurkb/Gins2/Fgd2/Cdc20/Igf1/Ccnb2/Iqgap1/Plk1/Cdkn2c/Tie1/Ltk/Igtp/Tgfb1/Rbl1/C5ar1/Cdkn1a/Kdr/Adam8/Hhex/Wwtr1/Akap13/Bub1b/Parp3/Psrc1/Tnfrsf11a/Cd86/Ect2/Ang/Clspn/Met/Rasip1/Cenpe/Cd74/Edn1/Mastl/Tek/Ccnf/Pik3r5/Nek2/Tlr1/Cd300a	62
BP	GO:0097435	supramolecular fiber organization	61/682	818/28564	4.55673e-15	1.62616e-13	9.3577e-14	Gfap/B2m/Vim/Trem2/Aif1/Mef2c/Tmsb10/Pycard/Arpc1b/Rac2/Rhoc/Itgb5/S100a10/Anxa2/Cdh5/Cobl/Esam/Tlr2/Lcp1/Capg/Tpm4/Efemp2/Plek/Serpinh1/Pecam1/Pdlim4/Tpx2/Myh9/Cav1/Flna/Col3a1/Nckap1l/Ckap2/Gmfg/Hcls1/Vasp/F11r/Myo1f/Sh3pxd2b/Hspg2/Tacc3/Myh7/Akap13/Col5a2/Col1a2/Psrc1/Kif2c/Fes/Dysf/Col1a1/Kif18b/Met/Myo1g/Col18a1/Plekhg2/Edn1/Col5a1/Casp4/Capn3/Mical1/Myh11	61
BP	GO:1903037	regulation of leukocyte cell-cell adhesion	40/682	380/28564	4.90201e-15	1.73872e-13	1.00054e-13	B2m/Lgals1/Aif1/Laptm5/Pycard/Lgals9/Igfbp2/Itgb2/Lgals3/Ptpn6/Tgfbr2/Vsir/Lilrb4a/Ptprc/Cd44/Ccl2/Cav1/Nckap1l/Gpnmb/Igf1/Tnfaip8l2/Cd37/Il4ra/Tgfb1/Sash3/Adam8/Gcnt1/Rasal3/Hfe/Ets1/Runx1/Havcr2/Cd86/Dock8/Il2rg/Cd74/Nfkbiz/Ccr2/H2-Ab1/Cd300a	40
BP	GO:0042098	T cell proliferation	32/682	243/28564	5.29583e-15	1.86702e-13	1.07437e-13	Aif1/Laptm5/Pycard/Lgals9/Rac2/Igfbp2/Itgam/Itgb2/Msn/Lgals3/Cd151/Ptpn6/Tgfbr2/Vsir/Lilrb4a/Ptprc/Cd44/Dock2/Slc11a1/Nckap1l/Gpnmb/Igf1/Cd37/Tgfb1/Sash3/Tnfrsf1b/Rasal3/Slfn2/Havcr2/Cd86/Dock8/Ccr2	32
BP	GO:0051129	negative regulation of cellular component organization	58/682	757/28564	6.9148e-15	2.42309e-13	1.39436e-13	Gfap/B2m/Vim/Lgals1/H2-D1/Ctsz/Trem2/Gpx1/Tspo/H2-K1/Tmsb10/Birc5/Nupr1/Stat1/Tnfrsf1a/Lgals3/Top2a/Cdh5/Eif4ebp1/Tlr2/Capg/Pecam1/Ccnb1/Tpx2/Trim30a/Cav1/Flna/Abi3/Aurkb/Ckap2/Cdca8/Cdc20/Gmfg/Igf1/Spc25/Plk1/Spc24/Xaf1/F11r/Mcm2/Hspg2/Bub1/Mylip/Acvrl1/Tnfrsf1b/Ch25h/Bub1b/Ndc80/Dysf/Ttk/Met/Cenpe/Cxcl10/Ccr5/Apobec1/Ccnf/Trip13/Cd300a	58
BP	GO:0050863	regulation of T cell activation	40/682	384/28564	6.97349e-15	2.42903e-13	1.39778e-13	B2m/Ctla2a/Lgals1/Aif1/Laptm5/Pycard/Lgals9/Rac2/Igfbp2/Lgals3/Ptpn6/Tgfbr2/Vsir/Lilrb4a/Ptprc/Cd44/Ccl2/Cav1/Nckap1l/Gpnmb/Igf1/Tnfaip8l2/Cd37/Il4ra/Tgfb1/Sash3/Adam8/Tnfrsf1b/Rasal3/Hfe/Runx1/Havcr2/Cd86/Dock8/Il2rg/Cd74/Nfkbiz/Ccr2/H2-Ab1/Cd300a	40
BP	GO:0048002	antigen processing and presentation of peptide antigen	20/682	84/28564	7.08706e-15	2.44016e-13	1.40418e-13	Ctss/B2m/Fcer1g/H2-D1/Trem2/Ifi30/H2-K1/Fcgr3/Pycard/Fcgr2b/Unc93b1/Fcgr1/Tapbp/Slc11a1/H2-Q7/Hfe/Tap1/Cd74/Erap1/H2-Ab1	20
BP	GO:0001774	microglial cell activation	16/682	47/28564	7.08935e-15	2.44016e-13	1.40418e-13	Tyrobp/C1qa/Grn/Csf1r/Trem2/Aif1/Itgam/Ctsc/Cst7/Tlr2/Cx3cr1/Ifngr1/C5ar1/Naglu/Casp1/Tlr1	16
BP	GO:0043299	leukocyte degranulation	20/682	85/28564	9.06326e-15	3.10124e-13	1.78459e-13	Fcer1g/Hmox1/Lgals9/Rac2/Itgam/Itgb2/Lyn/Anxa3/Spi1/Cd84/Nckap1l/Lat2/Milr1/Il4ra/Myo1f/Fes/Rab27a/Ccr2/Btk/Cd300a	20
BP	GO:0010720	positive regulation of cell development	48/682	546/28564	1.00045e-14	3.4033e-13	1.95842e-13	Gfap/Tyrobp/Vim/Csf1r/Trem2/Fn1/Tspo/Cldn5/Lgals9/Itgam/Lyn/Cdh5/Spi1/Tlr2/Cx3cr1/Tgfbr2/Vsir/Tnfrsf12a/Lilrb4a/Inpp5d/Ptprc/Nckap1l/Cux2/Ccl3/Igf1/Il4ra/Tgm2/Hcls1/Clcf1/F11r/Tgfb1/Aurka/Sash3/Kdr/Adam8/Casp8/Tnfrsf1b/Ikzf1/Runx1/Fes/Met/Spint1/Il2rg/Aspm/Cd74/Nfkbiz/Ccr2/Ccl9	48
BP	GO:0072593	reactive oxygen species metabolic process	32/682	249/28564	1.0665e-14	3.60687e-13	2.07556e-13	Tyrobp/Lcn2/Gpx1/Cyba/Tspo/Itgam/Itgb2/Ucp2/Ncf1/Tgfbr2/Trim30a/Nfe2l2/Hvcn1/Vav1/Foxm1/Tgfb1/Sh3pxd2b/Cdkn1a/Naglu/Nrros/Ncf2/Plcg2/Nqo2/Hk2/Gpx3/Ncf4/Nos3/Pon3/Cybb/Met/Rab27a/Edn1	32
BP	GO:0043068	positive regulation of programmed cell death	52/682	632/28564	1.09672e-14	3.68764e-13	2.12204e-13	Tyrobp/Ctss/Ctsd/Lcn2/Grn/Lgals1/Ctsh/Ctsz/Tspo/Mef2c/Laptm5/Hmox1/Pycard/Itgam/Nupr1/Lyn/Itga6/Ctsc/Bcl2a1b/Tnfrsf1a/Top2a/Ecscr/Tnfrsf12a/Inpp5d/Ptprc/Cd44/Cav1/Ccl3/Ltbr/Tgm2/Ltk/Zbp1/Tgfb1/Cdkn1a/Adam8/Bub1/Casp8/Itga1/Tnfrsf1b/Ncf2/Nqo2/Nos3/Eif2ak2/Ect2/Melk/Fosl1/Col18a1/Cd248/Bcl2a1a/Casp1/Rapsn/B4galt1	52
BP	GO:0002768	immune response-regulating cell surface receptor signaling pathway	34/682	283/28564	1.18268e-14	3.95382e-13	2.27521e-13	Tyrobp/Fcer1g/Trem2/Cyba/Mef2c/Laptm5/Lyn/Lgals3/C3ar1/Ptpn6/Klhl6/Tlr2/Lilrb4a/Ptprc/Nckap1l/Lcp2/Cmtm3/Lat2/C5ar1/Naglu/Plcg2/Ly96/Blnk/Rab7b/Myo1g/Cd79b/Nfkbiz/Cd22/Themis2/Tec/Ifi35/Btk/Tlr1/Cd300a	34
BP	GO:0002444	myeloid leukocyte mediated immunity	23/682	121/28564	1.2691e-14	4.21848e-13	2.42751e-13	Tyrobp/Fcer1g/Hmox1/Fcgr3/Rac2/Itgam/Itgb2/Lyn/Anxa3/Fcgr1/Ncf1/Spi1/Cx3cr1/Cd84/Lat2/Milr1/Il4ra/Myo1f/Fes/Myd88/Ccr2/Btk/Cd300a	23
BP	GO:0007051	spindle organization	28/682	189/28564	1.32526e-14	4.38014e-13	2.52054e-13	Birc5/Prc1/Ccnb1/Tpx2/Myh9/Racgap1/Flna/Knstrn/Aurkb/Cdca8/Spag5/Cdc20/Ccnb2/Spc25/Plk1/Aurka/Kif4/Tacc3/Kif11/Ndc80/Parp3/Psrc1/Kif23/Dlgap5/Cenpe/Aspm/Haus4/Nek2	28
BP	GO:0030029	actin filament-based process	60/682	816/28564	1.44583e-14	4.75164e-13	2.73431e-13	Tyrobp/Csf1r/Aif1/Mef2c/Bst2/Tmsb10/Pycard/Arpc1b/Rac2/Rhoc/Arhgdib/Itgb5/S100a10/Cobl/Esam/Tlr2/Lcp1/Capg/Tpm4/Plek/Cacna1g/Pecam1/Pdlim4/Myh9/Cav1/Racgap1/Dock2/Flna/Nckap1l/Gmfg/Iqgap1/Hcls1/Vasp/F11r/Myo1f/Tgfb1/Sh3pxd2b/Tnnc1/Ehd2/Stard8/Myh7/Hck/Akap13/Parvg/Acta2/Fes/Ect2/Rhoj/Pdpn/Fmnl3/Met/Myo1g/Cnn2/Plekhg2/Edn1/Casp4/Tek/Capn3/Mical1/Myh11	60
BP	GO:0051347	positive regulation of transferase activity	47/682	532/28564	1.59421e-14	5.20985e-13	2.99798e-13	Csf1r/Trem2/Mef2c/Chil1/Ccnd1/Lyn/Irgm1/Atp2b4/Pcna/Tgfbr2/Hbegf/Ptprc/Ccnb1/Tpx2/Slc11a1/Abi3/Aurkb/Gins2/Fgd2/Cdc20/Igf1/Iqgap1/Plk1/Tie1/Ltk/Igtp/Tgfb1/Cdkn1a/Kdr/Adam8/Akap13/Psrc1/Tnfrsf11a/Cd86/Ect2/Ang/Clspn/Met/Cenpe/Cd74/Edn1/Mastl/Tek/Pik3r5/Nek2/Tlr1/Cd300a	47
BP	GO:0010942	positive regulation of cell death	55/682	706/28564	1.79697e-14	5.83965e-13	3.3604e-13	Tyrobp/C1qa/Ctss/Ctsd/Lcn2/Grn/Lgals1/Ctsh/Ctsz/Tspo/Mef2c/Laptm5/Hmox1/Pycard/Itgam/Fcgr2b/Nupr1/Lyn/Ucp2/Itga6/Ctsc/Bcl2a1b/Tnfrsf1a/Top2a/Ecscr/Tnfrsf12a/Inpp5d/Ptprc/Cd44/Cav1/Ccl3/Ltbr/Tgm2/Ltk/Zbp1/Tgfb1/Cdkn1a/Adam8/Bub1/Casp8/Itga1/Tnfrsf1b/Ncf2/Nqo2/Nos3/Eif2ak2/Ect2/Melk/Fosl1/Col18a1/Cd248/Bcl2a1a/Casp1/Rapsn/B4galt1	55
BP	GO:0051251	positive regulation of lymphocyte activation	37/682	342/28564	2.23621e-14	7.22668e-13	4.15856e-13	Tyrobp/B2m/Lgals1/Csf1r/Aif1/Mef2c/Pycard/Lgals9/Igfbp2/Spi1/Tgfbr2/Vsir/Lilrb4a/Inpp5d/Ptprc/Ccl2/Cav1/Nckap1l/Igf1/Il4ra/Clcf1/Tgfb1/Cdkn1a/Sash3/Adam8/Rasal3/Runx1/Havcr2/Cd86/Dock8/Il2rg/Myd88/Cd74/Nfkbiz/Ccr2/Btk/H2-Ab1	37
BP	GO:0001909	leukocyte mediated cytotoxicity	27/682	181/28564	3.31507e-14	1.0654e-12	6.13081e-13	Tyrobp/B2m/H2-D1/Ctsh/H2-K1/Fcgr3/Lgals9/Itgam/Ctsc/Fcgr1/Ncf1/Spi1/Ptpn6/Cx3cr1/Ptprc/Ccl2/Nckap1l/H2-Q7/Vav1/Tgfb1/Hfe/Havcr2/Tap1/Myd88/Rab27a/Slamf6/Clec2d	27
BP	GO:0002478	antigen processing and presentation of exogenous peptide antigen	13/682	29/28564	3.49651e-14	1.11754e-12	6.43083e-13	Ctss/B2m/Fcer1g/Ifi30/H2-K1/Fcgr3/Fcgr2b/Unc93b1/Fcgr1/Tapbp/Tap1/Cd74/H2-Ab1	13
BP	GO:0070374	positive regulation of ERK1 and ERK2 cascade	30/682	228/28564	3.86985e-14	1.23011e-12	7.0786e-13	Csf1r/Trem2/Pycard/Chil1/Ccl12/Tlr2/Ptprc/Cd44/Ccl2/Glipr2/Myh9/P2ry6/Npnt/Ccl3/Gpnmb/Igf1/Ccl4/Tgfb1/C5ar1/Gcnt2/Kdr/Ccl6/Nqo2/Havcr2/Acta2/Tnfrsf11a/Cd74/Tek/Ccl8/Ccl9	30
BP	GO:0045787	positive regulation of cell cycle	37/682	350/28564	4.61491e-14	1.45896e-12	8.39555e-13	Csf1r/Lgmn/Aif1/Tgm1/Ccnd1/Ube2c/Rrm2/Birc5/Nupr1/Cdk1/Eif4ebp1/Ccnb1/Racgap1/Aurkb/Nusap1/Cdca8/Spag5/Rrm1/Igf1/Cdca5/Tgfb1/Aurka/Lmnb1/Ncaph/Plcg2/Adamts1/Ndc80/Psrc1/Smc4/Ect2/E2f8/Kif23/Met/Cenpe/Fosl1/Edn1/Ncapg	37
BP	GO:0070371	ERK1 and ERK2 cascade	37/682	353/28564	6.02169e-14	1.89341e-12	1.08956e-12	Csf1r/Ctsh/Trem2/Fn1/Pycard/Chil1/Ccl12/Lyn/Ptpn6/Tlr2/Ptprc/Cd44/Ccl2/Glipr2/Myh9/Cav1/P2ry6/Npnt/Ccl3/Gpnmb/Igf1/Ccl4/Clcf1/Tgfb1/C5ar1/Gcnt2/Kdr/Ccl6/Nqo2/Havcr2/Acta2/Tnfrsf11a/Cd74/Edn1/Tek/Ccl8/Ccl9	37
BP	GO:0051983	regulation of chromosome segregation	23/682	130/28564	6.3728e-14	1.99304e-12	1.14689e-12	Nek6/Ube2c/Birc5/Mki67/Ccnb1/Aurkb/Cdca8/Cdc20/Spc25/Plk1/Spc24/Bub1/Tacc3/Ncaph/Bub1b/Ndc80/Kif2c/Smc4/Ttk/Cenpe/Ncapg/Cdca2/Trip13	23
BP	GO:0007162	negative regulation of cell adhesion	35/682	318/28564	6.81671e-14	2.12047e-12	1.22022e-12	Lgals1/Laptm5/Lgals9/Lgals3/Spi1/Ptpn6/Vsir/Lilrb4a/Ptprc/Cd44/Podxl/Nckap1l/Gpnmb/Dact2/Tnfaip8l2/Cd37/Il4ra/Myo1f/Tgfb1/Pde3b/Gcnt2/Serpine1/Hspg2/Adam8/Acvrl1/Hfe/Runx1/Havcr2/Cd86/Tnc/Col1a1/Ccm2l/Cd74/Notch4/Cd300a	35
BP	GO:0043065	positive regulation of apoptotic process	50/682	619/28564	7.38878e-14	2.2862e-12	1.31558e-12	Tyrobp/Ctss/Ctsd/Lcn2/Grn/Lgals1/Ctsh/Ctsz/Tspo/Mef2c/Hmox1/Pycard/Itgam/Nupr1/Lyn/Itga6/Ctsc/Bcl2a1b/Tnfrsf1a/Top2a/Ecscr/Tnfrsf12a/Inpp5d/Ptprc/Cd44/Cav1/Ccl3/Ltbr/Tgm2/Ltk/Zbp1/Tgfb1/Adam8/Bub1/Casp8/Itga1/Tnfrsf1b/Ncf2/Nqo2/Nos3/Eif2ak2/Ect2/Melk/Fosl1/Col18a1/Cd248/Bcl2a1a/Casp1/Rapsn/B4galt1	50
BP	GO:0030036	actin cytoskeleton organization	55/682	731/28564	7.54323e-14	2.32164e-12	1.33598e-12	Tyrobp/Csf1r/Aif1/Mef2c/Bst2/Tmsb10/Pycard/Arpc1b/Rac2/Rhoc/Arhgdib/Itgb5/S100a10/Cobl/Esam/Tlr2/Lcp1/Capg/Tpm4/Plek/Pecam1/Pdlim4/Myh9/Racgap1/Dock2/Flna/Nckap1l/Gmfg/Iqgap1/Hcls1/Vasp/F11r/Myo1f/Tgfb1/Sh3pxd2b/Ehd2/Stard8/Myh7/Hck/Akap13/Parvg/Fes/Ect2/Rhoj/Fmnl3/Met/Myo1g/Cnn2/Plekhg2/Edn1/Casp4/Tek/Capn3/Mical1/Myh11	55
BP	GO:0050853	B cell receptor signaling pathway	16/682	54/28564	8.51875e-14	2.60808e-12	1.50081e-12	Mef2c/Lyn/Ptpn6/Klhl6/Ptprc/Nckap1l/Cmtm3/Lat2/Plcg2/Blnk/Cd79b/Nfkbiz/Cd22/Tec/Btk/Cd300a	16
BP	GO:0043549	regulation of kinase activity	54/682	711/28564	8.80756e-14	2.68239e-12	1.54357e-12	Csf1r/Trem2/Mef2c/Pycard/Chil1/Ccnd1/Lyn/Irgm1/Atp2b4/Ccna2/Ptpn6/Tgfbr2/Lilrb4a/Hbegf/Ptprc/Ccnb1/Tpx2/Cav1/Slc11a1/Abi3/Fgd2/Igf1/Ccnb2/Iqgap1/Plk1/Cdkn2c/Tie1/Ltk/Igtp/Tgfb1/Rbl1/C5ar1/Cdkn1a/Kdr/Adam8/Hhex/Wwtr1/Akap13/Psrc1/Tnfrsf11a/Cd86/Ect2/Ang/Clspn/Met/Rasip1/Cenpe/Cd74/Edn1/Tek/Ccnf/Pik3r5/Tlr1/Cd300a	54
BP	GO:0045637	regulation of myeloid cell differentiation	30/682	236/28564	9.77101e-14	2.96031e-12	1.7035e-12	C1qc/Tyrobp/B2m/Csf1r/Trem2/Mef2c/Hmgb2/Itgam/Stat1/Isg15/Lyn/Mafb/Spi1/Lilrb4a/Inpp5d/Csf3r/Nckap1l/Ccl3/Hcls1/Tgfb1/Adam8/Casp8/Ikzf1/Ets1/Runx1/Fes/Rab7b/Cd74/Clec2d/Ccl9	30
BP	GO:1902105	regulation of leukocyte differentiation	37/682	359/28564	1.01618e-13	3.06275e-12	1.76245e-12	C1qc/Tyrobp/Ctla2a/Csf1r/Trem2/Tmem176a/Tmem176b/Lgals9/Itgam/Lyn/Mafb/Spi1/Pglyrp1/Ptpn6/Tgfbr2/Vsir/Lilrb4a/Inpp5d/Ptprc/Cd44/Nckap1l/Ccl3/Il4ra/Hcls1/Tgfb1/Sash3/Adam8/Casp8/Ikzf1/Runx1/Fes/Il2rg/Cd74/Clec2d/Nfkbiz/Ccr2/Ccl9	37
BP	GO:0061900	glial cell activation	16/682	55/28564	1.17503e-13	3.52328e-12	2.02746e-12	Tyrobp/C1qa/Grn/Csf1r/Trem2/Aif1/Itgam/Ctsc/Cst7/Tlr2/Cx3cr1/Ifngr1/C5ar1/Naglu/Casp1/Tlr1	16
BP	GO:0002367	cytokine production involved in immune response	24/682	149/28564	1.57128e-13	4.68726e-12	2.69726e-12	B2m/Fcer1g/Bst2/Laptm5/Hmox1/Pycard/Tlr2/Vsir/Lilrb4a/Slc11a1/Tlr7/Tgfb1/Sash3/Tnfrsf1b/Hfe/Plcg2/Slamf9/Arid5a/Myd88/Cd74/Casp1/Casp4/Ccr2/Tek	24
BP	GO:0072676	lymphocyte migration	21/682	110/28564	1.64767e-13	4.89005e-12	2.81396e-12	Aif1/Pycard/Lgals9/Ccl12/Msn/Cxcl16/Ccl2/Ecm1/Ccl3/Ccl4/F11r/Stk10/Adam8/Ccl6/Ch25h/Dock8/Cxcl10/Myo1g/Ccr2/Ccl8/Ccl9	21
BP	GO:0070372	regulation of ERK1 and ERK2 cascade	35/682	329/28564	1.8743e-13	5.53442e-12	3.18476e-12	Csf1r/Trem2/Fn1/Pycard/Chil1/Ccl12/Lyn/Ptpn6/Tlr2/Ptprc/Cd44/Ccl2/Glipr2/Myh9/Cav1/P2ry6/Npnt/Ccl3/Gpnmb/Igf1/Ccl4/Clcf1/Tgfb1/C5ar1/Gcnt2/Kdr/Ccl6/Nqo2/Havcr2/Acta2/Tnfrsf11a/Cd74/Tek/Ccl8/Ccl9	35
BP	GO:0050673	epithelial cell proliferation	44/682	508/28564	2.24345e-13	6.59098e-12	3.79275e-12	B2m/Grn/Sparc/Fabp7/Gpx1/Cyba/Mef2c/Hmox1/Cd34/Tgm1/Hmgb2/Ccnd1/Birc5/Nupr1/Stat1/Ncf1/Mki67/Pold4/Ccl2/Cav1/Ecm1/Eng/Uhrf1/Igf1/Vip/Lipa/Tie1/Tcf19/Tgfb1/C5ar1/Kdr/Hspg2/Acvrl1/Aplnr/Fst/Dysf/Ang/Col18a1/Tbx1/Nfkbiz/Tek/Lama5/Btk/B4galt1	44
BP	GO:0031589	cell-substrate adhesion	37/682	369/28564	2.36979e-13	6.90068e-12	3.97097e-12	Lgals1/Fn1/Cd34/Rac2/Itgam/Spp1/Itgb2/Itga6/Vwf/Itgb5/S100a10/Efemp2/Tnfrsf12a/Pecam1/Ccdc80/Myh9/Flna/Fermt3/Col3a1/Npnt/Iqgap1/Lamc1/Gcnt2/Serpine1/Kdr/Adam8/Acvrl1/Itga1/Itga5/Parvg/Col1a1/Pdpn/Fbln2/Myo1g/Tek/Col5a3/Lama5	37
BP	GO:1903039	positive regulation of leukocyte cell-cell adhesion	32/682	278/28564	2.37259e-13	6.90068e-12	3.97097e-12	B2m/Lgals1/Aif1/Pycard/Lgals9/Igfbp2/Itgb2/Tgfbr2/Vsir/Lilrb4a/Ptprc/Cd44/Ccl2/Cav1/Nckap1l/Igf1/Il4ra/Tgfb1/Sash3/Adam8/Gcnt1/Rasal3/Ets1/Runx1/Havcr2/Cd86/Dock8/Il2rg/Cd74/Nfkbiz/Ccr2/H2-Ab1	32
BP	GO:0032613	interleukin-10 production	17/682	67/28564	2.42867e-13	7.02863e-12	4.0446e-12	Tyrobp/Fcer1g/Trem2/Pycard/Cd34/Lgals9/Fcgr2b/Isg15/Tlr2/Vsir/Lilrb4a/Bcl3/Cd84/Sash3/Plcg2/Nfkbiz/Btk	17
BP	GO:0007052	mitotic spindle organization	22/682	125/28564	2.50288e-13	7.20755e-12	4.14756e-12	Birc5/Prc1/Ccnb1/Tpx2/Racgap1/Flna/Aurkb/Cdca8/Cdc20/Spc25/Plk1/Aurka/Kif4/Tacc3/Kif11/Ndc80/Parp3/Psrc1/Kif23/Dlgap5/Cenpe/Nek2	22
BP	GO:0007346	regulation of mitotic cell cycle	44/682	510/28564	2.57025e-13	7.36509e-12	4.23821e-12	Lgmn/Aif1/Nek6/Ccnd1/Ube2c/Rrm2/Birc5/Cdk1/Cks2/Eif4ebp1/Mki67/Ptpn6/Cks1b/Ccnb1/Aurkb/Nusap1/Gpnmb/Cdca8/Cdc20/Rrm1/Igf1/Spc25/Iqgap1/Plk1/Cdkn2c/Spc24/Cdca5/Tgfb1/Rbl1/Cdkn1a/Lmnb1/Bub1/Bub1b/Adamts1/Ndc80/Pdpn/Ttk/Clspn/Met/Dlgap5/Cenpe/Edn1/Cdca2/Trip13	44
BP	GO:0090068	positive regulation of cell cycle process	31/682	262/28564	2.68196e-13	7.64754e-12	4.40075e-12	Csf1r/Aif1/Ccnd1/Ube2c/Rrm2/Birc5/Cdk1/Ccnb1/Racgap1/Aurkb/Nusap1/Cdca8/Spag5/Rrm1/Igf1/Cdca5/Tgfb1/Aurka/Lmnb1/Ncaph/Plcg2/Adamts1/Ndc80/Smc4/Ect2/E2f8/Kif23/Met/Cenpe/Edn1/Ncapg	31
BP	GO:0001667	ameboidal-type cell migration	42/682	470/28564	2.82619e-13	8.01949e-12	4.61478e-12	Lcn2/Grn/Sparc/Ctsh/Fn1/Gpx1/Lgmn/Mef2c/Hmox1/Timp1/Itgb2/Arhgdib/Anxa3/Cdh5/Atp2b4/Tgfbr2/Hbegf/Pecam1/Glipr2/Myh9/Igf1/Nfe2l2/Iqgap1/Tgfb1/Serpine1/Kdr/Adam8/Acvrl1/Plcg2/Ets1/Nos3/Acta2/Rhoj/Sp100/Met/Pkn3/Col18a1/Cd248/Tbx1/Edn1/Tek/Lama5	42
BP	GO:0032970	regulation of actin filament-based process	39/682	411/28564	3.09121e-13	8.72892e-12	5.02302e-12	Csf1r/Mef2c/Bst2/Tmsb10/Pycard/Arpc1b/Rhoc/Arhgdib/S100a10/Esam/Tlr2/Capg/Plek/Pecam1/Pdlim4/Myh9/Cav1/Flna/Nckap1l/Gmfg/Iqgap1/Hcls1/Vasp/F11r/Myo1f/Tgfb1/Sh3pxd2b/Tnnc1/Hck/Akap13/Acta2/Fes/Ect2/Pdpn/Met/Cnn2/Plekhg2/Edn1/Tek	39
BP	GO:0002718	regulation of cytokine production involved in immune response	22/682	127/28564	3.50746e-13	9.85646e-12	5.67186e-12	B2m/Fcer1g/Bst2/Laptm5/Hmox1/Pycard/Tlr2/Vsir/Lilrb4a/Tlr7/Tgfb1/Sash3/Tnfrsf1b/Hfe/Plcg2/Arid5a/Myd88/Cd74/Casp1/Casp4/Ccr2/Tek	22
BP	GO:0002822	regulation of adaptive immune response based on somatic recombination of immune receptors built from immunoglobulin superfamily domains	29/682	232/28564	3.89953e-13	1.09056e-11	6.27556e-12	B2m/Fcer1g/H2-D1/Trem2/Mef2c/H2-K1/Fcgr3/Fcgr2b/Fcgr1/Ptpn6/Vsir/Lilrb4a/Ptprc/Slc11a1/Nckap1l/Il4ra/H2-Q7/Clcf1/Tgfb1/Sash3/Tnfrsf1b/Hfe/Parp3/Havcr2/Arid5a/Nfkbiz/Ccr2/Btk/H2-Ab1	29
BP	GO:0006801	superoxide metabolic process	17/682	69/28564	4.11026e-13	1.14399e-11	6.58304e-12	Tyrobp/Cyba/Itgam/Itgb2/Ncf1/Nfe2l2/Hvcn1/Tgfb1/Sh3pxd2b/Naglu/Nrros/Ncf2/Ncf4/Nos3/Pon3/Cybb/Edn1	17
BP	GO:1902850	microtubule cytoskeleton organization involved in mitosis	24/682	156/28564	4.43703e-13	1.22906e-11	7.07256e-12	Birc5/Prc1/Ccnb1/Cenpa/Tpx2/Racgap1/Flna/Aurkb/Nusap1/Cdca8/Cdc20/Spc25/Plk1/Aurka/Kif4/Tacc3/Kif11/Ndc80/Parp3/Psrc1/Kif23/Dlgap5/Cenpe/Nek2	24
BP	GO:0008608	attachment of spindle microtubules to kinetochore	14/682	42/28564	4.89162e-13	1.34856e-11	7.76021e-12	Birc5/Ccnb1/Racgap1/Knstrn/Aurkb/Cdca8/Spag5/Spc25/Spc24/Ndc80/Kif2c/Ect2/Cenpe/Nek2	14
BP	GO:0031348	negative regulation of defense response	31/682	268/28564	4.93915e-13	1.3549e-11	7.7967e-12	Grn/Ctla2a/Trem2/Gpx1/Lgals9/Fcgr2b/Isg15/Tnfrsf1a/Pbk/Cdh5/Cst7/Pglyrp1/Cx3cr1/Cd44/Gpr17/Ifi204/A2m/Igf1/Tnfaip8l2/Socs3/Tgfb1/Slc39a8/Tnfrsf1b/Ets1/Havcr2/Samhd1/Rab7b/Tap1/Dhx58/Clec2d/Parp14	31
BP	GO:0030098	lymphocyte differentiation	42/682	478/28564	4.9612e-13	1.3549e-11	7.7967e-12	B2m/Ctla2a/Fcer1g/Lgals1/Laptm5/Lgals9/Mafb/Spi1/Irf8/Pglyrp1/Ptpn6/Tgfbr2/Vsir/Lilrb4a/Inpp5d/Cmtm7/Ptprc/Cd44/Bcl3/Dock2/Nckap1l/Tcirg1/Il4ra/Clcf1/Vav1/Tgfb1/Sash3/Adam8/Hhex/Ikzf1/Plcg2/Runx1/Il2rg/Cd74/Slamf6/Cd79b/Nfkbiz/Ccr2/Gimap1/Btk/Batf/H2-Ab1	42
BP	GO:0051493	regulation of cytoskeleton organization	45/682	542/28564	5.25432e-13	1.42824e-11	8.21875e-12	Csf1r/Mef2c/Bst2/Tmsb10/Pycard/Arpc1b/Nes/Rhoc/Arhgdib/S100a10/Cdh5/Esam/Tlr2/Capg/Plek/Pecam1/Pdlim4/Tpx2/Cav1/Flna/Nckap1l/Ckap2/Spag5/Gmfg/Iqgap1/Plk1/Hcls1/Vasp/F11r/Myo1f/Tgfb1/Sh3pxd2b/Tacc3/Hck/Akap13/Parp3/Psrc1/Fes/Ect2/Dysf/Met/Plekhg2/Edn1/Tek/Ccnf	45
BP	GO:0048729	tissue morphogenesis	52/682	700/28564	6.08645e-13	1.64081e-11	9.44195e-12	Lcn2/Ctsh/Ctsz/Mef2c/Col4a1/Msn/Cobl/Cd151/Tgfbr2/Mgp/Efemp2/Hbegf/Cd44/Flna/Col3a1/Eng/Npnt/Igf1/Socs3/Lamc1/Tie1/Tgm2/Vasp/Tgfb1/Tnnc1/Kdr/Naglu/Adam8/Hhex/Gcnt1/Acvrl1/Casp8/Aplnr/Myh7/Runx1/Nos3/Tnc/Tgif1/Fst/Pdpn/Foxf2/Met/Spint1/Rasip1/Cxcl10/Ccm2l/Notch4/Tbx1/Edn1/Col5a1/Tek/Lama5	52
BP	GO:0033674	positive regulation of kinase activity	40/682	440/28564	6.09273e-13	1.64081e-11	9.44195e-12	Csf1r/Trem2/Mef2c/Chil1/Ccnd1/Lyn/Irgm1/Atp2b4/Tgfbr2/Hbegf/Ptprc/Ccnb1/Tpx2/Slc11a1/Abi3/Fgd2/Igf1/Iqgap1/Tie1/Ltk/Igtp/Tgfb1/Cdkn1a/Kdr/Adam8/Akap13/Psrc1/Tnfrsf11a/Cd86/Ect2/Ang/Clspn/Met/Cenpe/Cd74/Edn1/Tek/Pik3r5/Tlr1/Cd300a	40
BP	GO:0051304	chromosome separation	18/682	82/28564	7.17771e-13	1.92409e-11	1.10721e-11	Birc5/Top2a/Ccnb1/Aurkb/Cdca8/Cdc20/Spc25/Plk1/Spc24/Bub1/Ncaph/Bub1b/Ndc80/Smc4/Ttk/Cenpe/Ncapg/Trip13	18
BP	GO:0002706	regulation of lymphocyte mediated immunity	29/682	238/28564	7.50094e-13	2.00151e-11	1.15176e-11	B2m/Fcer1g/H2-D1/Trem2/H2-K1/Fcgr3/Lgals9/Fcgr2b/Fcgr1/Ptpn6/Vsir/Lilrb4a/Ptprc/Nckap1l/H2-Q7/Clcf1/Vav1/Tgfb1/Sash3/Tnfrsf1b/Hfe/Parp3/Havcr2/Arid5a/Tap1/Slamf6/Clec2d/Ccr2/Btk	29
BP	GO:0002440	production of molecular mediator of immune response	38/682	405/28564	8.86138e-13	2.35098e-11	1.35286e-11	B2m/Fcer1g/Bst2/Laptm5/Hmox1/Pycard/Fcgr2b/Tlr2/Vsir/Lilrb4a/Ptprc/Slc11a1/Tlr7/Cd37/Tcirg1/Il4ra/Clcf1/Tgfb1/Sash3/Tnfrsf1b/Hfe/Plcg2/Parp3/Samhd1/Slamf9/Cd86/Arid5a/Myd88/Cd74/Nfkbiz/Casp1/Casp4/Ccr2/Tek/Cd22/Btk/Batf/H2-Ab1	38
BP	GO:0002285	lymphocyte activation involved in immune response	28/682	223/28564	8.89145e-13	2.35098e-11	1.35286e-11	Fcer1g/Lgals1/Lgals9/Lgals3/Spi1/Irf8/Pglyrp1/Lcp1/Lilrb4a/Ptprc/Bcl3/Slc11a1/Nckap1l/Il4ra/Clcf1/Tgfb1/Cd180/Plcg2/Slfn2/Parp3/Havcr2/Apbb1ip/Rab27a/Cd74/Slamf6/Nfkbiz/Ccr2/Batf	28
BP	GO:0019884	antigen processing and presentation of exogenous antigen	13/682	36/28564	1.02091e-12	2.68717e-11	1.54632e-11	Ctss/B2m/Fcer1g/Ifi30/H2-K1/Fcgr3/Fcgr2b/Unc93b1/Fcgr1/Tapbp/Tap1/Cd74/H2-Ab1	13
BP	GO:0031577	spindle checkpoint signaling	15/682	53/28564	1.08279e-12	2.8372e-11	1.63265e-11	Birc5/Ccnb1/Aurkb/Cdca8/Cdc20/Spc25/Plk1/Spc24/Aurka/Bub1/Bub1b/Ndc80/Ttk/Cenpe/Trip13	15
BP	GO:0050864	regulation of B cell activation	23/682	148/28564	1.09759e-12	2.86309e-11	1.64755e-11	Tyrobp/Mef2c/Laptm5/Fcgr2b/Lyn/Spi1/Ptpn6/Lilrb4a/Inpp5d/Ptprc/Nckap1l/Clcf1/Tgfb1/Cdkn1a/Sash3/Parp3/Il2rg/Cd74/Samsn1/Cd22/Themis2/Btk/Cd300a	23
BP	GO:1905818	regulation of chromosome separation	17/682	73/28564	1.11455e-12	2.89435e-11	1.66554e-11	Birc5/Ccnb1/Aurkb/Cdca8/Cdc20/Spc25/Plk1/Spc24/Bub1/Ncaph/Bub1b/Ndc80/Smc4/Ttk/Cenpe/Ncapg/Trip13	17
BP	GO:0071675	regulation of mononuclear cell migration	21/682	122/28564	1.37267e-12	3.54194e-11	2.03819e-11	Csf1r/Lgmn/Aif1/Pycard/Lgals9/Lyn/Msn/Lgals3/C3ar1/Spi1/Cx3cr1/Ccl2/Ecm1/Tgfb1/C5ar1/Serpine1/Stk10/Adam8/Dock8/Cxcl10/Ccr2	21
BP	GO:0048872	homeostasis of number of cells	37/682	391/28564	1.3761e-12	3.54194e-11	2.03819e-11	B2m/Fcer1g/Csf1r/Mef2c/Hmox1/Hmgb2/Itgam/Fcgr2b/Stat1/Isg15/Lyn/Mafb/Spi1/Cx3cr1/Slc40a1/Lilrb4a/Inpp5d/Cd44/Ccl2/Racgap1/Nckap1l/Dnase2a/Ccnb2/Tcirg1/Lipa/Hcls1/Tgfb1/Sash3/Ampd3/Ikzf1/Ets1/Nos3/Cd74/Bcl2a1a/Nfkbiz/Ccr2/Btk	37
BP	GO:0099024	plasma membrane invagination	17/682	74/28564	1.4152e-12	3.62653e-11	2.08687e-11	Fcer1g/Trem2/Aif1/Fcgr3/Itgam/Fcgr2b/Itgb2/Fcgr1/Bin2/Abca1/Myh9/Aurkb/Nckap1l/Plcg2/Xkr5/Msr1/Cd300a	17
BP	GO:1902107	positive regulation of leukocyte differentiation	27/682	211/28564	1.44215e-12	3.66332e-11	2.10804e-11	Tyrobp/Csf1r/Trem2/Lgals9/Itgam/Spi1/Tgfbr2/Vsir/Lilrb4a/Inpp5d/Ptprc/Nckap1l/Ccl3/Il4ra/Hcls1/Tgfb1/Sash3/Adam8/Casp8/Ikzf1/Runx1/Fes/Il2rg/Cd74/Nfkbiz/Ccr2/Ccl9	27
BP	GO:1903708	positive regulation of hemopoiesis	27/682	211/28564	1.44215e-12	3.66332e-11	2.10804e-11	Tyrobp/Csf1r/Trem2/Lgals9/Itgam/Spi1/Tgfbr2/Vsir/Lilrb4a/Inpp5d/Ptprc/Nckap1l/Ccl3/Il4ra/Hcls1/Tgfb1/Sash3/Adam8/Casp8/Ikzf1/Runx1/Fes/Il2rg/Cd74/Nfkbiz/Ccr2/Ccl9	27
BP	GO:0032653	regulation of interleukin-10 production	16/682	64/28564	1.58077e-12	3.99798e-11	2.30062e-11	Tyrobp/Fcer1g/Trem2/Pycard/Cd34/Lgals9/Fcgr2b/Isg15/Tlr2/Vsir/Lilrb4a/Bcl3/Cd84/Sash3/Plcg2/Btk	16
BP	GO:0043254	regulation of protein-containing complex assembly	39/682	435/28564	1.83776e-12	4.62781e-11	2.66306e-11	Trem2/Tmsb10/Pycard/Arpc1b/Rhoc/Isg15/Msn/Lgals3/Cdh5/Irgm1/Eif4ebp1/Esam/Tlr2/Lcp1/Capg/Plek/Abca1/Pecam1/Trim30a/Cav1/Nckap1l/Hcls1/Vasp/Xaf1/Igtp/Tgfb1/Fblim1/Ikzf1/Plcg2/Hck/Psrc1/Fes/Eif2ak2/Met/Rasip1/Myd88/Plekhg2/Btk/Piezo1	39
BP	GO:0006911	phagocytosis, engulfment	16/682	65/28564	2.05101e-12	5.14256e-11	2.95926e-11	Fcer1g/Trem2/Aif1/Fcgr3/Itgam/Fcgr2b/Itgb2/Fcgr1/Bin2/Abca1/Myh9/Nckap1l/Plcg2/Xkr5/Msr1/Cd300a	16
BP	GO:0002886	regulation of myeloid leukocyte mediated immunity	17/682	76/28564	2.25495e-12	5.62963e-11	3.23955e-11	Tyrobp/Fcer1g/Hmox1/Fcgr3/Rac2/Itgam/Itgb2/Lyn/Fcgr1/Spi1/Cx3cr1/Cd84/Il4ra/Fes/Ccr2/Btk/Cd300a	17
BP	GO:0060759	regulation of response to cytokine stimulus	23/682	154/28564	2.57832e-12	6.40943e-11	3.68828e-11	Trem2/Laptm5/Pycard/Isg15/Tnfrsf1a/Irgm1/Tlr2/Ptprc/Irf7/Cav1/Ecm1/Zbp1/Igtp/Naip2/Parp9/Samhd1/Cd300lf/Cd74/Edn1/Trim56/Parp14/Casp1/Casp4	23
BP	GO:0030162	regulation of proteolysis	54/682	779/28564	3.23826e-12	8.01572e-11	4.61261e-11	Serpina3n/Ctss/Ctsd/Grn/Ctla2a/Ctsh/Ctsz/Trem2/Gpx1/Lgmn/Laptm5/Timp1/Pycard/Birc5/Nupr1/Psmb8/Stat1/Lyn/Ctsc/Pbk/Ecscr/S100a10/Cst7/Dap/Vsir/Cd44/Serpinh1/Psmb9/Wfs1/Myh9/Cav1/Ifi204/Ecm1/A2m/Cdc20/Igf1/Plk1/Aurka/Serpine1/Adam8/Naip2/Casp8/Tnfrsf1b/Hfe/Renbp/Timm23/Rhbdf1/Foxf2/Spint1/Notch4/Plaur/Casp1/Capn3/Mical1	54
BP	GO:0007249	I-kappaB kinase/NF-kappaB signaling	28/682	236/28564	3.595e-12	8.84405e-11	5.08927e-11	Trem2/S100a13/Pycard/Stat1/Gbp3/Tlr2/Cx3cr1/S100a4/Lilrb4a/Bcl3/Trim30a/Tlr7/Ltbr/Gbp7/Tgm2/Slc39a8/Casp8/Tmem106a/Plcg2/Akap13/Myd88/Cd74/Zc3hav1/Edn1/Trim25/Casp1/Btk/Capn3	28
BP	GO:0032612	interleukin-1 production	21/682	128/28564	3.6033e-12	8.84405e-11	5.08927e-11	Tyrobp/Trem2/S100a13/Pycard/Lgals9/Tlr2/Cx3cr1/Lilrb4a/S1pr3/Ifi204/Ccl3/Igf1/Gsdmd/Casp8/Tmem106a/Havcr2/Slamf9/Myd88/Ccr5/Casp1/Casp4	21
BP	GO:0018108	peptidyl-tyrosine phosphorylation	33/682	326/28564	3.65526e-12	8.93388e-11	5.14097e-11	Csf1r/Trem2/Itgb2/Lyn/Tnfrsf1a/Ptpn6/Lilrb4a/Hbegf/Ptprc/Cd44/Pecam1/Cav1/Abi3/Igf1/Socs3/Iqgap1/Hcls1/Ltk/Clcf1/Tgfb1/Kdr/Parp9/Plcg2/Hck/Itga5/Fes/Ttk/Cd74/Samsn1/Parp14/Tek/Btk/Cd300a	33
BP	GO:0007229	integrin-mediated signaling pathway	19/682	102/28564	3.73584e-12	9.09263e-11	5.23232e-11	Tyrobp/Fcer1g/Fn1/Timp1/Itgam/Itgb2/Isg15/Itga6/Itgb5/Plek/Flna/Fermt3/Col3a1/Lamc1/Vav1/Itga1/Itga5/Lama5/Tec	19
BP	GO:0007094	mitotic spindle assembly checkpoint signaling	14/682	48/28564	3.91066e-12	9.43914e-11	5.43171e-11	Birc5/Ccnb1/Aurkb/Cdca8/Cdc20/Spc25/Plk1/Spc24/Bub1/Bub1b/Ndc80/Ttk/Cenpe/Trip13	14
BP	GO:0071173	spindle assembly checkpoint signaling	14/682	48/28564	3.91066e-12	9.43914e-11	5.43171e-11	Birc5/Ccnb1/Aurkb/Cdca8/Cdc20/Spc25/Plk1/Spc24/Bub1/Bub1b/Ndc80/Ttk/Cenpe/Trip13	14
BP	GO:0010631	epithelial cell migration	33/682	327/28564	3.97552e-12	9.55604e-11	5.49898e-11	Lcn2/Grn/Sparc/Ctsh/Gpx1/Lgmn/Mef2c/Hmox1/Itgb2/Anxa3/Cdh5/Atp2b4/Tgfbr2/Hbegf/Pecam1/Glipr2/Myh9/Igf1/Nfe2l2/Tgfb1/Serpine1/Kdr/Adam8/Acvrl1/Plcg2/Ets1/Nos3/Rhoj/Sp100/Met/Pkn3/Col18a1/Tek	33
BP	GO:0051988	regulation of attachment of spindle microtubules to kinetochore	10/682	19/28564	4.29176e-12	1.02737e-10	5.91198e-11	Birc5/Ccnb1/Racgap1/Knstrn/Aurkb/Cdca8/Spag5/Ect2/Cenpe/Nek2	10
BP	GO:0018212	peptidyl-tyrosine modification	33/682	328/28564	4.32237e-12	1.03046e-10	5.92974e-11	Csf1r/Trem2/Itgb2/Lyn/Tnfrsf1a/Ptpn6/Lilrb4a/Hbegf/Ptprc/Cd44/Pecam1/Cav1/Abi3/Igf1/Socs3/Iqgap1/Hcls1/Ltk/Clcf1/Tgfb1/Kdr/Parp9/Plcg2/Hck/Itga5/Fes/Ttk/Cd74/Samsn1/Parp14/Tek/Btk/Cd300a	33
BP	GO:0045639	positive regulation of myeloid cell differentiation	20/682	116/28564	4.54861e-12	1.07997e-10	6.21464e-11	Tyrobp/Csf1r/Trem2/Hmgb2/Itgam/Stat1/Isg15/Inpp5d/Nckap1l/Ccl3/Hcls1/Tgfb1/Casp8/Ikzf1/Ets1/Runx1/Fes/Rab7b/Cd74/Ccl9	20
BP	GO:0090132	epithelium migration	33/682	329/28564	4.69788e-12	1.11088e-10	6.39249e-11	Lcn2/Grn/Sparc/Ctsh/Gpx1/Lgmn/Mef2c/Hmox1/Itgb2/Anxa3/Cdh5/Atp2b4/Tgfbr2/Hbegf/Pecam1/Glipr2/Myh9/Igf1/Nfe2l2/Tgfb1/Serpine1/Kdr/Adam8/Acvrl1/Plcg2/Ets1/Nos3/Rhoj/Sp100/Met/Pkn3/Col18a1/Tek	33
BP	GO:0001959	regulation of cytokine-mediated signaling pathway	22/682	144/28564	4.84105e-12	1.1401e-10	6.56064e-11	Trem2/Laptm5/Pycard/Isg15/Tnfrsf1a/Irgm1/Ptprc/Irf7/Cav1/Ecm1/Zbp1/Igtp/Naip2/Parp9/Samhd1/Cd300lf/Cd74/Edn1/Trim56/Parp14/Casp1/Casp4	22
BP	GO:0032102	negative regulation of response to external stimulus	38/682	429/28564	5.12008e-12	1.20095e-10	6.91081e-11	Grn/Ctla2a/Fabp7/Trem2/Gpx1/Aif1/Cd34/Lgals9/Fcgr2b/Isg15/Tnfrsf1a/Pbk/Anxa2/Cdh5/Cst7/Pglyrp1/Cx3cr1/Pros1/Cd44/Gpr17/Ifi204/A2m/Igf1/Tnfaip8l2/Socs3/Tgfb1/Serpine1/Slc39a8/Tnfrsf1b/Ets1/Havcr2/Samhd1/Rab7b/Tap1/Dhx58/Plaur/Clec2d/Parp14	38
BP	GO:0070664	negative regulation of leukocyte proliferation	19/682	104/28564	5.36077e-12	1.25235e-10	7.20662e-11	Tyrobp/Laptm5/Lgals9/Fcgr2b/Ccl12/Lyn/Ptpn6/Lst1/Vsir/Lilrb4a/Inpp5d/Cd44/Gpnmb/Cd37/Tgfb1/Havcr2/Cd86/Btk/Cd300a	19
BP	GO:0090130	tissue migration	33/682	331/28564	5.54398e-12	1.28997e-10	7.4231e-11	Lcn2/Grn/Sparc/Ctsh/Gpx1/Lgmn/Mef2c/Hmox1/Itgb2/Anxa3/Cdh5/Atp2b4/Tgfbr2/Hbegf/Pecam1/Glipr2/Myh9/Igf1/Nfe2l2/Tgfb1/Serpine1/Kdr/Adam8/Acvrl1/Plcg2/Ets1/Nos3/Rhoj/Sp100/Met/Pkn3/Col18a1/Tek	33
BP	GO:0046631	alpha-beta T cell activation	25/682	191/28564	5.87308e-12	1.3611e-10	7.83241e-11	Lgals9/Tgfbr2/Vsir/Lilrb4a/Ptprc/Cd44/Bcl3/Dock2/Nckap1l/Tcirg1/Il4ra/Tgfb1/Sash3/Rasal3/Hfe/Runx1/Il2rg/Slamf6/Nfkbiz/Ccr2/Gimap1/Batf/Wdfy4/H2-Ab1/Cd300a	25
BP	GO:0002548	monocyte chemotaxis	15/682	59/28564	6.05335e-12	1.39731e-10	8.04078e-11	Lgmn/Aif1/Ccl12/Lyn/Lgals3/Cx3cr1/Ccl2/Ccl3/Ccl4/Serpine1/Ccl6/Cxcl10/Ccr2/Ccl8/Ccl9	15
BP	GO:0007088	regulation of mitotic nuclear division	20/682	118/28564	6.31818e-12	1.45268e-10	8.3594e-11	Birc5/Mki67/Ccnb1/Aurkb/Nusap1/Cdca8/Cdc20/Igf1/Spc25/Plk1/Spc24/Bub1/Bub1b/Ndc80/Ttk/Met/Cenpe/Edn1/Cdca2/Trip13	20
BP	GO:0070665	positive regulation of leukocyte proliferation	24/682	176/28564	6.40904e-12	1.46777e-10	8.44623e-11	Csf1r/Aif1/Mef2c/Pycard/Rac2/Igfbp2/Lyn/Tgfbr2/Ptprc/Nckap1l/Csf2ra/Igf1/Csf2rb/Clcf1/Cdkn1a/Csf2rb2/Sash3/Rasal3/Havcr2/Cd86/Myd88/Cd74/Ccr2/Btk	24
BP	GO:0033046	negative regulation of sister chromatid segregation	14/682	50/28564	7.27638e-12	1.63424e-10	9.40414e-11	Birc5/Ccnb1/Aurkb/Cdca8/Cdc20/Spc25/Plk1/Spc24/Bub1/Bub1b/Ndc80/Ttk/Cenpe/Trip13	14
BP	GO:0033048	negative regulation of mitotic sister chromatid segregation	14/682	50/28564	7.27638e-12	1.63424e-10	9.40414e-11	Birc5/Ccnb1/Aurkb/Cdca8/Cdc20/Spc25/Plk1/Spc24/Bub1/Bub1b/Ndc80/Ttk/Cenpe/Trip13	14
BP	GO:0045841	negative regulation of mitotic metaphase/anaphase transition	14/682	50/28564	7.27638e-12	1.63424e-10	9.40414e-11	Birc5/Ccnb1/Aurkb/Cdca8/Cdc20/Spc25/Plk1/Spc24/Bub1/Bub1b/Ndc80/Ttk/Cenpe/Trip13	14
BP	GO:0071174	mitotic spindle checkpoint signaling	14/682	50/28564	7.27638e-12	1.63424e-10	9.40414e-11	Birc5/Ccnb1/Aurkb/Cdca8/Cdc20/Spc25/Plk1/Spc24/Bub1/Bub1b/Ndc80/Ttk/Cenpe/Trip13	14
BP	GO:2000816	negative regulation of mitotic sister chromatid separation	14/682	50/28564	7.27638e-12	1.63424e-10	9.40414e-11	Birc5/Ccnb1/Aurkb/Cdca8/Cdc20/Spc25/Plk1/Spc24/Bub1/Bub1b/Ndc80/Ttk/Cenpe/Trip13	14
BP	GO:0050792	regulation of viral process	25/682	194/28564	8.32674e-12	1.86295e-10	1.07203e-10	Ifitm3/Lgals1/Bst2/Stat1/Isg15/Top2a/Gbp3/Oasl2/Ifitm2/Trim30a/Ifi204/Kpna2/Gbp7/Apobec3/Fam111a/Ch25h/Eif2ak2/Ifitm1/Sp100/Stom/Cd74/Zc3hav1/Trim56/Trim25/Ptx3	25
BP	GO:0010324	membrane invagination	17/682	82/28564	8.36782e-12	1.86497e-10	1.07319e-10	Fcer1g/Trem2/Aif1/Fcgr3/Itgam/Fcgr2b/Itgb2/Fcgr1/Bin2/Abca1/Myh9/Aurkb/Nckap1l/Plcg2/Xkr5/Msr1/Cd300a	17
BP	GO:0045859	regulation of protein kinase activity	46/682	614/28564	1.03238e-11	2.29212e-10	1.31899e-10	Csf1r/Mef2c/Pycard/Chil1/Ccnd1/Lyn/Irgm1/Atp2b4/Ccna2/Ptpn6/Tgfbr2/Lilrb4a/Hbegf/Ptprc/Ccnb1/Tpx2/Cav1/Slc11a1/Abi3/Fgd2/Igf1/Ccnb2/Iqgap1/Plk1/Cdkn2c/Igtp/Tgfb1/C5ar1/Cdkn1a/Adam8/Hhex/Wwtr1/Akap13/Psrc1/Tnfrsf11a/Cd86/Ect2/Ang/Clspn/Rasip1/Cenpe/Edn1/Ccnf/Pik3r5/Tlr1/Cd300a	46
BP	GO:0003158	endothelium development	21/682	135/28564	1.03702e-11	2.29367e-10	1.31988e-10	Lcn2/Gpx1/Cldn5/Msn/Tnfrsf1a/Cdh5/Slc40a1/Pecam1/S1pr3/Sox18/Tie1/F11r/Kdr/Naglu/Acvrl1/Pdpn/Met/Cxcl10/Myd88/Col18a1/Notch4	21
BP	GO:0032940	secretion by cell	60/682	955/28564	1.15816e-11	2.55189e-10	1.46848e-10	Fcer1g/Trem2/Tspo/Mef2c/Hmox1/Fcgr3/Lgals9/Rac2/Itgam/Spp1/Birc5/Itgb2/Lyn/Ucp2/Tnfrsf1a/Lgals3/Anxa3/S100a10/Anxa2/Spi1/Doc2a/Tlr2/Syt17/Plek/Cacna1g/Abca1/Cd84/Myh9/Nckap1l/Eng/Lat2/Rab3il1/Igf1/Vip/Tcirg1/Milr1/Il4ra/Clcf1/Myo1f/Tgfb1/Pde3b/Ptges/Gsdmd/Tnfrsf1b/Hfe/Hck/Runx1/Tnfrsf11a/Fes/Entpd1/Rhbdf1/Ang/Myo1g/Rab27a/Edn1/Ccr2/Ccl8/Btk/Mical1/Cd300a	60
BP	GO:0032652	regulation of interleukin-1 production	20/682	122/28564	1.19454e-11	2.62212e-10	1.50889e-10	Tyrobp/Trem2/S100a13/Pycard/Lgals9/Tlr2/Cx3cr1/Lilrb4a/S1pr3/Ifi204/Ccl3/Igf1/Gsdmd/Casp8/Tmem106a/Havcr2/Myd88/Ccr5/Casp1/Casp4	20
BP	GO:0050672	negative regulation of lymphocyte proliferation	18/682	96/28564	1.2291e-11	2.68784e-10	1.54671e-10	Tyrobp/Laptm5/Lgals9/Fcgr2b/Lyn/Ptpn6/Lst1/Vsir/Lilrb4a/Inpp5d/Cd44/Gpnmb/Cd37/Tgfb1/Havcr2/Cd86/Btk/Cd300a	18
BP	GO:0002262	myeloid cell homeostasis	26/682	214/28564	1.23791e-11	2.69698e-10	1.55196e-10	B2m/Fcer1g/Csf1r/Hmox1/Hmgb2/Itgam/Fcgr2b/Stat1/Isg15/Lyn/Mafb/Spi1/Lilrb4a/Inpp5d/Cd44/Ccl2/Racgap1/Nckap1l/Dnase2a/Lipa/Hcls1/Ampd3/Ikzf1/Ets1/Ccr2/Btk	26
BP	GO:1902100	negative regulation of metaphase/anaphase transition of cell cycle	14/682	52/28564	1.31334e-11	2.84003e-10	1.63428e-10	Birc5/Ccnb1/Aurkb/Cdca8/Cdc20/Spc25/Plk1/Spc24/Bub1/Bub1b/Ndc80/Ttk/Cenpe/Trip13	14
BP	GO:1905819	negative regulation of chromosome separation	14/682	52/28564	1.31334e-11	2.84003e-10	1.63428e-10	Birc5/Ccnb1/Aurkb/Cdca8/Cdc20/Spc25/Plk1/Spc24/Bub1/Bub1b/Ndc80/Ttk/Cenpe/Trip13	14
BP	GO:0032945	negative regulation of mononuclear cell proliferation	18/682	97/28564	1.47598e-11	3.17991e-10	1.82987e-10	Tyrobp/Laptm5/Lgals9/Fcgr2b/Lyn/Ptpn6/Lst1/Vsir/Lilrb4a/Inpp5d/Cd44/Gpnmb/Cd37/Tgfb1/Havcr2/Cd86/Btk/Cd300a	18
BP	GO:0032755	positive regulation of interleukin-6 production	19/682	110/28564	1.50724e-11	3.23528e-10	1.86173e-10	Tyrobp/Fcer1g/Aif1/Cyba/Laptm5/Pycard/Lgals9/Unc93b1/Tlr2/Tlr7/Tmem106a/Plcg2/Arid5a/Rab7b/Myd88/Ccr5/Cd74/Btk/Tlr1	19
BP	GO:0050921	positive regulation of chemotaxis	22/682	153/28564	1.66857e-11	3.56842e-10	2.05343e-10	Csf1r/Trem2/Fn1/Lgmn/Aif1/Rac2/C3ar1/Spi1/Cx3cr1/Ccl2/Nckap1l/Gpsm3/Tgfb1/C5ar1/Serpine1/Kdr/Dysf/Met/Cxcl10/Cd74/Edn1/Ccr2	22
BP	GO:0051985	negative regulation of chromosome segregation	14/682	53/28564	1.74592e-11	3.72016e-10	2.14075e-10	Birc5/Ccnb1/Aurkb/Cdca8/Cdc20/Spc25/Plk1/Spc24/Bub1/Bub1b/Ndc80/Ttk/Cenpe/Trip13	14
BP	GO:0050870	positive regulation of T cell activation	28/682	252/28564	1.76047e-11	3.73746e-10	2.1507e-10	B2m/Lgals1/Aif1/Pycard/Lgals9/Igfbp2/Tgfbr2/Vsir/Lilrb4a/Ptprc/Ccl2/Cav1/Nckap1l/Igf1/Il4ra/Tgfb1/Sash3/Adam8/Rasal3/Runx1/Havcr2/Cd86/Dock8/Il2rg/Cd74/Nfkbiz/Ccr2/H2-Ab1	28
BP	GO:0048525	negative regulation of viral process	19/682	111/28564	1.7785e-11	3.76201e-10	2.16483e-10	Ifitm3/Bst2/Stat1/Isg15/Oasl2/Ifitm2/Trim30a/Ifi204/Apobec3/Fam111a/Ch25h/Eif2ak2/Ifitm1/Sp100/Cd74/Zc3hav1/Trim56/Trim25/Ptx3	19
BP	GO:0001936	regulation of endothelial cell proliferation	22/682	154/28564	1.9037e-11	4.01225e-10	2.30883e-10	Sparc/Cyba/Mef2c/Hmox1/Hmgb2/Stat1/Pold4/Ccl2/Cav1/Ecm1/Eng/Igf1/Vip/Tie1/Kdr/Hspg2/Acvrl1/Aplnr/Dysf/Ang/Col18a1/Tek	22
BP	GO:0045576	mast cell activation	17/682	87/28564	2.28645e-11	4.80154e-10	2.76303e-10	Fcer1g/Hmox1/Fcgr3/Rac2/Lyn/Ptpn6/Lilrb4a/Cd84/Lcp2/Lat2/Cd48/Milr1/Il4ra/Fes/Cd300lf/Btk/Cd300a	17
BP	GO:0001935	endothelial cell proliferation	23/682	171/28564	2.34745e-11	4.91191e-10	2.82654e-10	Sparc/Cyba/Mef2c/Hmox1/Cd34/Hmgb2/Stat1/Pold4/Ccl2/Cav1/Ecm1/Eng/Igf1/Vip/Tie1/Kdr/Hspg2/Acvrl1/Aplnr/Dysf/Ang/Col18a1/Tek	23
BP	GO:0042554	superoxide anion generation	13/682	45/28564	2.64731e-11	5.51951e-10	3.17618e-10	Tyrobp/Cyba/Itgam/Itgb2/Ncf1/Hvcn1/Tgfb1/Sh3pxd2b/Ncf2/Ncf4/Pon3/Cybb/Edn1	13
BP	GO:0060760	positive regulation of response to cytokine stimulus	15/682	65/28564	2.75601e-11	5.72561e-10	3.29478e-10	Trem2/Laptm5/Irgm1/Tlr2/Irf7/Zbp1/Igtp/Parp9/Cd300lf/Cd74/Edn1/Trim56/Parp14/Casp1/Casp4	15
BP	GO:0033047	regulation of mitotic sister chromatid segregation	14/682	55/28564	3.02562e-11	6.26336e-10	3.60422e-10	Birc5/Ccnb1/Aurkb/Cdca8/Cdc20/Spc25/Plk1/Spc24/Bub1/Bub1b/Ndc80/Ttk/Cenpe/Trip13	14
BP	GO:0002702	positive regulation of production of molecular mediator of immune response	21/682	143/28564	3.20132e-11	6.60358e-10	3.8e-10	B2m/Fcer1g/Laptm5/Pycard/Tlr2/Ptprc/Tlr7/Cd37/Il4ra/Clcf1/Tgfb1/Sash3/Plcg2/Cd86/Arid5a/Myd88/Cd74/Casp1/Casp4/Tek/Btk	21
BP	GO:0002009	morphogenesis of an epithelium	44/682	589/28564	3.23372e-11	6.64684e-10	3.8249e-10	Lcn2/Ctsh/Ctsz/Mef2c/Col4a1/Msn/Cobl/Cd151/Tgfbr2/Mgp/Hbegf/Cd44/Flna/Eng/Npnt/Igf1/Socs3/Lamc1/Tie1/Tgm2/Vasp/Tgfb1/Kdr/Naglu/Hhex/Acvrl1/Casp8/Aplnr/Runx1/Tnc/Tgif1/Fst/Pdpn/Foxf2/Met/Spint1/Rasip1/Cxcl10/Notch4/Tbx1/Edn1/Col5a1/Tek/Lama5	44
BP	GO:0042590	antigen processing and presentation of exogenous peptide antigen via MHC class I	7/682	8/28564	3.3626e-11	6.88741e-10	3.96333e-10	Fcer1g/Ifi30/H2-K1/Fcgr3/Fcgr1/Tapbp/Tap1	7
BP	GO:1901987	regulation of cell cycle phase transition	37/682	437/28564	3.64406e-11	7.43773e-10	4.28001e-10	Csf1r/Aif1/Nek6/Ccnd1/Ube2c/Rrm2/Birc5/Cdk1/Atp2b4/Ptpn6/Ccnb1/Aurkb/Gpnmb/Cdca8/Cdc20/Rrm1/Spc25/Plk1/Cdkn2c/Spc24/Cdca5/Tgfb1/Rbl1/Aurka/Cdkn1a/Lmnb1/Bub1/Parp9/Plcg2/Bub1b/Adamts1/Ndc80/Pdpn/Ttk/Clspn/Cenpe/Trip13	37
BP	GO:0051231	spindle elongation	8/682	12/28564	4.61357e-11	9.38361e-10	5.39976e-10	Birc5/Prc1/Racgap1/Aurkb/Cdca8/Kif4/Kif11/Kif23	8
BP	GO:0043300	regulation of leukocyte degranulation	14/682	57/28564	5.11729e-11	1.03719e-09	5.96845e-10	Fcer1g/Hmox1/Lgals9/Rac2/Itgam/Itgb2/Lyn/Spi1/Cd84/Nckap1l/Il4ra/Fes/Ccr2/Cd300a	14
BP	GO:0010634	positive regulation of epithelial cell migration	22/682	162/28564	5.26443e-11	1.0633e-09	6.11874e-10	Lcn2/Grn/Sparc/Ctsh/Lgmn/Hmox1/Anxa3/Tgfbr2/Hbegf/Glipr2/Igf1/Nfe2l2/Tgfb1/Serpine1/Kdr/Plcg2/Ets1/Nos3/Rhoj/Met/Col18a1/Tek	22
BP	GO:0048144	fibroblast proliferation	21/682	147/28564	5.46243e-11	1.09948e-09	6.3269e-10	Fn1/Gpx1/Ifi30/Nupr1/Cdk1/Cks2/Anxa2/Ccna2/Cks1b/Ccnb1/Cav1/Col3a1/Igf1/Tgfb1/Cdkn1a/Serpine1/Tgif1/E2f8/Cd74/Cd248/Cd300a	21
BP	GO:0002224	toll-like receptor signaling pathway	15/682	68/28564	5.51817e-11	1.10687e-09	6.36943e-10	Unc93b1/Tlr2/Irf7/Trim30a/Tlr7/Tlr13/Cd180/Plcg2/Ly96/Cd86/Myd88/Cd300lf/Nfkbiz/Tlr1/Cd300a	15
BP	GO:1901990	regulation of mitotic cell cycle phase transition	32/682	342/28564	6.13773e-11	1.22475e-09	7.04775e-10	Aif1/Nek6/Ccnd1/Ube2c/Rrm2/Birc5/Cdk1/Ptpn6/Ccnb1/Aurkb/Gpnmb/Cdca8/Cdc20/Rrm1/Spc25/Plk1/Cdkn2c/Spc24/Cdca5/Tgfb1/Rbl1/Cdkn1a/Lmnb1/Bub1/Bub1b/Adamts1/Ndc80/Pdpn/Ttk/Clspn/Cenpe/Trip13	32
BP	GO:0032956	regulation of actin cytoskeleton organization	33/682	362/28564	6.14794e-11	1.22475e-09	7.04775e-10	Csf1r/Mef2c/Bst2/Tmsb10/Pycard/Arpc1b/Rhoc/Arhgdib/S100a10/Esam/Tlr2/Capg/Plek/Pecam1/Pdlim4/Flna/Nckap1l/Gmfg/Iqgap1/Hcls1/Vasp/F11r/Myo1f/Tgfb1/Sh3pxd2b/Hck/Akap13/Fes/Ect2/Met/Plekhg2/Edn1/Tek	33
BP	GO:0043542	endothelial cell migration	26/682	230/28564	6.3262e-11	1.25596e-09	7.22735e-10	Lcn2/Grn/Sparc/Gpx1/Lgmn/Mef2c/Hmox1/Itgb2/Anxa3/Cdh5/Atp2b4/Pecam1/Myh9/Igf1/Nfe2l2/Tgfb1/Kdr/Adam8/Acvrl1/Ets1/Nos3/Rhoj/Sp100/Met/Col18a1/Tek	26
BP	GO:0010965	regulation of mitotic sister chromatid separation	14/682	58/28564	6.59867e-11	1.30559e-09	7.51298e-10	Birc5/Ccnb1/Aurkb/Cdca8/Cdc20/Spc25/Plk1/Spc24/Bub1/Bub1b/Ndc80/Ttk/Cenpe/Trip13	14
BP	GO:1903900	regulation of viral life cycle	22/682	164/28564	6.72188e-11	1.32546e-09	7.62732e-10	Ifitm3/Lgals1/Bst2/Isg15/Top2a/Gbp3/Oasl2/Ifitm2/Trim30a/Ifi204/Kpna2/Gbp7/Apobec3/Fam111a/Ch25h/Eif2ak2/Ifitm1/Cd74/Zc3hav1/Trim56/Trim25/Ptx3	22
BP	GO:0051235	maintenance of location	33/682	364/28564	7.11123e-11	1.3975e-09	8.04186e-10	Lcn2/Hexb/Ftl1/Trem2/Cyba/Tspo/Tmsb10/Lgals9/Srgn/Hexa/Lyn/Plin2/Ptpn6/Ptprc/Rnf213/Cav1/Flna/P2ry6/Tgfb1/Naglu/Nrros/Tacc3/Aplnr/Plcg2/Hk2/Sp100/Dysf/Cxcl10/Aspm/Ccr5/Msr1/Capn3/Ltbp1	33
BP	GO:0050678	regulation of epithelial cell proliferation	36/682	427/28564	7.57853e-11	1.48432e-09	8.54146e-10	B2m/Grn/Sparc/Gpx1/Cyba/Mef2c/Hmox1/Tgm1/Hmgb2/Ccnd1/Birc5/Nupr1/Stat1/Pold4/Ccl2/Cav1/Ecm1/Eng/Uhrf1/Igf1/Vip/Tie1/Tgfb1/C5ar1/Kdr/Hspg2/Acvrl1/Aplnr/Dysf/Ang/Col18a1/Tbx1/Tek/Lama5/Btk/B4galt1	36
BP	GO:0001961	positive regulation of cytokine-mediated signaling pathway	14/682	59/28564	8.46326e-11	1.65204e-09	9.50659e-10	Trem2/Laptm5/Irgm1/Irf7/Zbp1/Igtp/Parp9/Cd300lf/Cd74/Edn1/Trim56/Parp14/Casp1/Casp4	14
BP	GO:0001776	leukocyte homeostasis	20/682	136/28564	9.18147e-11	1.78624e-09	1.02789e-09	Fcer1g/Csf1r/Mef2c/Itgam/Fcgr2b/Lyn/Slc40a1/Lilrb4a/Cd44/Ccl2/Nckap1l/Ccnb2/Tcirg1/Lipa/Tgfb1/Sash3/Cd74/Bcl2a1a/Ccr2/Btk	20
BP	GO:0097190	apoptotic signaling pathway	46/682	656/28564	9.49432e-11	1.84095e-09	1.05937e-09	Tyrobp/Ifi27l2a/Ctss/Lcn2/Ctsh/Trem2/Gpx1/Hmox1/Pycard/Hmgb2/Itgam/Nupr1/Itga6/Ctsc/Bcl2a1b/Tnfrsf1a/Lgals3/Spi1/Cx3cr1/Dap/Crip1/Tnfrsf12a/Ptprc/Cd44/Bcl3/Wfs1/Cav1/Ifi204/Ltbr/Igf1/Nfe2l2/Tnfsf12/Tgfb1/Cdkn1a/Serpine1/Bub1/Casp8/Tnfrsf1b/Sp100/Fignl1/Melk/Cd74/Plaur/Bcl2a1a/Nfkbiz/Casp1	46
BP	GO:0032611	interleukin-1 beta production	18/682	108/28564	9.58536e-11	1.85243e-09	1.06597e-09	Tyrobp/Trem2/Pycard/Tlr2/Cx3cr1/Lilrb4a/S1pr3/Ifi204/Ccl3/Igf1/Gsdmd/Casp8/Tmem106a/Slamf9/Myd88/Ccr5/Casp1/Casp4	18
BP	GO:0007091	metaphase/anaphase transition of mitotic cell cycle	17/682	95/28564	9.92632e-11	1.91197e-09	1.10023e-09	Nek6/Ube2c/Birc5/Ccnb1/Aurkb/Cdca8/Cdc20/Spc25/Plk1/Spc24/Bub1/Tacc3/Bub1b/Ndc80/Ttk/Cenpe/Trip13	17
BP	GO:0045839	negative regulation of mitotic nuclear division	14/682	60/28564	1.07988e-10	2.07315e-09	1.19298e-09	Birc5/Ccnb1/Aurkb/Cdca8/Cdc20/Spc25/Plk1/Spc24/Bub1/Bub1b/Ndc80/Ttk/Cenpe/Trip13	14
BP	GO:0042129	regulation of T cell proliferation	24/682	201/28564	1.09913e-10	2.10317e-09	1.21026e-09	Aif1/Laptm5/Pycard/Lgals9/Rac2/Igfbp2/Lgals3/Ptpn6/Tgfbr2/Vsir/Lilrb4a/Ptprc/Cd44/Nckap1l/Gpnmb/Igf1/Cd37/Tgfb1/Sash3/Tnfrsf1b/Rasal3/Havcr2/Cd86/Ccr2	24
BP	GO:0051225	spindle assembly	19/682	123/28564	1.13314e-10	2.16114e-09	1.24362e-09	Birc5/Prc1/Tpx2/Racgap1/Flna/Aurkb/Cdca8/Spag5/Cdc20/Ccnb2/Plk1/Aurka/Kif11/Ndc80/Kif23/Cenpe/Aspm/Haus4/Nek2	19
BP	GO:0002495	antigen processing and presentation of peptide antigen via MHC class II	10/682	25/28564	1.33412e-10	2.53614e-09	1.45941e-09	Ctss/B2m/Fcer1g/Trem2/Ifi30/Pycard/Fcgr2b/Unc93b1/Cd74/H2-Ab1	10
BP	GO:0051306	mitotic sister chromatid separation	14/682	61/28564	1.37104e-10	2.59782e-09	1.49491e-09	Birc5/Ccnb1/Aurkb/Cdca8/Cdc20/Spc25/Plk1/Spc24/Bub1/Bub1b/Ndc80/Ttk/Cenpe/Trip13	14
BP	GO:0044784	metaphase/anaphase transition of cell cycle	17/682	98/28564	1.65566e-10	3.12694e-09	1.79938e-09	Nek6/Ube2c/Birc5/Ccnb1/Aurkb/Cdca8/Cdc20/Spc25/Plk1/Spc24/Bub1/Tacc3/Bub1b/Ndc80/Ttk/Cenpe/Trip13	17
BP	GO:0002821	positive regulation of adaptive immune response	22/682	172/28564	1.72252e-10	3.24268e-09	1.86599e-09	B2m/Fcer1g/H2-D1/Trem2/H2-K1/Fcgr3/Pycard/Fcgr1/Ptprc/Cd44/Slc11a1/H2-Q7/Clcf1/Tgfb1/Sash3/Hfe/Arid5a/Cd74/Nfkbiz/Ccr2/Btk/H2-Ab1	22
BP	GO:0071396	cellular response to lipid	46/682	672/28564	2.09261e-10	3.92669e-09	2.2596e-09	B2m/Vim/Ly86/Trem2/Mef2c/Cd68/Pycard/Spp1/Stat1/Lyn/Msn/Irgm1/Eif4ebp1/Spi1/Irf8/Cx3cr1/Abca1/Lilrb4a/Cxcl16/Ccl2/Cd84/Trim30a/P2ry6/Fcgr4/Igf1/Ltk/Igtp/Tgfb1/Serpine1/Tnfrsf1b/Cd180/Plcg2/Akap13/Havcr2/Nos3/Ly96/Fes/Cd86/Arid5a/Pf4/Cxcl10/Myd88/Tbx1/Gbp2/Nfkbiz/Casp1	46
BP	GO:0002690	positive regulation of leukocyte chemotaxis	17/682	100/28564	2.30388e-10	4.30922e-09	2.47972e-09	Csf1r/Lgmn/Aif1/Rac2/C3ar1/Spi1/Cx3cr1/Ccl2/Nckap1l/Gpsm3/C5ar1/Serpine1/Dysf/Cxcl10/Cd74/Edn1/Ccr2	17
BP	GO:0006897	endocytosis	42/682	583/28564	2.79833e-10	5.21727e-09	3.00226e-09	B2m/Ifitm3/Grn/Fcer1g/Trem2/Aif1/Fcgr3/Pycard/C4b/Itgam/Fcgr2b/Itgb2/Creg1/Lgals3/Anxa2/Fcgr1/Bin2/Cd151/Tgfbr2/Abca1/Lilrb4a/Cxcl16/Cd44/Myh9/Cav1/Dock2/Fcgr4/Nckap1l/Il10ra/Serpine1/Ehd2/Hspg2/Siglech/Hmmr/Hfe/Plcg2/Rhoj/Xkr5/Ptx3/Cd22/Msr1/Cd300a	42
BP	GO:0022408	negative regulation of cell-cell adhesion	24/682	211/28564	3.02484e-10	5.60365e-09	3.2246e-09	Laptm5/Lgals9/Lgals3/Spi1/Ptpn6/Vsir/Lilrb4a/Cd44/Podxl/Nckap1l/Gpnmb/Tnfaip8l2/Cd37/Il4ra/Tgfb1/Adam8/Hfe/Runx1/Havcr2/Cd86/Ccm2l/Cd74/Notch4/Cd300a	24
BP	GO:0097696	receptor signaling pathway via STAT	24/682	211/28564	3.02484e-10	5.60365e-09	3.2246e-09	Csf1r/Stat1/Lyn/Tnfrsf1a/Gbp3/Ptprc/Pecam1/Bcl3/Cav1/Csf2ra/Il10ra/Igf1/Socs3/Gbp7/Csf2rb/Hcls1/Clcf1/Il10rb/Tgfb1/Csf2rb2/Naglu/Parp9/Parp14/Cd300a	24
BP	GO:0043086	negative regulation of catalytic activity	46/682	680/28564	3.07396e-10	5.67657e-09	3.26656e-09	Serpina3n/Grn/Gpx1/Timp1/Pycard/Nes/Birc5/Lyn/Cst7/Atp2b4/Ptpn6/Lilrb4a/Ptprc/Cd44/Serpinh1/Pecam1/Cav1/Ifi204/Ecm1/Nckap1l/Eng/A2m/Cdc20/Igf1/Plk1/Cdkn2c/F11r/Mcm2/Cdkn1a/Serpine1/P2ry13/Hhex/Wwtr1/Naip2/Parp9/Bub1b/Renbp/Parp3/Nos3/Spint1/Rasip1/Plaur/Mastl/Ptx3/Mical1/Cd300a	46
BP	GO:0002705	positive regulation of leukocyte mediated immunity	23/682	194/28564	3.09862e-10	5.70401e-09	3.28235e-09	Tyrobp/B2m/Fcer1g/H2-D1/Trem2/H2-K1/Fcgr3/Itgam/Itgb2/Fcgr1/Spi1/Ptprc/Ccl2/H2-Q7/Clcf1/Vav1/Tgfb1/Sash3/Hfe/Plcg2/Arid5a/Slamf6/Btk	23
BP	GO:0032651	regulation of interleukin-1 beta production	17/682	102/28564	3.18003e-10	5.83541e-09	3.35796e-09	Tyrobp/Trem2/Pycard/Tlr2/Cx3cr1/Lilrb4a/S1pr3/Ifi204/Ccl3/Igf1/Gsdmd/Casp8/Tmem106a/Myd88/Ccr5/Casp1/Casp4	17
BP	GO:0002504	antigen processing and presentation of peptide or polysaccharide antigen via MHC class II	10/682	27/28564	3.2978e-10	6.01357e-09	3.46049e-09	Ctss/B2m/Fcer1g/Trem2/Ifi30/Pycard/Fcgr2b/Unc93b1/Cd74/H2-Ab1	10
BP	GO:0072677	eosinophil migration	10/682	27/28564	3.2978e-10	6.01357e-09	3.46049e-09	Ccl12/Lgals3/Ccl2/Ccl3/Ccl4/Adam8/Ccl6/Ccl8/Cd300a/Ccl9	10
BP	GO:0048771	tissue remodeling	24/682	212/28564	3.33562e-10	6.06354e-09	3.48924e-09	Ctss/Csf1r/Mef2c/Timp1/Rac2/Spp1/Tmem119/Inpp5d/Cav1/Flna/Fcgr4/Gpnmb/Igf1/Tcirg1/Lipa/Tie1/Tgm2/Cela1/Adam8/Acvrl1/Nos3/Tnfrsf11a/Tbx1/Ccr2	24
BP	GO:0002456	T cell mediated immunity	21/682	162/28564	3.47872e-10	6.30397e-09	3.62759e-09	B2m/H2-D1/Ctsh/H2-K1/Unc93b1/Ctsc/Vsir/Lilrb4a/Ptprc/Slc11a1/Nckap1l/H2-Q7/Sash3/Tnfrsf1b/Hfe/Slfn2/Arid5a/Myo1g/Rab27a/Nfkbiz/Ccr2	21
BP	GO:0140888	interferon-mediated signaling pathway	15/682	77/28564	3.59769e-10	6.49931e-09	3.74e-09	Ifitm3/Stat1/Isg15/Irgm1/Ifitm2/Irf7/Ifngr1/Zbp1/Igtp/Parp9/Samhd1/Ifitm1/Myd88/Trim56/Parp14	15
BP	GO:0010632	regulation of epithelial cell migration	26/682	249/28564	3.6584e-10	6.58852e-09	3.79134e-09	Lcn2/Grn/Sparc/Ctsh/Lgmn/Mef2c/Hmox1/Anxa3/Atp2b4/Tgfbr2/Hbegf/Glipr2/Igf1/Nfe2l2/Tgfb1/Serpine1/Kdr/Acvrl1/Plcg2/Ets1/Nos3/Rhoj/Sp100/Met/Col18a1/Tek	26
BP	GO:0030071	regulation of mitotic metaphase/anaphase transition	16/682	90/28564	3.90693e-10	7.01438e-09	4.0364e-09	Nek6/Ube2c/Birc5/Ccnb1/Aurkb/Cdca8/Cdc20/Spc25/Plk1/Spc24/Bub1/Bub1b/Ndc80/Ttk/Cenpe/Trip13	16
BP	GO:0030183	B cell differentiation	22/682	180/28564	4.1809e-10	7.48317e-09	4.30616e-09	Lgals1/Laptm5/Spi1/Irf8/Ptpn6/Lilrb4a/Inpp5d/Cmtm7/Ptprc/Bcl3/Nckap1l/Tcirg1/Clcf1/Hhex/Ikzf1/Plcg2/Il2rg/Cd79b/Nfkbiz/Gimap1/Btk/H2-Ab1	22
BP	GO:0002532	production of molecular mediator involved in inflammatory response	17/682	104/28564	4.35547e-10	7.72721e-09	4.44659e-09	Grn/Fcer1g/Trem2/Pycard/Pld4/Alox5ap/Lyn/Pbxip1/Ncf1/Lilrb4a/Gpsm3/Il4ra/Serpine1/Myd88/Adcy7/Btk/Cd300a	17
BP	GO:0033045	regulation of sister chromatid segregation	17/682	104/28564	4.35547e-10	7.72721e-09	4.44659e-09	Nek6/Ube2c/Birc5/Ccnb1/Aurkb/Cdca8/Cdc20/Spc25/Plk1/Spc24/Bub1/Tacc3/Bub1b/Ndc80/Ttk/Cenpe/Trip13	17
BP	GO:0032732	positive regulation of interleukin-1 production	15/682	78/28564	4.3571e-10	7.72721e-09	4.44659e-09	Tyrobp/S100a13/Pycard/Lgals9/Tlr2/Ifi204/Ccl3/Gsdmd/Casp8/Tmem106a/Havcr2/Myd88/Ccr5/Casp1/Casp4	15
BP	GO:0046634	regulation of alpha-beta T cell activation	18/682	119/28564	4.98029e-10	8.80558e-09	5.06714e-09	Lgals9/Tgfbr2/Vsir/Lilrb4a/Ptprc/Cd44/Nckap1l/Il4ra/Tgfb1/Sash3/Rasal3/Hfe/Runx1/Il2rg/Nfkbiz/Ccr2/H2-Ab1/Cd300a	18
BP	GO:0001910	regulation of leukocyte mediated cytotoxicity	19/682	134/28564	5.12572e-10	9.03525e-09	5.1993e-09	Tyrobp/B2m/H2-D1/H2-K1/Lgals9/Itgam/Spi1/Cx3cr1/Ptprc/Ccl2/Nckap1l/H2-Q7/Vav1/Tgfb1/Hfe/Havcr2/Tap1/Slamf6/Clec2d	19
BP	GO:0055082	intracellular chemical homeostasis	48/682	741/28564	5.31742e-10	9.34485e-09	5.37745e-09	Lcn2/Grn/Hexb/Ftl1/Trem2/Gpx1/Cyba/Hmox1/Spp1/Birc5/Lyn/Creg1/Ucp2/Cdh5/Atp2b4/Ptpn6/Slc40a1/Ptprc/Wfs1/Ccl2/Myh9/Cav1/Flna/P2ry6/Slc11a1/Igf1/Hvcn1/Tcirg1/Hk3/Tgm2/Tbxas1/Tgfb1/Pde3b/Naglu/Slc39a8/Aplnr/Hfe/Plcg2/Hk2/Cxcl10/Ccr5/Cybrd1/Edn1/Ccr2/Ccl8/Capn3/Frrs1/Atp13a4	48
BP	GO:1902903	regulation of supramolecular fiber organization	33/682	394/28564	5.57316e-10	9.76478e-09	5.6191e-09	Trem2/Mef2c/Tmsb10/Pycard/Arpc1b/Rhoc/S100a10/Cdh5/Esam/Tlr2/Capg/Efemp2/Plek/Pecam1/Pdlim4/Tpx2/Cav1/Flna/Nckap1l/Ckap2/Gmfg/Hcls1/Vasp/F11r/Sh3pxd2b/Hspg2/Akap13/Psrc1/Fes/Dysf/Met/Plekhg2/Edn1	33
BP	GO:0045860	positive regulation of protein kinase activity	32/682	373/28564	5.59771e-10	9.77835e-09	5.62691e-09	Csf1r/Mef2c/Chil1/Ccnd1/Irgm1/Atp2b4/Tgfbr2/Hbegf/Ptprc/Ccnb1/Tpx2/Slc11a1/Abi3/Fgd2/Igf1/Iqgap1/Igtp/Tgfb1/Cdkn1a/Adam8/Akap13/Psrc1/Tnfrsf11a/Cd86/Ect2/Ang/Clspn/Cenpe/Edn1/Pik3r5/Tlr1/Cd300a	32
BP	GO:0045055	regulated exocytosis	26/682	254/28564	5.63896e-10	9.82091e-09	5.6514e-09	Fcer1g/Hmox1/Lgals9/Rac2/Itgam/Itgb2/Lyn/Anxa3/Spi1/Doc2a/Syt17/Plek/Cacna1g/Cd84/Myh9/Nckap1l/Lat2/Milr1/Il4ra/Myo1f/Fes/Rab27a/Ccr2/Btk/Mical1/Cd300a	26
BP	GO:0007596	blood coagulation	22/682	183/28564	5.75525e-10	9.99352e-09	5.75073e-09	Fcer1g/Cd34/Lyn/Vwf/Anxa2/Ptpn6/Plek/Lilrb4a/Pros1/Cav1/Flna/Fermt3/Nfe2l2/F11r/Serpine1/Entpd1/Pdpn/Pf4/Rab27a/Procr/Plaur/Tec	22
BP	GO:1903038	negative regulation of leukocyte cell-cell adhesion	20/682	151/28564	6.20867e-10	1.07488e-08	6.18533e-09	Laptm5/Lgals9/Lgals3/Ptpn6/Vsir/Lilrb4a/Cd44/Nckap1l/Gpnmb/Tnfaip8l2/Cd37/Il4ra/Tgfb1/Adam8/Hfe/Runx1/Havcr2/Cd86/Cd74/Cd300a	20
BP	GO:0070997	neuron death	36/682	461/28564	6.26198e-10	1.08089e-08	6.21992e-09	Tyrobp/C1qa/Lcn2/Grn/Ctsz/Trem2/Gpx1/Lgmn/Mef2c/Hmox1/Cd34/Itgam/Fcgr2b/Nes/Ccnd1/Birc5/Nupr1/Tnfrsf1a/Cx3cr1/Wfs1/Ccl3/Gpnmb/Igf1/Clcf1/Tgfb1/C5ar1/Kdr/Adam8/Casp8/Itga1/Tnfrsf1b/Ncf2/Nqo2/Ccr5/Casp1/Rapsn	36
BP	GO:0071900	regulation of protein serine/threonine kinase activity	31/682	354/28564	6.31694e-10	1.08715e-08	6.25595e-09	Csf1r/Mef2c/Pycard/Ccnd1/Lyn/Irgm1/Atp2b4/Ccna2/Ptpn6/Ptprc/Ccnb1/Cav1/Fgd2/Igf1/Ccnb2/Iqgap1/Plk1/Cdkn2c/Igtp/Tgfb1/Cdkn1a/Adam8/Hhex/Akap13/Psrc1/Tnfrsf11a/Rasip1/Edn1/Ccnf/Pik3r5/Cd300a	31
BP	GO:1902099	regulation of metaphase/anaphase transition of cell cycle	16/682	93/28564	6.48591e-10	1.11294e-08	6.40434e-09	Nek6/Ube2c/Birc5/Ccnb1/Aurkb/Cdca8/Cdc20/Spc25/Plk1/Spc24/Bub1/Bub1b/Ndc80/Ttk/Cenpe/Trip13	16
BP	GO:0050868	negative regulation of T cell activation	19/682	136/28564	6.63244e-10	1.13473e-08	6.52977e-09	Laptm5/Lgals9/Lgals3/Ptpn6/Vsir/Lilrb4a/Cd44/Nckap1l/Gpnmb/Tnfaip8l2/Cd37/Il4ra/Tgfb1/Hfe/Runx1/Havcr2/Cd86/Cd74/Cd300a	19
BP	GO:0030225	macrophage differentiation	13/682	57/28564	6.82409e-10	1.1641e-08	6.69875e-09	C1qc/Csf1r/Itgam/Ucp2/Spi1/Tlr2/Hcls1/Cebpa/Tgfb1/Naglu/Nrros/Casp8/Myd88	13
BP	GO:0002761	regulation of myeloid leukocyte differentiation	20/682	152/28564	6.99199e-10	1.18578e-08	6.82355e-09	C1qc/Tyrobp/Csf1r/Trem2/Itgam/Lyn/Mafb/Lilrb4a/Inpp5d/Ccl3/Hcls1/Tgfb1/Adam8/Casp8/Ikzf1/Runx1/Fes/Cd74/Clec2d/Ccl9	20
BP	GO:0051783	regulation of nuclear division	20/682	152/28564	6.99199e-10	1.18578e-08	6.82355e-09	Birc5/Mki67/Ccnb1/Aurkb/Nusap1/Cdca8/Cdc20/Igf1/Spc25/Plk1/Spc24/Bub1/Bub1b/Ndc80/Ttk/Met/Cenpe/Edn1/Cdca2/Trip13	20
BP	GO:0019058	viral life cycle	26/682	257/28564	7.27113e-10	1.22954e-08	7.07533e-09	Ifitm3/Lgals1/Bst2/Isg15/Top2a/Gbp3/Oasl2/Ifitm2/Trim30a/Cav1/Ifi204/Kpna2/Gbp7/Apobec3/Fam111a/Ch25h/Eif2ak2/Ifitm1/Stom/Spint1/Cd74/Zc3hav1/Trim56/Trim25/Ccl8/Ptx3	26
BP	GO:0036230	granulocyte activation	12/682	47/28564	7.58825e-10	1.27466e-08	7.33497e-09	Tyrobp/Grn/Fcer1g/Itgam/Itgb2/Anxa3/Spi1/Fcgr4/Myo1f/Myd88/Ccr2/Cd300a	12
BP	GO:1990868	response to chemokine	15/682	81/28564	7.60368e-10	1.27466e-08	7.33497e-09	Trem2/Ccl12/Lyn/Cx3cr1/Ccl2/Ccl3/Ccl4/Ccl6/Dock8/Pf4/Cxcl10/Edn1/Ccr2/Ccl8/Ccl9	15
BP	GO:1990869	cellular response to chemokine	15/682	81/28564	7.60368e-10	1.27466e-08	7.33497e-09	Trem2/Ccl12/Lyn/Cx3cr1/Ccl2/Ccl3/Ccl4/Ccl6/Dock8/Pf4/Cxcl10/Edn1/Ccr2/Ccl8/Ccl9	15
BP	GO:0050728	negative regulation of inflammatory response	20/682	153/28564	7.86635e-10	1.30795e-08	7.52652e-09	Grn/Ctla2a/Trem2/Gpx1/Lgals9/Fcgr2b/Tnfrsf1a/Pbk/Cdh5/Cst7/Pglyrp1/Cx3cr1/Cd44/Gpr17/Igf1/Tnfaip8l2/Socs3/Slc39a8/Tnfrsf1b/Ets1	20
BP	GO:0007599	hemostasis	22/682	186/28564	7.86971e-10	1.30795e-08	7.52652e-09	Fcer1g/Cd34/Lyn/Vwf/Anxa2/Ptpn6/Plek/Lilrb4a/Pros1/Cav1/Flna/Fermt3/Nfe2l2/F11r/Serpine1/Entpd1/Pdpn/Pf4/Rab27a/Procr/Plaur/Tec	22
BP	GO:0050817	coagulation	22/682	186/28564	7.86971e-10	1.30795e-08	7.52652e-09	Fcer1g/Cd34/Lyn/Vwf/Anxa2/Ptpn6/Plek/Lilrb4a/Pros1/Cav1/Flna/Fermt3/Nfe2l2/F11r/Serpine1/Entpd1/Pdpn/Pf4/Rab27a/Procr/Plaur/Tec	22
BP	GO:1903530	regulation of secretion by cell	46/682	701/28564	8.16859e-10	1.35375e-08	7.79011e-09	Fcer1g/Trem2/Tspo/Mef2c/Hmox1/Lgals9/Rac2/Itgam/Spp1/Birc5/Itgb2/Lyn/Ucp2/Tnfrsf1a/Lgals3/S100a10/Anxa2/Spi1/Doc2a/Tlr2/Syt17/Cacna1g/Cd84/Myh9/Nckap1l/Igf1/Vip/Tcirg1/Il4ra/Clcf1/Tgfb1/Pde3b/Ptges/Tnfrsf1b/Hfe/Runx1/Tnfrsf11a/Fes/Entpd1/Rhbdf1/Ang/Rab27a/Edn1/Ccr2/Mical1/Cd300a	46
BP	GO:0010639	negative regulation of organelle organization	32/682	381/28564	9.50539e-10	1.57082e-08	9.03922e-09	Gpx1/Tspo/Tmsb10/Birc5/Nupr1/Top2a/Cdh5/Tlr2/Capg/Pecam1/Ccnb1/Tpx2/Aurkb/Ckap2/Cdca8/Cdc20/Gmfg/Igf1/Spc25/Plk1/Spc24/F11r/Mcm2/Bub1/Bub1b/Ndc80/Dysf/Ttk/Met/Cenpe/Ccnf/Trip13	32
BP	GO:0000768	syncytium formation by plasma membrane fusion	14/682	70/28564	9.6555e-10	1.58112e-08	9.09847e-09	Tyrobp/Trem2/Cd53/Stat1/Cd44/Myh9/Dock2/Il4ra/Ptgfrn/Ehd2/Adam8/Cxcl10/Casp1/Ccl8	14
BP	GO:0051784	negative regulation of nuclear division	14/682	70/28564	9.6555e-10	1.58112e-08	9.09847e-09	Birc5/Ccnb1/Aurkb/Cdca8/Cdc20/Spc25/Plk1/Spc24/Bub1/Bub1b/Ndc80/Ttk/Cenpe/Trip13	14
BP	GO:0140253	cell-cell fusion	14/682	70/28564	9.6555e-10	1.58112e-08	9.09847e-09	Tyrobp/Trem2/Cd53/Stat1/Cd44/Myh9/Dock2/Il4ra/Ptgfrn/Ehd2/Adam8/Cxcl10/Casp1/Ccl8	14
BP	GO:0032609	type II interferon production	19/682	139/28564	9.67643e-10	1.58112e-08	9.09847e-09	Laptm5/Pycard/Lgals9/Isg15/Irf8/Pglyrp1/Vsir/Lilrb4a/Bcl3/Slc11a1/Tlr7/Tcirg1/Sash3/Runx1/Havcr2/Arid5a/Slamf6/Nfkbiz/Ccr2	19
BP	GO:0031341	regulation of cell killing	20/682	155/28564	9.92783e-10	1.61765e-08	9.30871e-09	Tyrobp/B2m/H2-D1/H2-K1/Lgals9/Itgam/Spi1/Cx3cr1/Ptprc/Ccl2/Cd5l/Nckap1l/H2-Q7/Vav1/Tgfb1/Hfe/Havcr2/Tap1/Slamf6/Clec2d	20
BP	GO:0006887	exocytosis	32/682	382/28564	1.01447e-09	1.64837e-08	9.4855e-09	Fcer1g/Hmox1/Lgals9/Rac2/Itgam/Itgb2/Lyn/Anxa3/S100a10/Anxa2/Spi1/Doc2a/Syt17/Plek/Cacna1g/Cd84/Myh9/Nckap1l/Lat2/Rab3il1/Milr1/Il4ra/Myo1f/Hck/Fes/Myo1g/Rab27a/Ccr2/Ccl8/Btk/Mical1/Cd300a	32
BP	GO:1901214	regulation of neuron death	33/682	405/28564	1.12325e-09	1.82004e-08	1.04733e-08	Tyrobp/C1qa/Lcn2/Grn/Ctsz/Trem2/Lgmn/Mef2c/Hmox1/Cd34/Itgam/Fcgr2b/Nes/Ccnd1/Birc5/Nupr1/Tnfrsf1a/Cx3cr1/Wfs1/Ccl3/Gpnmb/Igf1/Clcf1/C5ar1/Kdr/Adam8/Casp8/Itga1/Tnfrsf1b/Ncf2/Nqo2/Casp1/Rapsn	33
BP	GO:0035456	response to interferon-beta	14/682	71/28564	1.17655e-09	1.89584e-08	1.09095e-08	Ifitm3/Bst2/Stat1/Gbp3/Irgm1/Ifit3/Ifitm2/Ifi204/Gbp7/Xaf1/Igtp/Ifitm1/Ifit1/Gbp2	14
BP	GO:0070098	chemokine-mediated signaling pathway	14/682	71/28564	1.17655e-09	1.89584e-08	1.09095e-08	Trem2/Ccl12/Lyn/Cx3cr1/Ccl2/Ccl3/Ccl4/Ccl6/Pf4/Cxcl10/Edn1/Ccr2/Ccl8/Ccl9	14
BP	GO:0042832	defense response to protozoan	11/682	39/28564	1.21109e-09	1.94611e-08	1.11988e-08	Gbp3/Irf8/Bcl3/Slc11a1/Cd37/Gbp7/Il4ra/Pf4/Myd88/Gbp2/Batf	11
BP	GO:0045786	negative regulation of cell cycle	32/682	385/28564	1.23149e-09	1.97343e-08	1.1356e-08	Ccnd1/Birc5/Nupr1/Cdk1/Ccnb1/Aurkb/Gpnmb/Cdca8/Cdc20/Spc25/Plk1/Cdkn2c/Spc24/Cebpa/Tgfb1/Rbl1/Aurka/Cdkn1a/Gmnn/Bub1/Hhex/Parp9/Ets1/Bub1b/Ndc80/E2f8/Ttk/Clspn/Cenpe/Ccnf/Nek2/Trip13	32
BP	GO:2001251	negative regulation of chromosome organization	16/682	97/28564	1.23641e-09	1.97588e-08	1.13701e-08	Birc5/Top2a/Ccnb1/Aurkb/Cdca8/Cdc20/Spc25/Plk1/Spc24/Mcm2/Bub1/Bub1b/Ndc80/Ttk/Cenpe/Trip13	16
BP	GO:0006873	intracellular monoatomic ion homeostasis	39/682	542/28564	1.26919e-09	2.0227e-08	1.16396e-08	Lcn2/Grn/Hexb/Ftl1/Cyba/Hmox1/Spp1/Lyn/Creg1/Cdh5/Atp2b4/Ptpn6/Slc40a1/Ptprc/Wfs1/Ccl2/Cav1/Flna/P2ry6/Slc11a1/Hvcn1/Tcirg1/Tgm2/Tbxas1/Tgfb1/Naglu/Slc39a8/Aplnr/Hfe/Plcg2/Cxcl10/Ccr5/Cybrd1/Edn1/Ccr2/Ccl8/Capn3/Frrs1/Atp13a4	39
BP	GO:0002688	regulation of leukocyte chemotaxis	18/682	126/28564	1.29104e-09	2.0519e-08	1.18076e-08	Csf1r/Lgmn/Aif1/Rac2/Lyn/C3ar1/Spi1/Cx3cr1/Ccl2/Nckap1l/Gpsm3/C5ar1/Serpine1/Dysf/Cxcl10/Cd74/Edn1/Ccr2	18
BP	GO:0006949	syncytium formation	14/682	72/28564	1.42878e-09	2.26464e-08	1.30318e-08	Tyrobp/Trem2/Cd53/Stat1/Cd44/Myh9/Dock2/Il4ra/Ptgfrn/Ehd2/Adam8/Cxcl10/Casp1/Ccl8	14
BP	GO:0035710	CD4-positive, alpha-beta T cell activation	18/682	127/28564	1.47122e-09	2.32557e-08	1.33824e-08	Lgals9/Tgfbr2/Vsir/Lilrb4a/Cd44/Bcl3/Nckap1l/Tcirg1/Il4ra/Tgfb1/Sash3/Runx1/Il2rg/Slamf6/Nfkbiz/Ccr2/Gimap1/Batf	18
BP	GO:0051656	establishment of organelle localization	35/682	454/28564	1.52306e-09	2.40099e-08	1.38164e-08	Fcer1g/Hmox1/Rac2/Birc5/Lyn/Tspan4/Ccnb1/Cd84/Cenpa/Myh9/Aurkb/Nusap1/Cdca8/Lat2/Spag5/Tcirg1/Milr1/Plk1/Il4ra/Myo1f/Cdca5/Naglu/Lmnb1/Tacc3/Hhex/Ndc80/Psrc1/Kif2c/Fes/Cenpe/Myo1g/Rab27a/Cenpq/Btk/Cd300a	35
BP	GO:0061138	morphogenesis of a branching epithelium	24/682	229/28564	1.61238e-09	2.53493e-08	1.45871e-08	Ctsh/Ctsz/Col4a1/Tgfbr2/Mgp/Cd44/Eng/Npnt/Igf1/Socs3/Tie1/Tgm2/Tgfb1/Kdr/Hhex/Tnc/Met/Spint1/Rasip1/Notch4/Tbx1/Edn1/Tek/Lama5	24
BP	GO:0050830	defense response to Gram-positive bacterium	21/682	176/28564	1.62428e-09	2.54674e-08	1.46551e-08	B2m/Mpeg1/Lyz2/Pycard/Hmgb2/Gbp3/Ncf1/Pglyrp1/Tlr2/Rnase4/Vip/Gbp7/Myo1f/C5ar1/Gsdmd/Hck/Havcr2/Ang/Myd88/Gbp2/Casp4	21
BP	GO:0002279	mast cell activation involved in immune response	13/682	61/28564	1.67663e-09	2.62176e-08	1.50868e-08	Fcer1g/Hmox1/Rac2/Lyn/Ptpn6/Lilrb4a/Cd84/Lat2/Milr1/Il4ra/Fes/Btk/Cd300a	13
BP	GO:0030888	regulation of B cell proliferation	14/682	73/28564	1.72938e-09	2.697e-08	1.55197e-08	Tyrobp/Mef2c/Fcgr2b/Lyn/Inpp5d/Ptprc/Nckap1l/Clcf1/Cdkn1a/Sash3/Cd74/Cd22/Btk/Cd300a	14
BP	GO:0043122	regulation of I-kappaB kinase/NF-kappaB signaling	22/682	194/28564	1.75753e-09	2.73084e-08	1.57145e-08	Trem2/S100a13/Pycard/Stat1/Gbp3/S100a4/Lilrb4a/Trim30a/Ltbr/Gbp7/Tgm2/Slc39a8/Casp8/Tmem106a/Plcg2/Akap13/Myd88/Cd74/Zc3hav1/Trim25/Casp1/Capn3	22
BP	GO:0002520	immune system development	24/682	230/28564	1.76047e-09	2.73084e-08	1.57145e-08	Lyn/C3ar1/Mafb/Tgfbr2/Slc40a1/Lilrb4a/Ptprc/Bcl3/Ltbr/Ccnb2/Clcf1/Tgfb1/Ikzf1/Runx1/Parp3/Havcr2/Samhd1/Tnfrsf11a/Cd86/Pdpn/Cd248/Tbx1/Nfkbiz/Batf	24
BP	GO:0140694	non-membrane-bounded organelle assembly	32/682	392/28564	1.92012e-09	2.97057e-08	1.7094e-08	Mef2c/Birc5/Msn/Bin2/Prc1/Lcp1/Rnf213/Cenpa/Tpx2/Racgap1/Flna/Aurkb/Cdca8/Spag5/Cdc20/Ccnb2/Plk1/Aurka/Sh3pxd2b/Kif11/Myh7/Hck/Akap13/Ndc80/Kif23/Dlgap5/Cenpe/Aspm/Haus4/Edn1/Nek2/Capn3	32
BP	GO:0050851	antigen receptor-mediated signaling pathway	21/682	178/28564	1.99838e-09	3.08344e-08	1.77435e-08	Mef2c/Laptm5/Lyn/Lgals3/Ptpn6/Klhl6/Lilrb4a/Ptprc/Nckap1l/Lcp2/Cmtm3/Lat2/Plcg2/Blnk/Cd79b/Nfkbiz/Cd22/Themis2/Tec/Btk/Cd300a	21
BP	GO:0071677	positive regulation of mononuclear cell migration	14/682	74/28564	2.08653e-09	3.21093e-08	1.84772e-08	Lgmn/Aif1/Pycard/Lgals9/Lgals3/Spi1/Cx3cr1/Ccl2/Tgfb1/Serpine1/Adam8/Dock8/Cxcl10/Ccr2	14
BP	GO:0050730	regulation of peptidyl-tyrosine phosphorylation	26/682	270/28564	2.09336e-09	3.21295e-08	1.84888e-08	Csf1r/Trem2/Itgb2/Lyn/Tnfrsf1a/Ptpn6/Lilrb4a/Hbegf/Ptprc/Cd44/Pecam1/Cav1/Abi3/Igf1/Socs3/Iqgap1/Hcls1/Clcf1/Tgfb1/Parp9/Plcg2/Itga5/Cd74/Samsn1/Parp14/Cd300a	26
BP	GO:0042119	neutrophil activation	11/682	41/28564	2.18603e-09	3.34635e-08	1.92564e-08	Tyrobp/Grn/Fcer1g/Itgam/Itgb2/Anxa3/Spi1/Fcgr4/Myo1f/Myd88/Cd300a	11
BP	GO:0030217	T cell differentiation	29/682	331/28564	2.2329e-09	3.40913e-08	1.96177e-08	B2m/Ctla2a/Fcer1g/Lgals9/Mafb/Spi1/Tgfbr2/Vsir/Lilrb4a/Ptprc/Cd44/Bcl3/Dock2/Nckap1l/Tcirg1/Il4ra/Vav1/Tgfb1/Sash3/Adam8/Ikzf1/Runx1/Il2rg/Cd74/Slamf6/Nfkbiz/Ccr2/Gimap1/Batf	29
BP	GO:0032606	type I interferon production	17/682	116/28564	2.48427e-09	3.7731e-08	2.17121e-08	Pycard/Hmgb2/Stat1/Isg15/Gbp3/Irf8/Tlr2/Irf9/Irf7/Tlr7/Gbp7/Plcg2/Havcr2/Dhx58/Myd88/Zc3hav1/Trim56	17
BP	GO:0045446	endothelial cell differentiation	17/682	116/28564	2.48427e-09	3.7731e-08	2.17121e-08	Gpx1/Cldn5/Msn/Tnfrsf1a/Cdh5/Pecam1/S1pr3/Sox18/Tie1/F11r/Kdr/Acvrl1/Pdpn/Met/Myd88/Col18a1/Notch4	17
BP	GO:0030003	intracellular monoatomic cation homeostasis	38/682	532/28564	2.53903e-09	3.84623e-08	2.2133e-08	Lcn2/Grn/Hexb/Ftl1/Cyba/Hmox1/Spp1/Lyn/Creg1/Cdh5/Atp2b4/Ptpn6/Slc40a1/Ptprc/Wfs1/Ccl2/Cav1/Flna/P2ry6/Slc11a1/Hvcn1/Tcirg1/Tgm2/Tgfb1/Naglu/Slc39a8/Aplnr/Hfe/Plcg2/Cxcl10/Ccr5/Cybrd1/Edn1/Ccr2/Ccl8/Capn3/Frrs1/Atp13a4	38
BP	GO:0016032	viral process	29/682	334/28564	2.74424e-09	4.1463e-08	2.38597e-08	Ifitm3/Lgals1/Csf1r/Bst2/Stat1/Isg15/Top2a/Gbp3/Oasl2/Ifitm2/Trim30a/Cav1/Ifi204/Kpna2/Gbp7/Apobec3/Fam111a/Ch25h/Eif2ak2/Ifitm1/Sp100/Stom/Spint1/Cd74/Zc3hav1/Trim56/Trim25/Ccl8/Ptx3	29
BP	GO:0043301	negative regulation of leukocyte degranulation	7/682	12/28564	3.06219e-09	4.61471e-08	2.65551e-08	Hmox1/Lgals9/Spi1/Cd84/Nckap1l/Ccr2/Cd300a	7
BP	GO:0002707	negative regulation of lymphocyte mediated immunity	13/682	64/28564	3.14108e-09	4.72136e-08	2.71689e-08	Lgals9/Fcgr2b/Ptpn6/Vsir/Lilrb4a/Ptprc/Nckap1l/Tgfb1/Hfe/Parp3/Havcr2/Tap1/Clec2d	13
BP	GO:0050679	positive regulation of epithelial cell proliferation	24/682	237/28564	3.21174e-09	4.81512e-08	2.77084e-08	Grn/Cyba/Hmox1/Tgm1/Hmgb2/Ccnd1/Pold4/Ccl2/Cav1/Ecm1/Igf1/Vip/Tgfb1/C5ar1/Kdr/Hspg2/Acvrl1/Aplnr/Dysf/Ang/Col18a1/Tbx1/Btk/B4galt1	24
BP	GO:0048247	lymphocyte chemotaxis	12/682	53/28564	3.39914e-09	5.08298e-08	2.92498e-08	Ccl12/Cxcl16/Ccl2/Ccl3/Ccl4/Adam8/Ccl6/Ch25h/Cxcl10/Ccr2/Ccl8/Ccl9	12
BP	GO:0097028	dendritic cell differentiation	11/682	43/28564	3.81085e-09	5.68403e-08	3.27085e-08	Trem2/Tmem176a/Tmem176b/Lyn/Spi1/Irf8/Tgfbr2/Ltbr/Tgfb1/Slamf9/Batf	11
BP	GO:0031663	lipopolysaccharide-mediated signaling pathway	13/682	65/28564	3.84131e-09	5.71481e-08	3.28856e-08	Ly86/Trem2/Stat1/Lyn/Spi1/Cd84/Trim30a/Tgfb1/Cd180/Plcg2/Nos3/Ly96/Myd88	13
BP	GO:0051345	positive regulation of hydrolase activity	39/682	564/28564	3.87072e-09	5.74388e-08	3.30529e-08	Ctss/Ctsd/Grn/Ctsh/Lgmn/Mef2c/Laptm5/Pycard/Hmgb2/Ccl12/Stat1/Rhoc/Lyn/Itga6/S100a10/Pcna/Rasgrf2/Dap/Vsir/Plek/Ptprc/Ccl2/Ifi204/Npnt/Ccl3/Ccl4/F11r/Vav1/Casp8/Itga1/Ccl6/Cd86/Ect2/Dock8/Ang/Casp1/Ccl8/Cd300a/Ccl9	39
BP	GO:0007259	receptor signaling pathway via JAK-STAT	22/682	203/28564	4.12817e-09	6.11032e-08	3.51616e-08	Csf1r/Stat1/Lyn/Tnfrsf1a/Gbp3/Ptprc/Pecam1/Bcl3/Cav1/Csf2ra/Il10ra/Igf1/Socs3/Gbp7/Csf2rb/Hcls1/Clcf1/Il10rb/Csf2rb2/Parp9/Parp14/Cd300a	22
BP	GO:2000379	positive regulation of reactive oxygen species metabolic process	14/682	78/28564	4.29008e-09	6.33386e-08	3.64479e-08	Tyrobp/Lcn2/Cyba/Tspo/Itgam/Itgb2/Tgfbr2/Nfe2l2/Hvcn1/Tgfb1/Cdkn1a/Plcg2/Nqo2/Rab27a	14
BP	GO:0044403	biological process involved in symbiotic interaction	25/682	260/28564	4.39714e-09	6.47548e-08	3.72629e-08	Ifitm3/Mpeg1/Lgals1/Csf1r/Fn1/Gpx1/Gbp3/Ncf1/Pglyrp1/Cx3cr1/Ifitm2/Trim30a/Cav1/Gbp7/Ch25h/Ifitm1/Stom/Spint1/Myd88/Cd74/Gbp2/Trim56/Trim25/Ccl8/Ptx3	25
BP	GO:0001938	positive regulation of endothelial cell proliferation	16/682	106/28564	4.71203e-09	6.92169e-08	3.98305e-08	Cyba/Hmox1/Hmgb2/Pold4/Ccl2/Cav1/Ecm1/Igf1/Vip/Kdr/Hspg2/Acvrl1/Aplnr/Dysf/Ang/Col18a1	16
BP	GO:0019725	cellular homeostasis	50/682	845/28564	4.76828e-09	6.98667e-08	4.02045e-08	Lcn2/Grn/Hexb/Ftl1/Trem2/Gpx1/Cyba/Hmox1/Spp1/Ube2c/Birc5/Lyn/Creg1/Ucp2/Cdh5/Atp2b4/Ptpn6/Slc40a1/Ptprc/Wfs1/Ccl2/Myh9/Cav1/Flna/P2ry6/Slc11a1/Igf1/Nfe2l2/Hvcn1/Tcirg1/Hk3/Tgm2/Tbxas1/Tgfb1/Pde3b/Naglu/Slc39a8/Aplnr/Hfe/Plcg2/Hk2/Cxcl10/Ccr5/Cybrd1/Edn1/Ccr2/Ccl8/Capn3/Frrs1/Atp13a4	50
BP	GO:0051651	maintenance of location in cell	24/682	242/28564	4.86461e-09	7.10437e-08	4.08818e-08	Lcn2/Hexb/Ftl1/Cyba/Tspo/Tmsb10/Srgn/Hexa/Lyn/Ptpn6/Ptprc/Cav1/Flna/P2ry6/Tgfb1/Naglu/Aplnr/Plcg2/Hk2/Sp100/Cxcl10/Aspm/Ccr5/Capn3	24
BP	GO:0051256	mitotic spindle midzone assembly	6/682	8/28564	4.87304e-09	7.10437e-08	4.08818e-08	Birc5/Prc1/Racgap1/Aurkb/Cdca8/Kif23	6
BP	GO:0001562	response to protozoan	11/682	44/28564	4.97213e-09	7.23072e-08	4.16089e-08	Gbp3/Irf8/Bcl3/Slc11a1/Cd37/Gbp7/Il4ra/Pf4/Myd88/Gbp2/Batf	11
BP	GO:0051046	regulation of secretion	48/682	797/28564	5.61368e-09	8.14334e-08	4.68605e-08	Fcer1g/Trem2/Cyba/Tspo/Mef2c/Hmox1/Lgals9/Rac2/Itgam/Spp1/Birc5/Itgb2/Lyn/Ucp2/Tnfrsf1a/Lgals3/S100a10/Anxa2/Spi1/Doc2a/Tlr2/Syt17/Cacna1g/Cd84/Myh9/Nckap1l/Igf1/Vip/Tcirg1/Il4ra/Clcf1/Tgfb1/Pde3b/Ptges/Tnfrsf1b/Hfe/Runx1/Tnfrsf11a/Fes/Entpd1/Rhbdf1/Ang/Rab27a/Cd74/Edn1/Ccr2/Mical1/Cd300a	48
BP	GO:0072678	T cell migration	13/682	67/28564	5.68084e-09	8.22026e-08	4.73031e-08	Aif1/Pycard/Lgals9/Msn/Cxcl16/Ccl2/Ecm1/F11r/Adam8/Dock8/Cxcl10/Myo1g/Ccr2	13
BP	GO:1903901	negative regulation of viral life cycle	10/682	35/28564	6.03948e-09	8.71754e-08	5.01647e-08	Ifitm3/Bst2/Ifitm2/Trim30a/Ch25h/Ifitm1/Cd74/Trim56/Trim25/Ptx3	10
BP	GO:0016525	negative regulation of angiogenesis	16/682	108/28564	6.22297e-09	8.96015e-08	5.15608e-08	Sparc/Cldn5/Stab1/Col4a2/Stat1/Ecscr/Atp2b4/Ccl2/Tie1/Pde3b/Serpine1/Hhex/Adamts1/Cxcl10/Ccr2/Tek	16
BP	GO:0031334	positive regulation of protein-containing complex assembly	22/682	208/28564	6.49545e-09	9.32939e-08	5.36856e-08	Pycard/Rhoc/Isg15/Msn/Lgals3/Cdh5/Lcp1/Plek/Abca1/Cav1/Nckap1l/Vasp/Tgfb1/Ikzf1/Plcg2/Psrc1/Fes/Met/Rasip1/Myd88/Btk/Piezo1	22
BP	GO:0033044	regulation of chromosome organization	24/682	246/28564	6.72584e-09	9.63651e-08	5.54529e-08	Nek6/Ube2c/Birc5/Top2a/Ccnb1/Aurkb/Cdca8/Cdc20/Spc25/Plk1/Spc24/Cdca5/Mcm2/Bub1/Tacc3/Ncaph/Bub1b/Ndc80/Smc4/Ttk/Cenpe/Ncapg/Nek2/Trip13	24
BP	GO:0048754	branching morphogenesis of an epithelial tube	21/682	191/28564	7.16979e-09	1.02473e-07	5.89679e-08	Ctsh/Ctsz/Col4a1/Tgfbr2/Mgp/Cd44/Eng/Npnt/Igf1/Tie1/Tgfb1/Kdr/Hhex/Tnc/Met/Rasip1/Notch4/Tbx1/Edn1/Tek/Lama5	21
BP	GO:0000226	microtubule cytoskeleton organization	42/682	651/28564	7.38652e-09	1.05312e-07	6.06015e-08	Tuba1c/Birc5/Tubb6/Cdh5/Prc1/Ccnb1/Cenpa/Tpx2/Myh9/Cav1/Racgap1/Flna/Knstrn/Aurkb/Ckap2/Nusap1/Cdca8/Spag5/Cdc20/Ccnb2/Spc25/Plk1/Aurka/Kif4/Tacc3/Kif11/Kif20a/Ndc80/Parp3/Psrc1/Kif2c/Fes/Dysf/Kif23/Kif18b/Met/Dlgap5/Cenpe/Aspm/Haus4/Ccnf/Nek2	42
BP	GO:0007292	female gamete generation	20/682	174/28564	7.59987e-09	1.08089e-07	6.21994e-08	Hexb/Top2a/Ccnb1/Igf1/Ccnb2/Plk1/Aurka/Ncaph/Etv6/Adamts1/Ndc80/Nos3/Ttk/Cenpe/Fosl1/Aspm/Edn1/Mastl/Ptx3/Trip13	20
BP	GO:0050671	positive regulation of lymphocyte proliferation	19/682	157/28564	7.65139e-09	1.08556e-07	6.24684e-08	Csf1r/Aif1/Mef2c/Pycard/Igfbp2/Tgfbr2/Ptprc/Nckap1l/Igf1/Clcf1/Cdkn1a/Sash3/Rasal3/Havcr2/Cd86/Myd88/Cd74/Ccr2/Btk	19
BP	GO:0048660	regulation of smooth muscle cell proliferation	21/682	192/28564	7.87301e-09	1.11429e-07	6.41213e-08	Aif1/Cyba/Mef2c/Hmox1/C3ar1/Tgfbr2/Efemp2/Hbegf/Cav1/P2ry6/Igf1/Vip/Tgm2/Tgfb1/Cdkn1a/Nqo2/Adamts1/Nos3/Ang/Myd88/Edn1	21
BP	GO:0032649	regulation of type II interferon production	17/682	125/28564	7.95682e-09	1.12342e-07	6.46467e-08	Laptm5/Pycard/Lgals9/Isg15/Irf8/Pglyrp1/Vsir/Lilrb4a/Bcl3/Slc11a1/Tlr7/Sash3/Runx1/Havcr2/Arid5a/Slamf6/Ccr2	17
BP	GO:2000181	negative regulation of blood vessel morphogenesis	16/682	110/28564	8.1662e-09	1.15019e-07	6.61871e-08	Sparc/Cldn5/Stab1/Col4a2/Stat1/Ecscr/Atp2b4/Ccl2/Tie1/Pde3b/Serpine1/Hhex/Adamts1/Cxcl10/Ccr2/Tek	16
BP	GO:0010038	response to metal ion	27/682	309/28564	8.44738e-09	1.18692e-07	6.83007e-08	B2m/Fn1/Lgmn/Mef2c/Hmox1/Alox5ap/Syt17/Crip1/Cacna1g/Slc40a1/Cpne5/Cav1/Nfe2l2/Hvcn1/Iqgap1/Tcirg1/Cebpa/Tnnc1/Slc39a8/Hfe/Plcg2/Ect2/Cybrd1/Slc25a24/Adcy7/Apobec1/Capn3	27
BP	GO:0001763	morphogenesis of a branching structure	24/682	249/28564	8.53633e-09	1.19653e-07	6.88536e-08	Ctsh/Ctsz/Col4a1/Tgfbr2/Mgp/Cd44/Eng/Npnt/Igf1/Socs3/Tie1/Tgm2/Tgfb1/Kdr/Hhex/Tnc/Met/Spint1/Rasip1/Notch4/Tbx1/Edn1/Tek/Lama5	24
BP	GO:0010595	positive regulation of endothelial cell migration	16/682	111/28564	9.33313e-09	1.29882e-07	7.47402e-08	Lcn2/Grn/Sparc/Lgmn/Hmox1/Anxa3/Igf1/Nfe2l2/Tgfb1/Kdr/Ets1/Nos3/Rhoj/Met/Col18a1/Tek	16
BP	GO:0032479	regulation of type I interferon production	16/682	111/28564	9.33313e-09	1.29882e-07	7.47402e-08	Pycard/Hmgb2/Stat1/Isg15/Gbp3/Irf8/Tlr2/Irf7/Tlr7/Gbp7/Plcg2/Havcr2/Dhx58/Myd88/Zc3hav1/Trim56	16
BP	GO:1901343	negative regulation of vasculature development	16/682	111/28564	9.33313e-09	1.29882e-07	7.47402e-08	Sparc/Cldn5/Stab1/Col4a2/Stat1/Ecscr/Atp2b4/Ccl2/Tie1/Pde3b/Serpine1/Hhex/Adamts1/Cxcl10/Ccr2/Tek	16
BP	GO:0007167	enzyme-linked receptor protein signaling pathway	55/682	998/28564	9.51523e-09	1.321e-07	7.60167e-08	Ctsd/Vim/Csf1r/Lgmn/Cldn5/Col4a1/Lgals9/Col4a2/Igfbp2/Hexa/Lyn/Itgb5/Cdh5/Eif4ebp1/Spi1/Tgfbr2/Fgfrl1/Vsir/Hbegf/Ccl2/Cav1/Col3a1/Eng/Npnt/Lcp2/Dact2/Igf1/Socs3/Iqgap1/Chrdl1/Tie1/Ltk/Tgfb1/Gcnt2/Kdr/Nrros/Hhex/Wwtr1/Acvrl1/Itga1/Hfe/Hck/Col1a2/Blnk/Shcbp1/Tgif1/Rhbdf1/Fst/Col1a1/Met/Myd88/Plaur/Shkbp1/Tek/Ltbp1	55
BP	GO:0060562	epithelial tube morphogenesis	31/682	397/28564	9.79827e-09	1.35706e-07	7.80915e-08	Lcn2/Ctsh/Ctsz/Mef2c/Col4a1/Cobl/Tgfbr2/Mgp/Cd44/Eng/Npnt/Igf1/Tie1/Vasp/Tgfb1/Kdr/Hhex/Acvrl1/Casp8/Aplnr/Tnc/Tgif1/Met/Spint1/Rasip1/Cxcl10/Notch4/Tbx1/Edn1/Tek/Lama5	31
BP	GO:0002755	MyD88-dependent toll-like receptor signaling pathway	8/682	20/28564	9.91207e-09	1.36956e-07	7.88108e-08	Tlr2/Irf7/Tlr7/Tlr13/Myd88/Cd300lf/Tlr1/Cd300a	8
BP	GO:0001885	endothelial cell development	13/682	70/28564	9.95236e-09	1.37187e-07	7.89436e-08	Gpx1/Cldn5/Msn/Tnfrsf1a/Cdh5/Pecam1/S1pr3/Sox18/F11r/Met/Myd88/Col18a1/Notch4	13
BP	GO:0002286	T cell activation involved in immune response	17/682	127/28564	1.01594e-08	1.3971e-07	8.03956e-08	Fcer1g/Lgals3/Lcp1/Bcl3/Slc11a1/Nckap1l/Il4ra/Tgfb1/Slfn2/Havcr2/Apbb1ip/Rab27a/Cd74/Slamf6/Nfkbiz/Ccr2/Batf	17
BP	GO:0010594	regulation of endothelial cell migration	20/682	177/28564	1.02093e-08	1.39921e-07	8.05171e-08	Lcn2/Grn/Sparc/Lgmn/Mef2c/Hmox1/Anxa3/Atp2b4/Igf1/Nfe2l2/Tgfb1/Kdr/Acvrl1/Ets1/Nos3/Rhoj/Sp100/Met/Col18a1/Tek	20
BP	GO:0050920	regulation of chemotaxis	23/682	232/28564	1.02229e-08	1.39921e-07	8.05171e-08	Csf1r/Trem2/Fn1/Lgmn/Aif1/Rac2/Lyn/C3ar1/Spi1/Cx3cr1/Ccl2/Nckap1l/Gpsm3/Tgfb1/C5ar1/Serpine1/Kdr/Dysf/Met/Cxcl10/Cd74/Edn1/Ccr2	23
BP	GO:0032946	positive regulation of mononuclear cell proliferation	19/682	160/28564	1.04861e-08	1.43187e-07	8.23966e-08	Csf1r/Aif1/Mef2c/Pycard/Igfbp2/Tgfbr2/Ptprc/Nckap1l/Igf1/Clcf1/Cdkn1a/Sash3/Rasal3/Havcr2/Cd86/Myd88/Cd74/Ccr2/Btk	19
BP	GO:0050869	negative regulation of B cell activation	10/682	37/28564	1.09764e-08	1.4953e-07	8.60466e-08	Tyrobp/Laptm5/Fcgr2b/Lyn/Lilrb4a/Inpp5d/Parp3/Samsn1/Btk/Cd300a	10
BP	GO:0045730	respiratory burst	9/682	28/28564	1.10127e-08	1.49675e-07	8.61296e-08	Grn/Trem2/Cyba/Rac2/Ncf1/Slc11a1/Ncf2/Ncf4/Cybb	9
BP	GO:1901991	negative regulation of mitotic cell cycle phase transition	20/682	178/28564	1.12487e-08	1.52526e-07	8.77705e-08	Ccnd1/Birc5/Cdk1/Ccnb1/Aurkb/Gpnmb/Cdca8/Cdc20/Spc25/Plk1/Spc24/Rbl1/Cdkn1a/Bub1/Bub1b/Ndc80/Ttk/Clspn/Cenpe/Trip13	20
BP	GO:1903305	regulation of regulated secretory pathway	19/682	161/28564	1.16281e-08	1.56939e-07	9.03097e-08	Fcer1g/Hmox1/Lgals9/Rac2/Itgam/Itgb2/Lyn/Spi1/Doc2a/Syt17/Cacna1g/Cd84/Nckap1l/Il4ra/Fes/Rab27a/Ccr2/Mical1/Cd300a	19
BP	GO:2000377	regulation of reactive oxygen species metabolic process	19/682	161/28564	1.16281e-08	1.56939e-07	9.03097e-08	Tyrobp/Lcn2/Cyba/Tspo/Itgam/Itgb2/Tgfbr2/Trim30a/Nfe2l2/Hvcn1/Foxm1/Tgfb1/Cdkn1a/Ncf2/Plcg2/Nqo2/Hk2/Pon3/Rab27a	19
BP	GO:0043523	regulation of neuron apoptotic process	26/682	294/28564	1.24412e-08	1.67524e-07	9.64012e-08	Tyrobp/Lcn2/Grn/Ctsz/Trem2/Lgmn/Mef2c/Hmox1/Itgam/Nes/Ccnd1/Birc5/Nupr1/Tnfrsf1a/Cx3cr1/Wfs1/Ccl3/Clcf1/C5ar1/Kdr/Adam8/Itga1/Ncf2/Nqo2/Casp1/Rapsn	26
BP	GO:0033004	negative regulation of mast cell activation	7/682	14/28564	1.27272e-08	1.70979e-07	9.83894e-08	Hmox1/Ptpn6/Lilrb4a/Cd84/Milr1/Cd300lf/Cd300a	7
BP	GO:0051090	regulation of DNA-binding transcription factor activity	33/682	447/28564	1.29476e-08	1.7354e-07	9.98629e-08	Hmox1/Pycard/Fcgr2b/Nupr1/Itgb2/Anxa3/Spi1/Tlr2/Cx3cr1/Dap/Bcl3/Wfs1/Cd84/Trim30a/Cav1/Flna/Hcls1/Tgfb1/Adam8/Tacc3/Plcg2/Hck/Havcr2/Tnfrsf11a/Eif2ak2/Sp100/Rab7b/Fosl1/Myd88/Edn1/Trim25/Anxa4/Capn3	33
BP	GO:0010638	positive regulation of organelle organization	37/682	541/28564	1.30222e-08	1.74138e-07	1.00207e-07	Grn/Trem2/Pycard/Nes/Rhoc/Msn/S100a10/Irgm1/Doc2a/Lcp1/Plek/Pdlim4/Cav1/Flna/Aurkb/Nckap1l/Nusap1/Spag5/Igf1/Vasp/Igtp/Aurka/Sh3pxd2b/Kdr/Ncaph/Hck/Psrc1/Smc4/Fes/Met/Cenpe/Plaur/Edn1/Ncapg/Casp1/Tek/Nek2	37
BP	GO:0051402	neuron apoptotic process	28/682	337/28564	1.34759e-08	1.79791e-07	1.0346e-07	Tyrobp/Lcn2/Grn/Ctsz/Trem2/Gpx1/Lgmn/Mef2c/Hmox1/Itgam/Nes/Ccnd1/Birc5/Nupr1/Tnfrsf1a/Cx3cr1/Wfs1/Ccl3/Clcf1/Tgfb1/C5ar1/Kdr/Adam8/Itga1/Ncf2/Nqo2/Casp1/Rapsn	28
BP	GO:0000022	mitotic spindle elongation	6/682	9/28564	1.43227e-08	1.90653e-07	1.0971e-07	Birc5/Prc1/Racgap1/Aurkb/Cdca8/Kif23	6
BP	GO:0022411	cellular component disassembly	33/682	450/28564	1.5222e-08	2.02161e-07	1.16333e-07	C1qc/C1qb/C1qa/Ctss/Trem2/Tspo/Itgam/Nes/Cdk1/Top2a/Pbxip1/Irgm1/Plin2/Cx3cr1/Lcp1/Capg/Plek/Tpx2/Ckap2/Eng/Dnase2a/Plk1/Lamc1/Igtp/Aurka/Sh3pxd2b/Ets1/Hk2/Kif2c/Dysf/Pdpn/Kif18b/Mical1	33
BP	GO:0002474	antigen processing and presentation of peptide antigen via MHC class I	12/682	60/28564	1.53068e-08	2.02363e-07	1.16449e-07	B2m/Fcer1g/H2-D1/Ifi30/H2-K1/Fcgr3/Fcgr1/Tapbp/H2-Q7/Hfe/Tap1/Erap1	12
BP	GO:0033003	regulation of mast cell activation	12/682	60/28564	1.53068e-08	2.02363e-07	1.16449e-07	Fcer1g/Hmox1/Rac2/Lyn/Ptpn6/Lilrb4a/Cd84/Milr1/Il4ra/Fes/Cd300lf/Cd300a	12
BP	GO:0019886	antigen processing and presentation of exogenous peptide antigen via MHC class II	8/682	21/28564	1.56769e-08	2.06765e-07	1.18982e-07	Ctss/B2m/Fcer1g/Ifi30/Fcgr2b/Unc93b1/Cd74/H2-Ab1	8
BP	GO:0007093	mitotic cell cycle checkpoint signaling	18/682	147/28564	1.57109e-08	2.06765e-07	1.18982e-07	Ccnd1/Birc5/Cdk1/Ccnb1/Aurkb/Cdca8/Cdc20/Spc25/Plk1/Spc24/Cdkn1a/Bub1/Bub1b/Ndc80/Ttk/Clspn/Cenpe/Trip13	18
BP	GO:0002824	positive regulation of adaptive immune response based on somatic recombination of immune receptors built from immunoglobulin superfamily domains	19/682	164/28564	1.57781e-08	2.07182e-07	1.19222e-07	B2m/Fcer1g/H2-D1/Trem2/H2-K1/Fcgr3/Fcgr1/Ptprc/Slc11a1/H2-Q7/Clcf1/Tgfb1/Sash3/Hfe/Arid5a/Nfkbiz/Ccr2/Btk/H2-Ab1	19
BP	GO:0002720	positive regulation of cytokine production involved in immune response	14/682	86/28564	1.59538e-08	2.09016e-07	1.20277e-07	B2m/Fcer1g/Laptm5/Pycard/Tlr2/Tlr7/Sash3/Plcg2/Arid5a/Myd88/Cd74/Casp1/Casp4/Tek	14
BP	GO:0048659	smooth muscle cell proliferation	21/682	200/28564	1.62753e-08	2.1275e-07	1.22426e-07	Aif1/Cyba/Mef2c/Hmox1/C3ar1/Tgfbr2/Efemp2/Hbegf/Cav1/P2ry6/Igf1/Vip/Tgm2/Tgfb1/Cdkn1a/Nqo2/Adamts1/Nos3/Ang/Myd88/Edn1	21
BP	GO:0002763	positive regulation of myeloid leukocyte differentiation	13/682	74/28564	2.01049e-08	2.6222e-07	1.50893e-07	Tyrobp/Csf1r/Trem2/Itgam/Ccl3/Hcls1/Tgfb1/Casp8/Ikzf1/Runx1/Fes/Cd74/Ccl9	13
BP	GO:0060907	positive regulation of macrophage cytokine production	9/682	30/28564	2.18581e-08	2.84448e-07	1.63685e-07	Laptm5/Pycard/Tlr2/Tlr7/Plcg2/Myd88/Cd74/Casp1/Casp4	9
BP	GO:0050801	monoatomic ion homeostasis	41/682	652/28564	2.28746e-08	2.97012e-07	1.70914e-07	B2m/Lcn2/Grn/Hexb/Ftl1/Cyba/Hmox1/Spp1/Lyn/Creg1/Cdh5/Atp2b4/Ptpn6/Slc40a1/Ptprc/Wfs1/Ccl2/Cav1/Flna/P2ry6/Slc11a1/Hvcn1/Tcirg1/Tgm2/Tbxas1/Tgfb1/Kdr/Naglu/Slc39a8/Aplnr/Hfe/Plcg2/Cxcl10/Ccr5/Cybrd1/Edn1/Ccr2/Ccl8/Capn3/Frrs1/Atp13a4	41
BP	GO:0014004	microglia differentiation	7/682	15/28564	2.3371e-08	3.02782e-07	1.74235e-07	Csf1r/Itgam/Tlr2/Tgfb1/Naglu/Nrros/Myd88	7
BP	GO:0062207	regulation of pattern recognition receptor signaling pathway	15/682	103/28564	2.34742e-08	3.03444e-07	1.74615e-07	Trem2/Cyba/Lyn/Tlr2/Irf7/Trim30a/Cav1/Slc15a3/Rab7b/Dhx58/Cd300lf/Zc3hav1/Ifi35/Tlr1/Cd300a	15
BP	GO:0098771	inorganic ion homeostasis	38/682	578/28564	2.36425e-08	3.04941e-07	1.75477e-07	B2m/Lcn2/Hexb/Ftl1/Cyba/Hmox1/Spp1/Lyn/Cdh5/Atp2b4/Ptpn6/Slc40a1/Ptprc/Wfs1/Ccl2/Cav1/Flna/P2ry6/Slc11a1/Tcirg1/Tgm2/Tbxas1/Tgfb1/Kdr/Naglu/Slc39a8/Aplnr/Hfe/Plcg2/Cxcl10/Ccr5/Cybrd1/Edn1/Ccr2/Ccl8/Capn3/Frrs1/Atp13a4	38
BP	GO:0002283	neutrophil activation involved in immune response	8/682	22/28564	2.41198e-08	3.10409e-07	1.78624e-07	Tyrobp/Fcer1g/Itgam/Itgb2/Anxa3/Spi1/Myo1f/Myd88	8
BP	GO:1901989	positive regulation of cell cycle phase transition	16/682	119/28564	2.58001e-08	3.31301e-07	1.90646e-07	Csf1r/Aif1/Ccnd1/Ube2c/Rrm2/Birc5/Cdk1/Ccnb1/Rrm1/Cdca5/Tgfb1/Aurka/Lmnb1/Plcg2/Adamts1/Cenpe	16
BP	GO:0033627	cell adhesion mediated by integrin	14/682	90/28564	2.91026e-08	3.72885e-07	2.14575e-07	Itgam/Itgb2/Lyn/Itga6/Itgb5/Ptpn6/Podxl/Fermt3/Nckap1l/Npnt/Serpine1/Itga1/Itga5/Piezo1	14
BP	GO:0150077	regulation of neuroinflammatory response	9/682	31/28564	3.01493e-08	3.85448e-07	2.21804e-07	Grn/Csf1r/Trem2/Nupr1/Ctsc/Cst7/Igf1/Tnfrsf1b/Plcg2	9
BP	GO:0033006	regulation of mast cell activation involved in immune response	10/682	41/28564	3.24125e-08	4.13273e-07	2.37816e-07	Fcer1g/Hmox1/Rac2/Lyn/Ptpn6/Lilrb4a/Cd84/Il4ra/Fes/Cd300a	10
BP	GO:0043269	regulation of monoatomic ion transport	40/682	635/28564	3.24679e-08	4.13273e-07	2.37816e-07	Ctss/B2m/Lcn2/Trem2/Cyba/Tspo/Clic1/Fxyd5/Lyn/Lgals3/Atp2b4/Ptpn6/Cacna1g/Wfs1/Ccl2/Cd84/Cav1/Flna/P2ry6/Igf1/Hvcn1/Vip/Tcirg1/Tgfb1/Serpine1/Aplnr/Hfe/Plcg2/Tmem37/Nos3/Stom/Dysf/Cybb/Cxcl10/Cracr2b/Edn1/Ccr2/Htr3a/Capn3/Cd300a	40
BP	GO:0032602	chemokine production	16/682	121/28564	3.28242e-08	4.15988e-07	2.39378e-07	Csf1r/Trem2/Aif1/Pycard/Lgals9/Tlr2/Lilrb4a/Cd84/Tlr7/Il4ra/Havcr2/Slamf9/Eif2ak2/Myd88/Cd74/Nfkbiz	16
BP	GO:0042100	B cell proliferation	16/682	121/28564	3.28242e-08	4.15988e-07	2.39378e-07	Tyrobp/Mef2c/Fcgr2b/Lyn/Inpp5d/Ptprc/Nckap1l/Clcf1/Cdkn1a/Sash3/Cd180/Cd74/Nfkbiz/Cd22/Btk/Cd300a	16
BP	GO:0034340	response to type I interferon	12/682	64/28564	3.2927e-08	4.16384e-07	2.39606e-07	Ifitm3/Stat1/Isg15/Ifitm2/Irf7/Zbp1/Ch25h/Samhd1/Ifitm1/Sp100/Myd88/Trim56	12
BP	GO:0000281	mitotic cytokinesis	13/682	77/28564	3.30566e-08	4.17115e-07	2.40027e-07	Birc5/Rhoc/Cenpa/Racgap1/Aurkb/Ckap2/Nusap1/Cdca8/Plk1/Kif20a/Ect2/Cep55/Kif23	13
BP	GO:0000075	cell cycle checkpoint signaling	20/682	190/28564	3.41535e-08	4.30023e-07	2.47455e-07	Ccnd1/Birc5/Cdk1/Ccnb1/Aurkb/Cdca8/Cdc20/Spc25/Plk1/Spc24/Aurka/Cdkn1a/Bub1/Parp9/Bub1b/Ndc80/Ttk/Clspn/Cenpe/Trip13	20
BP	GO:0052547	regulation of peptidase activity	33/682	466/28564	3.51526e-08	4.41647e-07	2.54144e-07	Serpina3n/Ctss/Ctsd/Grn/Ctsh/Gpx1/Lgmn/Laptm5/Timp1/Pycard/Birc5/Psmb8/Stat1/Lyn/Cst7/Dap/Vsir/Cd44/Serpinh1/Psmb9/Cav1/Ifi204/Ecm1/A2m/Igf1/Serpine1/Naip2/Casp8/Renbp/Spint1/Plaur/Casp1/Mical1	33
BP	GO:0048245	eosinophil chemotaxis	8/682	23/28564	3.62105e-08	4.53957e-07	2.61228e-07	Ccl12/Lgals3/Ccl2/Ccl3/Ccl4/Ccl6/Ccl8/Ccl9	8
BP	GO:0007507	heart development	41/682	665/28564	3.94077e-08	4.92977e-07	2.83682e-07	Fn1/Mef2c/Tnfrsf1a/Cdk1/Tgfbr2/Fgfrl1/Pdlim4/Ccnb1/Flna/Col3a1/Eng/Igf1/Sox18/Tie1/Tgfb1/Sh3pxd2b/Cdkn1a/Tnnc1/Kdr/Hspg2/Naglu/Hhex/Acvrl1/Casp8/Tnfrsf1b/Bvht/Aplnr/Myh7/Akap13/Adamts1/Nos3/Pdpn/Met/Ccm2l/Tbx1/Edn1/Gjc1/Col5a1/Tek/Ltbp1/Myh11	41
BP	GO:0046597	negative regulation of viral entry into host cell	9/682	32/28564	4.1061e-08	5.12557e-07	2.94949e-07	Ifitm3/Ifitm2/Trim30a/Ch25h/Ifitm1/Cd74/Trim56/Trim25/Ptx3	9
BP	GO:0032733	positive regulation of interleukin-10 production	10/682	42/28564	4.16357e-08	5.18619e-07	2.98437e-07	Fcer1g/Trem2/Pycard/Cd34/Lgals9/Isg15/Tlr2/Bcl3/Sash3/Plcg2	10
BP	GO:0055080	monoatomic cation homeostasis	40/682	641/28564	4.18477e-08	5.20145e-07	2.99315e-07	B2m/Lcn2/Grn/Hexb/Ftl1/Cyba/Hmox1/Spp1/Lyn/Creg1/Cdh5/Atp2b4/Ptpn6/Slc40a1/Ptprc/Wfs1/Ccl2/Cav1/Flna/P2ry6/Slc11a1/Hvcn1/Tcirg1/Tgm2/Tgfb1/Kdr/Naglu/Slc39a8/Aplnr/Hfe/Plcg2/Cxcl10/Ccr5/Cybrd1/Edn1/Ccr2/Ccl8/Capn3/Frrs1/Atp13a4	40
BP	GO:0045621	positive regulation of lymphocyte differentiation	17/682	140/28564	4.45238e-08	5.52228e-07	3.17777e-07	Lgals9/Spi1/Tgfbr2/Vsir/Lilrb4a/Inpp5d/Ptprc/Nckap1l/Il4ra/Tgfb1/Sash3/Adam8/Runx1/Il2rg/Cd74/Nfkbiz/Ccr2	17
BP	GO:0001501	skeletal system development	37/682	568/28564	4.5836e-08	5.67293e-07	3.26447e-07	Tyrobp/Sparc/Hexb/Mef2c/Hexa/Lgals3/Pbxip1/Ptpn6/Tgfbr2/Fgfrl1/Tmem119/Mgp/Ptprc/Serpinh1/Slc39a1/Flna/Ecm1/Col3a1/Bmp1/Igf1/Fli1/Tgfb1/Sh3pxd2b/Kdr/Hspg2/Akap13/Runx1/Col5a2/Col1a2/Arid5a/Fst/Col1a1/Bgn/Col18a1/Tbx1/Prrx1/Edn1	37
BP	GO:0043534	blood vessel endothelial cell migration	16/682	124/28564	4.66675e-08	5.76358e-07	3.31663e-07	Gpx1/Mef2c/Hmox1/Cdh5/Atp2b4/Myh9/Igf1/Nfe2l2/Tgfb1/Kdr/Adam8/Acvrl1/Ets1/Nos3/Rhoj/Col18a1	16
BP	GO:0044089	positive regulation of cellular component biogenesis	36/682	545/28564	4.92867e-08	6.07416e-07	3.49535e-07	Cldn5/Pycard/Rac2/Rhoc/Isg15/Msn/Lgals3/S100a10/Cdh5/Cobl/Lcp1/Plek/Abca1/Pdlim4/Myh9/Cav1/Flna/Nckap1l/Cux2/Spag5/Iqgap1/Vasp/Tgfb1/Sh3pxd2b/Kdr/Ikzf1/Plcg2/Adgre5/Psrc1/Fes/Met/Rasip1/Myd88/Tek/Btk/Piezo1	36
BP	GO:0071248	cellular response to metal ion	19/682	176/28564	4.99336e-08	6.13214e-07	3.52871e-07	B2m/Fn1/Lgmn/Mef2c/Hmox1/Alox5ap/Syt17/Slc40a1/Cpne5/Nfe2l2/Hvcn1/Iqgap1/Cebpa/Hfe/Plcg2/Ect2/Slc25a24/Adcy7/Capn3	19
BP	GO:1902622	regulation of neutrophil migration	11/682	54/28564	4.99679e-08	6.13214e-07	3.52871e-07	Rac2/C3ar1/Tlr2/Nckap1l/Myo1f/C5ar1/Adam8/Dysf/Myd88/Cd74/Edn1	11
BP	GO:0051640	organelle localization	38/682	596/28564	5.26446e-08	6.44702e-07	3.70991e-07	Fcer1g/Hmox1/Rac2/Birc5/Lyn/Tspan4/Plek/Ccnb1/Cd84/Cenpa/Myh9/Aurkb/Nusap1/Cdca8/Lat2/Spag5/Esyt1/Tcirg1/Milr1/Plk1/Il4ra/Myo1f/Cdca5/Naglu/Lmnb1/Tacc3/Hhex/Ndc80/Psrc1/Kif2c/Fes/Cenpe/Myo1g/Rab27a/Aspm/Cenpq/Btk/Cd300a	38
BP	GO:0007143	female meiotic nuclear division	10/682	43/28564	5.30978e-08	6.47526e-07	3.72616e-07	Top2a/Ccnb2/Plk1/Aurka/Ncaph/Ndc80/Ttk/Cenpe/Mastl/Trip13	10
BP	GO:0061081	positive regulation of myeloid leukocyte cytokine production involved in immune response	10/682	43/28564	5.30978e-08	6.47526e-07	3.72616e-07	Fcer1g/Laptm5/Pycard/Tlr2/Tlr7/Plcg2/Myd88/Cd74/Casp1/Casp4	10
BP	GO:0032731	positive regulation of interleukin-1 beta production	12/682	67/28564	5.63234e-08	6.85425e-07	3.94425e-07	Tyrobp/Pycard/Tlr2/Ifi204/Ccl3/Gsdmd/Casp8/Tmem106a/Myd88/Ccr5/Casp1/Casp4	12
BP	GO:0034330	cell junction organization	47/682	832/28564	5.68256e-08	6.90093e-07	3.97111e-07	C1qc/C1qb/C1qa/Grn/Sparc/Csf1r/Trem2/Fn1/Lgmn/Cldn5/Mef2c/Col4a1/Srgn/Itgam/Fcgr2b/Rhoc/S100a10/Cdh5/Esam/Tlr2/Cx3cr1/Pecam1/Myh9/Cav1/Flna/Pdzrn3/Cux2/Il10ra/Cdc20/Iqgap1/Lamc1/Chrdl1/F11r/Tgfb1/C5ar1/Lsr/Kdr/Acvrl1/Aplnr/Adgre5/Itga5/Ect2/Tnc/Gjc1/Tek/Lama5/Rapsn	47
BP	GO:0010035	response to inorganic substance	36/682	549/28564	5.91524e-08	7.16853e-07	4.1251e-07	B2m/Lcn2/Fn1/Gpx1/Lgmn/Mef2c/Hmox1/Alox5ap/Ucp2/Atp2b4/Syt17/Crip1/Cacna1g/Slc40a1/Cpne5/Cav1/Nfe2l2/Hvcn1/Iqgap1/Tcirg1/Hk3/Cebpa/Tnnc1/Kdr/Slc39a8/Hfe/Plcg2/Nos3/Ect2/Met/Cybrd1/Slc25a24/Edn1/Adcy7/Apobec1/Capn3	36
BP	GO:1901136	carbohydrate derivative catabolic process	18/682	160/28564	5.93353e-08	7.17575e-07	4.12926e-07	Hexb/Chil1/Gusb/Hexa/Pglyrp1/Npl/Cd44/Edem1/Cela1/Tgfb1/Naglu/Ampd3/Hmmr/Renbp/Samhd1/Entpd1/Btk/Upp1	18
BP	GO:0045862	positive regulation of proteolysis	29/682	384/28564	6.05511e-08	7.30759e-07	4.20512e-07	Ctss/Ctsd/Grn/Ctsh/Trem2/Lgmn/Laptm5/Pycard/Nupr1/Stat1/Lyn/Ctsc/Ecscr/S100a10/Dap/Vsir/Wfs1/Myh9/Cav1/Ifi204/Cdc20/Plk1/Aurka/Adam8/Casp8/Tnfrsf1b/Timm23/Casp1/Capn3	29
BP	GO:0007160	cell-matrix adhesion	22/682	236/28564	6.44992e-08	7.76795e-07	4.47004e-07	Fn1/Cd34/Itgam/Itgb2/Itga6/Itgb5/S100a10/Efemp2/Pecam1/Myh9/Fermt3/Col3a1/Npnt/Iqgap1/Serpine1/Kdr/Adam8/Acvrl1/Itga1/Itga5/Tek/Col5a3	22
BP	GO:0031099	regeneration	18/682	161/28564	6.53405e-08	7.85301e-07	4.51898e-07	Gfap/Grn/Gpx1/Hmox1/Ccnd1/Cdk1/Flna/Igf1/Ptgfrn/Tgfb1/Aurka/Cdkn1a/Serpine1/Tnc/Dysf/Prrx1/Tec/Capn3	18
BP	GO:1902624	positive regulation of neutrophil migration	10/682	44/28564	6.72524e-08	8.06613e-07	4.64162e-07	Rac2/C3ar1/Tlr2/Nckap1l/Myo1f/C5ar1/Adam8/Dysf/Cd74/Edn1	10
BP	GO:0014902	myotube differentiation	17/682	144/28564	6.77451e-08	8.1085e-07	4.666e-07	Csf1r/Gpx1/Cd53/Tmem119/Myh9/Dock2/Igf1/Il4ra/Ptgfrn/Ehd2/Dysf/Met/Cxcl10/Tbx1/Casp1/Ccl8/Piezo1	17
BP	GO:0002887	negative regulation of myeloid leukocyte mediated immunity	6/682	11/28564	7.56152e-08	9.0134e-07	5.18672e-07	Hmox1/Spi1/Cx3cr1/Cd84/Ccr2/Cd300a	6
BP	GO:0051255	spindle midzone assembly	6/682	11/28564	7.56152e-08	9.0134e-07	5.18672e-07	Birc5/Prc1/Racgap1/Aurkb/Cdca8/Kif23	6
BP	GO:0010948	negative regulation of cell cycle process	25/682	300/28564	7.5839e-08	9.02158e-07	5.19143e-07	Ccnd1/Birc5/Cdk1/Ccnb1/Aurkb/Gpnmb/Cdca8/Cdc20/Spc25/Plk1/Spc24/Rbl1/Aurka/Cdkn1a/Bub1/Parp9/Bub1b/Ndc80/E2f8/Ttk/Clspn/Cenpe/Ccnf/Nek2/Trip13	25
BP	GO:0061082	myeloid leukocyte cytokine production	12/682	69/28564	7.92648e-08	9.40986e-07	5.41486e-07	Fcer1g/Laptm5/Hmox1/Pycard/Tlr2/Tlr7/Tgfb1/Plcg2/Myd88/Cd74/Casp1/Casp4	12
BP	GO:0048732	gland development	33/682	483/28564	8.17158e-08	9.68108e-07	5.57093e-07	Gpx1/Hmox1/Ccnd1/Msn/Vwf/Cobl/Mafb/Mki67/Tgfbr2/Cd44/Cav1/Igf1/Ccnb2/Tgm2/Foxm1/Cela1/Cebpa/Tgfb1/Aurka/Lsr/Naglu/Hhex/Ikzf1/Runx1/Tnfrsf11a/Tnc/E2f8/Met/Notch4/Tbx1/Plaur/Edn1/Lama5	33
BP	GO:0061024	membrane organization	44/682	762/28564	8.22705e-08	9.72699e-07	5.59735e-07	Fcer1g/Trem2/Aif1/Laptm5/Fcgr3/Itgam/Fcgr2b/Itgb2/S100a10/Anxa2/Fcgr1/Bin2/Rtp4/Mafb/Doc2a/Abca1/Ptprc/Myh9/Cav1/Dock2/Aurkb/Nckap1l/Esyt1/Plk1/Lpcat2/Chrdl1/Tie1/Ehd2/Adam8/Lmnb1/Kif20a/Ch25h/Plcg2/Hk2/Cep55/Rab7b/Dysf/Reep4/Xkr5/Col5a1/Rapsn/Gldn/Msr1/Cd300a	44
BP	GO:0010935	regulation of macrophage cytokine production	10/682	45/28564	8.46275e-08	9.98536e-07	5.74604e-07	Laptm5/Pycard/Tlr2/Tlr7/Tgfb1/Plcg2/Myd88/Cd74/Casp1/Casp4	10
BP	GO:0052372	modulation by symbiont of entry into host	11/682	57/28564	9.02584e-08	1.06282e-06	6.11595e-07	Ifitm3/Lgals1/Ifitm2/Trim30a/Cav1/Ch25h/Ifitm1/Cd74/Trim56/Trim25/Ptx3	11
BP	GO:0045619	regulation of lymphocyte differentiation	21/682	222/28564	9.97833e-08	1.1726e-06	6.74771e-07	Ctla2a/Lgals9/Spi1/Pglyrp1/Ptpn6/Tgfbr2/Vsir/Lilrb4a/Inpp5d/Ptprc/Cd44/Nckap1l/Il4ra/Tgfb1/Sash3/Adam8/Runx1/Il2rg/Cd74/Nfkbiz/Ccr2	21
BP	GO:0001570	vasculogenesis	14/682	99/28564	1.0043e-07	1.17513e-06	6.76224e-07	Cd34/Tgfbr2/Cav1/Eng/Sox18/Tie1/Foxm1/Tgfb1/Kdr/Hhex/Aplnr/Rasip1/Gjc1/Tek	14
BP	GO:0071560	cellular response to transforming growth factor beta stimulus	22/682	242/28564	1.00604e-07	1.17513e-06	6.76224e-07	Cldn5/Mef2c/Col4a2/Itgb5/Cdh5/Spi1/Tgfbr2/Ccl2/Cav1/Col3a1/Eng/Npnt/Tgfb1/Gcnt2/Serpine1/Nrros/Acvrl1/Runx1/Nos3/Col1a2/Nfkbiz/Ltbp1	22
BP	GO:0097191	extrinsic apoptotic signaling pathway	22/682	242/28564	1.00604e-07	1.17513e-06	6.76224e-07	Lcn2/Gpx1/Hmox1/Pycard/Hmgb2/Itga6/Bcl2a1b/Lgals3/Spi1/Tnfrsf12a/Ptprc/Cav1/Ltbr/Igf1/Tnfsf12/Tgfb1/Serpine1/Casp8/Tnfrsf1b/Sp100/Bcl2a1a/Nfkbiz	22
BP	GO:0002820	negative regulation of adaptive immune response	11/682	58/28564	1.08998e-07	1.26808e-06	7.29713e-07	Fcgr2b/Ptpn6/Vsir/Lilrb4a/Ptprc/Nckap1l/Il4ra/Hfe/Parp3/Havcr2/Samsn1	11
BP	GO:0043303	mast cell degranulation	11/682	58/28564	1.08998e-07	1.26808e-06	7.29713e-07	Fcer1g/Hmox1/Rac2/Lyn/Cd84/Lat2/Milr1/Il4ra/Fes/Btk/Cd300a	11
BP	GO:0090307	mitotic spindle assembly	12/682	71/28564	1.10219e-07	1.27973e-06	7.36417e-07	Birc5/Prc1/Tpx2/Racgap1/Flna/Aurkb/Cdca8/Cdc20/Plk1/Kif11/Kif23/Nek2	12
BP	GO:0016485	protein processing	24/682	286/28564	1.21029e-07	1.40244e-06	8.07031e-07	Ctss/Ctla2a/Ctsh/Ctsz/Lgmn/Pycard/Srgn/S100a10/Cst7/Mafb/Vsir/Myh9/Cd5l/Ifi204/Bmp1/Serpine1/Fam111a/Naglu/Casp8/Timm23/Notch4/Plaur/Casp1/Casp4	24
BP	GO:0019079	viral genome replication	16/682	133/28564	1.26075e-07	1.45512e-06	8.37343e-07	Ifitm3/Bst2/Isg15/Top2a/Gbp3/Oasl2/Ifitm2/Ifi204/Gbp7/Apobec3/Fam111a/Eif2ak2/Ifitm1/Stom/Zc3hav1/Ccl8	16
BP	GO:1901216	positive regulation of neuron death	16/682	133/28564	1.26075e-07	1.45512e-06	8.37343e-07	Tyrobp/C1qa/Lcn2/Grn/Ctsz/Itgam/Fcgr2b/Nupr1/Tnfrsf1a/Ccl3/Casp8/Itga1/Ncf2/Nqo2/Casp1/Rapsn	16
BP	GO:0006974	cellular response to DNA damage stimulus	47/682	855/28564	1.26857e-07	1.46124e-06	8.40865e-07	Hmox1/Pycard/Ccnd1/Nupr1/Lyn/Bcl2a1b/Tnfrsf1a/Cdk1/Top2a/Pcna/Crip1/Pold4/Cd44/Bcl3/Ifi204/Mcm5/Gins2/Uhrf1/Rrm1/Plk1/Foxm1/Cdkn3/Cdca5/Mcm2/Cdkn1a/Fam111a/Tnfrsf1b/Parp9/Mcm3/Mcm6/Parp3/Samhd1/Smc4/Sp100/Fignl1/Rad54l/Clspn/Ube2t/Pole/Fanci/Cd74/Neil3/Bcl2a1a/Chaf1b/Batf/Trip13/Parpbp	47
BP	GO:0009620	response to fungus	12/682	72/28564	1.29417e-07	1.48778e-06	8.56139e-07	Ncf1/Spi1/Tlr2/Cx3cr1/Vip/Zbp1/Tgfb1/Plcg2/Ang/Myd88/Ptx3/Btk	12
BP	GO:0031532	actin cytoskeleton reorganization	15/682	117/28564	1.3341e-07	1.53066e-06	8.80814e-07	Csf1r/Arhgdib/Esam/Plek/Pdlim4/Myh9/Flna/Gmfg/F11r/Tgfb1/Hck/Parvg/Fes/Fmnl3/Tek	15
BP	GO:0071559	response to transforming growth factor beta	22/682	246/28564	1.34195e-07	1.53663e-06	8.84249e-07	Cldn5/Mef2c/Col4a2/Itgb5/Cdh5/Spi1/Tgfbr2/Ccl2/Cav1/Col3a1/Eng/Npnt/Tgfb1/Gcnt2/Serpine1/Nrros/Acvrl1/Runx1/Nos3/Col1a2/Nfkbiz/Ltbp1	22
BP	GO:0017157	regulation of exocytosis	21/682	226/28564	1.35217e-07	1.5453e-06	8.89237e-07	Fcer1g/Hmox1/Lgals9/Rac2/Itgam/Itgb2/Lyn/S100a10/Anxa2/Spi1/Doc2a/Syt17/Cacna1g/Cd84/Nckap1l/Il4ra/Fes/Rab27a/Ccr2/Mical1/Cd300a	21
BP	GO:0050878	regulation of body fluid levels	27/682	354/28564	1.41363e-07	1.61237e-06	9.27834e-07	Fcer1g/Cyba/Cd34/Ccnd1/Lyn/Vwf/Anxa2/Ptpn6/Plek/Lilrb4a/Pros1/Wfs1/Cav1/Flna/Fermt3/Nfe2l2/F11r/Serpine1/Aplnr/Entpd1/Pdpn/Pf4/Rab27a/Procr/Plaur/Edn1/Tec	27
BP	GO:0034612	response to tumor necrosis factor	20/682	207/28564	1.41878e-07	1.61508e-06	9.29389e-07	Laptm5/Pycard/Ccl12/Stat1/Tnfrsf1a/Gbp3/Cxcl16/Ccl2/Npnt/Ccl3/Nfe2l2/Ccl4/Cebpa/Naip2/Casp8/Ccl6/Tnfrsf11a/Casp1/Ccl8/Ccl9	20
BP	GO:0071887	leukocyte apoptotic process	17/682	152/28564	1.50175e-07	1.70619e-06	9.81818e-07	Fcer1g/Mef2c/Itgam/Fcgr2b/Lyn/Lgals3/Cd44/Bcl3/Aurkb/Hcls1/Adam8/Casp8/Dock8/Ccr5/Cd74/Bcl2a1a/Nfkbiz	17
BP	GO:0002448	mast cell mediated immunity	11/682	60/28564	1.57105e-07	1.78144e-06	1.02512e-06	Fcer1g/Hmox1/Rac2/Lyn/Cd84/Lat2/Milr1/Il4ra/Fes/Btk/Cd300a	11
BP	GO:0045069	regulation of viral genome replication	14/682	103/28564	1.66588e-07	1.88529e-06	1.08488e-06	Ifitm3/Bst2/Isg15/Top2a/Gbp3/Oasl2/Ifitm2/Ifi204/Gbp7/Apobec3/Fam111a/Eif2ak2/Ifitm1/Zc3hav1	14
BP	GO:1903046	meiotic cell cycle process	21/682	229/28564	1.69026e-07	1.90917e-06	1.09862e-06	Birc5/Top2a/Cks2/Myh9/Cdc20/Ccnb2/Plk1/Aurka/Bub1/Ncaph/Bub1b/Ndc80/Smc4/Fignl1/Rad54l/Ttk/Cenpe/Aspm/Edn1/Mastl/Trip13	21
BP	GO:0043525	positive regulation of neuron apoptotic process	13/682	88/28564	1.6984e-07	1.91465e-06	1.10178e-06	Tyrobp/Lcn2/Grn/Ctsz/Itgam/Nupr1/Tnfrsf1a/Ccl3/Itga1/Ncf2/Nqo2/Casp1/Rapsn	13
BP	GO:0010810	regulation of cell-substrate adhesion	21/682	230/28564	1.81918e-07	2.04685e-06	1.17785e-06	Lgals1/Fn1/Rac2/Spp1/Itga6/S100a10/Efemp2/Ccdc80/Myh9/Flna/Npnt/Iqgap1/Gcnt2/Serpine1/Kdr/Acvrl1/Itga5/Col1a1/Pdpn/Fbln2/Tek	21
BP	GO:2000106	regulation of leukocyte apoptotic process	15/682	120/28564	1.87106e-07	2.10115e-06	1.2091e-06	Fcer1g/Mef2c/Fcgr2b/Lyn/Lgals3/Cd44/Bcl3/Aurkb/Hcls1/Adam8/Casp8/Dock8/Ccr5/Cd74/Bcl2a1a	15
BP	GO:0050731	positive regulation of peptidyl-tyrosine phosphorylation	19/682	192/28564	1.99501e-07	2.23603e-06	1.28671e-06	Csf1r/Trem2/Lyn/Tnfrsf1a/Hbegf/Ptprc/Cd44/Pecam1/Abi3/Igf1/Iqgap1/Hcls1/Clcf1/Tgfb1/Parp9/Plcg2/Itga5/Cd74/Parp14	19
BP	GO:0007015	actin filament organization	31/682	454/28564	2.04349e-07	2.28596e-06	1.31544e-06	Aif1/Tmsb10/Pycard/Arpc1b/Rac2/Rhoc/Itgb5/S100a10/Cobl/Esam/Tlr2/Lcp1/Capg/Tpm4/Plek/Pecam1/Pdlim4/Myh9/Flna/Nckap1l/Gmfg/Hcls1/Vasp/F11r/Myo1f/Sh3pxd2b/Met/Myo1g/Plekhg2/Casp4/Mical1	31
BP	GO:0006874	intracellular calcium ion homeostasis	25/682	316/28564	2.05195e-07	2.29102e-06	1.31836e-06	Hexb/Cyba/Spp1/Lyn/Cdh5/Atp2b4/Ptpn6/Ptprc/Wfs1/Ccl2/Cav1/Flna/P2ry6/Tcirg1/Tgm2/Tgfb1/Aplnr/Plcg2/Cxcl10/Ccr5/Edn1/Ccr2/Ccl8/Capn3/Atp13a4	25
BP	GO:0033002	muscle cell proliferation	23/682	273/28564	2.05967e-07	2.29523e-06	1.32078e-06	Aif1/Cyba/Mef2c/Hmox1/Cdk1/C3ar1/Tgfbr2/Efemp2/Hbegf/Ccnb1/Cav1/P2ry6/Igf1/Vip/Tgm2/Tgfb1/Cdkn1a/Nqo2/Adamts1/Nos3/Ang/Myd88/Edn1	23
BP	GO:0048143	astrocyte activation	7/682	20/28564	2.5369e-07	2.82163e-06	1.6237e-06	C1qa/Grn/Csf1r/Trem2/Ifngr1/C5ar1/Naglu	7
BP	GO:0051146	striated muscle cell differentiation	26/682	342/28564	2.55887e-07	2.84064e-06	1.63463e-06	Csf1r/Gpx1/Mef2c/Cd53/Tmem119/Myh9/Dock2/Igf1/Il4ra/Ptgfrn/Tgfb1/Ehd2/Naglu/Bvht/Myh7/Akap13/Dysf/Met/Cxcl10/Tbx1/Edn1/Casp1/Ccl8/Capn3/Myh11/Piezo1	26
BP	GO:0001773	myeloid dendritic cell activation	9/682	39/28564	2.67199e-07	2.95494e-06	1.70041e-06	Pycard/Spi1/Tgfbr2/Dock2/Ltbr/Cd37/Tgfb1/Havcr2/Batf	9
BP	GO:0014002	astrocyte development	9/682	39/28564	2.67199e-07	2.95494e-06	1.70041e-06	Gfap/C1qa/Vim/Grn/Csf1r/Trem2/Ifngr1/C5ar1/Naglu	9
BP	GO:0042692	muscle cell differentiation	31/682	460/28564	2.72204e-07	3.00457e-06	1.72897e-06	Csf1r/Gpx1/Mef2c/Cd53/Tmem119/Efemp2/Myh9/Dock2/Eng/Npnt/Igf1/Lamc1/Il4ra/Ptgfrn/Tgfb1/Ehd2/Naglu/Bvht/Aplnr/Myh7/Akap13/Dysf/Met/Cxcl10/Tbx1/Edn1/Casp1/Ccl8/Capn3/Myh11/Piezo1	31
BP	GO:0006959	humoral immune response	24/682	299/28564	2.75147e-07	3.03131e-06	1.74436e-06	C1qc/C1qb/C1qa/B2m/Trem2/Mef2c/C4b/Fcgr2b/Lgals3/Wfdc17/Pglyrp1/Ptpn6/Ptprc/Bcl3/Cd5l/A2m/Vip/Cd37/Ang/Pf4/Cxcl10/Ccr2/Ccl8/Ccl27b	24
BP	GO:2000514	regulation of CD4-positive, alpha-beta T cell activation	12/682	77/28564	2.77675e-07	3.05337e-06	1.75705e-06	Lgals9/Tgfbr2/Vsir/Cd44/Nckap1l/Il4ra/Tgfb1/Sash3/Runx1/Il2rg/Nfkbiz/Ccr2	12
BP	GO:0002507	tolerance induction	8/682	29/28564	2.79268e-07	3.05933e-06	1.76048e-06	Lyn/C3ar1/Tgfbr2/Lilrb4a/Tgfb1/Runx1/Havcr2/Cd86	8
BP	GO:0051984	positive regulation of chromosome segregation	8/682	29/28564	2.79268e-07	3.05933e-06	1.76048e-06	Birc5/Ccnb1/Aurkb/Cdca8/Ncaph/Smc4/Cenpe/Ncapg	8
BP	GO:0008360	regulation of cell shape	16/682	141/28564	2.84434e-07	3.09701e-06	1.78216e-06	Hexb/Csf1r/Fn1/S100a13/Msn/Lst1/Myh9/Ccl3/F11r/Fblim1/Kdr/Hck/Fes/Rhoj/Pdpn/Fmnl3	16
BP	GO:0001894	tissue homeostasis	23/682	278/28564	2.84687e-07	3.09701e-06	1.78216e-06	Ctss/Csf1r/Cldn5/Cd34/Rac2/Spp1/Tmem119/Inpp5d/Fcgr4/Col3a1/Tcirg1/Lipa/Gcnt2/Lsr/Sash3/Naglu/Adam8/Slc39a8/Wwtr1/Nos3/Tnfrsf11a/Nfkbiz/Ccr2	23
BP	GO:0060249	anatomical structure homeostasis	23/682	278/28564	2.84687e-07	3.09701e-06	1.78216e-06	Ctss/Csf1r/Cldn5/Cd34/Rac2/Spp1/Tmem119/Inpp5d/Fcgr4/Col3a1/Tcirg1/Lipa/Gcnt2/Lsr/Sash3/Naglu/Adam8/Slc39a8/Wwtr1/Nos3/Tnfrsf11a/Nfkbiz/Ccr2	23
BP	GO:0010563	negative regulation of phosphorus metabolic process	31/682	461/28564	2.8537e-07	3.09701e-06	1.78216e-06	Tspo/Pycard/Nupr1/Lyn/Pbk/Ptpn6/Plek/Lilrb4a/Ptprc/Pecam1/Ccnb1/Cav1/Nckap1l/Eng/Igf1/Socs3/Iqgap1/Plk1/Cdkn2c/Tgfb1/Cdkn1a/Hhex/Wwtr1/Entpd1/Met/Rasip1/Samsn1/Mastl/Parp14/Mical1/Cd300a	31
BP	GO:0045936	negative regulation of phosphate metabolic process	31/682	461/28564	2.8537e-07	3.09701e-06	1.78216e-06	Tspo/Pycard/Nupr1/Lyn/Pbk/Ptpn6/Plek/Lilrb4a/Ptprc/Pecam1/Ccnb1/Cav1/Nckap1l/Eng/Igf1/Socs3/Iqgap1/Plk1/Cdkn2c/Tgfb1/Cdkn1a/Hhex/Wwtr1/Entpd1/Met/Rasip1/Samsn1/Mastl/Parp14/Mical1/Cd300a	31
BP	GO:0045582	positive regulation of T cell differentiation	15/682	124/28564	2.88953e-07	3.13006e-06	1.80118e-06	Lgals9/Tgfbr2/Vsir/Lilrb4a/Ptprc/Nckap1l/Il4ra/Tgfb1/Sash3/Adam8/Runx1/Il2rg/Cd74/Nfkbiz/Ccr2	15
BP	GO:0052548	regulation of endopeptidase activity	27/682	368/28564	3.06563e-07	3.31146e-06	1.90557e-06	Serpina3n/Ctsd/Gpx1/Lgmn/Laptm5/Timp1/Pycard/Birc5/Psmb8/Stat1/Lyn/Cst7/Dap/Vsir/Cd44/Serpinh1/Psmb9/Ifi204/A2m/Igf1/Serpine1/Naip2/Casp8/Renbp/Plaur/Casp1/Mical1	27
BP	GO:1901988	negative regulation of cell cycle phase transition	22/682	258/28564	3.06838e-07	3.31146e-06	1.90557e-06	Ccnd1/Birc5/Cdk1/Ccnb1/Aurkb/Gpnmb/Cdca8/Cdc20/Spc25/Plk1/Spc24/Rbl1/Aurka/Cdkn1a/Bub1/Parp9/Bub1b/Ndc80/Ttk/Clspn/Cenpe/Trip13	22
BP	GO:0046635	positive regulation of alpha-beta T cell activation	12/682	78/28564	3.21105e-07	3.45901e-06	1.99047e-06	Tgfbr2/Lilrb4a/Ptprc/Nckap1l/Il4ra/Sash3/Rasal3/Runx1/Il2rg/Nfkbiz/Ccr2/H2-Ab1	12
BP	GO:0055074	calcium ion homeostasis	26/682	347/28564	3.38616e-07	3.64091e-06	2.09515e-06	Hexb/Cyba/Spp1/Lyn/Cdh5/Atp2b4/Ptpn6/Ptprc/Wfs1/Ccl2/Cav1/Flna/P2ry6/Tcirg1/Tgm2/Tgfb1/Kdr/Aplnr/Plcg2/Cxcl10/Ccr5/Edn1/Ccr2/Ccl8/Capn3/Atp13a4	26
BP	GO:0031400	negative regulation of protein modification process	33/682	514/28564	3.40673e-07	3.65626e-06	2.10398e-06	Tspo/Pycard/Isg15/Lyn/Pbk/Atp2b4/Ptpn6/Lilrb4a/Ptprc/Pecam1/Ccnb1/Cav1/Nckap1l/Eng/Cdc20/Igf1/Socs3/Plk1/Cdkn2c/Tgfb1/Cdkn1a/Hhex/Wwtr1/Bub1b/Dysf/Met/Rasip1/Samsn1/Mastl/Parp14/Capn3/Mical1/Cd300a	33
BP	GO:0048145	regulation of fibroblast proliferation	15/682	126/28564	3.56699e-07	3.82121e-06	2.1989e-06	Fn1/Ifi30/Nupr1/Anxa2/Ccna2/Ccnb1/Cav1/Igf1/Tgfb1/Cdkn1a/Serpine1/Tgif1/Cd74/Cd248/Cd300a	15
BP	GO:0010934	macrophage cytokine production	10/682	52/28564	3.61046e-07	3.85359e-06	2.21753e-06	Laptm5/Pycard/Tlr2/Tlr7/Tgfb1/Plcg2/Myd88/Cd74/Casp1/Casp4	10
BP	GO:0046596	regulation of viral entry into host cell	10/682	52/28564	3.61046e-07	3.85359e-06	2.21753e-06	Ifitm3/Lgals1/Ifitm2/Trim30a/Ch25h/Ifitm1/Cd74/Trim56/Trim25/Ptx3	10
BP	GO:0071347	cellular response to interleukin-1	12/682	79/28564	3.70476e-07	3.94604e-06	2.27073e-06	Fn1/Pycard/Ccl12/Ccl2/Ccl3/Ccl4/Zbp1/Serpine1/Ccl6/Myd88/Ccl8/Ccl9	12
BP	GO:0002281	macrophage activation involved in immune response	7/682	21/28564	3.72696e-07	3.94604e-06	2.27073e-06	Tyrobp/Grn/Trem2/Plcg2/Havcr2/Dysf/Ifi35	7
BP	GO:0002577	regulation of antigen processing and presentation	7/682	21/28564	3.72696e-07	3.94604e-06	2.27073e-06	Trem2/Cd68/Pycard/Slc11a1/Hfe/Cd74/H2-Ab1	7
BP	GO:0090025	regulation of monocyte chemotaxis	8/682	30/28564	3.72872e-07	3.94604e-06	2.27073e-06	Lgmn/Aif1/Lyn/Cx3cr1/Ccl2/Serpine1/Cxcl10/Ccr2	8
BP	GO:0002753	cytosolic pattern recognition receptor signaling pathway	13/682	94/28564	3.73778e-07	3.94604e-06	2.27073e-06	Unc93b1/Irgm1/Cav1/Tlr7/Tlr13/Igtp/Slc15a3/Havcr2/Cd86/Rab7b/Dhx58/Myd88/Zc3hav1	13
BP	GO:0070555	response to interleukin-1	13/682	94/28564	3.73778e-07	3.94604e-06	2.27073e-06	Fn1/Pycard/Ccl12/Ccl2/Ccl3/Ccl4/Zbp1/Serpine1/Ccl6/Tnfrsf11a/Myd88/Ccl8/Ccl9	13
BP	GO:0110088	hippocampal neuron apoptotic process	5/682	8/28564	4.03463e-07	4.24402e-06	2.44221e-06	Tyrobp/Lcn2/Trem2/Itgam/Cx3cr1	5
BP	GO:0110089	regulation of hippocampal neuron apoptotic process	5/682	8/28564	4.03463e-07	4.24402e-06	2.44221e-06	Tyrobp/Lcn2/Trem2/Itgam/Cx3cr1	5
BP	GO:0032720	negative regulation of tumor necrosis factor production	11/682	66/28564	4.32477e-07	4.53283e-06	2.6084e-06	Trem2/Tspo/Cd34/Ptpn6/Vsir/Lilrb4a/Bcl3/Trim30a/Gpnmb/Igf1/Havcr2	11
BP	GO:0045071	negative regulation of viral genome replication	11/682	66/28564	4.32477e-07	4.53283e-06	2.6084e-06	Ifitm3/Bst2/Isg15/Oasl2/Ifitm2/Ifi204/Apobec3/Fam111a/Eif2ak2/Ifitm1/Zc3hav1	11
BP	GO:0002823	negative regulation of adaptive immune response based on somatic recombination of immune receptors built from immunoglobulin superfamily domains	10/682	53/28564	4.35555e-07	4.54869e-06	2.61753e-06	Fcgr2b/Ptpn6/Vsir/Lilrb4a/Ptprc/Nckap1l/Il4ra/Hfe/Parp3/Havcr2	10
BP	GO:0045646	regulation of erythrocyte differentiation	10/682	53/28564	4.35555e-07	4.54869e-06	2.61753e-06	B2m/Hmgb2/Stat1/Isg15/Lyn/Mafb/Spi1/Inpp5d/Nckap1l/Ets1	10
BP	GO:0003013	circulatory system process	35/682	571/28564	4.48934e-07	4.68002e-06	2.6931e-06	Gpx1/Cyba/Cldn5/Hmox1/Cd34/Cdh5/C3ar1/Atp2b4/Cacna1g/Hbegf/Cav1/Flna/Eng/Fli1/Ccl4/F11r/Tbxas1/Tgfb1/Tnnc1/Kdr/Wwtr1/Acvrl1/Itga1/Myh7/Ncf2/Akap13/Slc22a1/Nos3/Col1a2/Acta2/Kcnk6/Met/Erap1/Edn1/Gjc1	35
BP	GO:0098883	synapse pruning	6/682	14/28564	4.62255e-07	4.81026e-06	2.76805e-06	C1qc/C1qb/C1qa/Trem2/Itgam/Cx3cr1	6
BP	GO:0032642	regulation of chemokine production	14/682	112/28564	4.77542e-07	4.96047e-06	2.85448e-06	Csf1r/Trem2/Aif1/Pycard/Lgals9/Tlr2/Lilrb4a/Cd84/Tlr7/Il4ra/Havcr2/Eif2ak2/Myd88/Cd74	14
BP	GO:0002888	positive regulation of myeloid leukocyte mediated immunity	8/682	31/28564	4.9208e-07	5.10237e-06	2.93614e-06	Tyrobp/Fcer1g/Fcgr3/Itgam/Itgb2/Fcgr1/Spi1/Btk	8
BP	GO:0043903	regulation of biological process involved in symbiotic interaction	11/682	67/28564	5.06365e-07	5.22256e-06	3.0053e-06	Ifitm3/Lgals1/Ifitm2/Trim30a/Cav1/Ch25h/Ifitm1/Cd74/Trim56/Trim25/Ptx3	11
BP	GO:1903556	negative regulation of tumor necrosis factor superfamily cytokine production	11/682	67/28564	5.06365e-07	5.22256e-06	3.0053e-06	Trem2/Tspo/Cd34/Ptpn6/Vsir/Lilrb4a/Bcl3/Trim30a/Gpnmb/Igf1/Havcr2	11
BP	GO:1905517	macrophage migration	11/682	67/28564	5.06365e-07	5.22256e-06	3.0053e-06	Csf1r/Trem2/Lgals3/C3ar1/Cx3cr1/Ccl2/Ccl3/C5ar1/Cnn2/Ccr2/B4galt1	11
BP	GO:0042063	gliogenesis	27/682	378/28564	5.19276e-07	5.34625e-06	3.07648e-06	Gfap/C1qa/Vim/Grn/Hexb/Csf1r/Trem2/Fn1/Tspo/Itgam/Lyn/Tlr2/Cx3cr1/Ccl2/Col3a1/Ccl3/Igf1/Ifngr1/Clcf1/Tgfb1/C5ar1/Naglu/Nrros/Tnfrsf1b/Spint1/Myd88/Ccr2	27
BP	GO:0090026	positive regulation of monocyte chemotaxis	7/682	22/28564	5.35365e-07	5.50215e-06	3.16619e-06	Lgmn/Aif1/Cx3cr1/Ccl2/Serpine1/Cxcl10/Ccr2	7
BP	GO:1901992	positive regulation of mitotic cell cycle phase transition	13/682	97/28564	5.41719e-07	5.55764e-06	3.19812e-06	Aif1/Ccnd1/Ube2c/Rrm2/Birc5/Cdk1/Ccnb1/Rrm1/Cdca5/Tgfb1/Lmnb1/Adamts1/Cenpe	13
BP	GO:0048661	positive regulation of smooth muscle cell proliferation	14/682	114/28564	5.94753e-07	6.09098e-06	3.50503e-06	Aif1/Cyba/Hmox1/C3ar1/Tgfbr2/Hbegf/P2ry6/Igf1/Tgm2/Tgfb1/Nqo2/Adamts1/Myd88/Edn1	14
BP	GO:0002312	B cell activation involved in immune response	13/682	98/28564	6.1109e-07	6.24729e-06	3.59498e-06	Lgals1/Spi1/Irf8/Lilrb4a/Ptprc/Bcl3/Clcf1/Tgfb1/Cd180/Plcg2/Parp3/Nfkbiz/Batf	13
BP	GO:0071356	cellular response to tumor necrosis factor	18/682	187/28564	6.26724e-07	6.39588e-06	3.68048e-06	Laptm5/Pycard/Ccl12/Stat1/Tnfrsf1a/Gbp3/Ccl2/Npnt/Ccl3/Nfe2l2/Ccl4/Cebpa/Naip2/Ccl6/Tnfrsf11a/Casp1/Ccl8/Ccl9	18
BP	GO:0002708	positive regulation of lymphocyte mediated immunity	17/682	168/28564	6.33587e-07	6.4546e-06	3.71427e-06	B2m/Fcer1g/H2-D1/Trem2/H2-K1/Fcgr3/Fcgr1/Ptprc/H2-Q7/Clcf1/Vav1/Tgfb1/Sash3/Hfe/Arid5a/Slamf6/Btk	17
BP	GO:0032722	positive regulation of chemokine production	12/682	83/28564	6.42345e-07	6.51038e-06	3.74637e-06	Csf1r/Aif1/Pycard/Lgals9/Tlr2/Cd84/Tlr7/Il4ra/Havcr2/Eif2ak2/Myd88/Cd74	12
BP	GO:0001911	negative regulation of leukocyte mediated cytotoxicity	8/682	32/28564	6.4242e-07	6.51038e-06	3.74637e-06	Lgals9/Cx3cr1/Ptprc/Nckap1l/Tgfb1/Havcr2/Tap1/Clec2d	8
BP	GO:0035455	response to interferon-alpha	8/682	32/28564	6.4242e-07	6.51038e-06	3.74637e-06	Ifitm3/Bst2/Ifit3/Ifitm2/Ifi204/Eif2ak2/Ifitm1/Ifit1	8
BP	GO:0002335	mature B cell differentiation	9/682	43/28564	6.52955e-07	6.60563e-06	3.80118e-06	Lgals1/Spi1/Irf8/Lilrb4a/Cmtm7/Bcl3/Plcg2/Il2rg/Nfkbiz	9
BP	GO:0045931	positive regulation of mitotic cell cycle	15/682	132/28564	6.54481e-07	6.60957e-06	3.80345e-06	Lgmn/Aif1/Ccnd1/Ube2c/Rrm2/Birc5/Cdk1/Eif4ebp1/Ccnb1/Rrm1/Cdca5/Tgfb1/Lmnb1/Adamts1/Cenpe	15
BP	GO:0030855	epithelial cell differentiation	41/682	740/28564	6.68652e-07	6.74099e-06	3.87907e-06	Vim/Csf1r/Gpx1/Cldn5/Mef2c/Tagln2/Tgm1/Ccnd1/Msn/Tnfrsf1a/Cdh5/Mafb/Pecam1/S1pr3/Cav1/Flna/Dact2/Igf1/Tagln/Sox18/Lamc1/Tie1/F11r/Cebpa/Tgfb1/Serpine1/Kdr/Hhex/Wwtr1/Acvrl1/Fst/Pdpn/E2f8/Met/Myd88/Col18a1/Notch4/Tbx1/Plaur/Nfkbiz/B4galt1	41
BP	GO:0051310	metaphase plate congression	11/682	69/28564	6.88255e-07	6.92661e-06	3.98589e-06	Birc5/Ccnb1/Aurkb/Cdca8/Spag5/Cdca5/Ndc80/Psrc1/Kif2c/Cenpe/Cenpq	11
BP	GO:0002526	acute inflammatory response	14/682	116/28564	7.37141e-07	7.40579e-06	4.26163e-06	Serpina3n/Fcer1g/Fn1/Fcgr3/Fcgr2b/Alox5ap/Nupr1/Fcgr1/Ptges/Adam8/Tnfrsf11a/Ccr5/Btk/B4galt1	14
BP	GO:0007178	transmembrane receptor protein serine/threonine kinase signaling pathway	28/682	409/28564	7.50456e-07	7.52656e-06	4.33113e-06	Vim/Cldn5/Lgals9/Hexa/Itgb5/Cdh5/Spi1/Tgfbr2/Vsir/Ccl2/Cav1/Col3a1/Eng/Npnt/Dact2/Chrdl1/Tgfb1/Gcnt2/Kdr/Nrros/Wwtr1/Acvrl1/Hfe/Col1a2/Tgif1/Fst/Myd88/Ltbp1	28
BP	GO:0030316	osteoclast differentiation	15/682	134/28564	7.94962e-07	7.9592e-06	4.58009e-06	Tyrobp/Fcer1g/Csf1r/Trem2/Mafb/Lilrb4a/Inpp5d/Ccl3/Tcirg1/Tgfb1/Adam8/Tnfrsf11a/Cd300lf/Clec2d/Ccl9	15
BP	GO:0140013	meiotic nuclear division	19/682	210/28564	7.9701e-07	7.96599e-06	4.58399e-06	Birc5/Top2a/Cks2/Cdc20/Ccnb2/Plk1/Aurka/Bub1/Ncaph/Bub1b/Ndc80/Smc4/Fignl1/Rad54l/Ttk/Cenpe/Aspm/Mastl/Trip13	19
BP	GO:0006898	receptor-mediated endocytosis	22/682	273/28564	8.02616e-07	8.00399e-06	4.60587e-06	B2m/Ifitm3/Fcer1g/Itgam/Fcgr2b/Itgb2/Anxa2/Fcgr1/Tgfbr2/Lilrb4a/Cxcl16/Cd44/Cav1/Fcgr4/Serpine1/Hspg2/Siglech/Hmmr/Hfe/Plcg2/Msr1/Cd300a	22
BP	GO:2000249	regulation of actin cytoskeleton reorganization	9/682	44/28564	8.03564e-07	8.00399e-06	4.60587e-06	Csf1r/Arhgdib/Esam/Gmfg/F11r/Tgfb1/Hck/Fes/Tek	9
BP	GO:0002673	regulation of acute inflammatory response	10/682	57/28564	8.85212e-07	8.80218e-06	5.06518e-06	Fcer1g/Fcgr3/Fcgr2b/Alox5ap/Fcgr1/Ptges/Adam8/Tnfrsf11a/Ccr5/Btk	10
BP	GO:0042509	regulation of tyrosine phosphorylation of STAT protein	11/682	71/28564	9.25421e-07	9.1863e-06	5.28622e-06	Csf1r/Lyn/Tnfrsf1a/Pecam1/Cav1/Igf1/Socs3/Hcls1/Clcf1/Parp9/Parp14	11
BP	GO:0032729	positive regulation of type II interferon production	12/682	86/28564	9.50129e-07	9.4155e-06	5.41811e-06	Pycard/Isg15/Irf8/Bcl3/Slc11a1/Tlr7/Sash3/Runx1/Havcr2/Arid5a/Slamf6/Ccr2	12
BP	GO:0051091	positive regulation of DNA-binding transcription factor activity	22/682	276/28564	9.642e-07	9.53869e-06	5.489e-06	Pycard/Fcgr2b/Itgb2/Anxa3/Tlr2/Cx3cr1/Cd84/Trim30a/Cav1/Hcls1/Tgfb1/Adam8/Plcg2/Tnfrsf11a/Eif2ak2/Sp100/Rab7b/Fosl1/Myd88/Edn1/Trim25/Capn3	22
BP	GO:0050732	negative regulation of peptidyl-tyrosine phosphorylation	10/682	58/28564	1.04692e-06	1.03045e-05	5.92967e-06	Ptpn6/Lilrb4a/Ptprc/Pecam1/Cav1/Igf1/Socs3/Samsn1/Parp14/Cd300a	10
BP	GO:0060337	type I interferon-mediated signaling pathway	10/682	58/28564	1.04692e-06	1.03045e-05	5.92967e-06	Ifitm3/Stat1/Isg15/Ifitm2/Irf7/Zbp1/Samhd1/Ifitm1/Myd88/Trim56	10
BP	GO:0071357	cellular response to type I interferon	10/682	58/28564	1.04692e-06	1.03045e-05	5.92967e-06	Ifitm3/Stat1/Isg15/Ifitm2/Irf7/Zbp1/Samhd1/Ifitm1/Myd88/Trim56	10
BP	GO:0002675	positive regulation of acute inflammatory response	8/682	34/28564	1.06315e-06	1.04289e-05	6.00127e-06	Fcer1g/Fcgr3/Alox5ap/Fcgr1/Adam8/Tnfrsf11a/Ccr5/Btk	8
BP	GO:0090322	regulation of superoxide metabolic process	8/682	34/28564	1.06315e-06	1.04289e-05	6.00127e-06	Tyrobp/Cyba/Itgam/Itgb2/Nfe2l2/Hvcn1/Tgfb1/Pon3	8
BP	GO:0061061	muscle structure development	41/682	754/28564	1.0764e-06	1.05411e-05	6.06582e-06	Lgals1/Csf1r/Gpx1/Mef2c/Nupr1/Cd53/Fgfrl1/Tmem119/Efemp2/Pdlim4/Myh9/Cav1/Dock2/Col3a1/Eng/Npnt/Igf1/Lamc1/Il4ra/Ptgfrn/Tgfb1/Tnnc1/Ehd2/Naglu/Bvht/Aplnr/Myh7/Akap13/Dysf/Met/Cxcl10/Ccm2l/Tbx1/Edn1/Casp1/Ccl8/Lama5/Capn3/Myh11/Ccl9/Piezo1	41
BP	GO:0002637	regulation of immunoglobulin production	12/682	87/28564	1.07848e-06	1.05437e-05	6.06733e-06	Fcgr2b/Lilrb4a/Ptprc/Cd37/Il4ra/Clcf1/Tgfb1/Sash3/Parp3/Cd86/Cd22/Btk	12
BP	GO:0022604	regulation of cell morphogenesis	22/682	278/28564	1.08791e-06	1.06181e-05	6.11015e-06	Sparc/Hexb/Csf1r/Fn1/S100a13/Msn/Lst1/Syt17/Cpne5/Cd44/Myh9/Cux2/Ccl3/F11r/Fblim1/Kdr/Hck/Fes/Rhoj/Pdpn/Fmnl3/Met	22
BP	GO:0007266	Rho protein signal transduction	15/682	138/28564	1.15996e-06	1.13023e-05	6.50385e-06	Arhgdib/Rasgrf2/Abca1/Pecam1/Gpr17/Racgap1/Col3a1/F11r/Stard8/Akap13/Col1a2/Rhoj/Pdpn/Met/Rasip1	15
BP	GO:0051604	protein maturation	26/682	371/28564	1.20183e-06	1.16907e-05	6.72737e-06	Ctss/Ctla2a/Ctsh/Ctsz/Lgmn/Pycard/Srgn/S100a10/Cst7/Mafb/Vsir/Serpinh1/Myh9/Cd5l/Flna/Ifi204/Bmp1/Serpine1/Fam111a/Naglu/Casp8/Timm23/Notch4/Plaur/Casp1/Casp4	26
BP	GO:0071363	cellular response to growth factor stimulus	38/682	676/28564	1.21558e-06	1.18047e-05	6.79297e-06	Sparc/Lgmn/Cldn5/Mef2c/Col4a2/Itgb5/Cdh5/Atp2b4/Spi1/Tgfbr2/Fgfrl1/Vsir/Cd44/Ccl2/Cav1/Knstrn/Col3a1/Eng/Npnt/Iqgap1/Chrdl1/Tgfb1/Gcnt2/Serpine1/Kdr/Nrros/Hhex/Acvrl1/Hfe/Runx1/Nos3/Col1a2/Shcbp1/Fst/Tbx1/Nfkbiz/Tek/Ltbp1	38
BP	GO:0000910	cytokinesis	17/682	176/28564	1.21806e-06	1.18091e-05	6.79548e-06	Birc5/Rhoc/Prc1/Cenpa/Myh9/Racgap1/Aurkb/Ckap2/Nusap1/Cdca8/Plk1/Aurka/Kif20a/Ect2/Cep55/E2f8/Kif23	17
BP	GO:0061640	cytoskeleton-dependent cytokinesis	13/682	104/28564	1.22046e-06	1.18127e-05	6.79756e-06	Birc5/Rhoc/Cenpa/Racgap1/Aurkb/Ckap2/Nusap1/Cdca8/Plk1/Kif20a/Ect2/Cep55/Kif23	13
BP	GO:0032963	collagen metabolic process	14/682	121/28564	1.23552e-06	1.19386e-05	6.87001e-06	Ctss/Vim/Fn1/Vsir/Serpinh1/Ccl2/Eng/Tgfb1/Serpine1/Naglu/Col1a2/Col1a1/Col5a1/Ltbp1	14
BP	GO:0072089	stem cell proliferation	15/682	139/28564	1.27204e-06	1.22711e-05	7.06133e-06	Cd34/Hmgb2/Nes/Mki67/Tgfbr2/Ptprc/Sox18/Cdkn2c/Foxm1/Cebpa/Tgfb1/Kdr/Etv6/Eif2ak2/Prrx1	15
BP	GO:0045930	negative regulation of mitotic cell cycle	20/682	238/28564	1.31949e-06	1.27077e-05	7.31262e-06	Ccnd1/Birc5/Cdk1/Ccnb1/Aurkb/Gpnmb/Cdca8/Cdc20/Spc25/Plk1/Spc24/Rbl1/Cdkn1a/Bub1/Bub1b/Ndc80/Ttk/Clspn/Cenpe/Trip13	20
BP	GO:0051092	positive regulation of NF-kappaB transcription factor activity	16/682	158/28564	1.33394e-06	1.28257e-05	7.38048e-06	Pycard/Itgb2/Tlr2/Cx3cr1/Cd84/Trim30a/Cav1/Tgfb1/Adam8/Plcg2/Tnfrsf11a/Eif2ak2/Rab7b/Myd88/Trim25/Capn3	16
BP	GO:0060142	regulation of syncytium formation by plasma membrane fusion	8/682	35/28564	1.34943e-06	1.29532e-05	7.45386e-06	Tyrobp/Trem2/Cd53/Stat1/Il4ra/Ehd2/Cxcl10/Ccl8	8
BP	GO:0032481	positive regulation of type I interferon production	11/682	74/28564	1.41589e-06	1.35419e-05	7.79261e-06	Hmgb2/Stat1/Isg15/Tlr2/Irf7/Tlr7/Plcg2/Dhx58/Myd88/Zc3hav1/Trim56	11
BP	GO:0032623	interleukin-2 production	11/682	74/28564	1.41589e-06	1.35419e-05	7.79261e-06	Fcer1g/Laptm5/Cd34/Lilrb4a/Ptprc/Slc11a1/Sash3/Plcg2/Runx1/Havcr2/Ccr2	11
BP	GO:1903306	negative regulation of regulated secretory pathway	7/682	25/28564	1.41774e-06	1.35419e-05	7.79261e-06	Hmox1/Lgals9/Spi1/Cd84/Nckap1l/Ccr2/Cd300a	7
BP	GO:0007057	spindle assembly involved in female meiosis I	4/682	5/28564	1.5804e-06	1.49971e-05	8.63001e-06	Ccnb2/Aurka/Ndc80/Cenpe	4
BP	GO:0071593	lymphocyte aggregation	4/682	5/28564	1.5804e-06	1.49971e-05	8.63001e-06	Rac2/Msn/Stk10/Adam8	4
BP	GO:0090634	microglial cell mediated cytotoxicity	4/682	5/28564	1.5804e-06	1.49971e-05	8.63001e-06	Tyrobp/Itgam/Spi1/Cx3cr1	4
BP	GO:1904149	regulation of microglial cell mediated cytotoxicity	4/682	5/28564	1.5804e-06	1.49971e-05	8.63001e-06	Tyrobp/Itgam/Spi1/Cx3cr1	4
BP	GO:0002220	innate immune response activating cell surface receptor signaling pathway	11/682	75/28564	1.62381e-06	1.53589e-05	8.83822e-06	Tyrobp/Trem2/Cyba/Lyn/Tlr2/Naglu/Plcg2/Ly96/Rab7b/Ifi35/Tlr1	11
BP	GO:0007260	tyrosine phosphorylation of STAT protein	11/682	75/28564	1.62381e-06	1.53589e-05	8.83822e-06	Csf1r/Lyn/Tnfrsf1a/Pecam1/Cav1/Igf1/Socs3/Hcls1/Clcf1/Parp9/Parp14	11
BP	GO:0002064	epithelial cell development	20/682	242/28564	1.70887e-06	1.6111e-05	9.27103e-06	Vim/Gpx1/Cldn5/Msn/Tnfrsf1a/Cdh5/Pecam1/S1pr3/Flna/Dact2/Sox18/F11r/Cebpa/Tgfb1/Kdr/Met/Myd88/Col18a1/Notch4/B4galt1	20
BP	GO:0046777	protein autophosphorylation	20/682	242/28564	1.70887e-06	1.6111e-05	9.27103e-06	Csf1r/Nek6/Lyn/Ptprc/Cav1/Eng/Gpnmb/Iqgap1/Ltk/Kdr/Stk10/Hck/Fes/Eif2ak2/Melk/Ttk/Met/Tek/Btk/Nek2	20
BP	GO:0051701	biological process involved in interaction with host	16/682	161/28564	1.71293e-06	1.61231e-05	9.27799e-06	Ifitm3/Lgals1/Gbp3/Pglyrp1/Ifitm2/Trim30a/Cav1/Gbp7/Ch25h/Ifitm1/Spint1/Cd74/Gbp2/Trim56/Trim25/Ptx3	16
BP	GO:0033007	negative regulation of mast cell activation involved in immune response	5/682	10/28564	1.7447e-06	1.63012e-05	9.38046e-06	Hmox1/Ptpn6/Lilrb4a/Cd84/Cd300a	5
BP	GO:0090306	meiotic spindle assembly	5/682	10/28564	1.7447e-06	1.63012e-05	9.38046e-06	Ccnb2/Aurka/Ndc80/Cenpe/Aspm	5
BP	GO:0150078	positive regulation of neuroinflammatory response	5/682	10/28564	1.7447e-06	1.63012e-05	9.38046e-06	Csf1r/Trem2/Nupr1/Ctsc/Plcg2	5
BP	GO:0002369	T cell cytokine production	9/682	48/28564	1.74586e-06	1.63012e-05	9.38046e-06	B2m/Vsir/Lilrb4a/Slc11a1/Sash3/Tnfrsf1b/Hfe/Arid5a/Ccr2	9
BP	GO:0002701	negative regulation of production of molecular mediator of immune response	9/682	48/28564	1.74586e-06	1.63012e-05	9.38046e-06	Bst2/Hmox1/Fcgr2b/Vsir/Lilrb4a/Tgfb1/Hfe/Parp3/Cd22	9
BP	GO:0032418	lysosome localization	12/682	91/28564	1.75889e-06	1.63703e-05	9.42022e-06	Fcer1g/Hmox1/Rac2/Lyn/Cd84/Myh9/Lat2/Milr1/Il4ra/Fes/Btk/Cd300a	12
BP	GO:1990849	vacuolar localization	12/682	91/28564	1.75889e-06	1.63703e-05	9.42022e-06	Fcer1g/Hmox1/Rac2/Lyn/Cd84/Myh9/Lat2/Milr1/Il4ra/Fes/Btk/Cd300a	12
BP	GO:1903707	negative regulation of hemopoiesis	14/682	125/28564	1.83177e-06	1.70215e-05	9.79493e-06	C1qc/Tmem176a/Tmem176b/Lyn/Mafb/Pglyrp1/Lilrb4a/Inpp5d/Cd44/Il4ra/Cebpa/Runx1/Cd74/Clec2d	14
BP	GO:0002712	regulation of B cell mediated immunity	11/682	76/28564	1.85807e-06	1.71835e-05	9.88817e-06	Fcer1g/Trem2/Fcgr3/Fcgr2b/Fcgr1/Ptpn6/Ptprc/Clcf1/Tgfb1/Parp3/Btk	11
BP	GO:0002889	regulation of immunoglobulin mediated immune response	11/682	76/28564	1.85807e-06	1.71835e-05	9.88817e-06	Fcer1g/Trem2/Fcgr3/Fcgr2b/Fcgr1/Ptpn6/Ptprc/Clcf1/Tgfb1/Parp3/Btk	11
BP	GO:0032677	regulation of interleukin-8 production	11/682	76/28564	1.85807e-06	1.71835e-05	9.88817e-06	Pycard/Chil1/Tlr2/Ptprc/Bcl3/Tlr7/Serpine1/Myd88/Cd74/Anxa4/Tlr1	11
BP	GO:0071459	protein localization to chromosome, centromeric region	7/682	26/28564	1.90017e-06	1.75449e-05	1.00961e-05	Cdk1/Cenpa/Aurkb/Bub1b/Ndc80/Ttk/Cenpq	7
BP	GO:0046209	nitric oxide metabolic process	12/682	92/28564	1.9793e-06	1.82466e-05	1.04999e-05	Aif1/Tspo/Cd34/Itgb2/Atp2b4/Tlr2/Cx3cr1/Cav1/Igf1/Tmem106a/Nos3/Ptx3	12
BP	GO:0070848	response to growth factor	38/682	691/28564	2.04749e-06	1.88453e-05	1.08445e-05	Sparc/Lgmn/Cldn5/Mef2c/Col4a2/Itgb5/Cdh5/Atp2b4/Spi1/Tgfbr2/Fgfrl1/Vsir/Cd44/Ccl2/Cav1/Knstrn/Col3a1/Eng/Npnt/Iqgap1/Chrdl1/Tgfb1/Gcnt2/Serpine1/Kdr/Nrros/Hhex/Acvrl1/Hfe/Runx1/Nos3/Col1a2/Shcbp1/Fst/Tbx1/Nfkbiz/Tek/Ltbp1	38
BP	GO:0030336	negative regulation of cell migration	23/682	312/28564	2.10631e-06	1.93561e-05	1.11384e-05	Aif1/Cldn5/Mef2c/Bst2/Timp1/Arhgdib/Atp2b4/Cx3cr1/Myh9/Cav1/Col3a1/Eng/Nfe2l2/Tie1/Tgfb1/Serpine1/Acvrl1/Ifitm1/Sp100/Cnn2/Ccr5/Cd74/Cd300a	23
BP	GO:0032637	interleukin-8 production	11/682	77/28564	2.12147e-06	1.93807e-05	1.11525e-05	Pycard/Chil1/Tlr2/Ptprc/Bcl3/Tlr7/Serpine1/Myd88/Cd74/Anxa4/Tlr1	11
BP	GO:0080164	regulation of nitric oxide metabolic process	11/682	77/28564	2.12147e-06	1.93807e-05	1.11525e-05	Aif1/Tspo/Cd34/Itgb2/Atp2b4/Tlr2/Cx3cr1/Cav1/Igf1/Tmem106a/Ptx3	11
BP	GO:0002724	regulation of T cell cytokine production	8/682	37/28564	2.12231e-06	1.93807e-05	1.11525e-05	B2m/Vsir/Lilrb4a/Sash3/Tnfrsf1b/Hfe/Arid5a/Ccr2	8
BP	GO:0031342	negative regulation of cell killing	8/682	37/28564	2.12231e-06	1.93807e-05	1.11525e-05	Lgals9/Cx3cr1/Ptprc/Nckap1l/Tgfb1/Havcr2/Tap1/Clec2d	8
BP	GO:0051495	positive regulation of cytoskeleton organization	18/682	204/28564	2.21591e-06	2.02037e-05	1.16261e-05	Pycard/Nes/Rhoc/S100a10/Plek/Pdlim4/Cav1/Flna/Nckap1l/Spag5/Vasp/Sh3pxd2b/Hck/Psrc1/Fes/Met/Edn1/Tek	18
BP	GO:0002244	hematopoietic progenitor cell differentiation	17/682	184/28564	2.25304e-06	2.051e-05	1.18024e-05	Pld4/Lyn/Top2a/Spi1/Ptpn6/Ptprc/Dact2/Nfe2l2/Tgfb1/Herc6/Apobec3/Kdr/Arl11/Runx1/Eif2ak2/Fst/Batf	17
BP	GO:0009894	regulation of catabolic process	48/682	977/28564	2.30043e-06	2.09043e-05	1.20293e-05	Gfap/Vim/Trem2/Gpx1/Tspo/Laptm5/Hmox1/Timp1/Pycard/Nupr1/Msn/Pbk/Ecscr/Anxa2/Irgm1/Atp2b4/Tlr2/Dap/Vsir/Wfs1/Trim30a/Cav1/Flna/Slc11a1/Il10ra/Cdc20/Igf1/Vip/Plk1/Tnfsf12/Igtp/Pde3b/Aurka/Kdr/Adam8/Mylip/Tnfrsf1b/Hfe/Slfn2/Rhbdf1/Dysf/Ang/Foxf2/Rasip1/Myd88/Zc3hav1/Apobec1/Casp1	48
BP	GO:0032964	collagen biosynthetic process	10/682	63/28564	2.30353e-06	2.09043e-05	1.20293e-05	Vim/Fn1/Serpinh1/Ccl2/Eng/Tgfb1/Serpine1/Col1a1/Col5a1/Ltbp1	10
BP	GO:0031343	positive regulation of cell killing	13/682	110/28564	2.32106e-06	2.10305e-05	1.21019e-05	Tyrobp/B2m/H2-D1/H2-K1/Itgam/Spi1/Ptprc/Ccl2/Cd5l/H2-Q7/Vav1/Hfe/Slamf6	13
BP	GO:0002437	inflammatory response to antigenic stimulus	11/682	78/28564	2.41706e-06	2.18663e-05	1.25829e-05	Fcer1g/Trem2/Gpx1/Cd68/Fcgr3/Hmgb2/Fcgr2b/Fcgr1/Lilrb4a/Gpr17/Btk	11
BP	GO:0050871	positive regulation of B cell activation	12/682	94/28564	2.4945e-06	2.24969e-05	1.29457e-05	Mef2c/Spi1/Inpp5d/Ptprc/Nckap1l/Clcf1/Tgfb1/Cdkn1a/Sash3/Il2rg/Cd74/Btk	12
BP	GO:2001057	reactive nitrogen species metabolic process	12/682	94/28564	2.4945e-06	2.24969e-05	1.29457e-05	Aif1/Tspo/Cd34/Itgb2/Atp2b4/Tlr2/Cx3cr1/Cav1/Igf1/Tmem106a/Nos3/Ptx3	12
BP	GO:0010959	regulation of metal ion transport	29/682	460/28564	2.50039e-06	2.25151e-05	1.29562e-05	B2m/Lcn2/Trem2/Cyba/Tspo/Fxyd5/Lyn/Lgals3/Atp2b4/Ptpn6/Cacna1g/Wfs1/Cd84/Cav1/Flna/P2ry6/Igf1/Vip/Tgfb1/Serpine1/Aplnr/Hfe/Plcg2/Nos3/Stom/Dysf/Cxcl10/Cracr2b/Capn3	29
BP	GO:0050765	negative regulation of phagocytosis	7/682	27/28564	2.51249e-06	2.25891e-05	1.29988e-05	Fcgr2b/Tlr2/Tgfb1/Dysf/Cnn2/Cd300lf/Cd300a	7
BP	GO:0051321	meiotic cell cycle	24/682	339/28564	2.57575e-06	2.31222e-05	1.33055e-05	Birc5/Top2a/Cks2/Mki67/Myh9/Cdc20/Ccnb2/Plk1/Xlr/Aurka/Bub1/Ncaph/Bub1b/Ndc80/Smc4/Fignl1/Rad54l/Ttk/Cenpe/Aspm/Edn1/Mastl/Nek2/Trip13	24
BP	GO:0008015	blood circulation	32/682	538/28564	2.63168e-06	2.35206e-05	1.35348e-05	Gpx1/Cyba/Cldn5/Hmox1/Cd34/Cdh5/C3ar1/Atp2b4/Cacna1g/Hbegf/Cav1/Flna/Eng/Fli1/Ccl4/F11r/Tbxas1/Tgfb1/Tnnc1/Kdr/Acvrl1/Itga1/Myh7/Ncf2/Nos3/Col1a2/Acta2/Kcnk6/Met/Erap1/Edn1/Gjc1	32
BP	GO:0022617	extracellular matrix disassembly	8/682	38/28564	2.63227e-06	2.35206e-05	1.35348e-05	Ctss/Pbxip1/Lcp1/Eng/Lamc1/Sh3pxd2b/Ets1/Pdpn	8
BP	GO:0043304	regulation of mast cell degranulation	8/682	38/28564	2.63227e-06	2.35206e-05	1.35348e-05	Fcer1g/Hmox1/Rac2/Lyn/Cd84/Il4ra/Fes/Cd300a	8
BP	GO:0048146	positive regulation of fibroblast proliferation	11/682	79/28564	2.74812e-06	2.45181e-05	1.41089e-05	Fn1/Anxa2/Ccna2/Ccnb1/Igf1/Tgfb1/Cdkn1a/Serpine1/Tgif1/Cd74/Cd248	11
BP	GO:0042176	regulation of protein catabolic process	25/682	364/28564	2.75257e-06	2.45203e-05	1.41101e-05	Gfap/Trem2/Gpx1/Timp1/Nupr1/Msn/Pbk/Ecscr/Anxa2/Wfs1/Trim30a/Cav1/Flna/Cdc20/Vip/Plk1/Tnfsf12/Aurka/Adam8/Mylip/Tnfrsf1b/Hfe/Rhbdf1/Dysf/Foxf2	25
BP	GO:0034101	erythrocyte homeostasis	16/682	167/28564	2.77383e-06	2.46718e-05	1.41973e-05	B2m/Hmox1/Hmgb2/Stat1/Isg15/Lyn/Mafb/Spi1/Inpp5d/Racgap1/Nckap1l/Dnase2a/Hcls1/Ampd3/Ikzf1/Ets1	16
BP	GO:0061028	establishment of endothelial barrier	9/682	51/28564	2.9713e-06	2.63879e-05	1.51848e-05	Cldn5/Msn/Tnfrsf1a/Cdh5/Pecam1/S1pr3/Sox18/F11r/Myd88	9
BP	GO:0045580	regulation of T cell differentiation	17/682	188/28564	3.0235e-06	2.68105e-05	1.5428e-05	Ctla2a/Lgals9/Tgfbr2/Vsir/Lilrb4a/Ptprc/Cd44/Nckap1l/Il4ra/Tgfb1/Sash3/Adam8/Runx1/Il2rg/Cd74/Nfkbiz/Ccr2	17
BP	GO:1904019	epithelial cell apoptotic process	15/682	149/28564	3.05771e-06	2.70726e-05	1.55788e-05	Hmox1/Nupr1/Ecscr/Cdh5/Tgfbr2/Wfs1/Igf1/Nfe2l2/Serpine1/Kdr/Casp8/Col18a1/Cd248/Nfkbiz/Tek	15
BP	GO:0003170	heart valve development	10/682	65/28564	3.09112e-06	2.72853e-05	1.57012e-05	Mef2c/Tnfrsf1a/Tgfbr2/Fgfrl1/Tie1/Tgfb1/Naglu/Tnfrsf1b/Aplnr/Nos3	10
BP	GO:2000401	regulation of lymphocyte migration	10/682	65/28564	3.09112e-06	2.72853e-05	1.57012e-05	Aif1/Pycard/Lgals9/Msn/Ecm1/Stk10/Adam8/Dock8/Cxcl10/Ccr2	10
BP	GO:0043367	CD4-positive, alpha-beta T cell differentiation	12/682	96/28564	3.12452e-06	2.74967e-05	1.58229e-05	Bcl3/Nckap1l/Il4ra/Tgfb1/Sash3/Runx1/Il2rg/Slamf6/Nfkbiz/Ccr2/Gimap1/Batf	12
BP	GO:0043535	regulation of blood vessel endothelial cell migration	12/682	96/28564	3.12452e-06	2.74967e-05	1.58229e-05	Mef2c/Hmox1/Atp2b4/Igf1/Nfe2l2/Tgfb1/Kdr/Acvrl1/Ets1/Nos3/Rhoj/Col18a1	12
BP	GO:0008630	intrinsic apoptotic signaling pathway in response to DNA damage	13/682	113/28564	3.1482e-06	2.76633e-05	1.59187e-05	Hmox1/Pycard/Nupr1/Bcl2a1b/Tnfrsf1a/Crip1/Cd44/Bcl3/Ifi204/Cdkn1a/Tnfrsf1b/Cd74/Bcl2a1a	13
BP	GO:0035909	aorta morphogenesis	8/682	39/28564	3.24261e-06	2.84499e-05	1.63714e-05	Tgfbr2/Efemp2/Col3a1/Eng/Naglu/Acvrl1/Notch4/Tbx1	8
BP	GO:0032928	regulation of superoxide anion generation	7/682	28/28564	3.28114e-06	2.87446e-05	1.65409e-05	Tyrobp/Cyba/Itgam/Itgb2/Hvcn1/Tgfb1/Pon3	7
BP	GO:0044839	cell cycle G2/M phase transition	15/682	150/28564	3.32375e-06	2.90741e-05	1.67306e-05	Nes/Ccnd1/Birc5/Cdk1/Ccna2/Ccnb1/Rrm1/Ccnb2/Plk1/Foxm1/Cdkn1a/Lmnb1/Ndc80/Clspn/Mastl	15
BP	GO:0046718	viral entry into host cell	12/682	97/28564	3.48915e-06	3.04751e-05	1.75368e-05	Ifitm3/Lgals1/Ifitm2/Trim30a/Cav1/Ch25h/Ifitm1/Spint1/Cd74/Trim56/Trim25/Ptx3	12
BP	GO:0046638	positive regulation of alpha-beta T cell differentiation	9/682	52/28564	3.51763e-06	3.06778e-05	1.76534e-05	Tgfbr2/Lilrb4a/Nckap1l/Il4ra/Sash3/Runx1/Il2rg/Nfkbiz/Ccr2	9
BP	GO:0042130	negative regulation of T cell proliferation	11/682	81/28564	3.53126e-06	3.07046e-05	1.76688e-05	Laptm5/Lgals9/Ptpn6/Vsir/Lilrb4a/Cd44/Gpnmb/Cd37/Tgfb1/Havcr2/Cd86	11
BP	GO:0045123	cellular extravasation	11/682	81/28564	3.53126e-06	3.07046e-05	1.76688e-05	Itgam/Itgb2/Cx3cr1/Selplg/Pecam1/Ccl2/F11r/Adam8/Gcnt1/Itga1/Ccr2	11
BP	GO:0000212	meiotic spindle organization	6/682	19/28564	3.77121e-06	3.26445e-05	1.87852e-05	Myh9/Ccnb2/Aurka/Ndc80/Cenpe/Aspm	6
BP	GO:0030214	hyaluronan catabolic process	6/682	19/28564	3.77121e-06	3.26445e-05	1.87852e-05	Hexb/Gusb/Hexa/Cd44/Tgfb1/Hmmr	6
BP	GO:0051315	attachment of mitotic spindle microtubules to kinetochore	6/682	19/28564	3.77121e-06	3.26445e-05	1.87852e-05	Birc5/Aurkb/Cdca8/Ndc80/Kif2c/Cenpe	6
BP	GO:0061351	neural precursor cell proliferation	18/682	212/28564	3.82411e-06	3.30533e-05	1.90204e-05	Grn/Fabp7/Ctsz/Nes/Lyn/Cx3cr1/Racgap1/Flna/Igf1/Tgfb1/C5ar1/Tacc3/Hhex/Shcbp1/Melk/Spint1/Aspm/Ccr5	18
BP	GO:0046632	alpha-beta T cell differentiation	14/682	133/28564	3.84188e-06	3.31576e-05	1.90804e-05	Tgfbr2/Lilrb4a/Bcl3/Nckap1l/Il4ra/Tgfb1/Sash3/Runx1/Il2rg/Slamf6/Nfkbiz/Ccr2/Gimap1/Batf	14
BP	GO:0045824	negative regulation of innate immune response	12/682	98/28564	3.89074e-06	3.35296e-05	1.92944e-05	Grn/Lgals9/Isg15/Ifi204/A2m/Tgfb1/Havcr2/Samhd1/Tap1/Dhx58/Clec2d/Parp14	12
BP	GO:0006026	aminoglycan catabolic process	8/682	40/28564	3.96889e-06	3.41524e-05	1.96529e-05	Hexb/Chil1/Gusb/Hexa/Pglyrp1/Cd44/Tgfb1/Hmmr	8
BP	GO:0007080	mitotic metaphase plate congression	9/682	53/28564	4.14806e-06	3.55889e-05	2.04795e-05	Birc5/Ccnb1/Aurkb/Cdca8/Cdca5/Ndc80/Psrc1/Kif2c/Cenpe	9
BP	GO:0007520	myoblast fusion	9/682	53/28564	4.14806e-06	3.55889e-05	2.04795e-05	Cd53/Myh9/Dock2/Il4ra/Ptgfrn/Ehd2/Cxcl10/Casp1/Ccl8	9
BP	GO:2000146	negative regulation of cell motility	23/682	325/28564	4.17321e-06	3.5752e-05	2.05733e-05	Aif1/Cldn5/Mef2c/Bst2/Timp1/Arhgdib/Atp2b4/Cx3cr1/Myh9/Cav1/Col3a1/Eng/Nfe2l2/Tie1/Tgfb1/Serpine1/Acvrl1/Ifitm1/Sp100/Cnn2/Ccr5/Cd74/Cd300a	23
BP	GO:0050829	defense response to Gram-negative bacterium	14/682	134/28564	4.19736e-06	3.59059e-05	2.06619e-05	B2m/Mpeg1/Trem2/Lyz2/Pycard/Hmgb2/Irgm1/Slc11a1/Vip/Igtp/Serpine1/Gsdmd/Nfkbiz/Casp1	14
BP	GO:0045132	meiotic chromosome segregation	13/682	116/28564	4.22662e-06	3.61031e-05	2.07754e-05	Top2a/Ccnb2/Plk1/Aurka/Bub1/Ncaph/Bub1b/Ndc80/Smc4/Ttk/Cenpe/Aspm/Trip13	13
BP	GO:1905820	positive regulation of chromosome separation	7/682	29/28564	4.23628e-06	3.61326e-05	2.07924e-05	Birc5/Aurkb/Cdca8/Ncaph/Smc4/Cenpe/Ncapg	7
BP	GO:0001912	positive regulation of leukocyte mediated cytotoxicity	12/682	99/28564	4.33246e-06	3.68989e-05	2.12333e-05	Tyrobp/B2m/H2-D1/H2-K1/Itgam/Spi1/Ptprc/Ccl2/H2-Q7/Vav1/Hfe/Slamf6	12
BP	GO:2001233	regulation of apoptotic signaling pathway	27/682	424/28564	4.58968e-06	3.90324e-05	2.2461e-05	Ctss/Ctsh/Trem2/Gpx1/Hmox1/Pycard/Hmgb2/Nupr1/Itga6/Ctsc/Lgals3/Cx3cr1/Tnfrsf12a/Ptprc/Cd44/Wfs1/Cav1/Ltbr/Igf1/Nfe2l2/Serpine1/Bub1/Casp8/Sp100/Fignl1/Cd74/Plaur	27
BP	GO:0007056	spindle assembly involved in female meiosis	4/682	6/28564	4.65124e-06	3.94406e-05	2.26959e-05	Ccnb2/Aurka/Ndc80/Cenpe	4
BP	GO:0014005	microglia development	4/682	6/28564	4.65124e-06	3.94406e-05	2.26959e-05	Csf1r/Itgam/Tlr2/Nrros	4
BP	GO:0002861	regulation of inflammatory response to antigenic stimulus	8/682	41/28564	4.82842e-06	4.0824e-05	2.3492e-05	Fcer1g/Trem2/Gpx1/Fcgr3/Fcgr2b/Fcgr1/Gpr17/Btk	8
BP	GO:0070269	pyroptosis	8/682	41/28564	4.82842e-06	4.0824e-05	2.3492e-05	Trem2/Pycard/Zbp1/Gsdmd/Naip2/Casp8/Casp1/Casp4	8
BP	GO:0048589	developmental growth	42/682	830/28564	4.86087e-06	4.10387e-05	2.36156e-05	Grn/Csf1r/Fn1/Gpx1/Lgmn/Mef2c/Cdk1/Cobl/Tgfbr2/Syt17/Tnfrsf12a/Cpne5/Hbegf/Ccnb1/Ecm1/Col3a1/Igf1/Iqgap1/Cela1/Ptgfrn/Tgfb1/Aurka/Sh3pxd2b/Cdkn1a/Serpine1/Sash3/Kdr/Hhex/Wwtr1/H19/Ikzf1/Akap13/Tnc/Dysf/Ccm2l/Aspm/Ccr5/Edn1/Ptx3/Tec/Plac8/Capn3	42
BP	GO:0051303	establishment of chromosome localization	11/682	84/28564	5.07106e-06	4.27512e-05	2.4601e-05	Birc5/Ccnb1/Aurkb/Cdca8/Spag5/Cdca5/Ndc80/Psrc1/Kif2c/Cenpe/Cenpq	11
BP	GO:0006816	calcium ion transport	28/682	452/28564	5.17294e-06	4.3547e-05	2.5059e-05	Cyba/Tspo/Lyn/Lgals3/Atp2b4/Ptpn6/Cacna1g/Ptprc/Wfs1/Cd84/Cav1/Flna/P2ry6/Igf1/Tgfb1/Serpine1/Gja4/Aplnr/Plcg2/Tmem37/Nos3/Dysf/Cxcl10/Cracr2b/Ccr5/Edn1/Ccl8/Capn3	28
BP	GO:0000727	double-strand break repair via break-induced replication	5/682	12/28564	5.26947e-06	4.41679e-05	2.54162e-05	Mcm5/Gins2/Mcm2/Mcm3/Mcm6	5
BP	GO:0002579	positive regulation of antigen processing and presentation	5/682	12/28564	5.26947e-06	4.41679e-05	2.54162e-05	Trem2/Pycard/Slc11a1/Cd74/H2-Ab1	5
BP	GO:0051987	positive regulation of attachment of spindle microtubules to kinetochore	5/682	12/28564	5.26947e-06	4.41679e-05	2.54162e-05	Birc5/Ccnb1/Aurkb/Cdca8/Cenpe	5
BP	GO:0030889	negative regulation of B cell proliferation	6/682	20/28564	5.27872e-06	4.41817e-05	2.54242e-05	Tyrobp/Fcgr2b/Lyn/Inpp5d/Btk/Cd300a	6
BP	GO:0044409	entry into host	12/682	101/28564	5.35008e-06	4.47146e-05	2.57309e-05	Ifitm3/Lgals1/Ifitm2/Trim30a/Cav1/Ch25h/Ifitm1/Spint1/Cd74/Trim56/Trim25/Ptx3	12
BP	GO:0001933	negative regulation of protein phosphorylation	24/682	354/28564	5.40562e-06	4.50389e-05	2.59175e-05	Pycard/Lyn/Pbk/Ptpn6/Lilrb4a/Ptprc/Pecam1/Ccnb1/Cav1/Eng/Igf1/Socs3/Plk1/Cdkn2c/Tgfb1/Cdkn1a/Hhex/Wwtr1/Met/Rasip1/Samsn1/Parp14/Mical1/Cd300a	24
BP	GO:0036037	CD8-positive, alpha-beta T cell activation	7/682	30/28564	5.4121e-06	4.50389e-05	2.59175e-05	Vsir/Lilrb4a/Nckap1l/Hfe/Runx1/Gimap1/Wdfy4	7
BP	GO:0090023	positive regulation of neutrophil chemotaxis	7/682	30/28564	5.4121e-06	4.50389e-05	2.59175e-05	Rac2/C3ar1/Nckap1l/C5ar1/Dysf/Cd74/Edn1	7
BP	GO:0007264	small GTPase mediated signal transduction	27/682	428/28564	5.45295e-06	4.5314e-05	2.60758e-05	Aif1/Hmox1/Rac2/Rhoc/Arhgdib/Rasgrf2/Cyth4/Abca1/Pecam1/Gpr17/Racgap1/Dock2/Col3a1/Igf1/F11r/Vav1/Foxm1/Stard8/Rasal3/Akap13/Col1a2/Rhoj/Arhgap30/Dock8/Pdpn/Met/Rasip1	27
BP	GO:0038061	NIK/NF-kappaB signaling	13/682	119/28564	5.61976e-06	4.66336e-05	2.68351e-05	Trem2/Laptm5/Chil1/Spi1/Tlr2/Tlr7/Havcr2/Eif2ak2/Cd86/Edn1/Tek/Ifi35/Tlr1	13
BP	GO:1902075	cellular response to salt	17/682	197/28564	5.6865e-06	4.71202e-05	2.71151e-05	B2m/Ly6a/Lgmn/Mef2c/Alox5ap/Ly6c1/Atp2b4/Syt17/Cpne5/Iqgap1/Tgm2/Cebpa/Plcg2/Ect2/Slc25a24/Adcy7/Capn3	17
BP	GO:0042531	positive regulation of tyrosine phosphorylation of STAT protein	9/682	55/28564	5.704e-06	4.71979e-05	2.71599e-05	Csf1r/Lyn/Tnfrsf1a/Pecam1/Igf1/Hcls1/Clcf1/Parp9/Parp14	9
BP	GO:0030261	chromosome condensation	8/682	42/28564	5.84043e-06	4.82582e-05	2.777e-05	Cdk1/Top2a/Ccnb1/Nusap1/Cdca5/Ncaph/Smc4/Ncapg	8
BP	GO:0001889	liver development	14/682	138/28564	5.92951e-06	4.8888e-05	2.81324e-05	Hmox1/Ccnd1/Vwf/Cobl/Mki67/Foxm1/Cebpa/Aurka/Lsr/Naglu/Hhex/Runx1/E2f8/Met	14
BP	GO:0030168	platelet activation	12/682	102/28564	5.93346e-06	4.8888e-05	2.81324e-05	Fcer1g/Lyn/Vwf/Ptpn6/Plek/Flna/Fermt3/F11r/Entpd1/Pdpn/Pf4/Tec	12
BP	GO:0002709	regulation of T cell mediated immunity	13/682	120/28564	6.16686e-06	5.07392e-05	2.91977e-05	B2m/H2-D1/H2-K1/Vsir/Lilrb4a/Ptprc/Nckap1l/H2-Q7/Sash3/Tnfrsf1b/Hfe/Arid5a/Ccr2	13
BP	GO:0006809	nitric oxide biosynthetic process	11/682	86/28564	6.39741e-06	5.25618e-05	3.02465e-05	Aif1/Tspo/Cd34/Itgb2/Atp2b4/Tlr2/Cx3cr1/Cav1/Igf1/Nos3/Ptx3	11
BP	GO:0046633	alpha-beta T cell proliferation	9/682	56/28564	6.65345e-06	5.45883e-05	3.14126e-05	Lgals9/Tgfbr2/Vsir/Lilrb4a/Ptprc/Cd44/Dock2/Rasal3/Ccr2	9
BP	GO:1902106	negative regulation of leukocyte differentiation	13/682	121/28564	6.76044e-06	5.5388e-05	3.18728e-05	C1qc/Tmem176a/Tmem176b/Lyn/Mafb/Pglyrp1/Lilrb4a/Inpp5d/Cd44/Il4ra/Runx1/Cd74/Clec2d	13
BP	GO:0006027	glycosaminoglycan catabolic process	7/682	31/28564	6.84711e-06	5.60192e-05	3.2236e-05	Hexb/Gusb/Hexa/Pglyrp1/Cd44/Tgfb1/Hmmr	7
BP	GO:0006879	intracellular iron ion homeostasis	10/682	71/28564	7.01163e-06	5.72043e-05	3.2918e-05	Lcn2/Ftl1/Hmox1/Slc40a1/Slc11a1/Naglu/Slc39a8/Hfe/Cybrd1/Frrs1	10
BP	GO:0008347	glial cell migration	10/682	71/28564	7.01163e-06	5.72043e-05	3.2918e-05	Vim/Hexb/Trem2/Fn1/Tspo/Cx3cr1/Ccl2/Col3a1/Ccl3/Ccr2	10
BP	GO:0032465	regulation of cytokinesis	11/682	87/28564	7.16726e-06	5.83921e-05	3.36015e-05	Birc5/Prc1/Racgap1/Aurkb/Cdca8/Plk1/Aurka/Kif20a/Ect2/E2f8/Kif23	11
BP	GO:0090594	inflammatory response to wounding	6/682	21/28564	7.24113e-06	5.89114e-05	3.39003e-05	Grn/Hmox1/Timp1/Cd44/Nfkbiz/Ccr2	6
BP	GO:0061008	hepaticobiliary system development	14/682	141/28564	7.61798e-06	6.18908e-05	3.56148e-05	Hmox1/Ccnd1/Vwf/Cobl/Mki67/Foxm1/Cebpa/Aurka/Lsr/Naglu/Hhex/Runx1/E2f8/Met	14
BP	GO:0035904	aorta development	10/682	72/28564	7.97013e-06	6.46614e-05	3.72091e-05	Tgfbr2/Efemp2/Col3a1/Eng/Naglu/Acvrl1/Aplnr/Notch4/Tbx1/Ltbp1	10
BP	GO:0010811	positive regulation of cell-substrate adhesion	14/682	142/28564	8.26865e-06	6.69899e-05	3.85491e-05	Fn1/Spp1/Itga6/S100a10/Efemp2/Ccdc80/Myh9/Flna/Npnt/Iqgap1/Kdr/Itga5/Fbln2/Tek	14
BP	GO:0140894	endolysosomal toll-like receptor signaling pathway	8/682	44/28564	8.40893e-06	6.80317e-05	3.91485e-05	Unc93b1/Cav1/Tlr7/Tlr13/Havcr2/Cd86/Rab7b/Myd88	8
BP	GO:0001780	neutrophil homeostasis	7/682	32/28564	8.58442e-06	6.92588e-05	3.98547e-05	Csf1r/Itgam/Fcgr2b/Lilrb4a/Cd44/Ccr2/Btk	7
BP	GO:0071624	positive regulation of granulocyte chemotaxis	7/682	32/28564	8.58442e-06	6.92588e-05	3.98547e-05	Rac2/C3ar1/Nckap1l/C5ar1/Dysf/Cd74/Edn1	7
BP	GO:0071241	cellular response to inorganic substance	19/682	247/28564	8.72886e-06	7.03266e-05	4.04691e-05	B2m/Fn1/Lgmn/Mef2c/Hmox1/Alox5ap/Syt17/Slc40a1/Cpne5/Nfe2l2/Hvcn1/Iqgap1/Cebpa/Hfe/Plcg2/Ect2/Slc25a24/Adcy7/Capn3	19
BP	GO:0043030	regulation of macrophage activation	9/682	58/28564	8.96341e-06	7.19175e-05	4.13846e-05	Grn/Trem2/Lgals9/Ctsc/Cst7/Cd84/Il4ra/Cebpa/Havcr2	9
BP	GO:0043536	positive regulation of blood vessel endothelial cell migration	9/682	58/28564	8.96341e-06	7.19175e-05	4.13846e-05	Hmox1/Igf1/Nfe2l2/Tgfb1/Kdr/Ets1/Nos3/Rhoj/Col18a1	9
BP	GO:0140895	cell surface toll-like receptor signaling pathway	9/682	58/28564	8.96341e-06	7.19175e-05	4.13846e-05	Trem2/Cyba/Lyn/Tlr2/Naglu/Ly96/Rab7b/Ifi35/Tlr1	9
BP	GO:0040008	regulation of growth	38/682	737/28564	9.03492e-06	7.21317e-05	4.15079e-05	Grn/Igfbp7/Fn1/Lgmn/Cyba/Mef2c/Bst2/Igfbp2/Creg1/Cdk1/Tgfbr2/Syt17/Tnfrsf12a/Cpne5/Cxcl16/Hbegf/Cd44/Wfs1/Ccnb1/Igf1/Ccnb2/Socs3/Cdkn2c/Csf2rb/Tgfb1/Sh3pxd2b/Cdkn1a/Serpine1/Sash3/H19/Acvrl1/Ikzf1/Psrc1/Tnc/Ccr5/Edn1/Plac8/Capn3	38
BP	GO:0000079	regulation of cyclin-dependent protein serine/threonine kinase activity	10/682	73/28564	9.03971e-06	7.21317e-05	4.15079e-05	Ccnd1/Ccna2/Ccnb1/Ccnb2/Plk1/Cdkn2c/Cdkn1a/Hhex/Psrc1/Ccnf	10
BP	GO:0045428	regulation of nitric oxide biosynthetic process	10/682	73/28564	9.03971e-06	7.21317e-05	4.15079e-05	Aif1/Tspo/Cd34/Itgb2/Atp2b4/Tlr2/Cx3cr1/Cav1/Igf1/Ptx3	10
BP	GO:0046637	regulation of alpha-beta T cell differentiation	10/682	73/28564	9.03971e-06	7.21317e-05	4.15079e-05	Tgfbr2/Lilrb4a/Nckap1l/Il4ra/Tgfb1/Sash3/Runx1/Il2rg/Nfkbiz/Ccr2	10
BP	GO:0048534	hematopoietic or lymphoid organ development	13/682	125/28564	9.66991e-06	7.70546e-05	4.43407e-05	Mafb/Slc40a1/Ptprc/Bcl3/Ltbr/Ccnb2/Tgfb1/Ikzf1/Tnfrsf11a/Pdpn/Cd248/Tbx1/Nfkbiz	13
BP	GO:0002260	lymphocyte homeostasis	11/682	90/28564	9.98146e-06	7.91038e-05	4.55199e-05	Mef2c/Lyn/Slc40a1/Cd44/Nckap1l/Ccnb2/Tcirg1/Tgfb1/Sash3/Cd74/Bcl2a1a	11
BP	GO:0014015	positive regulation of gliogenesis	11/682	90/28564	9.98146e-06	7.91038e-05	4.55199e-05	Gfap/Vim/Csf1r/Tspo/Lyn/Tlr2/Igf1/Clcf1/Tgfb1/Tnfrsf1b/Spint1	11
BP	GO:0031638	zymogen activation	11/682	90/28564	9.98146e-06	7.91038e-05	4.55199e-05	Ctsh/Ctsz/Lgmn/Pycard/S100a10/Vsir/Cd5l/Ifi204/Serpine1/Casp8/Plaur	11
BP	GO:0050000	chromosome localization	11/682	90/28564	9.98146e-06	7.91038e-05	4.55199e-05	Birc5/Ccnb1/Aurkb/Cdca8/Spag5/Cdca5/Ndc80/Psrc1/Kif2c/Cenpe/Cenpq	11
BP	GO:0001569	branching involved in blood vessel morphogenesis	8/682	45/28564	1.00145e-05	7.91497e-05	4.55464e-05	Col4a1/Tgfbr2/Eng/Kdr/Notch4/Tbx1/Edn1/Tek	8
BP	GO:0042092	type 2 immune response	8/682	45/28564	1.00145e-05	7.91497e-05	4.55464e-05	Lilrb4a/Bcl3/Ecm1/Il4ra/Clcf1/Cd74/Ccr2/Batf	8
BP	GO:0071902	positive regulation of protein serine/threonine kinase activity	17/682	206/28564	1.02907e-05	8.12224e-05	4.67391e-05	Csf1r/Mef2c/Ccnd1/Irgm1/Atp2b4/Ptprc/Fgd2/Igf1/Iqgap1/Igtp/Tgfb1/Adam8/Akap13/Psrc1/Tnfrsf11a/Edn1/Pik3r5	17
BP	GO:0035458	cellular response to interferon-beta	9/682	59/28564	1.03547e-05	8.16172e-05	4.69663e-05	Stat1/Gbp3/Irgm1/Ifit3/Ifi204/Gbp7/Igtp/Ifit1/Gbp2	9
BP	GO:0044546	NLRP3 inflammasome complex assembly	7/682	33/28564	1.06721e-05	8.40046e-05	4.83401e-05	Trem2/Pycard/Trim30a/Plcg2/Eif2ak2/Myd88/Btk	7
BP	GO:0051346	negative regulation of hydrolase activity	24/682	370/28564	1.13316e-05	8.90758e-05	5.12583e-05	Serpina3n/Grn/Gpx1/Timp1/Birc5/Cst7/Cd44/Serpinh1/Pecam1/Ifi204/Ecm1/Nckap1l/A2m/Igf1/F11r/Serpine1/Naip2/Renbp/Nos3/Spint1/Plaur/Mastl/Ptx3/Mical1	24
BP	GO:1904705	regulation of vascular associated smooth muscle cell proliferation	10/682	75/28564	1.15551e-05	9.07099e-05	5.21986e-05	Mef2c/Hmox1/Efemp2/Cav1/P2ry6/Igf1/Cdkn1a/Nqo2/Adamts1/Edn1	10
BP	GO:0097193	intrinsic apoptotic signaling pathway	22/682	322/28564	1.16865e-05	9.16176e-05	5.2721e-05	Trem2/Gpx1/Hmox1/Pycard/Nupr1/Bcl2a1b/Tnfrsf1a/Crip1/Cd44/Bcl3/Wfs1/Cav1/Ifi204/Nfe2l2/Cdkn1a/Bub1/Tnfrsf1b/Fignl1/Melk/Cd74/Plaur/Bcl2a1a	22
BP	GO:0032660	regulation of interleukin-17 production	8/682	46/28564	1.18708e-05	9.29377e-05	5.34806e-05	Tlr2/Vsir/Nckap1l/Tgfb1/Arid5a/Myd88/Slamf6/Btk	8
BP	GO:0035306	positive regulation of dephosphorylation	9/682	60/28564	1.19263e-05	9.31213e-05	5.35863e-05	Mef2c/Cdh5/Plek/Ptprc/Npnt/Tgfb1/Itga1/Cdca2/Cd300a	9
BP	GO:0071622	regulation of granulocyte chemotaxis	9/682	60/28564	1.19263e-05	9.31213e-05	5.35863e-05	Csf1r/Rac2/C3ar1/Ccl2/Nckap1l/C5ar1/Dysf/Cd74/Edn1	9
BP	GO:1902532	negative regulation of intracellular signal transduction	31/682	553/28564	1.22333e-05	9.53904e-05	5.4892e-05	Trem2/Gpx1/Pycard/Stat1/Lyn/Pbk/Atp2b4/Spi1/Ptpn6/Lilrb4a/Ptprc/Cd44/Wfs1/Cav1/Igf1/Nfe2l2/Foxm1/Pde3b/Aurka/Slc39a8/Casp8/Rasal3/Aplnr/Fignl1/Met/Rasip1/Cd74/Plaur/Cd22/Ifi35/Cd300a	31
BP	GO:0007144	female meiosis I	5/682	14/28564	1.28011e-05	9.96844e-05	5.7363e-05	Ccnb2/Aurka/Ndc80/Cenpe/Trip13	5
BP	GO:0032693	negative regulation of interleukin-10 production	6/682	23/28564	1.2933e-05	0.000100442	5.7799e-05	Tyrobp/Fcgr2b/Vsir/Lilrb4a/Cd84/Btk	6
BP	GO:0090231	regulation of spindle checkpoint	6/682	23/28564	1.2933e-05	0.000100442	5.7799e-05	Birc5/Ccnb1/Aurkb/Cdca8/Aurka/Ndc80	6
BP	GO:0002313	mature B cell differentiation involved in immune response	7/682	34/28564	1.31633e-05	0.000101823	5.85935e-05	Lgals1/Spi1/Irf8/Lilrb4a/Bcl3/Plcg2/Nfkbiz	7
BP	GO:0044319	wound healing, spreading of cells	7/682	34/28564	1.31633e-05	0.000101823	5.85935e-05	Cd151/Hbegf/Cd44/Flna/Acvrl1/Pdpn/Col5a1	7
BP	GO:0090505	epiboly involved in wound healing	7/682	34/28564	1.31633e-05	0.000101823	5.85935e-05	Cd151/Hbegf/Cd44/Flna/Acvrl1/Pdpn/Col5a1	7
BP	GO:0021782	glial cell development	13/682	129/28564	1.36297e-05	0.000105291	6.05892e-05	Gfap/C1qa/Vim/Grn/Csf1r/Trem2/Itgam/Tlr2/Ifngr1/Tgfb1/C5ar1/Naglu/Nrros	13
BP	GO:0030199	collagen fibril organization	9/682	61/28564	1.36968e-05	0.000105669	6.08069e-05	Anxa2/Efemp2/Serpinh1/Col3a1/Col5a2/Col1a2/Col1a1/Col18a1/Col5a1	9
BP	GO:0043123	positive regulation of I-kappaB kinase/NF-kappaB signaling	13/682	130/28564	1.48185e-05	0.000114171	6.56994e-05	S100a13/S100a4/Trim30a/Ltbr/Tgm2/Casp8/Tmem106a/Akap13/Myd88/Cd74/Zc3hav1/Trim25/Casp1	13
BP	GO:0031032	actomyosin structure organization	17/682	212/28564	1.4984e-05	0.000115294	6.63452e-05	Mef2c/Rhoc/Itgb5/S100a10/Pdlim4/Myh9/Racgap1/F11r/Sh3pxd2b/Myh7/Akap13/Ect2/Met/Cnn2/Edn1/Capn3/Myh11	17
BP	GO:0110053	regulation of actin filament organization	20/682	280/28564	1.523e-05	0.000117032	6.73453e-05	Tmsb10/Pycard/Arpc1b/Rhoc/S100a10/Esam/Tlr2/Capg/Plek/Pecam1/Pdlim4/Flna/Nckap1l/Gmfg/Hcls1/Vasp/F11r/Sh3pxd2b/Met/Plekhg2	20
BP	GO:0051258	protein polymerization	20/682	281/28564	1.60382e-05	0.000123079	7.08254e-05	Aif1/Tmsb10/Pycard/Arpc1b/Ube2c/Cdh5/Cobl/Esam/Tlr2/Capg/Pecam1/Tpx2/Cav1/Nckap1l/Hcls1/Vasp/Psrc1/Fes/Met/Plekhg2	20
BP	GO:0090504	epiboly	7/682	35/28564	1.61167e-05	0.000123519	7.10785e-05	Cd151/Hbegf/Cd44/Flna/Acvrl1/Pdpn/Col5a1	7
BP	GO:1904029	regulation of cyclin-dependent protein kinase activity	10/682	78/28564	1.64509e-05	0.000125914	7.24567e-05	Ccnd1/Ccna2/Ccnb1/Ccnb2/Plk1/Cdkn2c/Cdkn1a/Hhex/Psrc1/Ccnf	10
BP	GO:0055072	iron ion homeostasis	11/682	95/28564	1.68218e-05	0.000128584	7.39933e-05	B2m/Lcn2/Ftl1/Hmox1/Slc40a1/Slc11a1/Naglu/Slc39a8/Hfe/Cybrd1/Frrs1	11
BP	GO:0032930	positive regulation of superoxide anion generation	6/682	24/28564	1.68966e-05	0.000128986	7.42245e-05	Tyrobp/Cyba/Itgam/Itgb2/Hvcn1/Tgfb1	6
BP	GO:0042326	negative regulation of phosphorylation	25/682	405/28564	1.73713e-05	0.000132436	7.621e-05	Pycard/Nupr1/Lyn/Pbk/Ptpn6/Lilrb4a/Ptprc/Pecam1/Ccnb1/Cav1/Eng/Igf1/Socs3/Plk1/Cdkn2c/Tgfb1/Cdkn1a/Hhex/Wwtr1/Met/Rasip1/Samsn1/Parp14/Mical1/Cd300a	25
BP	GO:0002752	cell surface pattern recognition receptor signaling pathway	9/682	63/28564	1.7917e-05	0.000136418	7.85011e-05	Trem2/Cyba/Lyn/Tlr2/Naglu/Ly96/Rab7b/Ifi35/Tlr1	9
BP	GO:0003206	cardiac chamber morphogenesis	14/682	152/28564	1.8028e-05	0.000137083	7.8884e-05	Mef2c/Tgfbr2/Fgfrl1/Eng/Tgfb1/Tnnc1/Naglu/Aplnr/Myh7/Adamts1/Nos3/Ccm2l/Tbx1/Tek	14
BP	GO:1990874	vascular associated smooth muscle cell proliferation	10/682	79/28564	1.84368e-05	0.000140009	8.05674e-05	Mef2c/Hmox1/Efemp2/Cav1/P2ry6/Igf1/Cdkn1a/Nqo2/Adamts1/Edn1	10
BP	GO:0042102	positive regulation of T cell proliferation	12/682	114/28564	1.87078e-05	0.000141882	8.16453e-05	Aif1/Pycard/Igfbp2/Tgfbr2/Ptprc/Nckap1l/Igf1/Sash3/Rasal3/Havcr2/Cd86/Ccr2	12
BP	GO:0007076	mitotic chromosome condensation	5/682	15/28564	1.88243e-05	0.000142394	8.194e-05	Nusap1/Cdca5/Ncaph/Smc4/Ncapg	5
BP	GO:0150079	negative regulation of neuroinflammatory response	5/682	15/28564	1.88243e-05	0.000142394	8.194e-05	Grn/Trem2/Cst7/Igf1/Tnfrsf1b	5
BP	GO:0030890	positive regulation of B cell proliferation	8/682	49/28564	1.92646e-05	0.000144971	8.34228e-05	Mef2c/Ptprc/Nckap1l/Clcf1/Cdkn1a/Sash3/Cd74/Btk	8
BP	GO:0032620	interleukin-17 production	8/682	49/28564	1.92646e-05	0.000144971	8.34228e-05	Tlr2/Vsir/Nckap1l/Tgfb1/Arid5a/Myd88/Slamf6/Btk	8
BP	GO:0062208	positive regulation of pattern recognition receptor signaling pathway	8/682	49/28564	1.92646e-05	0.000144971	8.34228e-05	Cyba/Tlr2/Cav1/Slc15a3/Dhx58/Zc3hav1/Ifi35/Tlr1	8
BP	GO:1905521	regulation of macrophage migration	8/682	49/28564	1.92646e-05	0.000144971	8.34228e-05	Csf1r/Trem2/C3ar1/Cx3cr1/Ccl2/C5ar1/Cnn2/Ccr2	8
BP	GO:0140632	inflammasome complex assembly	7/682	36/28564	1.95969e-05	0.000147091	8.46427e-05	Trem2/Pycard/Trim30a/Plcg2/Eif2ak2/Myd88/Btk	7
BP	GO:2000406	positive regulation of T cell migration	7/682	36/28564	1.95969e-05	0.000147091	8.46427e-05	Aif1/Pycard/Lgals9/Adam8/Dock8/Cxcl10/Ccr2	7
BP	GO:0060348	bone development	19/682	262/28564	2.00259e-05	0.000150117	8.63843e-05	Tyrobp/Sparc/Mef2c/Ptpn6/Tgfbr2/Tmem119/Ptprc/Serpinh1/Flna/Ecm1/Col3a1/Igf1/Fli1/Sh3pxd2b/Kdr/Hspg2/Akap13/Col1a1/Bgn	19
BP	GO:0050854	regulation of antigen receptor-mediated signaling pathway	9/682	64/28564	2.04116e-05	0.000152811	8.79347e-05	Laptm5/Lyn/Lgals3/Ptpn6/Lilrb4a/Ptprc/Cmtm3/Cd22/Cd300a	9
BP	GO:1904035	regulation of epithelial cell apoptotic process	12/682	115/28564	2.04405e-05	0.000152831	8.79459e-05	Hmox1/Nupr1/Ecscr/Cdh5/Wfs1/Igf1/Nfe2l2/Serpine1/Kdr/Col18a1/Cd248/Tek	12
BP	GO:0000086	G2/M transition of mitotic cell cycle	13/682	134/28564	2.05336e-05	0.00015333	8.8233e-05	Nes/Ccnd1/Birc5/Cdk1/Ccna2/Ccnb1/Rrm1/Plk1/Foxm1/Cdkn1a/Lmnb1/Clspn/Mastl	13
BP	GO:0016321	female meiosis chromosome segregation	4/682	8/28564	2.08907e-05	0.0001552	8.9309e-05	Top2a/Plk1/Ncaph/Ttk	4
BP	GO:0034238	macrophage fusion	4/682	8/28564	2.08907e-05	0.0001552	8.9309e-05	Tyrobp/Trem2/Stat1/Cd44	4
BP	GO:0060836	lymphatic endothelial cell differentiation	4/682	8/28564	2.08907e-05	0.0001552	8.9309e-05	Sox18/Tie1/Acvrl1/Pdpn	4
BP	GO:2000425	regulation of apoptotic cell clearance	4/682	8/28564	2.08907e-05	0.0001552	8.9309e-05	Trem2/Ccl2/Tgm2/Cd300lf	4
BP	GO:0060333	type II interferon-mediated signaling pathway	6/682	25/28564	2.17846e-05	0.000161619	9.30029e-05	Stat1/Irgm1/Ifngr1/Igtp/Parp9/Parp14	6
BP	GO:0040013	negative regulation of locomotion	23/682	360/28564	2.18103e-05	0.000161619	9.30029e-05	Aif1/Cldn5/Mef2c/Bst2/Timp1/Arhgdib/Atp2b4/Cx3cr1/Myh9/Cav1/Col3a1/Eng/Nfe2l2/Tie1/Tgfb1/Serpine1/Acvrl1/Ifitm1/Sp100/Cnn2/Ccr5/Cd74/Cd300a	23
BP	GO:0002483	antigen processing and presentation of endogenous peptide antigen	8/682	50/28564	2.2458e-05	0.000165706	9.53549e-05	B2m/H2-D1/H2-K1/Tapbp/H2-Q7/Hfe/Tap1/Erap1	8
BP	GO:0019885	antigen processing and presentation of endogenous peptide antigen via MHC class I	8/682	50/28564	2.2458e-05	0.000165706	9.53549e-05	B2m/H2-D1/H2-K1/Tapbp/H2-Q7/Hfe/Tap1/Erap1	8
BP	GO:2000404	regulation of T cell migration	8/682	50/28564	2.2458e-05	0.000165706	9.53549e-05	Aif1/Pycard/Lgals9/Ecm1/Adam8/Dock8/Cxcl10/Ccr2	8
BP	GO:0030218	erythrocyte differentiation	14/682	155/28564	2.24759e-05	0.000165706	9.53549e-05	B2m/Hmgb2/Stat1/Isg15/Lyn/Mafb/Spi1/Inpp5d/Racgap1/Nckap1l/Dnase2a/Hcls1/Ikzf1/Ets1	14
BP	GO:1901222	regulation of NIK/NF-kappaB signaling	11/682	98/28564	2.26299e-05	0.00016663	9.58868e-05	Trem2/Laptm5/Spi1/Tlr2/Tlr7/Havcr2/Eif2ak2/Cd86/Edn1/Tek/Ifi35	11
BP	GO:0001913	T cell mediated cytotoxicity	10/682	81/28564	2.30327e-05	0.000168742	9.71019e-05	B2m/H2-D1/Ctsh/H2-K1/Ctsc/Ptprc/Nckap1l/H2-Q7/Hfe/Rab27a	10
BP	GO:0045453	bone resorption	10/682	81/28564	2.30327e-05	0.000168742	9.71019e-05	Ctss/Csf1r/Rac2/Spp1/Tmem119/Inpp5d/Fcgr4/Tcirg1/Adam8/Tnfrsf11a	10
BP	GO:0071277	cellular response to calcium ion	10/682	81/28564	2.30327e-05	0.000168742	9.71019e-05	Lgmn/Mef2c/Alox5ap/Syt17/Cpne5/Iqgap1/Plcg2/Ect2/Slc25a24/Capn3	10
BP	GO:2000107	negative regulation of leukocyte apoptotic process	10/682	81/28564	2.30327e-05	0.000168742	9.71019e-05	Fcer1g/Fcgr2b/Cd44/Bcl3/Aurkb/Hcls1/Dock8/Ccr5/Cd74/Bcl2a1a	10
BP	GO:0045920	negative regulation of exocytosis	7/682	37/28564	2.36743e-05	0.000173225	9.96813e-05	Hmox1/Lgals9/Spi1/Cd84/Nckap1l/Ccr2/Cd300a	7
BP	GO:0042088	T-helper 1 type immune response	8/682	51/28564	2.60834e-05	0.000190612	0.000109687	Bcl3/Slc11a1/Il4ra/Havcr2/Arid5a/Nfkbiz/Ccr2/H2-Ab1	8
BP	GO:0032880	regulation of protein localization	45/682	981/28564	2.62919e-05	0.000191895	0.000110425	Tyrobp/Ctsd/Fcer1g/Trem2/Itgam/Birc5/Ucp2/Msn/Tnfrsf1a/Lgals3/Cdk1/Atp2b4/Spi1/Tlr2/Lcp1/Lilrb4a/Pecam1/Ccl2/Trim30a/Myh9/Flna/Abi3/Edem1/Igf1/Vip/Iqgap1/Tcirg1/Plk1/Hcls1/Cdca5/Tgfb1/Pde3b/Wwtr1/Parp9/Hfe/Ndc80/Ect2/Sp100/Stom/Rhbdf1/Ang/Notch4/Trim25/Tek/Cenpq	45
BP	GO:0043312	neutrophil degranulation	5/682	16/28564	2.68429e-05	0.000195671	0.000112598	Itgam/Itgb2/Anxa3/Spi1/Myo1f	5
BP	GO:0051098	regulation of binding	25/682	416/28564	2.71232e-05	0.000197466	0.000113631	B2m/Ctsz/Cldn5/Hmox1/Lgals9/Hmgb2/Nes/S100a10/Anxa2/Cav1/Ifi204/Aurkb/Igf1/Plk1/Tgfb1/Aurka/Cdkn1a/Parp9/Hfe/Sp100/Dysf/Met/Ccm2l/Plaur/Nek2	25
BP	GO:0046426	negative regulation of receptor signaling pathway via JAK-STAT	6/682	26/28564	2.775e-05	0.000201525	0.000115967	Gbp3/Bcl3/Cav1/Socs3/Gbp7/Parp14	6
BP	GO:0150146	cell junction disassembly	6/682	26/28564	2.775e-05	0.000201525	0.000115967	C1qc/C1qb/C1qa/Trem2/Itgam/Cx3cr1	6
BP	GO:0051924	regulation of calcium ion transport	20/682	292/28564	2.78355e-05	0.000201894	0.000116179	Cyba/Tspo/Lyn/Lgals3/Ptpn6/Cacna1g/Wfs1/Cd84/Cav1/P2ry6/Igf1/Tgfb1/Serpine1/Aplnr/Plcg2/Nos3/Dysf/Cxcl10/Cracr2b/Capn3	20
BP	GO:0009595	detection of biotic stimulus	7/682	38/28564	2.84257e-05	0.000205662	0.000118348	Trem2/Tspo/Pglyrp1/Tlr2/Naip2/Ly96/Tlr1	7
BP	GO:0090022	regulation of neutrophil chemotaxis	7/682	38/28564	2.84257e-05	0.000205662	0.000118348	Rac2/C3ar1/Nckap1l/C5ar1/Dysf/Cd74/Edn1	7
BP	GO:0048844	artery morphogenesis	10/682	83/28564	2.85779e-05	0.000206507	0.000118833	Tgfbr2/Efemp2/Col3a1/Eng/Naglu/Acvrl1/Notch4/Tbx1/Prrx1/Edn1	10
BP	GO:0060840	artery development	12/682	119/28564	2.88468e-05	0.000208191	0.000119803	Tgfbr2/Efemp2/Col3a1/Eng/Naglu/Acvrl1/Aplnr/Notch4/Tbx1/Prrx1/Edn1/Ltbp1	12
BP	GO:0032663	regulation of interleukin-2 production	9/682	67/28564	2.97382e-05	0.000214359	0.000123352	Laptm5/Cd34/Lilrb4a/Ptprc/Sash3/Plcg2/Runx1/Havcr2/Ccr2	9
BP	GO:0045185	maintenance of protein location	11/682	101/28564	3.00964e-05	0.000216515	0.000124593	Tspo/Tmsb10/Lgals9/Srgn/Cav1/Flna/Nrros/Tacc3/Hk2/Sp100/Ltbp1	11
BP	GO:0010718	positive regulation of epithelial to mesenchymal transition	8/682	52/28564	3.01863e-05	0.000216515	0.000124593	Tgfbr2/Glipr2/Eng/Tgfb1/Gcnt2/Wwtr1/Col1a1/Pdpn	8
BP	GO:0050798	activated T cell proliferation	8/682	52/28564	3.01863e-05	0.000216515	0.000124593	Laptm5/Pycard/Igfbp2/Itgam/Itgb2/Lilrb4a/Igf1/Cd86	8
BP	GO:2000351	regulation of endothelial cell apoptotic process	8/682	52/28564	3.01863e-05	0.000216515	0.000124593	Ecscr/Cdh5/Nfe2l2/Serpine1/Kdr/Col18a1/Cd248/Tek	8
BP	GO:0002832	negative regulation of response to biotic stimulus	13/682	139/28564	3.0327e-05	0.00021711	0.000124935	Grn/Lgals9/Isg15/Ifi204/A2m/Tgfb1/Havcr2/Samhd1/Rab7b/Tap1/Dhx58/Clec2d/Parp14	13
BP	GO:0010721	negative regulation of cell development	21/682	318/28564	3.03439e-05	0.00021711	0.000124935	C1qc/B2m/Trem2/Tspo/Tmem176a/Tmem176b/Lyn/Mafb/Pglyrp1/Lilrb4a/Inpp5d/Cd44/S1pr3/Igf1/Il4ra/Cebpa/Tgfb1/Runx1/Ccr5/Cd74/Clec2d	21
BP	GO:0034762	regulation of transmembrane transport	33/682	636/28564	3.077e-05	0.000219889	0.000126534	Ctss/Lcn2/Trem2/Cyba/Mef2c/Clic1/Fxyd5/Lyn/Atp2b4/Rasgrf2/Ptpn6/Ccl2/Cav1/Flna/P2ry6/Igf1/Nfe2l2/Hvcn1/Tcirg1/Tgfb1/Aplnr/Plcg2/Hk2/Tmem37/Stom/Dysf/Cybb/Met/Cxcl10/Edn1/Ccr2/Htr3a/Capn3	33
BP	GO:0007179	transforming growth factor beta receptor signaling pathway	16/682	202/28564	3.08138e-05	0.000219931	0.000126558	Cldn5/Itgb5/Cdh5/Spi1/Tgfbr2/Ccl2/Cav1/Col3a1/Eng/Npnt/Tgfb1/Gcnt2/Nrros/Acvrl1/Col1a2/Ltbp1	16
BP	GO:0031214	biomineral tissue development	15/682	181/28564	3.20615e-05	0.000228556	0.000131522	Csf1r/Mef2c/Srgn/Spp1/Isg15/Tmem119/Mgp/Ecm1/Igf1/Tcirg1/Tgfb1/Nos3/Col1a2/Col1a1/Tbx1	15
BP	GO:0014910	regulation of smooth muscle cell migration	11/682	102/28564	3.30172e-05	0.000235081	0.000135276	Aif1/Mef2c/S100a11/Myh9/Cav1/P2ry6/Igf1/Nfe2l2/Iqgap1/Serpine1/Adamts1	11
BP	GO:0010714	positive regulation of collagen metabolic process	7/682	39/28564	3.39346e-05	0.000241022	0.000138695	Vim/Vsir/Ccl2/Eng/Tgfb1/Serpine1/Ltbp1	7
BP	GO:0045589	regulation of regulatory T cell differentiation	7/682	39/28564	3.39346e-05	0.000241022	0.000138695	Ctla2a/Lgals9/Vsir/Lilrb4a/Cd44/Tgfb1/Il2rg	7
BP	GO:0006022	aminoglycan metabolic process	12/682	121/28564	3.40758e-05	0.000241436	0.000138933	Hexb/Chil1/Gusb/Hexa/Pglyrp1/Cd44/Tgfb1/Naglu/Hmmr/Bgn/Chst14/Chst7	12
BP	GO:0044000	movement in host	12/682	121/28564	3.40758e-05	0.000241436	0.000138933	Ifitm3/Lgals1/Ifitm2/Trim30a/Cav1/Ch25h/Ifitm1/Spint1/Cd74/Trim56/Trim25/Ptx3	12
BP	GO:0051302	regulation of cell division	15/682	182/28564	3.41857e-05	0.000241626	0.000139043	Birc5/Prc1/Racgap1/Aurkb/Cdca8/Plk1/Tgfb1/Rbl1/Aurka/Kif20a/Ect2/E2f8/Kif23/Kif18b/Aspm	15
BP	GO:1902905	positive regulation of supramolecular fiber organization	15/682	182/28564	3.41857e-05	0.000241626	0.000139043	Pycard/Rhoc/S100a10/Efemp2/Plek/Pdlim4/Cav1/Flna/Nckap1l/Vasp/Sh3pxd2b/Psrc1/Fes/Met/Edn1	15
BP	GO:0019883	antigen processing and presentation of endogenous antigen	8/682	53/28564	3.48153e-05	0.00024548	0.00014126	B2m/H2-D1/H2-K1/Tapbp/H2-Q7/Hfe/Tap1/Erap1	8
BP	GO:0043370	regulation of CD4-positive, alpha-beta T cell differentiation	8/682	53/28564	3.48153e-05	0.00024548	0.00014126	Nckap1l/Il4ra/Tgfb1/Sash3/Runx1/Il2rg/Nfkbiz/Ccr2	8
BP	GO:0033622	integrin activation	6/682	27/28564	3.49607e-05	0.000245611	0.000141336	Fn1/Plek/Fermt3/Fblim1/Rasip1/Piezo1	6
BP	GO:0060143	positive regulation of syncytium formation by plasma membrane fusion	6/682	27/28564	3.49607e-05	0.000245611	0.000141336	Tyrobp/Trem2/Cd53/Il4ra/Ehd2/Ccl8	6
BP	GO:0098581	detection of external biotic stimulus	6/682	27/28564	3.49607e-05	0.000245611	0.000141336	Trem2/Pglyrp1/Tlr2/Naip2/Ly96/Tlr1	6
BP	GO:0031329	regulation of cellular catabolic process	37/682	755/28564	3.52015e-05	0.000246896	0.000142075	Gfap/Vim/Trem2/Tspo/Laptm5/Hmox1/Timp1/Pycard/Nupr1/Pbk/Anxa2/Irgm1/Atp2b4/Tlr2/Dap/Trim30a/Cav1/Slc11a1/Il10ra/Cdc20/Igf1/Plk1/Igtp/Aurka/Kdr/Adam8/Mylip/Tnfrsf1b/Hfe/Slfn2/Ang/Foxf2/Rasip1/Myd88/Zc3hav1/Apobec1/Casp1	37
BP	GO:0070228	regulation of lymphocyte apoptotic process	10/682	85/28564	3.52284e-05	0.000246896	0.000142075	Lyn/Lgals3/Cd44/Bcl3/Aurkb/Adam8/Casp8/Dock8/Cd74/Bcl2a1a	10
BP	GO:0072091	regulation of stem cell proliferation	11/682	103/28564	3.61791e-05	0.000253254	0.000145734	Hmgb2/Tgfbr2/Ptprc/Sox18/Cdkn2c/Foxm1/Cebpa/Tgfb1/Kdr/Eif2ak2/Prrx1	11
BP	GO:0001810	regulation of type I hypersensitivity	4/682	9/28564	3.68914e-05	0.000257311	0.000148068	Fcer1g/Fcgr3/Fcgr2b/Btk	4
BP	GO:0016068	type I hypersensitivity	4/682	9/28564	3.68914e-05	0.000257311	0.000148068	Fcer1g/Fcgr3/Fcgr2b/Btk	4
BP	GO:0031536	positive regulation of exit from mitosis	4/682	9/28564	3.68914e-05	0.000257311	0.000148068	Ube2c/Birc5/Cdca5/Tgfb1	4
BP	GO:0051603	proteolysis involved in protein catabolic process	38/682	786/28564	3.70158e-05	0.000257869	0.00014839	Ctss/Ctsh/Ctsz/Trem2/Gpx1/Lgmn/Laptm5/Ube2c/Nupr1/Psmb8/Isg15/Ctsc/Pbk/Ecscr/Sdf2l1/Rnf213/Psmb9/Wfs1/Cav1/Edem1/Uhrf1/Cdc20/Nfe2l2/Plk1/Herc6/Aurka/Naglu/Nrros/Wwtr1/Mylip/Casp8/Usp18/Hfe/Ube2l6/Rhbdf1/Foxf2/Trim25/Ccnf	38
BP	GO:0001771	immunological synapse formation	5/682	17/28564	3.72808e-05	0.000258478	0.00014874	Msn/Lgals3/Dock2/Havcr2/Dock8	5
BP	GO:0002883	regulation of hypersensitivity	5/682	17/28564	3.72808e-05	0.000258478	0.00014874	Fcer1g/Fcgr3/Fcgr2b/Fcgr1/Btk	5
BP	GO:0034134	toll-like receptor 2 signaling pathway	5/682	17/28564	3.72808e-05	0.000258478	0.00014874	Trem2/Cyba/Lyn/Tlr2/Tlr1	5
BP	GO:1902563	regulation of neutrophil activation	5/682	17/28564	3.72808e-05	0.000258478	0.00014874	Grn/Itgam/Itgb2/Spi1/Cd300a	5
BP	GO:1901224	positive regulation of NIK/NF-kappaB signaling	9/682	69/28564	3.77815e-05	0.000261637	0.000150558	Trem2/Laptm5/Tlr2/Tlr7/Havcr2/Eif2ak2/Cd86/Edn1/Ifi35	9
BP	GO:2000116	regulation of cysteine-type endopeptidase activity	18/682	251/28564	3.80515e-05	0.000263193	0.000151453	Ctsd/Gpx1/Lgmn/Laptm5/Pycard/Birc5/Stat1/Cst7/Dap/Cd44/Psmb9/Ifi204/Igf1/Naip2/Casp8/Plaur/Casp1/Mical1	18
BP	GO:1903510	mucopolysaccharide metabolic process	10/682	86/28564	3.90219e-05	0.000269585	0.000155132	Hexb/Gusb/Hexa/Cd44/Tgfb1/Naglu/Hmmr/Bgn/Chst14/Chst7	10
BP	GO:0032271	regulation of protein polymerization	16/682	206/28564	3.91014e-05	0.000269814	0.000155263	Tmsb10/Pycard/Arpc1b/Cdh5/Esam/Tlr2/Capg/Pecam1/Cav1/Nckap1l/Hcls1/Vasp/Psrc1/Fes/Met/Plekhg2	16
BP	GO:0002714	positive regulation of B cell mediated immunity	8/682	54/28564	4.00227e-05	0.000275191	0.000158358	Fcer1g/Trem2/Fcgr3/Fcgr1/Ptprc/Clcf1/Tgfb1/Btk	8
BP	GO:0002891	positive regulation of immunoglobulin mediated immune response	8/682	54/28564	4.00227e-05	0.000275191	0.000158358	Fcer1g/Trem2/Fcgr3/Fcgr1/Ptprc/Clcf1/Tgfb1/Btk	8
BP	GO:0061756	leukocyte adhesion to vascular endothelial cell	8/682	54/28564	4.00227e-05	0.000275191	0.000158358	Itgam/Itgb2/Cx3cr1/Selplg/Slc39a8/Gcnt1/Ets1/Ccr2	8
BP	GO:0048738	cardiac muscle tissue development	19/682	276/28564	4.09256e-05	0.000281067	0.000161739	Mef2c/Cdk1/Tgfbr2/Ccnb1/Eng/Igf1/Tgfb1/Tnnc1/Hspg2/Naglu/Casp8/Bvht/Myh7/Akap13/Met/Ccm2l/Edn1/Gjc1/Myh11	19
BP	GO:0001503	ossification	25/682	427/28564	4.1575e-05	0.000285191	0.000164112	Csf1r/Mef2c/Clic1/Srgn/Spp1/Isg15/Tmem119/Mgp/Ifi204/Ecm1/Npnt/Bmp1/Igf1/Tcirg1/Chrdl1/Cebpa/Tgfb1/Sh3pxd2b/Hspg2/Wwtr1/Col1a2/Tnfrsf11a/Ifitm1/Fignl1/Col1a1	25
BP	GO:0032147	activation of protein kinase activity	11/682	105/28564	4.32924e-05	0.000296622	0.00017069	Chil1/Tgfbr2/Tpx2/Slc11a1/Igf1/Cd86/Ect2/Ang/Clspn/Tlr1/Cd300a	11
BP	GO:0002455	humoral immune response mediated by circulating immunoglobulin	8/682	55/28564	4.58641e-05	0.000313136	0.000180193	C1qc/C1qb/C1qa/Trem2/Fcgr2b/Ptpn6/Ptprc/Bcl3	8
BP	GO:0032715	negative regulation of interleukin-6 production	8/682	55/28564	4.58641e-05	0.000313136	0.000180193	Tnfrsf1a/Ptpn6/Lilrb4a/Inpp5d/Cd84/Trim30a/Nckap1l/Havcr2	8
BP	GO:0072577	endothelial cell apoptotic process	8/682	55/28564	4.58641e-05	0.000313136	0.000180193	Ecscr/Cdh5/Nfe2l2/Serpine1/Kdr/Col18a1/Cd248/Tek	8
BP	GO:0032388	positive regulation of intracellular transport	15/682	187/28564	4.67748e-05	0.000318979	0.000183555	Itgam/Msn/Tnfrsf1a/Cdk1/Anxa2/Ccl2/Flna/Edem1/Spag5/Hcls1/Tgfb1/Ehd2/Ect2/Stom/Tek	15
BP	GO:1904036	negative regulation of epithelial cell apoptotic process	9/682	71/28564	4.75917e-05	0.000323037	0.00018589	Hmox1/Nupr1/Cdh5/Wfs1/Igf1/Nfe2l2/Serpine1/Kdr/Tek	9
BP	GO:0002446	neutrophil mediated immunity	7/682	41/28564	4.7592e-05	0.000323037	0.00018589	Itgam/Itgb2/Anxa3/Ncf1/Spi1/Myo1f/Myd88	7
BP	GO:0045601	regulation of endothelial cell differentiation	7/682	41/28564	4.7592e-05	0.000323037	0.00018589	Cldn5/Tnfrsf1a/Cdh5/S1pr3/F11r/Acvrl1/Notch4	7
BP	GO:0071604	transforming growth factor beta production	7/682	41/28564	4.7592e-05	0.000323037	0.00018589	Tyrobp/Fn1/Cd34/Col3a1/Nrros/Met/Ltbp1	7
BP	GO:1903531	negative regulation of secretion by cell	15/682	188/28564	4.97319e-05	0.000337168	0.000194022	Tspo/Hmox1/Lgals9/Ucp2/Tnfrsf1a/Spi1/Cd84/Nckap1l/Pde3b/Tnfrsf1b/Entpd1/Rhbdf1/Edn1/Ccr2/Cd300a	15
BP	GO:0033631	cell-cell adhesion mediated by integrin	5/682	18/28564	5.06068e-05	0.000341508	0.000196519	Podxl/Fermt3/Npnt/Itga5/Piezo1	5
BP	GO:0034501	protein localization to kinetochore	5/682	18/28564	5.06068e-05	0.000341508	0.000196519	Cdk1/Aurkb/Ndc80/Ttk/Cenpq	5
BP	GO:1903083	protein localization to condensed chromosome	5/682	18/28564	5.06068e-05	0.000341508	0.000196519	Cdk1/Aurkb/Ndc80/Ttk/Cenpq	5
BP	GO:2001185	regulation of CD8-positive, alpha-beta T cell activation	5/682	18/28564	5.06068e-05	0.000341508	0.000196519	Vsir/Lilrb4a/Nckap1l/Hfe/Runx1	5
BP	GO:0030203	glycosaminoglycan metabolic process	11/682	107/28564	5.15769e-05	0.000347651	0.000200054	Hexb/Gusb/Hexa/Pglyrp1/Cd44/Tgfb1/Naglu/Hmmr/Bgn/Chst14/Chst7	11
BP	GO:0070613	regulation of protein processing	9/682	72/28564	5.32519e-05	0.000358526	0.000206312	Ctla2a/Ctsz/S100a10/Cst7/Myh9/Serpine1/Timm23/Notch4/Plaur	9
BP	GO:1904893	negative regulation of receptor signaling pathway via STAT	6/682	29/28564	5.38695e-05	0.000362264	0.000208464	Gbp3/Bcl3/Cav1/Socs3/Gbp7/Parp14	6
BP	GO:0006690	icosanoid metabolic process	13/682	147/28564	5.45094e-05	0.000366144	0.000210696	Gpx1/Alox5ap/Tnfrsf1a/Ncf1/Tlr2/Hpgds/Ltc4s/Tbxas1/Ptges/Cyp4f18/Pdpn/Cd74/Edn1	13
BP	GO:0051209	release of sequestered calcium ion into cytosol	12/682	127/28564	5.4996e-05	0.000368987	0.000212332	Cyba/Lyn/Ptpn6/Ptprc/Flna/P2ry6/Tgfb1/Aplnr/Plcg2/Cxcl10/Ccr5/Capn3	12
BP	GO:2000403	positive regulation of lymphocyte migration	7/682	42/28564	5.59423e-05	0.000374904	0.000215737	Aif1/Pycard/Lgals9/Adam8/Dock8/Cxcl10/Ccr2	7
BP	GO:0061448	connective tissue development	20/682	307/28564	5.62544e-05	0.000376561	0.000216691	Mef2c/Pbxip1/C3ar1/Spi1/Tgfbr2/Mgp/Serpinh1/Ecm1/Col3a1/Bmp1/Igf1/Tgfb1/Sh3pxd2b/Hspg2/Arid5a/Col1a1/Bgn/Prrx1/Edn1/Col5a1	20
BP	GO:0044843	cell cycle G1/S phase transition	18/682	259/28564	5.72422e-05	0.000382733	0.000220242	Csf1r/Aif1/Ccnd1/Rrm2/Eif4ebp1/Atp2b4/Ccna2/Ptpn6/Gpnmb/Rrm1/Cdkn2c/Tcf19/Rbl1/Cdkn1a/Plcg2/Adamts1/Pdpn/Pole	18
BP	GO:0035023	regulation of Rho protein signal transduction	10/682	90/28564	5.78875e-05	0.000386603	0.000222469	Arhgdib/Rasgrf2/Abca1/Gpr17/Col3a1/F11r/Stard8/Akap13/Met/Rasip1	10
BP	GO:2001236	regulation of extrinsic apoptotic signaling pathway	14/682	169/28564	5.85335e-05	0.000390469	0.000224694	Gpx1/Hmox1/Pycard/Hmgb2/Itga6/Lgals3/Tnfrsf12a/Ptprc/Cav1/Ltbr/Igf1/Serpine1/Casp8/Sp100	14
BP	GO:0014812	muscle cell migration	12/682	128/28564	5.93895e-05	0.000394821	0.000227198	Aif1/Mef2c/S100a11/Myh9/Cav1/P2ry6/Igf1/Nfe2l2/Iqgap1/Serpine1/Adamts1/Met	12
BP	GO:0035303	regulation of dephosphorylation	12/682	128/28564	5.93895e-05	0.000394821	0.000227198	Mef2c/Cdh5/Plek/Ptprc/Nckap1l/Npnt/Iqgap1/Tgfb1/Itga1/Mastl/Cdca2/Cd300a	12
BP	GO:0051283	negative regulation of sequestering of calcium ion	12/682	128/28564	5.93895e-05	0.000394821	0.000227198	Cyba/Lyn/Ptpn6/Ptprc/Flna/P2ry6/Tgfb1/Aplnr/Plcg2/Cxcl10/Ccr5/Capn3	12
BP	GO:0034765	regulation of monoatomic ion transmembrane transport	27/682	492/28564	6.30002e-05	0.000418347	0.000240736	Ctss/Lcn2/Trem2/Cyba/Clic1/Fxyd5/Lyn/Atp2b4/Ptpn6/Ccl2/Cav1/Flna/P2ry6/Hvcn1/Tcirg1/Tgfb1/Aplnr/Plcg2/Tmem37/Stom/Dysf/Cybb/Cxcl10/Edn1/Ccr2/Htr3a/Capn3	27
BP	GO:0002377	immunoglobulin production	18/682	261/28564	6.32109e-05	0.000419268	0.000241266	B2m/Fcgr2b/Lilrb4a/Ptprc/Cd37/Tcirg1/Il4ra/Clcf1/Tgfb1/Sash3/Parp3/Samhd1/Cd86/Nfkbiz/Cd22/Btk/Batf/H2-Ab1	18
BP	GO:0045596	negative regulation of cell differentiation	36/682	748/28564	6.46377e-05	0.000428243	0.000246431	C1qc/B2m/Csf1r/Trem2/Tspo/Tmem176a/Tmem176b/Ccnd1/Lyn/Mafb/Pglyrp1/Tmem119/Lilrb4a/Inpp5d/Cd44/S1pr3/Cav1/Igf1/Nfe2l2/Il4ra/Cebpa/Tgfb1/Wwtr1/Acvrl1/Runx1/Col5a2/Fst/Cxcl10/Aspm/Ccr5/Cd74/Notch4/Tbx1/Clec2d/Col5a1/Ccl9	36
BP	GO:0070925	organelle assembly	43/682	958/28564	6.50406e-05	0.000430422	0.000247685	Ctsd/Mef2c/Cd34/Birc5/Nupr1/Msn/Irgm1/Bin2/Prc1/Lcp1/Rnf213/Cenpa/Tpx2/Racgap1/Flna/Aurkb/Cdca8/Spag5/Cdc20/Ccnb2/Rab32/Tcirg1/Plk1/Igtp/Aurka/Sh3pxd2b/Ehd2/Wwtr1/Kif11/Myh7/Hck/Akap13/Ndc80/Rab7b/Kif23/Dlgap5/Cenpe/Aspm/Haus4/Edn1/Lama5/Nek2/Capn3	43
BP	GO:0043277	apoptotic cell clearance	7/682	43/28564	6.54538e-05	0.000431683	0.00024841	Tyrobp/Trem2/Ccl2/Tgm2/Cd300lf/Xkr5/Ccr2	7
BP	GO:0045066	regulatory T cell differentiation	7/682	43/28564	6.54538e-05	0.000431683	0.00024841	Ctla2a/Lgals9/Vsir/Lilrb4a/Cd44/Tgfb1/Il2rg	7
BP	GO:2000516	positive regulation of CD4-positive, alpha-beta T cell activation	7/682	43/28564	6.54538e-05	0.000431683	0.00024841	Tgfbr2/Nckap1l/Il4ra/Sash3/Il2rg/Nfkbiz/Ccr2	7
BP	GO:0043032	positive regulation of macrophage activation	6/682	30/28564	6.59838e-05	0.000433704	0.000249573	Trem2/Lgals9/Ctsc/Il4ra/Cebpa/Havcr2	6
BP	GO:0045648	positive regulation of erythrocyte differentiation	6/682	30/28564	6.59838e-05	0.000433704	0.000249573	Hmgb2/Stat1/Isg15/Inpp5d/Nckap1l/Ets1	6
BP	GO:1900225	regulation of NLRP3 inflammasome complex assembly	6/682	30/28564	6.59838e-05	0.000433704	0.000249573	Trem2/Trim30a/Plcg2/Eif2ak2/Myd88/Btk	6
BP	GO:0048662	negative regulation of smooth muscle cell proliferation	9/682	74/28564	6.62869e-05	0.000435204	0.000250436	Aif1/Mef2c/Hmox1/Efemp2/Cav1/Vip/Cdkn1a/Nos3/Ang	9
BP	GO:0048015	phosphatidylinositol-mediated signaling	14/682	171/28564	6.65151e-05	0.00043621	0.000251015	Csf1r/Trem2/Fn1/Car8/Ptpn6/Igf1/Hcst/Hcls1/Ltk/Kdr/Plcg2/Cep55/Edn1/Tek	14
BP	GO:0010951	negative regulation of endopeptidase activity	15/682	193/28564	6.71153e-05	0.000438612	0.000252397	Serpina3n/Gpx1/Timp1/Birc5/Cst7/Cd44/Serpinh1/Ifi204/A2m/Igf1/Serpine1/Naip2/Renbp/Plaur/Mical1	15
BP	GO:0001878	response to yeast	5/682	19/28564	6.73337e-05	0.000438612	0.000252397	Ncf1/Vip/Plcg2/Ang/Ptx3	5
BP	GO:0002524	hypersensitivity	5/682	19/28564	6.73337e-05	0.000438612	0.000252397	Fcer1g/Fcgr3/Fcgr2b/Fcgr1/Btk	5
BP	GO:0070486	leukocyte aggregation	5/682	19/28564	6.73337e-05	0.000438612	0.000252397	Rac2/Msn/Cd44/Stk10/Adam8	5
BP	GO:1901550	regulation of endothelial cell development	5/682	19/28564	6.73337e-05	0.000438612	0.000252397	Cldn5/Tnfrsf1a/Cdh5/S1pr3/F11r	5
BP	GO:1903140	regulation of establishment of endothelial barrier	5/682	19/28564	6.73337e-05	0.000438612	0.000252397	Cldn5/Tnfrsf1a/Cdh5/S1pr3/F11r	5
BP	GO:0002639	positive regulation of immunoglobulin production	8/682	58/28564	6.78078e-05	0.000441206	0.00025389	Ptprc/Cd37/Il4ra/Clcf1/Tgfb1/Sash3/Cd86/Btk	8
BP	GO:0030324	lung development	17/682	239/28564	6.85569e-05	0.000445581	0.000256408	Sparc/Ctsh/Ctsz/Chil1/Tgfbr2/Mgp/Col3a1/Igf1/Lipa/Cebpa/Tgfb1/Kdr/Hhex/Nos3/Tnc/Pdpn/Lama5	17
BP	GO:0051282	regulation of sequestering of calcium ion	12/682	130/28564	6.90927e-05	0.000448563	0.000258124	Cyba/Lyn/Ptpn6/Ptprc/Flna/P2ry6/Tgfb1/Aplnr/Plcg2/Cxcl10/Ccr5/Capn3	12
BP	GO:0007017	microtubule-based process	43/682	961/28564	6.97749e-05	0.000452487	0.000260381	Tuba1c/Birc5/Tubb6/Cdh5/Atp2b4/Prc1/Ccnb1/Cenpa/Tpx2/Myh9/Cav1/Racgap1/Flna/Knstrn/Aurkb/Ckap2/Nusap1/Cdca8/Spag5/Cdc20/Ccnb2/Spc25/Plk1/Aurka/Kif4/Tacc3/Kif11/Kif20a/Ndc80/Parp3/Psrc1/Kif2c/Fes/Dysf/Kif23/Kif18b/Met/Dlgap5/Cenpe/Aspm/Haus4/Ccnf/Nek2	43
BP	GO:1903532	positive regulation of secretion by cell	23/682	389/28564	7.19002e-05	0.00046575	0.000268014	Fcer1g/Trem2/Itgam/Spp1/Itgb2/Lgals3/S100a10/Anxa2/Tlr2/Cacna1g/Myh9/Igf1/Vip/Il4ra/Clcf1/Tgfb1/Ptges/Hfe/Runx1/Tnfrsf11a/Ang/Rab27a/Edn1	23
BP	GO:0034502	protein localization to chromosome	11/682	111/28564	7.22945e-05	0.000467783	0.000269184	Cdk1/Spi1/Cenpa/Aurkb/Plk1/Cdca5/Bub1b/Ndc80/Parp3/Ttk/Cenpq	11
BP	GO:0001782	B cell homeostasis	7/682	44/28564	7.62461e-05	0.000492804	0.000283582	Mef2c/Lyn/Cd44/Nckap1l/Sash3/Cd74/Bcl2a1a	7
BP	GO:0032526	response to retinoic acid	10/682	93/28564	7.66916e-05	0.000493771	0.000284138	Ctsh/Mef2c/Lyn/Abca1/Tie1/Ltk/Runx1/Sp100/Tbx1/Tek	10
BP	GO:0045670	regulation of osteoclast differentiation	10/682	93/28564	7.66916e-05	0.000493771	0.000284138	Tyrobp/Csf1r/Trem2/Mafb/Lilrb4a/Inpp5d/Ccl3/Adam8/Clec2d/Ccl9	10
BP	GO:0048708	astrocyte differentiation	10/682	93/28564	7.66916e-05	0.000493771	0.000284138	Gfap/C1qa/Vim/Grn/Csf1r/Trem2/Ifngr1/Clcf1/C5ar1/Naglu	10
BP	GO:0032757	positive regulation of interleukin-8 production	8/682	59/28564	7.68201e-05	0.000493771	0.000284138	Pycard/Chil1/Tlr2/Tlr7/Serpine1/Myd88/Cd74/Tlr1	8
BP	GO:0050832	defense response to fungus	8/682	59/28564	7.68201e-05	0.000493771	0.000284138	Ncf1/Spi1/Cx3cr1/Vip/Zbp1/Tgfb1/Plcg2/Ang	8
BP	GO:0051048	negative regulation of secretion	16/682	218/28564	7.69303e-05	0.000493933	0.000284232	Tspo/Hmox1/Lgals9/Ucp2/Tnfrsf1a/Spi1/Cd84/Nckap1l/Pde3b/Tnfrsf1b/Entpd1/Rhbdf1/Cd74/Edn1/Ccr2/Cd300a	16
BP	GO:0070227	lymphocyte apoptotic process	11/682	112/28564	7.84667e-05	0.000503242	0.000289589	Lyn/Lgals3/Cd44/Bcl3/Aurkb/Adam8/Casp8/Dock8/Cd74/Bcl2a1a/Nfkbiz	11
BP	GO:0007265	Ras protein signal transduction	21/682	340/28564	7.94471e-05	0.000508409	0.000292562	Aif1/Arhgdib/Rasgrf2/Cyth4/Abca1/Pecam1/Gpr17/Racgap1/Dock2/Col3a1/Igf1/F11r/Foxm1/Stard8/Rasal3/Akap13/Col1a2/Rhoj/Pdpn/Met/Rasip1	21
BP	GO:1902074	response to salt	21/682	340/28564	7.94471e-05	0.000508409	0.000292562	B2m/Ly6a/Lgmn/Tspo/Mef2c/Alox5ap/Ly6c1/Atp2b4/Syt17/Cpne5/Cav1/Iqgap1/Tgm2/Cebpa/Plcg2/Ect2/Slc25a24/Adcy7/Apobec1/Casp1/Capn3	21
BP	GO:0030323	respiratory tube development	17/682	242/28564	7.9939e-05	0.000509713	0.000293312	Sparc/Ctsh/Ctsz/Chil1/Tgfbr2/Mgp/Col3a1/Igf1/Lipa/Cebpa/Tgfb1/Kdr/Hhex/Nos3/Tnc/Pdpn/Lama5	17
BP	GO:0051208	sequestering of calcium ion	12/682	132/28564	8.01332e-05	0.000509713	0.000293312	Cyba/Lyn/Ptpn6/Ptprc/Flna/P2ry6/Tgfb1/Aplnr/Plcg2/Cxcl10/Ccr5/Capn3	12
BP	GO:0010800	positive regulation of peptidyl-threonine phosphorylation	6/682	31/28564	8.01766e-05	0.000509713	0.000293312	Chil1/Irgm1/Plk1/Igtp/Tgfb1/Met	6
BP	GO:0048535	lymph node development	6/682	31/28564	8.01766e-05	0.000509713	0.000293312	Ltbr/Tgfb1/Ikzf1/Tnfrsf11a/Pdpn/Cd248	6
BP	GO:0050858	negative regulation of antigen receptor-mediated signaling pathway	6/682	31/28564	8.01766e-05	0.000509713	0.000293312	Laptm5/Lgals3/Ptpn6/Lilrb4a/Cd22/Cd300a	6
BP	GO:1905523	positive regulation of macrophage migration	6/682	31/28564	8.01766e-05	0.000509713	0.000293312	Csf1r/Trem2/C3ar1/Cx3cr1/Ccl2/C5ar1	6
BP	GO:0048017	inositol lipid-mediated signaling	14/682	174/28564	8.02642e-05	0.000509713	0.000293312	Csf1r/Trem2/Fn1/Car8/Ptpn6/Igf1/Hcst/Hcls1/Ltk/Kdr/Plcg2/Cep55/Edn1/Tek	14
BP	GO:0006029	proteoglycan metabolic process	10/682	94/28564	8.40123e-05	0.000532933	0.000306674	Hexb/Gusb/Hexa/Igf1/Naglu/Ndst3/Bgn/Btk/Chst14/Chst7	10
BP	GO:0008154	actin polymerization or depolymerization	15/682	197/28564	8.46411e-05	0.000536337	0.000308633	Aif1/Tmsb10/Pycard/Arpc1b/Cobl/Esam/Tlr2/Capg/Plek/Pecam1/Nckap1l/Hcls1/Vasp/Plekhg2/Mical1	15
BP	GO:0014909	smooth muscle cell migration	11/682	113/28564	8.50842e-05	0.000538558	0.000309911	Aif1/Mef2c/S100a11/Myh9/Cav1/P2ry6/Igf1/Nfe2l2/Iqgap1/Serpine1/Adamts1	11
BP	GO:0002643	regulation of tolerance induction	5/682	20/28564	8.80187e-05	0.00055532	0.000319557	Tgfbr2/Lilrb4a/Runx1/Havcr2/Cd86	5
BP	GO:0006268	DNA unwinding involved in DNA replication	5/682	20/28564	8.80187e-05	0.00055532	0.000319557	Mcm5/Gins2/Mcm2/Mcm3/Mcm6	5
BP	GO:0060099	regulation of phagocytosis, engulfment	5/682	20/28564	8.80187e-05	0.00055532	0.000319557	Trem2/Fcgr1/Nckap1l/Plcg2/Cd300a	5
BP	GO:0042771	intrinsic apoptotic signaling pathway in response to DNA damage by p53 class mediator	7/682	45/28564	8.84466e-05	0.000556812	0.000320415	Pycard/Nupr1/Cd44/Bcl3/Ifi204/Cdkn1a/Cd74	7
BP	GO:0046636	negative regulation of alpha-beta T cell activation	7/682	45/28564	8.84466e-05	0.000556812	0.000320415	Lgals9/Vsir/Cd44/Il4ra/Hfe/Runx1/Cd300a	7
BP	GO:0045669	positive regulation of osteoblast differentiation	9/682	77/28564	9.08091e-05	0.00057045	0.000328263	Mef2c/Clic1/Tmem119/Ifi204/Npnt/Igf1/Cebpa/Wwtr1/Ifitm1	9
BP	GO:1903317	regulation of protein maturation	9/682	77/28564	9.08091e-05	0.00057045	0.000328263	Ctla2a/Ctsz/S100a10/Cst7/Myh9/Serpine1/Timm23/Notch4/Plaur	9
BP	GO:0002246	wound healing involved in inflammatory response	4/682	11/28564	9.30008e-05	0.000581705	0.00033474	Hmox1/Timp1/Cd44/Ccr2	4
BP	GO:0032490	detection of molecule of bacterial origin	4/682	11/28564	9.30008e-05	0.000581705	0.00033474	Trem2/Tlr2/Ly96/Tlr1	4
BP	GO:0032815	negative regulation of natural killer cell activation	4/682	11/28564	9.30008e-05	0.000581705	0.00033474	Lgals9/Pglyrp1/Lilrb4a/Havcr2	4
BP	GO:0060623	regulation of chromosome condensation	4/682	11/28564	9.30008e-05	0.000581705	0.00033474	Ccnb1/Ncaph/Smc4/Ncapg	4
BP	GO:0003205	cardiac chamber development	15/682	199/28564	9.48146e-05	0.000592413	0.000340901	Mef2c/Tgfbr2/Fgfrl1/Eng/Tgfb1/Tnnc1/Naglu/Aplnr/Myh7/Adamts1/Nos3/Ccm2l/Tbx1/Tek/Ltbp1	15
BP	GO:0001945	lymph vessel development	6/682	32/28564	9.66979e-05	0.000602239	0.000346556	Sox18/Tie1/Kdr/Acvrl1/Pdpn/Tbx1	6
BP	GO:0002825	regulation of T-helper 1 type immune response	6/682	32/28564	9.66979e-05	0.000602239	0.000346556	Slc11a1/Il4ra/Havcr2/Arid5a/Ccr2/H2-Ab1	6
BP	GO:0043372	positive regulation of CD4-positive, alpha-beta T cell differentiation	6/682	32/28564	9.66979e-05	0.000602239	0.000346556	Nckap1l/Il4ra/Sash3/Il2rg/Nfkbiz/Ccr2	6
BP	GO:0060541	respiratory system development	18/682	270/28564	9.74323e-05	0.000606164	0.000348815	Sparc/Ctsh/Ctsz/Chil1/Tgfbr2/Fgfrl1/Mgp/Col3a1/Igf1/Lipa/Cebpa/Tgfb1/Kdr/Hhex/Nos3/Tnc/Pdpn/Lama5	18
BP	GO:0001974	blood vessel remodeling	8/682	61/28564	9.78388e-05	0.000608043	0.000349896	Mef2c/Flna/Igf1/Tgm2/Acvrl1/Nos3/Tbx1/Ccr2	8
BP	GO:0014706	striated muscle tissue development	19/682	296/28564	0.000103934	0.000645232	0.000371296	Mef2c/Cdk1/Tgfbr2/Ccnb1/Eng/Igf1/Tgfb1/Tnnc1/Hspg2/Naglu/Casp8/Bvht/Myh7/Akap13/Met/Ccm2l/Edn1/Gjc1/Myh11	19
BP	GO:0030001	metal ion transport	41/682	917/28564	0.000104174	0.000646033	0.000371757	B2m/Lcn2/Trem2/Cyba/Tspo/Fxyd5/Lyn/Lgals3/Atp2b4/Ptpn6/Cacna1g/Slc40a1/Ptprc/Wfs1/Slc39a1/Cd84/Cav1/Flna/P2ry6/Slc11a1/Igf1/Vip/Tgfb1/Serpine1/Gja4/Slc39a8/Aplnr/Hfe/Plcg2/Tmem37/Nos3/Pon3/Stom/Kcnk6/Dysf/Cxcl10/Cracr2b/Ccr5/Edn1/Ccl8/Capn3	41
BP	GO:0062197	cellular response to chemical stress	21/682	347/28564	0.000105768	0.000655222	0.000377045	Lcn2/Trem2/Gpx1/Aif1/Hmox1/Pycard/Itgam/Cav1/Nfe2l2/Hk3/Naglu/Nos3/Ect2/Melk/Dysf/Met/Slc25a24/Edn1/Casp1/Btk/Capn3	21
BP	GO:0010712	regulation of collagen metabolic process	8/682	62/28564	0.000110009	0.000680771	0.000391747	Vim/Fn1/Vsir/Ccl2/Eng/Tgfb1/Serpine1/Ltbp1	8
BP	GO:1901215	negative regulation of neuron death	18/682	273/28564	0.000112011	0.000692421	0.000398451	Lcn2/Grn/Lgmn/Mef2c/Hmox1/Cd34/Nes/Ccnd1/Birc5/Cx3cr1/Wfs1/Gpnmb/Igf1/Clcf1/C5ar1/Kdr/Adam8/Tnfrsf1b	18
BP	GO:0090266	regulation of mitotic cell cycle spindle assembly checkpoint	5/682	21/28564	0.000113262	0.000697928	0.00040162	Birc5/Ccnb1/Aurkb/Cdca8/Ndc80	5
BP	GO:1903504	regulation of mitotic spindle checkpoint	5/682	21/28564	0.000113262	0.000697928	0.00040162	Birc5/Ccnb1/Aurkb/Cdca8/Ndc80	5
BP	GO:1905153	regulation of membrane invagination	5/682	21/28564	0.000113262	0.000697928	0.00040162	Trem2/Fcgr1/Nckap1l/Plcg2/Cd300a	5
BP	GO:0071214	cellular response to abiotic stimulus	21/682	349/28564	0.000114588	0.000703905	0.000405059	Timp1/Pycard/Pbk/Pcna/Crip1/Cav1/Ifi204/Aurkb/Hvcn1/F11r/Tgfb1/Cdkn1a/Nos3/Ect2/Fignl1/Dysf/Col1a1/Cnn2/Casp1/Capn3/Piezo1	21
BP	GO:0104004	cellular response to environmental stimulus	21/682	349/28564	0.000114588	0.000703905	0.000405059	Timp1/Pycard/Pbk/Pcna/Crip1/Cav1/Ifi204/Aurkb/Hvcn1/F11r/Tgfb1/Cdkn1a/Nos3/Ect2/Fignl1/Dysf/Col1a1/Cnn2/Casp1/Capn3/Piezo1	21
BP	GO:0051592	response to calcium ion	12/682	137/28564	0.000114595	0.000703905	0.000405059	Lgmn/Mef2c/Alox5ap/Syt17/Cpne5/Cav1/Iqgap1/Plcg2/Ect2/Slc25a24/Apobec1/Capn3	12
BP	GO:0051100	negative regulation of binding	14/682	180/28564	0.000115336	0.000707707	0.000407247	B2m/Ctsz/Hmox1/Nes/Cav1/Ifi204/Aurkb/Aurka/Cdkn1a/Hfe/Sp100/Dysf/Ccm2l/Nek2	14
BP	GO:0010922	positive regulation of phosphatase activity	6/682	33/28564	0.000115815	0.000709899	0.000408509	Mef2c/Plek/Ptprc/Npnt/Itga1/Cd300a	6
BP	GO:0010001	glial cell differentiation	18/682	274/28564	0.00011728	0.000717369	0.000412807	Gfap/C1qa/Vim/Grn/Csf1r/Trem2/Itgam/Tlr2/Igf1/Ifngr1/Clcf1/Tgfb1/C5ar1/Naglu/Nrros/Tnfrsf1b/Spint1/Myd88	18
BP	GO:0043270	positive regulation of monoatomic ion transport	18/682	274/28564	0.00011728	0.000717369	0.000412807	Ctss/Lcn2/Trem2/Tspo/Lgals3/Wfs1/Ccl2/Cav1/Flna/P2ry6/Serpine1/Aplnr/Plcg2/Cxcl10/Edn1/Ccr2/Htr3a/Capn3	18
BP	GO:0030851	granulocyte differentiation	7/682	47/28564	0.000117623	0.000718711	0.000413579	C1qc/Spi1/Inpp5d/Hcls1/Cebpa/Ikzf1/Runx1	7
BP	GO:0050852	T cell receptor signaling pathway	12/682	138/28564	0.000122833	0.000749758	0.000431445	Laptm5/Lgals3/Ptpn6/Lilrb4a/Ptprc/Lcp2/Plcg2/Nfkbiz/Themis2/Tec/Btk/Cd300a	12
BP	GO:0001666	response to hypoxia	16/682	227/28564	0.000123485	0.000752946	0.00043328	Trem2/Hmox1/Cd34/Ucp2/Eif4ebp1/Cav1/Eng/Nfe2l2/Kdr/Adam8/Tacc3/Ang/Cybb/Edn1/Casp1/Tek	16
BP	GO:0046578	regulation of Ras protein signal transduction	15/682	204/28564	0.000125044	0.000761656	0.000438291	Arhgdib/Rasgrf2/Cyth4/Abca1/Gpr17/Dock2/Col3a1/Igf1/F11r/Foxm1/Stard8/Rasal3/Akap13/Met/Rasip1	15
BP	GO:0007163	establishment or maintenance of cell polarity	16/682	228/28564	0.000129931	0.000790595	0.000454944	Msn/Cdh5/Cenpa/Myh9/Dock2/Nckap1l/Spag5/Igf1/Tcirg1/Plk1/Parvg/Ndc80/Kif2c/Rhoj/Dock8/Tek	16
BP	GO:0038157	granulocyte-macrophage colony-stimulating factor signaling pathway	3/682	5/28564	0.000130741	0.000793034	0.000456348	Csf2ra/Csf2rb/Csf2rb2	3
BP	GO:1902564	negative regulation of neutrophil activation	3/682	5/28564	0.000130741	0.000793034	0.000456348	Grn/Spi1/Cd300a	3
BP	GO:1905821	positive regulation of chromosome condensation	3/682	5/28564	0.000130741	0.000793034	0.000456348	Ncaph/Smc4/Ncapg	3
BP	GO:0014013	regulation of gliogenesis	12/682	139/28564	0.000131574	0.000797255	0.000458777	Gfap/Vim/Csf1r/Trem2/Tspo/Lyn/Tlr2/Igf1/Clcf1/Tgfb1/Tnfrsf1b/Spint1	12
BP	GO:0098586	cellular response to virus	7/682	48/28564	0.000134894	0.000815225	0.000469118	Lgals9/Irgm1/Tlr7/Igtp/Tgfb1/Zc3hav1/Wdfy4	7
BP	GO:0051149	positive regulation of muscle cell differentiation	9/682	81/28564	0.00013496	0.000815225	0.000469118	Mef2c/Efemp2/Eng/Igf1/Lamc1/Tgfb1/Tbx1/Edn1/Piezo1	9
BP	GO:0140962	multicellular organismal-level chemical homeostasis	9/682	81/28564	0.00013496	0.000815225	0.000469118	B2m/Ctsh/Slc40a1/Wfs1/Slc11a1/Tgfb1/Kdr/Naglu/Hfe	9
BP	GO:0002468	dendritic cell antigen processing and presentation	4/682	12/28564	0.000136866	0.000821622	0.000472799	Cd68/Slc11a1/Fcgr4/Cd74	4
BP	GO:0002664	regulation of T cell tolerance induction	4/682	12/28564	0.000136866	0.000821622	0.000472799	Tgfbr2/Lilrb4a/Runx1/Cd86	4
BP	GO:0034135	regulation of toll-like receptor 2 signaling pathway	4/682	12/28564	0.000136866	0.000821622	0.000472799	Trem2/Cyba/Lyn/Tlr1	4
BP	GO:0071281	cellular response to iron ion	4/682	12/28564	0.000136866	0.000821622	0.000472799	B2m/Hmox1/Slc40a1/Hfe	4
BP	GO:0090232	positive regulation of spindle checkpoint	4/682	12/28564	0.000136866	0.000821622	0.000472799	Birc5/Aurkb/Cdca8/Ndc80	4
BP	GO:0090267	positive regulation of mitotic cell cycle spindle assembly checkpoint	4/682	12/28564	0.000136866	0.000821622	0.000472799	Birc5/Aurkb/Cdca8/Ndc80	4
BP	GO:0003176	aortic valve development	6/682	34/28564	0.000137811	0.000825591	0.000475083	Tnfrsf1a/Tgfbr2/Tie1/Tgfb1/Tnfrsf1b/Nos3	6
BP	GO:0071404	cellular response to low-density lipoprotein particle stimulus	6/682	34/28564	0.000137811	0.000825591	0.000475083	Fcer1g/Trem2/Cd68/Itgb2/Mylip/Myd88	6
BP	GO:0032091	negative regulation of protein binding	10/682	100/28564	0.00014156	0.000847175	0.000487503	B2m/Ctsz/Nes/Cav1/Aurkb/Aurka/Cdkn1a/Hfe/Dysf/Ccm2l	10
BP	GO:0010039	response to iron ion	5/682	22/28564	0.000143705	0.000857364	0.000493367	B2m/Hmox1/Slc40a1/Hfe/Cybrd1	5
BP	GO:0030852	regulation of granulocyte differentiation	5/682	22/28564	0.000143705	0.000857364	0.000493367	C1qc/Inpp5d/Hcls1/Ikzf1/Runx1	5
BP	GO:0051383	kinetochore organization	5/682	22/28564	0.000143705	0.000857364	0.000493367	Cenpa/Ndc80/Smc4/Dlgap5/Cenpe	5
BP	GO:0051897	positive regulation of protein kinase B signaling	11/682	120/28564	0.000146201	0.000871363	0.000501422	Gpx1/Chil1/Cx3cr1/Hbegf/Eng/Igf1/Hcls1/Tgfb1/Gcnt2/Adam8/Tek	11
BP	GO:0045732	positive regulation of protein catabolic process	15/682	207/28564	0.000146946	0.000874906	0.000503461	Trem2/Nupr1/Msn/Ecscr/Wfs1/Trim30a/Cav1/Cdc20/Vip/Plk1/Tnfsf12/Aurka/Adam8/Mylip/Tnfrsf1b	15
BP	GO:1903829	positive regulation of protein localization	27/682	519/28564	0.000151885	0.000903389	0.000519851	Tyrobp/Fcer1g/Trem2/Itgam/Msn/Tnfrsf1a/Lgals3/Cdk1/Atp2b4/Tlr2/Pecam1/Ccl2/Myh9/Flna/Edem1/Igf1/Iqgap1/Hcls1/Tgfb1/Wwtr1/Parp9/Ndc80/Ect2/Stom/Ang/Tek/Cenpq	27
BP	GO:0010543	regulation of platelet activation	7/682	49/28564	0.000154166	0.000915086	0.000526582	Fcer1g/Lyn/Plek/Flna/F11r/Pdpn/Tec	7
BP	GO:0032728	positive regulation of interferon-beta production	7/682	49/28564	0.000154166	0.000915086	0.000526582	Hmgb2/Isg15/Tlr2/Irf7/Tlr7/Zc3hav1/Trim56	7
BP	GO:0002719	negative regulation of cytokine production involved in immune response	6/682	35/28564	0.00016299	0.00096549	0.000555587	Bst2/Hmox1/Vsir/Lilrb4a/Tgfb1/Hfe	6
BP	GO:0055094	response to lipoprotein particle	6/682	35/28564	0.00016299	0.00096549	0.000555587	Fcer1g/Trem2/Cd68/Itgb2/Mylip/Myd88	6
BP	GO:0033628	regulation of cell adhesion mediated by integrin	7/682	50/28564	0.000175607	0.00103917	0.000597987	Lyn/Ptpn6/Podxl/Fermt3/Nckap1l/Serpine1/Piezo1	7
BP	GO:0045591	positive regulation of regulatory T cell differentiation	5/682	23/28564	0.00018003	0.00106318	0.000611804	Lgals9/Vsir/Lilrb4a/Tgfb1/Il2rg	5
BP	GO:0071800	podosome assembly	5/682	23/28564	0.00018003	0.00106318	0.000611804	Msn/Bin2/Lcp1/Sh3pxd2b/Hck	5
BP	GO:0043502	regulation of muscle adaptation	10/682	103/28564	0.000180998	0.00106782	0.00061447	Aif1/Mef2c/Tnfrsf1a/Atp2b4/Igf1/Tnnc1/Tnfrsf1b/Myh7/Nos3/Edn1	10
BP	GO:0051051	negative regulation of transport	27/682	526/28564	0.00018838	0.00111024	0.000638883	Tspo/Hmox1/Lgals9/Fcgr2b/Ucp2/Tnfrsf1a/Lgals3/Spi1/Tlr2/Cd84/Cav1/Nckap1l/Vip/Tgfb1/Pde3b/Tnfrsf1b/Nos3/Entpd1/Sp100/Rhbdf1/Dysf/Cnn2/Cd300lf/Cd74/Edn1/Ccr2/Cd300a	27
BP	GO:0060485	mesenchyme development	19/682	310/28564	0.000188803	0.00111161	0.00063967	Fn1/Mef2c/Tgfbr2/Glipr2/Flna/Eng/Tgfb1/Gcnt2/Wwtr1/Acvrl1/Aplnr/Nos3/Col1a1/Pdpn/Notch4/Tbx1/Plaur/Edn1/Lama5	19
BP	GO:0009100	glycoprotein metabolic process	21/682	362/28564	0.00018954	0.00111481	0.000641515	Hexb/Gusb/Hexa/Hbegf/Edem1/Igf1/Cela1/Gcnt2/Eogt/Naglu/Slc39a8/Gcnt1/Tmem106a/Ndst3/Bgn/Ptx3/Btk/Chst14/Gal3st4/B4galt1/Chst7	21
BP	GO:0032967	positive regulation of collagen biosynthetic process	6/682	36/28564	0.000191668	0.0011262	0.000648065	Vim/Ccl2/Eng/Tgfb1/Serpine1/Ltbp1	6
BP	GO:0002885	positive regulation of hypersensitivity	4/682	13/28564	0.000193965	0.00113625	0.00065385	Fcer1g/Fcgr3/Fcgr1/Btk	4
BP	GO:0030174	regulation of DNA-templated DNA replication initiation	4/682	13/28564	0.000193965	0.00113625	0.00065385	Mcm5/Mcm2/Mcm3/Mcm6	4
BP	GO:0090235	regulation of metaphase plate congression	4/682	13/28564	0.000193965	0.00113625	0.00065385	Birc5/Aurkb/Cdca8/Spag5	4
BP	GO:0018210	peptidyl-threonine modification	11/682	124/28564	0.000195531	0.00114427	0.000658466	Chil1/Cdk1/Pbk/Irgm1/Tgfbr2/Plk1/Igtp/Tgfb1/Eogt/Ttk/Met	11
BP	GO:0002381	immunoglobulin production involved in immunoglobulin-mediated immune response	9/682	85/28564	0.000195758	0.00114445	0.000658567	B2m/Ptprc/Clcf1/Tgfb1/Parp3/Nfkbiz/Btk/Batf/H2-Ab1	9
BP	GO:0030041	actin filament polymerization	13/682	167/28564	0.000198488	0.00115924	0.000667081	Aif1/Tmsb10/Pycard/Arpc1b/Cobl/Esam/Tlr2/Capg/Pecam1/Nckap1l/Hcls1/Vasp/Plekhg2	13
BP	GO:0046456	icosanoid biosynthetic process	7/682	51/28564	0.000199395	0.0011622	0.000668785	Alox5ap/Hpgds/Ltc4s/Tbxas1/Ptges/Cd74/Edn1	7
BP	GO:0046640	regulation of alpha-beta T cell proliferation	7/682	51/28564	0.000199395	0.0011622	0.000668785	Lgals9/Tgfbr2/Vsir/Ptprc/Cd44/Rasal3/Ccr2	7
BP	GO:0030856	regulation of epithelial cell differentiation	13/682	168/28564	0.000210534	0.0012259	0.000705439	Csf1r/Cldn5/Ccnd1/Tnfrsf1a/Cdh5/S1pr3/Cav1/F11r/Serpine1/Wwtr1/Acvrl1/Fst/Notch4	13
BP	GO:0032608	interferon-beta production	8/682	68/28564	0.000212187	0.00123306	0.000709559	Pycard/Hmgb2/Isg15/Tlr2/Irf7/Tlr7/Zc3hav1/Trim56	8
BP	GO:0032648	regulation of interferon-beta production	8/682	68/28564	0.000212187	0.00123306	0.000709559	Pycard/Hmgb2/Isg15/Tlr2/Irf7/Tlr7/Zc3hav1/Trim56	8
BP	GO:0007423	sensory organ development	31/682	646/28564	0.000215252	0.00124962	0.000719089	C1qb/Vim/Grn/Igfbp7/H2-K1/Col4a1/Mafb/Tgfbr2/Ifi204/Lrig1/Igf1/Tcirg1/Chrdl1/Cebpa/Tgfb1/Mcm2/Sh3pxd2b/Kdr/Naglu/Acvrl1/Ikzf1/Col5a2/Cryba4/Rhoj/Crybb1/Tgif1/Foxf2/Tbx1/Prrx1/Edn1/Col5a1	31
BP	GO:0060537	muscle tissue development	26/682	503/28564	0.00022092	0.00128125	0.000737287	Gpx1/Mef2c/Nupr1/Cdk1/Tgfbr2/Efemp2/Ccnb1/Cav1/Col3a1/Eng/Igf1/Tgfb1/Tnnc1/Hspg2/Naglu/Casp8/Bvht/Myh7/Akap13/Dysf/Met/Ccm2l/Tbx1/Edn1/Gjc1/Myh11	26
BP	GO:0002710	negative regulation of T cell mediated immunity	5/682	24/28564	0.00022296	0.00128794	0.000741141	Vsir/Lilrb4a/Ptprc/Nckap1l/Hfe	5
BP	GO:0002864	regulation of acute inflammatory response to antigenic stimulus	5/682	24/28564	0.00022296	0.00128794	0.000741141	Fcer1g/Fcgr3/Fcgr2b/Fcgr1/Btk	5
BP	GO:0043011	myeloid dendritic cell differentiation	5/682	24/28564	0.00022296	0.00128794	0.000741141	Spi1/Tgfbr2/Ltbr/Tgfb1/Batf	5
BP	GO:0150105	protein localization to cell-cell junction	5/682	24/28564	0.00022296	0.00128794	0.000741141	Cdh5/Pecam1/Flna/F11r/Lsr	5
BP	GO:0014912	negative regulation of smooth muscle cell migration	6/682	37/28564	0.000224183	0.00129244	0.00074373	Aif1/Mef2c/Myh9/Cav1/Nfe2l2/Serpine1	6
BP	GO:0097242	amyloid-beta clearance	6/682	37/28564	0.000224183	0.00129244	0.00074373	Trem2/Itgam/Itgb2/Ifngr1/C5ar1/Msr1	6
BP	GO:2000177	regulation of neural precursor cell proliferation	11/682	126/28564	0.000225065	0.00129624	0.000745917	Ctsz/Nes/Lyn/Cx3cr1/Flna/Igf1/Tgfb1/Shcbp1/Spint1/Aspm/Ccr5	11
BP	GO:0007169	transmembrane receptor protein tyrosine kinase signaling pathway	30/682	619/28564	0.000228973	0.00131745	0.000758119	Ctsd/Csf1r/Lgmn/Col4a1/Col4a2/Igfbp2/Lyn/Eif4ebp1/Fgfrl1/Hbegf/Ccl2/Lcp2/Igf1/Socs3/Iqgap1/Tie1/Ltk/Tgfb1/Kdr/Hhex/Itga1/Hck/Blnk/Shcbp1/Rhbdf1/Col1a1/Met/Plaur/Shkbp1/Tek	30
BP	GO:0031330	negative regulation of cellular catabolic process	16/682	240/28564	0.000233443	0.00134183	0.000772153	Trem2/Tspo/Hmox1/Timp1/Nupr1/Pbk/Anxa2/Atp2b4/Dap/Slc11a1/Il10ra/Hfe/Slfn2/Rasip1/Myd88/Apobec1	16
BP	GO:0060415	muscle tissue morphogenesis	9/682	87/28564	0.000233799	0.00134256	0.000772569	Efemp2/Col3a1/Eng/Tgfb1/Tnnc1/Naglu/Myh7/Ccm2l/Tbx1	9
BP	GO:0048524	positive regulation of viral process	8/682	69/28564	0.00023506	0.00134847	0.000775969	Lgals1/Top2a/Gbp3/Trim30a/Kpna2/Gbp7/Stom/Cd74	8
BP	GO:0045861	negative regulation of proteolysis	21/682	368/28564	0.000236784	0.00135702	0.000780891	Serpina3n/Ctla2a/Ctsz/Gpx1/Timp1/Birc5/Pbk/Cst7/Cd44/Serpinh1/Ifi204/Ecm1/A2m/Igf1/Serpine1/Naip2/Hfe/Renbp/Spint1/Plaur/Mical1	21
BP	GO:0006261	DNA-templated DNA replication	12/682	148/28564	0.00023727	0.00135846	0.000781722	Pcna/Pold4/Mcm5/Gins2/Rrm1/Mcm2/Fam111a/Mcm3/Mcm6/Samhd1/E2f8/Pole	12
BP	GO:0097553	calcium ion transmembrane import into cytosol	14/682	193/28564	0.000239261	0.00136717	0.000786733	Cyba/Lyn/Ptpn6/Cacna1g/Ptprc/Cav1/Flna/P2ry6/Tgfb1/Aplnr/Plcg2/Cxcl10/Ccr5/Capn3	14
BP	GO:1902806	regulation of cell cycle G1/S phase transition	14/682	193/28564	0.000239261	0.00136717	0.000786733	Csf1r/Aif1/Ccnd1/Rrm2/Atp2b4/Ptpn6/Gpnmb/Rrm1/Cdkn2c/Rbl1/Cdkn1a/Plcg2/Adamts1/Pdpn	14
BP	GO:0003007	heart morphogenesis	18/682	291/28564	0.00024682	0.00140898	0.000810793	Mef2c/Tgfbr2/Fgfrl1/Flna/Eng/Tgfb1/Tnnc1/Naglu/Acvrl1/Aplnr/Myh7/Adamts1/Nos3/Ccm2l/Tbx1/Edn1/Col5a1/Tek	18
BP	GO:0042307	positive regulation of protein import into nucleus	7/682	53/28564	0.000254766	0.00145292	0.000836075	Tnfrsf1a/Cdk1/Flna/Hcls1/Tgfb1/Ect2/Tek	7
BP	GO:0002434	immune complex clearance	3/682	6/28564	0.00025683	0.00145471	0.000837104	Fcgr2b/Ccl2/Ccr2	3
BP	GO:0034239	regulation of macrophage fusion	3/682	6/28564	0.00025683	0.00145471	0.000837104	Tyrobp/Trem2/Stat1	3
BP	GO:0043305	negative regulation of mast cell degranulation	3/682	6/28564	0.00025683	0.00145471	0.000837104	Hmox1/Cd84/Cd300a	3
BP	GO:0043378	positive regulation of CD8-positive, alpha-beta T cell differentiation	3/682	6/28564	0.00025683	0.00145471	0.000837104	Lilrb4a/Nckap1l/Runx1	3
BP	GO:0098711	iron ion import across plasma membrane	3/682	6/28564	0.00025683	0.00145471	0.000837104	Lcn2/Slc39a8/Hfe	3
BP	GO:1902396	protein localization to bicellular tight junction	3/682	6/28564	0.00025683	0.00145471	0.000837104	Cdh5/Flna/F11r	3
BP	GO:2000427	positive regulation of apoptotic cell clearance	3/682	6/28564	0.00025683	0.00145471	0.000837104	Trem2/Ccl2/Cd300lf	3
BP	GO:0050767	regulation of neurogenesis	25/682	480/28564	0.000258697	0.00146385	0.000842367	Gfap/B2m/Vim/Csf1r/Trem2/Fn1/Tspo/Hmgb2/Lyn/S100a10/Anxa2/Tlr2/Cx3cr1/Tnfrsf12a/Cux2/Igf1/Tgm2/Clcf1/Tgfb1/Kdr/Tnfrsf1b/Met/Spint1/Aspm/Ccr5	25
BP	GO:0010466	negative regulation of peptidase activity	17/682	267/28564	0.000259688	0.00146803	0.000844772	Serpina3n/Gpx1/Timp1/Birc5/Cst7/Cd44/Serpinh1/Ifi204/Ecm1/A2m/Igf1/Serpine1/Naip2/Renbp/Spint1/Plaur/Mical1	17
BP	GO:0050769	positive regulation of neurogenesis	19/682	318/28564	0.000260665	0.0014691	0.00084539	Gfap/Vim/Csf1r/Fn1/Tspo/Lyn/Tlr2/Cx3cr1/Tnfrsf12a/Cux2/Igf1/Tgm2/Clcf1/Tgfb1/Kdr/Tnfrsf1b/Met/Spint1/Aspm	19
BP	GO:0032506	cytokinetic process	6/682	38/28564	0.000260888	0.0014691	0.00084539	Myh9/Racgap1/Aurkb/Kif20a/Ect2/Cep55	6
BP	GO:0045577	regulation of B cell differentiation	6/682	38/28564	0.000260888	0.0014691	0.00084539	Spi1/Ptpn6/Lilrb4a/Inpp5d/Nckap1l/Il2rg	6
BP	GO:0071402	cellular response to lipoprotein particle stimulus	6/682	38/28564	0.000260888	0.0014691	0.00084539	Fcer1g/Trem2/Cd68/Itgb2/Mylip/Myd88	6
BP	GO:0051047	positive regulation of secretion	24/682	453/28564	0.000266126	0.00149453	0.000860021	Fcer1g/Trem2/Cyba/Itgam/Spp1/Itgb2/Lgals3/S100a10/Anxa2/Tlr2/Cacna1g/Myh9/Igf1/Vip/Il4ra/Clcf1/Tgfb1/Ptges/Hfe/Runx1/Tnfrsf11a/Ang/Rab27a/Edn1	24
BP	GO:0001886	endothelial cell morphogenesis	4/682	14/28564	0.000266431	0.00149453	0.000860021	Pecam1/Met/Col18a1/Notch4	4
BP	GO:0002517	T cell tolerance induction	4/682	14/28564	0.000266431	0.00149453	0.000860021	Tgfbr2/Lilrb4a/Runx1/Cd86	4
BP	GO:0032494	response to peptidoglycan	4/682	14/28564	0.000266431	0.00149453	0.000860021	Trem2/Tlr2/C5ar1/Myd88	4
BP	GO:0046849	bone remodeling	10/682	108/28564	0.000267143	0.00149708	0.000861488	Ctss/Csf1r/Rac2/Spp1/Tmem119/Inpp5d/Fcgr4/Tcirg1/Adam8/Tnfrsf11a	10
BP	GO:0018209	peptidyl-serine modification	20/682	345/28564	0.000269452	0.00150857	0.000868099	Nek6/Cdk1/Pbk/Irgm1/Atp2b4/Tgfbr2/Cd44/Cav1/Plk1/Hcls1/Igtp/Tgfb1/Aurka/Ttk/Clspn/Met/Pkn3/Bgn/Mastl/Tek	20
BP	GO:0051216	cartilage development	15/682	219/28564	0.000271254	0.0015172	0.000873064	Mef2c/Pbxip1/Tgfbr2/Mgp/Serpinh1/Ecm1/Col3a1/Bmp1/Tgfb1/Hspg2/Arid5a/Col1a1/Bgn/Prrx1/Edn1	15
BP	GO:1901739	regulation of myoblast fusion	5/682	25/28564	0.000273254	0.00152691	0.000878657	Cd53/Il4ra/Ehd2/Cxcl10/Ccl8	5
BP	GO:0043009	chordate embryonic development	38/682	868/28564	0.000279886	0.00156247	0.000899119	Grn/Mef2c/Ptpn18/Rrm2/Cobl/Tgfbr2/Tm4sf1/Hbegf/Slc39a1/Ccnb1/Myh9/Col3a1/Cmtm3/Igf1/Ccnb2/Socs3/Sox18/Tie1/Vasp/Cebpa/Tgfb1/Hspg2/Hhex/Acvrl1/Casp8/Runx1/Nos3/Ifitm1/Tgif1/Col1a1/E2f8/Spint1/Fosl1/Tbx1/Prrx1/Edn1/Nek2/Asf1b	38
BP	GO:0002920	regulation of humoral immune response	7/682	54/28564	0.000286749	0.00159232	0.000916294	Trem2/Fcgr2b/Ptpn6/Ptprc/Cd5l/A2m/Cd37	7
BP	GO:0003179	heart valve morphogenesis	7/682	54/28564	0.000286749	0.00159232	0.000916294	Mef2c/Tgfbr2/Fgfrl1/Tie1/Tgfb1/Naglu/Nos3	7
BP	GO:0032965	regulation of collagen biosynthetic process	7/682	54/28564	0.000286749	0.00159232	0.000916294	Vim/Fn1/Ccl2/Eng/Tgfb1/Serpine1/Ltbp1	7
BP	GO:0045124	regulation of bone resorption	7/682	54/28564	0.000286749	0.00159232	0.000916294	Csf1r/Spp1/Tmem119/Inpp5d/Fcgr4/Adam8/Tnfrsf11a	7
BP	GO:0090329	regulation of DNA-templated DNA replication	7/682	54/28564	0.000286749	0.00159232	0.000916294	Pcna/Mcm5/Gins2/Mcm2/Mcm3/Mcm6/E2f8	7
BP	GO:0042246	tissue regeneration	8/682	71/28564	0.000286875	0.00159232	0.000916294	Gpx1/Igf1/Ptgfrn/Cdkn1a/Serpine1/Dysf/Tec/Capn3	8
BP	GO:0043500	muscle adaptation	11/682	130/28564	0.00029555	0.00163891	0.000943104	Aif1/Cyba/Mef2c/Tnfrsf1a/Atp2b4/Igf1/Tnnc1/Tnfrsf1b/Myh7/Nos3/Edn1	11
BP	GO:0034220	monoatomic ion transmembrane transport	38/682	871/28564	0.000299247	0.00165783	0.00095399	Ctss/Lcn2/Trem2/Cyba/Clic1/Fxyd5/Lyn/Atp2b4/Ptpn6/Cacna1g/Slc40a1/Ptprc/Ccl2/Slc39a1/Cav1/Flna/P2ry6/Slc11a1/Hvcn1/Tcirg1/Tgfb1/Slc39a8/Aplnr/Hfe/Plcg2/Slc22a1/Tmem37/Stom/Kcnk6/Dysf/Cybb/Abcc3/Cxcl10/Ccr5/Edn1/Ccr2/Htr3a/Capn3	38
BP	GO:0006914	autophagy	25/682	485/28564	0.000302012	0.00166632	0.000958874	Gfap/Ctsd/Trem2/Tspo/Hmox1/Pycard/Nupr1/Creg1/Irgm1/Irf8/Tlr2/Dap/Rnf213/Cd84/Trim30a/Il10ra/Tcirg1/Igtp/Tgfb1/Kdr/Naglu/Hk2/Rasip1/Casp1/Wdfy4	25
BP	GO:0061919	process utilizing autophagic mechanism	25/682	485/28564	0.000302012	0.00166632	0.000958874	Gfap/Ctsd/Trem2/Tspo/Hmox1/Pycard/Nupr1/Creg1/Irgm1/Irf8/Tlr2/Dap/Rnf213/Cd84/Trim30a/Il10ra/Tcirg1/Igtp/Tgfb1/Kdr/Naglu/Hk2/Rasip1/Casp1/Wdfy4	25
BP	GO:0030866	cortical actin cytoskeleton organization	6/682	39/28564	0.000302152	0.00166632	0.000958874	Plek/Racgap1/Nckap1l/Ehd2/Ect2/Fmnl3	6
BP	GO:0032467	positive regulation of cytokinesis	6/682	39/28564	0.000302152	0.00166632	0.000958874	Birc5/Racgap1/Aurkb/Cdca8/Ect2/Kif23	6
BP	GO:0042267	natural killer cell mediated cytotoxicity	9/682	90/28564	0.000302211	0.00166632	0.000958874	Lgals9/Ptpn6/Vav1/Tgfb1/Havcr2/Tap1/Rab27a/Slamf6/Clec2d	9
BP	GO:0051702	biological process involved in interaction with symbiont	10/682	110/28564	0.000310086	0.0017065	0.000981999	Mpeg1/Csf1r/Fn1/Gpx1/Ncf1/Cx3cr1/Stom/Myd88/Ccl8/Ptx3	10
BP	GO:0071901	negative regulation of protein serine/threonine kinase activity	10/682	110/28564	0.000310086	0.0017065	0.000981999	Pycard/Lyn/Ptpn6/Cav1/Plk1/Cdkn2c/Cdkn1a/Hhex/Rasip1/Cd300a	10
BP	GO:0008217	regulation of blood pressure	15/682	222/28564	0.000313757	0.00172507	0.000992685	Cyba/Hmox1/Cd34/C3ar1/Eng/F11r/Kdr/Acvrl1/Ncf2/Nos3/Col1a2/Acta2/Kcnk6/Erap1/Edn1	15
BP	GO:0003231	cardiac ventricle development	12/682	153/28564	0.000322388	0.00177085	0.00101903	Mef2c/Tgfbr2/Fgfrl1/Eng/Tgfb1/Tnnc1/Naglu/Aplnr/Myh7/Nos3/Ccm2l/Ltbp1	12
BP	GO:0043524	negative regulation of neuron apoptotic process	14/682	199/28564	0.000327312	0.0017962	0.00103362	Lcn2/Grn/Lgmn/Mef2c/Hmox1/Nes/Ccnd1/Birc5/Cx3cr1/Wfs1/Clcf1/C5ar1/Kdr/Adam8	14
BP	GO:0034109	homotypic cell-cell adhesion	9/682	91/28564	0.000328394	0.00180044	0.00103605	Lgals1/Lyn/Ptpn6/Plek/Fermt3/F11r/Pdpn/Ccm2l/Plaur	9
BP	GO:0032703	negative regulation of interleukin-2 production	5/682	26/28564	0.000331707	0.00181178	0.00104258	Laptm5/Cd34/Lilrb4a/Ptprc/Havcr2	5
BP	GO:0035739	CD4-positive, alpha-beta T cell proliferation	5/682	26/28564	0.000331707	0.00181178	0.00104258	Lgals9/Tgfbr2/Vsir/Lilrb4a/Cd44	5
BP	GO:0038083	peptidyl-tyrosine autophosphorylation	5/682	26/28564	0.000331707	0.00181178	0.00104258	Cav1/Iqgap1/Ltk/Kdr/Btk	5
BP	GO:0045953	negative regulation of natural killer cell mediated cytotoxicity	5/682	26/28564	0.000331707	0.00181178	0.00104258	Lgals9/Tgfb1/Havcr2/Tap1/Clec2d	5
BP	GO:0006260	DNA replication	17/682	273/28564	0.000336164	0.0018344	0.0010556	Cdk1/Pcna/Ccna2/Pold4/Mcm5/Gins2/Rrm1/Mcm2/Gmnn/Fam111a/Mcm3/Mcm6/Samhd1/E2f8/Met/Pole/Chaf1b	17
BP	GO:0001960	negative regulation of cytokine-mediated signaling pathway	8/682	73/28564	0.00034766	0.00189209	0.00108879	Trem2/Isg15/Ptprc/Cav1/Ecm1/Naip2/Samhd1/Parp14	8
BP	GO:0030212	hyaluronan metabolic process	6/682	40/28564	0.000348363	0.00189209	0.00108879	Hexb/Gusb/Hexa/Cd44/Tgfb1/Hmmr	6
BP	GO:0032689	negative regulation of type II interferon production	6/682	40/28564	0.000348363	0.00189209	0.00108879	Laptm5/Lgals9/Pglyrp1/Vsir/Lilrb4a/Havcr2	6
BP	GO:0034110	regulation of homotypic cell-cell adhesion	6/682	40/28564	0.000348363	0.00189209	0.00108879	Lgals1/Lyn/F11r/Pdpn/Ccm2l/Plaur	6
BP	GO:1905314	semi-lunar valve development	6/682	40/28564	0.000348363	0.00189209	0.00108879	Tnfrsf1a/Tgfbr2/Tie1/Tgfb1/Tnfrsf1b/Nos3	6
BP	GO:1903034	regulation of response to wounding	13/682	177/28564	0.000350172	0.00190014	0.00109343	Grn/Cd34/Anxa2/Tnfrsf12a/Pros1/Hbegf/Ccl2/Cav1/Flna/Nfe2l2/Serpine1/Acta2/Plaur	13
BP	GO:0048762	mesenchymal cell differentiation	16/682	249/28564	0.000352247	0.00190962	0.00109888	Fn1/Mef2c/Tgfbr2/Glipr2/Flna/Eng/Tgfb1/Gcnt2/Wwtr1/Col1a1/Pdpn/Notch4/Tbx1/Plaur/Edn1/Lama5	16
BP	GO:0018105	peptidyl-serine phosphorylation	19/682	326/28564	0.00035536	0.00192355	0.0011069	Nek6/Cdk1/Pbk/Irgm1/Atp2b4/Tgfbr2/Cd44/Cav1/Plk1/Hcls1/Igtp/Tgfb1/Aurka/Ttk/Clspn/Met/Pkn3/Mastl/Tek	19
BP	GO:0002638	negative regulation of immunoglobulin production	4/682	15/28564	0.000356469	0.00192355	0.0011069	Fcgr2b/Lilrb4a/Parp3/Cd22	4
BP	GO:0002866	positive regulation of acute inflammatory response to antigenic stimulus	4/682	15/28564	0.000356469	0.00192355	0.0011069	Fcer1g/Fcgr3/Fcgr1/Btk	4
BP	GO:1900426	positive regulation of defense response to bacterium	4/682	15/28564	0.000356469	0.00192355	0.0011069	Grn/Cyba/Lgals9/Havcr2	4
BP	GO:1901978	positive regulation of cell cycle checkpoint	4/682	15/28564	0.000356469	0.00192355	0.0011069	Birc5/Aurkb/Cdca8/Ndc80	4
BP	GO:0110020	regulation of actomyosin structure organization	10/682	112/28564	0.000358646	0.0019335	0.00111262	Mef2c/Rhoc/S100a10/Pdlim4/F11r/Sh3pxd2b/Akap13/Ect2/Met/Edn1	10
BP	GO:0045807	positive regulation of endocytosis	11/682	133/28564	0.00035988	0.00193835	0.00111542	B2m/Trem2/Anxa2/Fcgr1/Cd151/Myh9/Cav1/Nckap1l/Serpine1/Hfe/Plcg2	11
BP	GO:1903050	regulation of proteolysis involved in protein catabolic process	15/682	225/28564	0.000361869	0.00194609	0.00111987	Trem2/Gpx1/Laptm5/Nupr1/Ctsc/Pbk/Ecscr/Wfs1/Cav1/Cdc20/Plk1/Aurka/Hfe/Rhbdf1/Foxf2	15
BP	GO:0043087	regulation of GTPase activity	20/682	353/28564	0.000361985	0.00194609	0.00111987	Pycard/Ccl12/Itga6/S100a10/Rasgrf2/Pecam1/Ccl2/Ccl3/Iqgap1/Ccl4/F11r/Vav1/Rasal3/Ccl6/Ect2/Dock8/Met/Rasip1/Ccl8/Ccl9	20
BP	GO:0071496	cellular response to external stimulus	19/682	327/28564	0.00036908	0.0019824	0.00114076	Cd68/Itga6/Plin2/Dap/Rnase4/Ptprc/Cav1/Ifi204/Nfe2l2/F11r/Cdkn1a/Gsdmd/Nos3/Fes/Eif2ak2/Col1a1/Fosl1/Cnn2/Piezo1	19
BP	GO:1902904	negative regulation of supramolecular fiber organization	13/682	178/28564	0.000369694	0.00198386	0.00114161	Trem2/Tmsb10/Cdh5/Tlr2/Capg/Pecam1/Tpx2/Ckap2/Gmfg/F11r/Hspg2/Dysf/Met	13
BP	GO:0033365	protein localization to organelle	40/682	944/28564	0.000375481	0.00201306	0.00115841	Tspo/Laptm5/Srgn/Isg15/Msn/Tnfrsf1a/Cdk1/Spi1/Lilrb4a/Bcl3/Cenpa/Flna/Kpna2/Aurkb/Edem1/Il10ra/Spag5/Tcirg1/Plk1/Hcls1/Cdca5/Tgfb1/Aurka/Cdkn1a/Lmnb1/Hhex/Wwtr1/Parp9/Bub1b/Hk2/Ndc80/Parp3/Timm23/Ect2/Sp100/Col1a1/Ttk/Tek/Rapsn/Cenpq	40
BP	GO:0043405	regulation of MAP kinase activity	14/682	202/28564	0.000380874	0.0020401	0.00117397	Mef2c/Lyn/Ptpn6/Ptprc/Cav1/Fgd2/Iqgap1/Tgfb1/Adam8/Akap13/Tnfrsf11a/Edn1/Pik3r5/Cd300a	14
BP	GO:1905954	positive regulation of lipid localization	11/682	134/28564	0.000383778	0.00205376	0.00118183	Trem2/Spp1/Anxa2/Plin2/Abca1/Cav1/Ptges/Runx1/Tnfrsf11a/Edn1/Msr1	11
BP	GO:0002228	natural killer cell mediated immunity	9/682	93/28564	0.000386392	0.00206585	0.00118878	Lgals9/Ptpn6/Vav1/Tgfb1/Havcr2/Tap1/Rab27a/Slamf6/Clec2d	9
BP	GO:0002716	negative regulation of natural killer cell mediated immunity	5/682	27/28564	0.00039915	0.0021321	0.00122691	Lgals9/Tgfb1/Havcr2/Tap1/Clec2d	5
BP	GO:0043368	positive T cell selection	6/682	41/28564	0.000399923	0.00213427	0.00122816	Ptprc/Dock2/Tgfb1/Cd74/Slamf6/Batf	6
BP	GO:0010952	positive regulation of peptidase activity	14/682	203/28564	0.000400316	0.00213441	0.00122824	Ctss/Ctsd/Grn/Ctsh/Lgmn/Laptm5/Pycard/Stat1/Lyn/Dap/Vsir/Ifi204/Casp8/Casp1	14
BP	GO:0009792	embryo development ending in birth or egg hatching	38/682	885/28564	0.000406374	0.00216473	0.00124568	Grn/Mef2c/Ptpn18/Rrm2/Cobl/Tgfbr2/Tm4sf1/Hbegf/Slc39a1/Ccnb1/Myh9/Col3a1/Cmtm3/Igf1/Ccnb2/Socs3/Sox18/Tie1/Vasp/Cebpa/Tgfb1/Hspg2/Hhex/Acvrl1/Casp8/Runx1/Nos3/Ifitm1/Tgif1/Col1a1/E2f8/Spint1/Fosl1/Tbx1/Prrx1/Edn1/Nek2/Asf1b	38
BP	GO:0051960	regulation of nervous system development	28/682	582/28564	0.000410897	0.00218681	0.00125839	Gfap/B2m/Vim/Csf1r/Trem2/Fn1/Tspo/Hmgb2/Lyn/Ctsc/S100a10/Anxa2/Cst7/Tlr2/Cx3cr1/Tnfrsf12a/Cux2/Igf1/Tgm2/Clcf1/Tgfb1/Kdr/Tnfrsf1b/Adgre5/Met/Spint1/Aspm/Ccr5	28
BP	GO:0034764	positive regulation of transmembrane transport	17/682	278/28564	0.000414088	0.00220178	0.00126701	Ctss/Lcn2/Trem2/Ccl2/Cav1/Flna/P2ry6/Igf1/Nfe2l2/Aplnr/Plcg2/Met/Cxcl10/Edn1/Ccr2/Htr3a/Capn3	17
BP	GO:0050818	regulation of coagulation	8/682	75/28564	0.000418544	0.00222344	0.00127947	Cd34/Anxa2/Pros1/Cav1/Nfe2l2/Serpine1/Procr/Plaur	8
BP	GO:0043588	skin development	19/682	331/28564	0.000428669	0.00227515	0.00130923	Tgm1/Itga6/Mafb/Col3a1/Dact2/Sox18/Lamc1/Lsr/Naglu/Runx1/Col5a2/Col1a2/Fst/Col1a1/Met/Myd88/Col5a1/Nfkbiz/Lama5	19
BP	GO:0002238	response to molecule of fungal origin	3/682	7/28564	0.000441468	0.00233244	0.00134219	Tlr2/Myd88/Btk	3
BP	GO:0002513	tolerance induction to self antigen	3/682	7/28564	0.000441468	0.00233244	0.00134219	Lyn/Tgfbr2/Tgfb1	3
BP	GO:0002583	regulation of antigen processing and presentation of peptide antigen	3/682	7/28564	0.000441468	0.00233244	0.00134219	Trem2/Pycard/Hfe	3
BP	GO:1903490	positive regulation of mitotic cytokinesis	3/682	7/28564	0.000441468	0.00233244	0.00134219	Birc5/Aurkb/Cdca8	3
BP	GO:1905684	regulation of plasma membrane repair	3/682	7/28564	0.000441468	0.00233244	0.00134219	S100a10/Anxa2/Myh9	3
BP	GO:0018107	peptidyl-threonine phosphorylation	10/682	115/28564	0.000443251	0.00233974	0.00134639	Chil1/Cdk1/Pbk/Irgm1/Tgfbr2/Plk1/Igtp/Tgfb1/Ttk/Met	10
BP	GO:0006692	prostanoid metabolic process	7/682	58/28564	0.000448405	0.00235625	0.0013559	Tnfrsf1a/Hpgds/Tbxas1/Ptges/Pdpn/Cd74/Edn1	7
BP	GO:0006693	prostaglandin metabolic process	7/682	58/28564	0.000448405	0.00235625	0.0013559	Tnfrsf1a/Hpgds/Tbxas1/Ptges/Pdpn/Cd74/Edn1	7
BP	GO:0030857	negative regulation of epithelial cell differentiation	7/682	58/28564	0.000448405	0.00235625	0.0013559	Csf1r/Ccnd1/S1pr3/Cav1/Acvrl1/Fst/Notch4	7
BP	GO:0033619	membrane protein proteolysis	7/682	58/28564	0.000448405	0.00235625	0.0013559	Ctsh/Timp1/Myh9/Tgfb1/Adam8/Tnfrsf1b/Erap1	7
BP	GO:0043687	post-translational protein modification	7/682	58/28564	0.000448405	0.00235625	0.0013559	Irgm1/Ccna2/Aurkb/Parp12/Igtp/Parp3/Parp14	7
BP	GO:0015850	organic hydroxy compound transport	18/682	306/28564	0.000450856	0.002367	0.00136208	Fcer1g/Trem2/Tspo/Fcgr3/Spp1/Lgals3/Anxa2/Syt17/Slco2b1/Abca1/Cav1/Vip/Slc16a3/Slc22a1/Entpd1/Abcc3/Msr1/Cd300a	18
BP	GO:0048644	muscle organ morphogenesis	9/682	95/28564	0.000452576	0.00237388	0.00136604	Efemp2/Col3a1/Eng/Tgfb1/Tnnc1/Naglu/Myh7/Ccm2l/Tbx1	9
BP	GO:0036293	response to decreased oxygen levels	16/682	255/28564	0.00045771	0.00239865	0.00138029	Trem2/Hmox1/Cd34/Ucp2/Eif4ebp1/Cav1/Eng/Nfe2l2/Kdr/Adam8/Tacc3/Ang/Cybb/Edn1/Casp1/Tek	16
BP	GO:0061041	regulation of wound healing	11/682	137/28564	0.000463606	0.00242405	0.00139491	Cd34/Anxa2/Tnfrsf12a/Pros1/Hbegf/Ccl2/Cav1/Nfe2l2/Serpine1/Acta2/Plaur	11
BP	GO:0034767	positive regulation of monoatomic ion transmembrane transport	14/682	206/28564	0.000463807	0.00242405	0.00139491	Ctss/Lcn2/Trem2/Ccl2/Cav1/Flna/P2ry6/Aplnr/Plcg2/Cxcl10/Edn1/Ccr2/Htr3a/Capn3	14
BP	GO:0070302	regulation of stress-activated protein kinase signaling cascade	14/682	206/28564	0.000463807	0.00242405	0.00139491	Trem2/Pycard/Fcgr2b/Lyn/Pbk/Spi1/Ltbr/Foxm1/Lmnb1/Naip2/Eif2ak2/Met/Myd88/Ccr2	14
BP	GO:0006968	cellular defense response	4/682	16/28564	0.000466345	0.00242424	0.00139502	B2m/Ncf1/Clec2d/Ccr2	4
BP	GO:0034112	positive regulation of homotypic cell-cell adhesion	4/682	16/28564	0.000466345	0.00242424	0.00139502	Lgals1/F11r/Pdpn/Plaur	4
BP	GO:0060330	regulation of response to type II interferon	4/682	16/28564	0.000466345	0.00242424	0.00139502	Irgm1/Igtp/Parp9/Parp14	4
BP	GO:0060334	regulation of type II interferon-mediated signaling pathway	4/682	16/28564	0.000466345	0.00242424	0.00139502	Irgm1/Igtp/Parp9/Parp14	4
BP	GO:0086103	G protein-coupled receptor signaling pathway involved in heart process	4/682	16/28564	0.000466345	0.00242424	0.00139502	Atp2b4/Cav1/Akap13/Edn1	4
BP	GO:1903978	regulation of microglial cell activation	4/682	16/28564	0.000466345	0.00242424	0.00139502	Grn/Trem2/Ctsc/Cst7	4
BP	GO:0016049	cell growth	27/682	558/28564	0.000474068	0.00246219	0.00141686	Csf1r/Igfbp7/Fn1/Cyba/Bst2/Cobl/Tgfbr2/Syt17/Tnfrsf12a/Cpne5/Cxcl16/Hbegf/Cd44/Igf1/Iqgap1/Cdkn2c/Csf2rb/Tgfb1/Aurka/Cdkn1a/Acvrl1/Akap13/Psrc1/Tnc/Ccr5/Edn1/Nfkbiz	27
BP	GO:0006925	inflammatory cell apoptotic process	5/682	28/28564	0.000476443	0.00247011	0.00142142	Mef2c/Itgam/Fcgr2b/Cd44/Ccr5	5
BP	GO:0060586	multicellular organismal-level iron ion homeostasis	5/682	28/28564	0.000476443	0.00247011	0.00142142	B2m/Slc40a1/Slc11a1/Naglu/Hfe	5
BP	GO:1900182	positive regulation of protein localization to nucleus	9/682	96/28564	0.000489004	0.00253298	0.00145759	Tnfrsf1a/Cdk1/Flna/Hcls1/Tgfb1/Wwtr1/Parp9/Ect2/Tek	9
BP	GO:0006275	regulation of DNA replication	11/682	138/28564	0.000493122	0.00255204	0.00146856	Cdk1/Pcna/Ccna2/Mcm5/Gins2/Mcm2/Gmnn/Mcm3/Mcm6/E2f8/Met	11
BP	GO:0071103	DNA conformation change	7/682	59/28564	0.000498426	0.0025772	0.00148304	Top2a/Mcm5/Gins2/Mcm2/Hhex/Mcm3/Mcm6	7
BP	GO:0060761	negative regulation of response to cytokine stimulus	8/682	77/28564	0.000500739	0.00258685	0.00148859	Trem2/Isg15/Ptprc/Cav1/Ecm1/Naip2/Samhd1/Parp14	8
BP	GO:0030101	natural killer cell activation	10/682	117/28564	0.00050838	0.002624	0.00150997	Tyrobp/Lgals9/Itgb2/Pglyrp1/Lilrb4a/Ptprc/Ikzf1/Havcr2/Rab27a/Slamf6	10
BP	GO:0009895	negative regulation of catabolic process	19/682	336/28564	0.000514759	0.00265457	0.00152756	Trem2/Tspo/Hmox1/Timp1/Nupr1/Pbk/Anxa2/Atp2b4/Dap/Flna/Slc11a1/Il10ra/Pde3b/Hfe/Slfn2/Dysf/Rasip1/Myd88/Apobec1	19
BP	GO:0070304	positive regulation of stress-activated protein kinase signaling cascade	11/682	139/28564	0.000524192	0.00270082	0.00155418	Pycard/Fcgr2b/Lyn/Spi1/Ltbr/Lmnb1/Naip2/Eif2ak2/Met/Myd88/Ccr2	11
BP	GO:0070507	regulation of microtubule cytoskeleton organization	12/682	162/28564	0.000541084	0.00278538	0.00160284	Cdh5/Tpx2/Cav1/Ckap2/Spag5/Plk1/Tacc3/Parp3/Psrc1/Fes/Dysf/Met	12
BP	GO:0006956	complement activation	7/682	60/28564	0.000552792	0.00284063	0.00163463	C1qc/C1qb/C1qa/Trem2/C4b/Cd5l/A2m	7
BP	GO:1902808	positive regulation of cell cycle G1/S phase transition	7/682	60/28564	0.000552792	0.00284063	0.00163463	Csf1r/Aif1/Ccnd1/Rrm2/Rrm1/Plcg2/Adamts1	7
BP	GO:0014065	phosphatidylinositol 3-kinase signaling	11/682	140/28564	0.000556881	0.0028588	0.00164509	Trem2/Fn1/Ptpn6/Igf1/Hcst/Hcls1/Ltk/Kdr/Cep55/Edn1/Tek	11
BP	GO:0034329	cell junction assembly	24/682	477/28564	0.000557312	0.0028588	0.00164509	Fn1/Cldn5/Mef2c/Rhoc/S100a10/Cdh5/Esam/Tlr2/Pecam1/Myh9/Cav1/Cux2/Iqgap1/Lamc1/F11r/Lsr/Kdr/Acvrl1/Aplnr/Adgre5/Itga5/Ect2/Gjc1/Tek	24
BP	GO:0010971	positive regulation of G2/M transition of mitotic cell cycle	5/682	29/28564	0.000564479	0.00288539	0.00166039	Ccnd1/Cdk1/Ccnb1/Rrm1/Lmnb1	5
BP	GO:0031100	animal organ regeneration	5/682	29/28564	0.000564479	0.00288539	0.00166039	Hmox1/Ccnd1/Cdk1/Tgfb1/Aurka	5
BP	GO:0032740	positive regulation of interleukin-17 production	5/682	29/28564	0.000564479	0.00288539	0.00166039	Tgfb1/Arid5a/Myd88/Slamf6/Btk	5
BP	GO:0060252	positive regulation of glial cell proliferation	5/682	29/28564	0.000564479	0.00288539	0.00166039	Gfap/Vim/Tspo/Lyn/Igf1	5
BP	GO:0001701	in utero embryonic development	27/682	565/28564	0.000572808	0.00292539	0.00168341	Grn/Ptpn18/Rrm2/Tgfbr2/Tm4sf1/Hbegf/Slc39a1/Ccnb1/Myh9/Col3a1/Cmtm3/Igf1/Ccnb2/Socs3/Sox18/Tie1/Cebpa/Hhex/Acvrl1/Runx1/Nos3/E2f8/Spint1/Fosl1/Edn1/Nek2/Asf1b	27
BP	GO:0043281	regulation of cysteine-type endopeptidase activity involved in apoptotic process	14/682	211/28564	0.000588682	0.00300238	0.00172771	Ctsd/Gpx1/Laptm5/Pycard/Birc5/Stat1/Dap/Cd44/Igf1/Naip2/Casp8/Plaur/Casp1/Mical1	14
BP	GO:0030522	intracellular receptor signaling pathway	16/682	261/28564	0.000589228	0.00300238	0.00172771	Unc93b1/Irgm1/Cav1/Tlr7/Igf1/Tlr13/Igtp/Slc15a3/Havcr2/Cd86/Tgif1/Rab7b/Dhx58/Myd88/Tbx1/Zc3hav1	16
BP	GO:0032508	DNA duplex unwinding	6/682	44/28564	0.00059098	0.00300238	0.00172771	Top2a/Mcm5/Gins2/Mcm2/Mcm3/Mcm6	6
BP	GO:0035307	positive regulation of protein dephosphorylation	6/682	44/28564	0.00059098	0.00300238	0.00172771	Cdh5/Ptprc/Tgfb1/Itga1/Cdca2/Cd300a	6
BP	GO:0046006	regulation of activated T cell proliferation	6/682	44/28564	0.00059098	0.00300238	0.00172771	Laptm5/Pycard/Igfbp2/Lilrb4a/Igf1/Cd86	6
BP	GO:0085029	extracellular matrix assembly	6/682	44/28564	0.00059098	0.00300238	0.00172771	Efemp2/Col3a1/Tie1/Tgfb1/Col1a2/Myh11	6
BP	GO:0051056	regulation of small GTPase mediated signal transduction	15/682	236/28564	0.000596352	0.00301881	0.00173716	Arhgdib/Rasgrf2/Cyth4/Abca1/Gpr17/Dock2/Col3a1/Igf1/F11r/Foxm1/Stard8/Rasal3/Akap13/Met/Rasip1	15
BP	GO:0002431	Fc receptor mediated stimulatory signaling pathway	4/682	17/28564	0.000598365	0.00301881	0.00173716	Fcer1g/Lyn/Ptprc/Myo1g	4
BP	GO:0007096	regulation of exit from mitosis	4/682	17/28564	0.000598365	0.00301881	0.00173716	Ube2c/Birc5/Cdca5/Tgfb1	4
BP	GO:0010755	regulation of plasminogen activation	4/682	17/28564	0.000598365	0.00301881	0.00173716	Ctsz/S100a10/Serpine1/Plaur	4
BP	GO:0050855	regulation of B cell receptor signaling pathway	4/682	17/28564	0.000598365	0.00301881	0.00173716	Lyn/Cmtm3/Cd22/Cd300a	4
BP	GO:0060100	positive regulation of phagocytosis, engulfment	4/682	17/28564	0.000598365	0.00301881	0.00173716	Trem2/Fcgr1/Nckap1l/Plcg2	4
BP	GO:1901970	positive regulation of mitotic sister chromatid separation	4/682	17/28564	0.000598365	0.00301881	0.00173716	Birc5/Aurkb/Cdca8/Cenpe	4
BP	GO:1905155	positive regulation of membrane invagination	4/682	17/28564	0.000598365	0.00301881	0.00173716	Trem2/Fcgr1/Nckap1l/Plcg2	4
BP	GO:0008064	regulation of actin polymerization or depolymerization	12/682	164/28564	0.000603726	0.00304322	0.00175121	Tmsb10/Pycard/Arpc1b/Esam/Tlr2/Capg/Plek/Pecam1/Nckap1l/Hcls1/Vasp/Plekhg2	12
BP	GO:0051653	spindle localization	7/682	61/28564	0.000611767	0.00307575	0.00176993	Cenpa/Myh9/Nusap1/Spag5/Plk1/Ndc80/Aspm	7
BP	GO:1900015	regulation of cytokine production involved in inflammatory response	7/682	61/28564	0.000611767	0.00307575	0.00176993	Trem2/Pycard/Pld4/Lilrb4a/Gpsm3/Myd88/Adcy7	7
BP	GO:1903053	regulation of extracellular matrix organization	7/682	61/28564	0.000611767	0.00307575	0.00176993	Tnfrsf1a/Efemp2/Lamc1/Tie1/Tnfrsf1b/Ets1/Pdpn	7
BP	GO:0007044	cell-substrate junction assembly	9/682	99/28564	0.000612986	0.00307922	0.00177192	Fn1/S100a10/Myh9/Iqgap1/Lamc1/Kdr/Acvrl1/Itga5/Tek	9
BP	GO:0090100	positive regulation of transmembrane receptor protein serine/threonine kinase signaling pathway	10/682	120/28564	0.000620797	0.00311577	0.00179296	Lgals9/Cdh5/Tgfbr2/Vsir/Eng/Npnt/Tgfb1/Kdr/Acvrl1/Hfe	10
BP	GO:0002292	T cell differentiation involved in immune response	8/682	80/28564	0.000648098	0.00324999	0.00187019	Fcer1g/Bcl3/Il4ra/Tgfb1/Slamf6/Nfkbiz/Ccr2/Batf	8
BP	GO:0001516	prostaglandin biosynthetic process	5/682	30/28564	0.000664178	0.00331349	0.00190673	Hpgds/Tbxas1/Ptges/Cd74/Edn1	5
BP	GO:0006516	glycoprotein catabolic process	5/682	30/28564	0.000664178	0.00331349	0.00190673	Gusb/Edem1/Cela1/Naglu/Btk	5
BP	GO:0031664	regulation of lipopolysaccharide-mediated signaling pathway	5/682	30/28564	0.000664178	0.00331349	0.00190673	Ly86/Cd84/Trim30a/Cd180/Ly96	5
BP	GO:0032480	negative regulation of type I interferon production	5/682	30/28564	0.000664178	0.00331349	0.00190673	Pycard/Gbp3/Gbp7/Havcr2/Dhx58	5
BP	GO:0046457	prostanoid biosynthetic process	5/682	30/28564	0.000664178	0.00331349	0.00190673	Hpgds/Tbxas1/Ptges/Cd74/Edn1	5
BP	GO:0051894	positive regulation of focal adhesion assembly	5/682	30/28564	0.000664178	0.00331349	0.00190673	S100a10/Myh9/Iqgap1/Kdr/Tek	5
BP	GO:0090224	regulation of spindle organization	6/682	45/28564	0.000668292	0.00333115	0.0019169	Tpx2/Spag5/Plk1/Tacc3/Parp3/Psrc1	6
BP	GO:0002011	morphogenesis of an epithelial sheet	7/682	62/28564	0.000675627	0.00336195	0.00193462	Cd151/Hbegf/Cd44/Flna/Acvrl1/Pdpn/Col5a1	7
BP	GO:1903409	reactive oxygen species biosynthetic process	7/682	62/28564	0.000675627	0.00336195	0.00193462	Lcn2/Cyba/Ncf1/Ncf2/Plcg2/Cybb/Rab27a	7
BP	GO:1904062	regulation of monoatomic cation transmembrane transport	20/682	371/28564	0.000676727	0.00336455	0.00193611	Ctss/Lcn2/Trem2/Cyba/Fxyd5/Lyn/Atp2b4/Ptpn6/Cav1/Flna/P2ry6/Tcirg1/Tgfb1/Aplnr/Plcg2/Stom/Dysf/Cxcl10/Edn1/Capn3	20
BP	GO:0001794	type IIa hypersensitivity	3/682	8/28564	0.000693814	0.00339438	0.00195328	Fcer1g/Fcgr3/Fcgr1	3
BP	GO:0001796	regulation of type IIa hypersensitivity	3/682	8/28564	0.000693814	0.00339438	0.00195328	Fcer1g/Fcgr3/Fcgr1	3
BP	GO:0001798	positive regulation of type IIa hypersensitivity	3/682	8/28564	0.000693814	0.00339438	0.00195328	Fcer1g/Fcgr3/Fcgr1	3
BP	GO:0001812	positive regulation of type I hypersensitivity	3/682	8/28564	0.000693814	0.00339438	0.00195328	Fcer1g/Fcgr3/Btk	3
BP	GO:0002445	type II hypersensitivity	3/682	8/28564	0.000693814	0.00339438	0.00195328	Fcer1g/Fcgr3/Fcgr1	3
BP	GO:0002576	platelet degranulation	3/682	8/28564	0.000693814	0.00339438	0.00195328	Fcer1g/Lyn/Plek	3
BP	GO:0002892	regulation of type II hypersensitivity	3/682	8/28564	0.000693814	0.00339438	0.00195328	Fcer1g/Fcgr3/Fcgr1	3
BP	GO:0002894	positive regulation of type II hypersensitivity	3/682	8/28564	0.000693814	0.00339438	0.00195328	Fcer1g/Fcgr3/Fcgr1	3
BP	GO:0042482	positive regulation of odontogenesis	3/682	8/28564	0.000693814	0.00339438	0.00195328	Cd34/Tgfb1/Edn1	3
BP	GO:0043615	astrocyte cell migration	3/682	8/28564	0.000693814	0.00339438	0.00195328	Hexb/Ccl3/Ccr2	3
BP	GO:0060332	positive regulation of response to type II interferon	3/682	8/28564	0.000693814	0.00339438	0.00195328	Irgm1/Igtp/Parp9	3
BP	GO:0060335	positive regulation of type II interferon-mediated signaling pathway	3/682	8/28564	0.000693814	0.00339438	0.00195328	Irgm1/Igtp/Parp9	3
BP	GO:1900122	positive regulation of receptor binding	3/682	8/28564	0.000693814	0.00339438	0.00195328	B2m/Anxa2/Hfe	3
BP	GO:1901552	positive regulation of endothelial cell development	3/682	8/28564	0.000693814	0.00339438	0.00195328	Cldn5/Cdh5/F11r	3
BP	GO:1902423	regulation of attachment of mitotic spindle microtubules to kinetochore	3/682	8/28564	0.000693814	0.00339438	0.00195328	Birc5/Aurkb/Cdca8	3
BP	GO:1902425	positive regulation of attachment of mitotic spindle microtubules to kinetochore	3/682	8/28564	0.000693814	0.00339438	0.00195328	Birc5/Aurkb/Cdca8	3
BP	GO:1903142	positive regulation of establishment of endothelial barrier	3/682	8/28564	0.000693814	0.00339438	0.00195328	Cldn5/Cdh5/F11r	3
BP	GO:1904668	positive regulation of ubiquitin protein ligase activity	3/682	8/28564	0.000693814	0.00339438	0.00195328	Cdc20/Plk1/Mastl	3
BP	GO:2001187	positive regulation of CD8-positive, alpha-beta T cell activation	3/682	8/28564	0.000693814	0.00339438	0.00195328	Lilrb4a/Nckap1l/Runx1	3
BP	GO:0010921	regulation of phosphatase activity	8/682	81/28564	0.000704332	0.00344005	0.00197956	Mef2c/Plek/Ptprc/Nckap1l/Npnt/Itga1/Mastl/Cd300a	8
BP	GO:0014068	positive regulation of phosphatidylinositol 3-kinase signaling	8/682	81/28564	0.000704332	0.00344005	0.00197956	Trem2/Fn1/Ptpn6/Igf1/Hcst/Hcls1/Kdr/Tek	8
BP	GO:0030833	regulation of actin filament polymerization	11/682	144/28564	0.00070515	0.00344115	0.0019802	Tmsb10/Pycard/Arpc1b/Esam/Tlr2/Capg/Pecam1/Nckap1l/Hcls1/Vasp/Plekhg2	11
BP	GO:0008037	cell recognition	12/682	167/28564	0.000709028	0.00345429	0.00198775	Trem2/Fcgr3/C4b/Msn/Lgals3/Fcgr1/Dock2/Robo3/Havcr2/Dock8/Ptx3/B4galt1	12
BP	GO:0030832	regulation of actin filament length	12/682	167/28564	0.000709028	0.00345429	0.00198775	Tmsb10/Pycard/Arpc1b/Esam/Tlr2/Capg/Plek/Pecam1/Nckap1l/Hcls1/Vasp/Plekhg2	12
BP	GO:0061136	regulation of proteasomal protein catabolic process	13/682	191/28564	0.000720496	0.00350722	0.00201821	Trem2/Gpx1/Nupr1/Pbk/Ecscr/Wfs1/Cav1/Cdc20/Plk1/Aurka/Hfe/Rhbdf1/Foxf2	13
BP	GO:0031344	regulation of cell projection organization	34/682	788/28564	0.000741078	0.00360439	0.00207413	Gfap/B2m/Lcn2/Vim/Grn/Lgals1/H2-D1/Ctsz/Trem2/Fn1/H2-K1/Rac2/Fcgr2b/Lyn/Itga6/Cobl/Tnfrsf12a/Cd44/Cav1/Flna/Podxl/Abi3/Cux2/Cdc20/Nfe2l2/Iqgap1/Ltk/Mylip/Adamts1/Fes/Pdpn/Met/Ccr5/Prrx1	34
BP	GO:0042269	regulation of natural killer cell mediated cytotoxicity	7/682	63/28564	0.000744655	0.00361876	0.0020824	Lgals9/Vav1/Tgfb1/Havcr2/Tap1/Slamf6/Clec2d	7
BP	GO:0090316	positive regulation of intracellular protein transport	11/682	145/28564	0.000746943	0.00362383	0.00208532	Itgam/Tnfrsf1a/Cdk1/Ccl2/Flna/Edem1/Hcls1/Tgfb1/Ect2/Stom/Tek	11
BP	GO:1904892	regulation of receptor signaling pathway via STAT	11/682	145/28564	0.000746943	0.00362383	0.00208532	Gbp3/Ptprc/Bcl3/Cav1/Il10ra/Socs3/Gbp7/Il10rb/Tgfb1/Parp14/Cd300a	11
BP	GO:0001783	B cell apoptotic process	6/682	46/28564	0.000753208	0.003638	0.00209347	Lyn/Cd44/Aurkb/Cd74/Bcl2a1a/Nfkbiz	6
BP	GO:0001937	negative regulation of endothelial cell proliferation	6/682	46/28564	0.000753208	0.003638	0.00209347	Sparc/Mef2c/Stat1/Cav1/Eng/Acvrl1	6
BP	GO:0002931	response to ischemia	6/682	46/28564	0.000753208	0.003638	0.00209347	Csf1r/Trem2/Mef2c/Cx3cr1/Cav1/Hk2	6
BP	GO:0033028	myeloid cell apoptotic process	6/682	46/28564	0.000753208	0.003638	0.00209347	Fcer1g/Mef2c/Itgam/Fcgr2b/Cd44/Ccr5	6
BP	GO:0002371	dendritic cell cytokine production	4/682	18/28564	0.000754867	0.003638	0.00209347	Bst2/Tlr2/Plcg2/Slamf9	4
BP	GO:0002862	negative regulation of inflammatory response to antigenic stimulus	4/682	18/28564	0.000754867	0.003638	0.00209347	Trem2/Gpx1/Fcgr2b/Gpr17	4
BP	GO:0016045	detection of bacterium	4/682	18/28564	0.000754867	0.003638	0.00209347	Pglyrp1/Tlr2/Naip2/Tlr1	4
BP	GO:0033623	regulation of integrin activation	4/682	18/28564	0.000754867	0.003638	0.00209347	Plek/Fblim1/Rasip1/Piezo1	4
BP	GO:2000117	negative regulation of cysteine-type endopeptidase activity	9/682	102/28564	0.000761557	0.0036672	0.00211028	Gpx1/Birc5/Cst7/Cd44/Ifi204/Igf1/Naip2/Plaur/Mical1	9
BP	GO:0008625	extrinsic apoptotic signaling pathway via death domain receptors	8/682	82/28564	0.000764429	0.00367191	0.00211299	Gpx1/Hmox1/Hmgb2/Lgals3/Spi1/Serpine1/Casp8/Sp100	8
BP	GO:0050688	regulation of defense response to virus	8/682	82/28564	0.000764429	0.00367191	0.00211299	Pycard/Stat1/Cd37/Apobec3/Parp9/Rab7b/Dhx58/Zc3hav1	8
BP	GO:0051279	regulation of release of sequestered calcium ion into cytosol	8/682	82/28564	0.000764429	0.00367191	0.00211299	Cyba/Lyn/Ptpn6/P2ry6/Tgfb1/Aplnr/Cxcl10/Capn3	8
BP	GO:0006691	leukotriene metabolic process	5/682	31/28564	0.000776486	0.00371755	0.00213925	Alox5ap/Ncf1/Tlr2/Ltc4s/Cyp4f18	5
BP	GO:0006837	serotonin transport	5/682	31/28564	0.000776486	0.00371755	0.00213925	Fcer1g/Fcgr3/Lgals3/Slc22a1/Cd300a	5
BP	GO:0032801	receptor catabolic process	5/682	31/28564	0.000776486	0.00371755	0.00213925	Lgmn/Laptm5/Anxa2/Tgfb1/Mylip	5
BP	GO:0034508	centromere complex assembly	5/682	31/28564	0.000776486	0.00371755	0.00213925	Cenpa/Cenpp/Cenpi/Dlgap5/Cenpe	5
BP	GO:0007009	plasma membrane organization	12/682	169/28564	0.000787438	0.00376688	0.00216764	S100a10/Anxa2/Bin2/Mafb/Ptprc/Myh9/Cav1/Tie1/Ehd2/Dysf/Xkr5/Col5a1	12
BP	GO:0051052	regulation of DNA metabolic process	26/682	548/28564	0.000797738	0.00381302	0.00219419	Anxa3/Cdk1/C3ar1/Pcna/Ccna2/Ptprc/Mcm5/Aurkb/Gins2/Clcf1/Foxm1/Tgfb1/Mcm2/Cdkn1a/Gmnn/H19/Acvrl1/Mcm3/Mcm6/Parp3/Fignl1/E2f8/Met/Apobec1/Nek2/Parpbp	26
BP	GO:0051348	negative regulation of transferase activity	16/682	269/28564	0.000813899	0.00388707	0.0022368	Pycard/Lyn/Ptpn6/Lilrb4a/Ptprc/Cav1/Cdc20/Plk1/Cdkn2c/Cdkn1a/Hhex/Wwtr1/Bub1b/Parp3/Rasip1/Cd300a	16
BP	GO:0034446	substrate adhesion-dependent cell spreading	9/682	103/28564	0.000817143	0.00389936	0.00224387	Fn1/S100a10/Flna/Fermt3/Lamc1/Parvg/Pdpn/Tek/Lama5	9
BP	GO:0002762	negative regulation of myeloid leukocyte differentiation	7/682	64/28564	0.000819142	0.0039025	0.00224567	C1qc/Lyn/Mafb/Lilrb4a/Inpp5d/Runx1/Clec2d	7
BP	GO:0046850	regulation of bone remodeling	7/682	64/28564	0.000819142	0.0039025	0.00224567	Csf1r/Spp1/Tmem119/Inpp5d/Fcgr4/Adam8/Tnfrsf11a	7
BP	GO:0048638	regulation of developmental growth	21/682	405/28564	0.000826586	0.00393474	0.00226423	Grn/Fn1/Lgmn/Mef2c/Cdk1/Tgfbr2/Syt17/Tnfrsf12a/Cpne5/Ccnb1/Igf1/Sh3pxd2b/Cdkn1a/Serpine1/Sash3/H19/Ikzf1/Ccr5/Edn1/Plac8/Capn3	21
BP	GO:0003208	cardiac ventricle morphogenesis	8/682	83/28564	0.000828581	0.00394101	0.00226784	Mef2c/Tgfbr2/Eng/Tgfb1/Tnnc1/Naglu/Myh7/Ccm2l	8
BP	GO:0044057	regulation of system process	30/682	670/28564	0.000835797	0.00397209	0.00228572	Ctss/Aif1/Cyba/Tspo/Mef2c/Spp1/Ctsc/Tnfrsf1a/Fcgr1/Ncf1/Cst7/Atp2b4/Cacna1g/Hbegf/Cav1/Flna/Fcgr4/Cux2/Npnt/Igf1/Vip/Tbxas1/Tnnc1/Tnfrsf1b/Myh7/Runx1/Nos3/Edn1/Gjc1/Tnni2	30
BP	GO:0045927	positive regulation of growth	18/682	323/28564	0.000844993	0.00401251	0.00230898	Fn1/Cyba/Mef2c/Cdk1/Syt17/Tnfrsf12a/Cpne5/Cxcl16/Hbegf/Wfs1/Ccnb1/Igf1/Sh3pxd2b/Serpine1/Sash3/Ikzf1/Edn1/Capn3	18
BP	GO:0048246	macrophage chemotaxis	6/682	47/28564	0.00084622	0.00401506	0.00231045	Csf1r/Lgals3/C3ar1/Ccl2/Ccl3/C5ar1	6
BP	GO:0022412	cellular process involved in reproduction in multicellular organism	26/682	551/28564	0.000863126	0.00409194	0.00235469	Hexb/Hmgb2/Top2a/Tmem119/Ccnb1/Myh9/Hpgds/Igf1/Ccnb2/Plk1/Xlr/Tgfb1/Aurka/Ncaph/Etv6/Runx1/Ndc80/Fignl1/Ttk/Cenpe/Fosl1/Aspm/Edn1/Mastl/Ptx3/Trip13	26
BP	GO:0051962	positive regulation of nervous system development	20/682	379/28564	0.000879441	0.00416589	0.00239724	Gfap/Vim/Csf1r/Fn1/Tspo/Lyn/Tlr2/Cx3cr1/Tnfrsf12a/Cux2/Igf1/Tgm2/Clcf1/Tgfb1/Kdr/Tnfrsf1b/Adgre5/Met/Spint1/Aspm	20
BP	GO:0048639	positive regulation of developmental growth	14/682	220/28564	0.0008857	0.00419212	0.00241234	Fn1/Mef2c/Cdk1/Syt17/Tnfrsf12a/Cpne5/Ccnb1/Igf1/Sh3pxd2b/Serpine1/Sash3/Ikzf1/Edn1/Capn3	14
BP	GO:0003012	muscle system process	22/682	436/28564	0.000896909	0.00424172	0.00244088	Aif1/Cyba/Mef2c/Tnfrsf1a/Ncf1/Atp2b4/Tpm4/Cacna1g/Cav1/Flna/Npnt/Igf1/Tnnc1/Tnfrsf1b/Myh7/Akap13/Nos3/Acta2/Met/Edn1/Tnni2/Myh11	22
BP	GO:0010656	negative regulation of muscle cell apoptotic process	7/682	65/28564	0.000899388	0.00424999	0.00244564	Hmox1/Nupr1/Hspb6/Cav1/Igf1/Nfe2l2/Edn1	7
BP	GO:0032647	regulation of interferon-alpha production	5/682	32/28564	0.000902373	0.00425029	0.00244581	Stat1/Irf7/Tlr7/Havcr2/Zc3hav1	5
BP	GO:0034121	regulation of toll-like receptor signaling pathway	5/682	32/28564	0.000902373	0.00425029	0.00244581	Tlr2/Irf7/Trim30a/Cd300lf/Cd300a	5
BP	GO:1902751	positive regulation of cell cycle G2/M phase transition	5/682	32/28564	0.000902373	0.00425029	0.00244581	Ccnd1/Cdk1/Ccnb1/Rrm1/Lmnb1	5
BP	GO:2000352	negative regulation of endothelial cell apoptotic process	5/682	32/28564	0.000902373	0.00425029	0.00244581	Cdh5/Nfe2l2/Serpine1/Kdr/Tek	5
BP	GO:0034504	protein localization to nucleus	18/682	325/28564	0.000906596	0.00426672	0.00245527	Tnfrsf1a/Cdk1/Lilrb4a/Bcl3/Flna/Kpna2/Plk1/Hcls1/Tgfb1/Cdkn1a/Lmnb1/Hhex/Wwtr1/Parp9/Ect2/Sp100/Col1a1/Tek	18
BP	GO:0001820	serotonin secretion	4/682	19/28564	0.000938209	0.00439417	0.00252861	Fcer1g/Fcgr3/Lgals3/Cd300a	4
BP	GO:0002827	positive regulation of T-helper 1 type immune response	4/682	19/28564	0.000938209	0.00439417	0.00252861	Slc11a1/Arid5a/Ccr2/H2-Ab1	4
BP	GO:0006525	arginine metabolic process	4/682	19/28564	0.000938209	0.00439417	0.00252861	Atp2b4/Slc39a8/Nos3/Slc7a7	4
BP	GO:0032700	negative regulation of interleukin-17 production	4/682	19/28564	0.000938209	0.00439417	0.00252861	Tlr2/Vsir/Nckap1l/Tgfb1	4
BP	GO:0045579	positive regulation of B cell differentiation	4/682	19/28564	0.000938209	0.00439417	0.00252861	Spi1/Inpp5d/Nckap1l/Il2rg	4
BP	GO:1901741	positive regulation of myoblast fusion	4/682	19/28564	0.000938209	0.00439417	0.00252861	Cd53/Il4ra/Ehd2/Ccl8	4
BP	GO:0043124	negative regulation of I-kappaB kinase/NF-kappaB signaling	6/682	48/28564	0.000947838	0.0044357	0.0025525	Trem2/Pycard/Stat1/Lilrb4a/Slc39a8/Casp8	6
BP	GO:0090092	regulation of transmembrane receptor protein serine/threonine kinase signaling pathway	16/682	273/28564	0.000951205	0.00444788	0.00255951	Lgals9/Cdh5/Tgfbr2/Vsir/Cav1/Eng/Npnt/Dact2/Chrdl1/Tgfb1/Kdr/Nrros/Acvrl1/Hfe/Fst/Ltbp1	16
BP	GO:0043433	negative regulation of DNA-binding transcription factor activity	12/682	173/28564	0.000966093	0.00451024	0.0025954	Hmox1/Pycard/Nupr1/Spi1/Dap/Bcl3/Wfs1/Flna/Tacc3/Havcr2/Sp100/Anxa4	12
BP	GO:0051017	actin filament bundle assembly	12/682	173/28564	0.000966093	0.00451024	0.0025954	Aif1/Rhoc/Itgb5/S100a10/Lcp1/Plek/Pdlim4/Myh9/Flna/F11r/Sh3pxd2b/Met	12
BP	GO:0002715	regulation of natural killer cell mediated immunity	7/682	66/28564	0.0009857	0.00459809	0.00264595	Lgals9/Vav1/Tgfb1/Havcr2/Tap1/Slamf6/Clec2d	7
BP	GO:0150115	cell-substrate junction organization	9/682	106/28564	0.001004	0.00467969	0.00269291	Fn1/S100a10/Myh9/Iqgap1/Lamc1/Kdr/Acvrl1/Itga5/Tek	9
BP	GO:0042770	signal transduction in response to DNA damage	12/682	174/28564	0.00101567	0.00471576	0.00271367	Ccnd1/Cdk1/Cd44/Bcl3/Plk1/Foxm1/Cdkn1a/Parp9/Sp100/Clspn/Cd74/Batf	12
BP	GO:0002249	lymphocyte anergy	3/682	9/28564	0.00102228	0.00471576	0.00271367	Lilrb4a/Runx1/Cd86	3
BP	GO:0002291	T cell activation via T cell receptor contact with antigen bound to MHC molecule on antigen presenting cell	3/682	9/28564	0.00102228	0.00471576	0.00271367	Lgals3/Havcr2/Apbb1ip	3
BP	GO:0002667	regulation of T cell anergy	3/682	9/28564	0.00102228	0.00471576	0.00271367	Lilrb4a/Runx1/Cd86	3
BP	GO:0002870	T cell anergy	3/682	9/28564	0.00102228	0.00471576	0.00271367	Lilrb4a/Runx1/Cd86	3
BP	GO:0002911	regulation of lymphocyte anergy	3/682	9/28564	0.00102228	0.00471576	0.00271367	Lilrb4a/Runx1/Cd86	3
BP	GO:0030205	dermatan sulfate metabolic process	3/682	9/28564	0.00102228	0.00471576	0.00271367	Hexb/Hexa/Chst14	3
BP	GO:0032627	interleukin-23 production	3/682	9/28564	0.00102228	0.00471576	0.00271367	Tgfb1/Plcg2/Myd88	3
BP	GO:0032667	regulation of interleukin-23 production	3/682	9/28564	0.00102228	0.00471576	0.00271367	Tgfb1/Plcg2/Myd88	3
BP	GO:0034144	negative regulation of toll-like receptor 4 signaling pathway	3/682	9/28564	0.00102228	0.00471576	0.00271367	Trem2/Lyn/Rab7b	3
BP	GO:0043376	regulation of CD8-positive, alpha-beta T cell differentiation	3/682	9/28564	0.00102228	0.00471576	0.00271367	Lilrb4a/Nckap1l/Runx1	3
BP	GO:0052779	amino disaccharide metabolic process	3/682	9/28564	0.00102228	0.00471576	0.00271367	Hexb/Hexa/Chst14	3
BP	GO:1902412	regulation of mitotic cytokinesis	3/682	9/28564	0.00102228	0.00471576	0.00271367	Birc5/Aurkb/Cdca8	3
BP	GO:0030048	actin filament-based movement	10/682	128/28564	0.00102435	0.00472158	0.00271701	Cacna1g/Myh9/Cav1/Flna/Myo1f/Tnnc1/Myh7/Acta2/Pdpn/Myo1g	10
BP	GO:0048608	reproductive structure development	18/682	329/28564	0.00104139	0.00479537	0.00275947	Hmgb2/Ccnd1/Nupr1/Cd44/Myh9/Flna/Igf1/Serpine1/Kdr/Runx1/Adamts1/Nos3/Tnc/Fst/Foxf2/Aspm/Plaur/Ptx3	18
BP	GO:0002828	regulation of type 2 immune response	5/682	33/28564	0.00104283	0.00479537	0.00275947	Ecm1/Il4ra/Clcf1/Cd74/Ccr2	5
BP	GO:1904752	regulation of vascular associated smooth muscle cell migration	5/682	33/28564	0.00104283	0.00479537	0.00275947	Mef2c/Myh9/Nfe2l2/Iqgap1/Adamts1	5
BP	GO:0001649	osteoblast differentiation	14/682	224/28564	0.00105352	0.00484068	0.00278555	Mef2c/Clic1/Spp1/Tmem119/Ifi204/Npnt/Igf1/Tcirg1/Cebpa/Sh3pxd2b/Wwtr1/Ifitm1/Fignl1/Col1a1	14
BP	GO:0034142	toll-like receptor 4 signaling pathway	6/682	49/28564	0.00105858	0.00485629	0.00279453	Trem2/Lyn/Naglu/Ly96/Rab7b/Ifi35	6
BP	GO:1901976	regulation of cell cycle checkpoint	6/682	49/28564	0.00105858	0.00485629	0.00279453	Birc5/Ccnb1/Aurkb/Cdca8/Aurka/Ndc80	6
BP	GO:0034599	cellular response to oxidative stress	16/682	276/28564	0.00106666	0.00488948	0.00281363	Lcn2/Trem2/Gpx1/Aif1/Hmox1/Itgam/Nfe2l2/Hk3/Naglu/Nos3/Ect2/Melk/Met/Slc25a24/Edn1/Btk	16
BP	GO:0070167	regulation of biomineral tissue development	9/682	107/28564	0.00107346	0.00491474	0.00282816	Csf1r/Mef2c/Srgn/Isg15/Tmem119/Mgp/Ecm1/Tgfb1/Nos3	9
BP	GO:0120035	regulation of plasma membrane bounded cell projection organization	33/682	774/28564	0.00107386	0.00491474	0.00282816	Gfap/B2m/Vim/Grn/Lgals1/H2-D1/Ctsz/Trem2/Fn1/H2-K1/Rac2/Fcgr2b/Lyn/Itga6/Cobl/Tnfrsf12a/Cd44/Cav1/Flna/Podxl/Abi3/Cux2/Cdc20/Nfe2l2/Iqgap1/Ltk/Mylip/Adamts1/Fes/Pdpn/Met/Ccr5/Prrx1	33
BP	GO:0006310	DNA recombination	18/682	330/28564	0.00107764	0.00492775	0.00283565	Hmgb2/Top2a/Ptprc/Mcm5/Gins2/Clcf1/Tgfb1/Mcm2/Mcm3/Mcm6/Parp3/Samhd1/Fignl1/Rad54l/Nfkbiz/Batf/Trip13/Parpbp	18
BP	GO:0002534	cytokine production involved in inflammatory response	7/682	67/28564	0.0010784	0.00492775	0.00283565	Trem2/Pycard/Pld4/Lilrb4a/Gpsm3/Myd88/Adcy7	7
BP	GO:0042476	odontogenesis	10/682	129/28564	0.0010872	0.00496409	0.00285656	Cd34/Itga6/Tcirg1/Tgfb1/Serpine1/Fst/Col1a1/Tbx1/Edn1/Lama5	10
BP	GO:2000241	regulation of reproductive process	14/682	225/28564	0.00109941	0.00501588	0.00288637	Timp1/Nupr1/Arhgdib/Myh9/Hpgds/Cdc20/Igf1/Vip/Aurka/Runx1/Ttk/Aspm/Trip13/B4galt1	14
BP	GO:0051099	positive regulation of binding	13/682	200/28564	0.00110099	0.00501917	0.00288826	B2m/Cldn5/Lgals9/Hmgb2/S100a10/Anxa2/Cav1/Igf1/Tgfb1/Parp9/Hfe/Met/Plaur	13
BP	GO:0051494	negative regulation of cytoskeleton organization	12/682	176/28564	0.00112119	0.00509925	0.00293434	Tmsb10/Cdh5/Tlr2/Capg/Pecam1/Tpx2/Ckap2/Gmfg/F11r/Dysf/Met/Ccnf	12
BP	GO:0051896	regulation of protein kinase B signaling	12/682	176/28564	0.00112119	0.00509925	0.00293434	Gpx1/Chil1/Cx3cr1/Hbegf/Eng/Igf1/Hcls1/Clcf1/Tgfb1/Gcnt2/Adam8/Tek	12
BP	GO:0061572	actin filament bundle organization	12/682	176/28564	0.00112119	0.00509925	0.00293434	Aif1/Rhoc/Itgb5/S100a10/Lcp1/Plek/Pdlim4/Myh9/Flna/F11r/Sh3pxd2b/Met	12
BP	GO:0034103	regulation of tissue remodeling	8/682	87/28564	0.00112974	0.00513412	0.00295441	Csf1r/Spp1/Tmem119/Inpp5d/Fcgr4/Gpnmb/Adam8/Tnfrsf11a	8
BP	GO:0014066	regulation of phosphatidylinositol 3-kinase signaling	9/682	108/28564	0.00114676	0.00520121	0.00299301	Trem2/Fn1/Ptpn6/Igf1/Hcst/Hcls1/Kdr/Cep55/Tek	9
BP	GO:0002923	regulation of humoral immune response mediated by circulating immunoglobulin	4/682	20/28564	0.00115076	0.00520121	0.00299301	Trem2/Fcgr2b/Ptpn6/Ptprc	4
BP	GO:0003159	morphogenesis of an endothelium	4/682	20/28564	0.00115076	0.00520121	0.00299301	Lcn2/Kdr/Acvrl1/Cxcl10	4
BP	GO:0045019	negative regulation of nitric oxide biosynthetic process	4/682	20/28564	0.00115076	0.00520121	0.00299301	Tspo/Cd34/Atp2b4/Cav1	4
BP	GO:0060841	venous blood vessel development	4/682	20/28564	0.00115076	0.00520121	0.00299301	Eng/Acvrl1/Aplnr/Notch4	4
BP	GO:0061154	endothelial tube morphogenesis	4/682	20/28564	0.00115076	0.00520121	0.00299301	Lcn2/Kdr/Acvrl1/Cxcl10	4
BP	GO:1904406	negative regulation of nitric oxide metabolic process	4/682	20/28564	0.00115076	0.00520121	0.00299301	Tspo/Cd34/Atp2b4/Cav1	4
BP	GO:0001836	release of cytochrome c from mitochondria	7/682	68/28564	0.0011778	0.00529998	0.00304985	Gpx1/Pycard/Bcl2a1b/Igf1/Plaur/Bcl2a1a/Casp1	7
BP	GO:0001914	regulation of T cell mediated cytotoxicity	7/682	68/28564	0.0011778	0.00529998	0.00304985	B2m/H2-D1/H2-K1/Ptprc/Nckap1l/H2-Q7/Hfe	7
BP	GO:0030330	DNA damage response, signal transduction by p53 class mediator	7/682	68/28564	0.0011778	0.00529998	0.00304985	Cd44/Bcl3/Foxm1/Cdkn1a/Sp100/Cd74/Batf	7
BP	GO:0010799	regulation of peptidyl-threonine phosphorylation	6/682	50/28564	0.00117899	0.00529998	0.00304985	Chil1/Irgm1/Plk1/Igtp/Tgfb1/Met	6
BP	GO:0010862	positive regulation of pathway-restricted SMAD protein phosphorylation	6/682	50/28564	0.00117899	0.00529998	0.00304985	Lgals9/Tgfbr2/Eng/Tgfb1/Acvrl1/Hfe	6
BP	GO:0030219	megakaryocyte differentiation	6/682	50/28564	0.00117899	0.00529998	0.00304985	Mef2c/Hmgb2/Ptpn6/Flna/Fli1/Rab7b	6
BP	GO:0030865	cortical cytoskeleton organization	6/682	50/28564	0.00117899	0.00529998	0.00304985	Plek/Racgap1/Nckap1l/Ehd2/Ect2/Fmnl3	6
BP	GO:0061458	reproductive system development	18/682	333/28564	0.00119292	0.00535845	0.0030835	Hmgb2/Ccnd1/Nupr1/Cd44/Myh9/Flna/Igf1/Serpine1/Kdr/Runx1/Adamts1/Nos3/Tnc/Fst/Foxf2/Aspm/Plaur/Ptx3	18
BP	GO:0002438	acute inflammatory response to antigenic stimulus	5/682	34/28564	0.00119887	0.00537688	0.0030941	Fcer1g/Fcgr3/Fcgr2b/Fcgr1/Btk	5
BP	GO:1904706	negative regulation of vascular associated smooth muscle cell proliferation	5/682	34/28564	0.00119887	0.00537688	0.0030941	Mef2c/Hmox1/Efemp2/Cav1/Cdkn1a	5
BP	GO:0035304	regulation of protein dephosphorylation	8/682	88/28564	0.00121721	0.00545494	0.00313902	Cdh5/Ptprc/Nckap1l/Tgfb1/Itga1/Mastl/Cdca2/Cd300a	8
BP	GO:0031109	microtubule polymerization or depolymerization	10/682	131/28564	0.00122237	0.00546966	0.00314749	Cdh5/Tpx2/Cav1/Ckap2/Psrc1/Kif2c/Fes/Dysf/Kif18b/Met	10
BP	GO:1903052	positive regulation of proteolysis involved in protein catabolic process	10/682	131/28564	0.00122237	0.00546966	0.00314749	Trem2/Laptm5/Nupr1/Ctsc/Ecscr/Wfs1/Cav1/Cdc20/Plk1/Aurka	10
BP	GO:0051259	protein complex oligomerization	15/682	254/28564	0.00125593	0.00561547	0.0032314	B2m/Pycard/Alox5ap/Rrm2/Isg15/Tk1/Rrm1/Tgm2/Vasp/Gsdmd/Col1a2/Samhd1/Ect2/Cd74/Shkbp1	15
BP	GO:0032872	regulation of stress-activated MAPK cascade	13/682	203/28564	0.00126019	0.00563018	0.00323987	Trem2/Pycard/Fcgr2b/Pbk/Spi1/Ltbr/Foxm1/Lmnb1/Naip2/Eif2ak2/Met/Myd88/Ccr2	13
BP	GO:0060350	endochondral bone morphogenesis	7/682	69/28564	0.00128423	0.00573322	0.00329916	Mef2c/Tgfbr2/Tmem119/Serpinh1/Col3a1/Hspg2/Col1a1	7
BP	GO:0043406	positive regulation of MAP kinase activity	10/682	132/28564	0.00129493	0.00577652	0.00332408	Mef2c/Ptprc/Fgd2/Iqgap1/Tgfb1/Adam8/Akap13/Tnfrsf11a/Edn1/Pik3r5	10
BP	GO:0019722	calcium-mediated signaling	12/682	179/28564	0.00129639	0.00577864	0.00332529	Trem2/Irgm1/Atp2b4/Ptprc/Lat2/Igf1/Igtp/Kdr/Plcg2/Ccr5/Edn1/Cd22	12
BP	GO:0031098	stress-activated protein kinase signaling cascade	15/682	255/28564	0.00130582	0.00581618	0.0033469	Trem2/Pycard/Fcgr2b/Lyn/Pbk/Spi1/Tlr7/Ltbr/Foxm1/Lmnb1/Naip2/Eif2ak2/Met/Myd88/Ccr2	15
BP	GO:0032392	DNA geometric change	6/682	51/28564	0.0013096	0.00581996	0.00334907	Top2a/Mcm5/Gins2/Mcm2/Mcm3/Mcm6	6
BP	GO:1902041	regulation of extrinsic apoptotic signaling pathway via death domain receptors	6/682	51/28564	0.0013096	0.00581996	0.00334907	Gpx1/Hmox1/Hmgb2/Lgals3/Serpine1/Sp100	6
BP	GO:0098655	monoatomic cation transmembrane transport	32/682	752/28564	0.00130967	0.00581996	0.00334907	Ctss/Lcn2/Trem2/Cyba/Fxyd5/Lyn/Atp2b4/Ptpn6/Cacna1g/Slc40a1/Ptprc/Slc39a1/Cav1/Flna/P2ry6/Slc11a1/Hvcn1/Tcirg1/Tgfb1/Slc39a8/Aplnr/Hfe/Plcg2/Slc22a1/Tmem37/Stom/Kcnk6/Dysf/Cxcl10/Ccr5/Edn1/Capn3	32
BP	GO:0009896	positive regulation of catabolic process	25/682	538/28564	0.0013289	0.00590095	0.00339567	Trem2/Laptm5/Hmox1/Nupr1/Msn/Ecscr/Irgm1/Tlr2/Vsir/Wfs1/Trim30a/Cav1/Cdc20/Igf1/Vip/Plk1/Tnfsf12/Igtp/Aurka/Kdr/Adam8/Mylip/Tnfrsf1b/Ang/Zc3hav1	25
BP	GO:0045216	cell-cell junction organization	14/682	230/28564	0.00135481	0.00601138	0.00345922	Csf1r/Cldn5/Rhoc/Cdh5/Esam/Pecam1/Cav1/Flna/F11r/Tgfb1/Lsr/Aplnr/Ect2/Gjc1	14
BP	GO:0007127	meiosis I	10/682	133/28564	0.00137095	0.00606238	0.00348857	Birc5/Top2a/Cks2/Ccnb2/Plk1/Aurka/Ndc80/Rad54l/Cenpe/Trip13	10
BP	GO:0002902	regulation of B cell apoptotic process	5/682	35/28564	0.00137151	0.00606238	0.00348857	Lyn/Cd44/Aurkb/Cd74/Bcl2a1a	5
BP	GO:0032607	interferon-alpha production	5/682	35/28564	0.00137151	0.00606238	0.00348857	Stat1/Irf7/Tlr7/Havcr2/Zc3hav1	5
BP	GO:0150117	positive regulation of cell-substrate junction organization	5/682	35/28564	0.00137151	0.00606238	0.00348857	S100a10/Myh9/Iqgap1/Kdr/Tek	5
BP	GO:2000515	negative regulation of CD4-positive, alpha-beta T cell activation	5/682	35/28564	0.00137151	0.00606238	0.00348857	Lgals9/Vsir/Cd44/Il4ra/Runx1	5
BP	GO:0032370	positive regulation of lipid transport	9/682	111/28564	0.00139125	0.00613301	0.00352922	Trem2/Spp1/Anxa2/Abca1/Cav1/Ptges/Runx1/Tnfrsf11a/Edn1	9
BP	GO:0001946	lymphangiogenesis	4/682	21/28564	0.00139487	0.00613301	0.00352922	Sox18/Tie1/Acvrl1/Pdpn	4
BP	GO:0002863	positive regulation of inflammatory response to antigenic stimulus	4/682	21/28564	0.00139487	0.00613301	0.00352922	Fcer1g/Fcgr3/Fcgr1/Btk	4
BP	GO:0034755	iron ion transmembrane transport	4/682	21/28564	0.00139487	0.00613301	0.00352922	Lcn2/Slc40a1/Slc39a8/Hfe	4
BP	GO:0043374	CD8-positive, alpha-beta T cell differentiation	4/682	21/28564	0.00139487	0.00613301	0.00352922	Lilrb4a/Nckap1l/Runx1/Gimap1	4
BP	GO:0045649	regulation of macrophage differentiation	4/682	21/28564	0.00139487	0.00613301	0.00352922	C1qc/Hcls1/Tgfb1/Casp8	4
BP	GO:0098543	detection of other organism	4/682	21/28564	0.00139487	0.00613301	0.00352922	Pglyrp1/Tlr2/Naip2/Tlr1	4
BP	GO:0032386	regulation of intracellular transport	18/682	338/28564	0.00140834	0.00618757	0.00356061	Itgam/Msn/Tnfrsf1a/Cdk1/Anxa2/Lcp1/Ccl2/Flna/Edem1/Spag5/Hcls1/Tgfb1/Tnnc1/Ehd2/Ect2/Sp100/Stom/Tek	18
BP	GO:0000082	G1/S transition of mitotic cell cycle	14/682	231/28564	0.00141142	0.00619639	0.00356569	Aif1/Ccnd1/Rrm2/Eif4ebp1/Ptpn6/Gpnmb/Rrm1/Cdkn2c/Tcf19/Rbl1/Cdkn1a/Adamts1/Pdpn/Pole	14
BP	GO:2001242	regulation of intrinsic apoptotic signaling pathway	12/682	181/28564	0.00142533	0.00624138	0.00359158	Trem2/Gpx1/Pycard/Nupr1/Cd44/Wfs1/Cav1/Nfe2l2/Bub1/Fignl1/Cd74/Plaur	12
BP	GO:0022612	gland morphogenesis	11/682	157/28564	0.00143025	0.00624138	0.00359158	Msn/Mki67/Tgfbr2/Cd44/Cav1/Igf1/Tgm2/Tgfb1/Tnc/Met/Lama5	11
BP	GO:0031647	regulation of protein stability	17/682	311/28564	0.00143136	0.00624138	0.00359158	Tyrobp/Grn/Ctsh/Ifi30/Pycard/Irgm1/Wfs1/Flna/Igf1/Plk1/Igtp/Aurka/Mylip/Ndc80/Cenpe/Cd74/Capn3	17
BP	GO:0002604	regulation of dendritic cell antigen processing and presentation	3/682	10/28564	0.00143454	0.00624138	0.00359158	Cd68/Slc11a1/Cd74	3
BP	GO:0002725	negative regulation of T cell cytokine production	3/682	10/28564	0.00143454	0.00624138	0.00359158	Vsir/Lilrb4a/Hfe	3
BP	GO:0030167	proteoglycan catabolic process	3/682	10/28564	0.00143454	0.00624138	0.00359158	Gusb/Naglu/Btk	3
BP	GO:0030853	negative regulation of granulocyte differentiation	3/682	10/28564	0.00143454	0.00624138	0.00359158	C1qc/Inpp5d/Runx1	3
BP	GO:0031666	positive regulation of lipopolysaccharide-mediated signaling pathway	3/682	10/28564	0.00143454	0.00624138	0.00359158	Ly86/Cd180/Ly96	3
BP	GO:0032661	regulation of interleukin-18 production	3/682	10/28564	0.00143454	0.00624138	0.00359158	Tlr2/Cd84/Gsdmd	3
BP	GO:0042117	monocyte activation	3/682	10/28564	0.00143454	0.00624138	0.00359158	Fn1/Lilrb4a/Dysf	3
BP	GO:0044771	meiotic cell cycle phase transition	3/682	10/28564	0.00143454	0.00624138	0.00359158	Ccnb2/Ndc80/Ttk	3
BP	GO:0051001	negative regulation of nitric-oxide synthase activity	3/682	10/28564	0.00143454	0.00624138	0.00359158	Atp2b4/Cav1/Eng	3
BP	GO:0006469	negative regulation of protein kinase activity	13/682	206/28564	0.0014381	0.00625218	0.00359779	Pycard/Lyn/Ptpn6/Lilrb4a/Ptprc/Cav1/Plk1/Cdkn2c/Cdkn1a/Hhex/Wwtr1/Rasip1/Cd300a	13
BP	GO:0030282	bone mineralization	10/682	134/28564	0.00145056	0.00630163	0.00362625	Csf1r/Mef2c/Srgn/Spp1/Isg15/Tmem119/Mgp/Ecm1/Igf1/Col1a2	10
BP	GO:0070588	calcium ion transmembrane transport	18/682	339/28564	0.00145517	0.00631696	0.00363507	Cyba/Lyn/Atp2b4/Ptpn6/Cacna1g/Ptprc/Cav1/Flna/P2ry6/Tgfb1/Aplnr/Plcg2/Tmem37/Dysf/Cxcl10/Ccr5/Edn1/Capn3	18
BP	GO:0006281	DNA repair	26/682	572/28564	0.00146587	0.00635867	0.00365907	Pcna/Pold4/Mcm5/Gins2/Uhrf1/Rrm1/Foxm1/Cdca5/Mcm2/Fam111a/Parp9/Mcm3/Mcm6/Parp3/Samhd1/Smc4/Fignl1/Rad54l/Clspn/Ube2t/Pole/Fanci/Neil3/Chaf1b/Trip13/Parpbp	26
BP	GO:0007033	vacuole organization	13/682	207/28564	0.00150185	0.00650986	0.00374607	Ctsd/Grn/Hexb/Laptm5/Hexa/Nupr1/Creg1/Irgm1/Abca1/Tcirg1/Igtp/Naglu/Rab7b	13
BP	GO:0001837	epithelial to mesenchymal transition	11/682	158/28564	0.00150494	0.00651843	0.003751	Tgfbr2/Glipr2/Flna/Eng/Tgfb1/Gcnt2/Wwtr1/Col1a1/Pdpn/Notch4/Edn1	11
BP	GO:0030193	regulation of blood coagulation	7/682	71/28564	0.00151958	0.00657205	0.00378186	Cd34/Anxa2/Pros1/Cav1/Nfe2l2/Serpine1/Plaur	7
BP	GO:0042093	T-helper cell differentiation	7/682	71/28564	0.00151958	0.00657205	0.00378186	Bcl3/Il4ra/Tgfb1/Slamf6/Nfkbiz/Ccr2/Batf	7
BP	GO:0001779	natural killer cell differentiation	5/682	36/28564	0.00156181	0.00674466	0.00388119	Lgals9/Pglyrp1/Ptprc/Ikzf1/Slamf6	5
BP	GO:0071711	basement membrane organization	5/682	36/28564	0.00156181	0.00674466	0.00388119	Ctss/Col4a1/Cav1/Col3a1/Lamc1	5
BP	GO:0050819	negative regulation of coagulation	6/682	53/28564	0.00160369	0.00692035	0.00398229	Cd34/Anxa2/Pros1/Serpine1/Procr/Plaur	6
BP	GO:0061982	meiosis I cell cycle process	10/682	136/28564	0.00162105	0.00697565	0.00401411	Birc5/Top2a/Cks2/Ccnb2/Plk1/Aurka/Ndc80/Rad54l/Cenpe/Trip13	10
BP	GO:0002711	positive regulation of T cell mediated immunity	8/682	92/28564	0.00162249	0.00697565	0.00401411	B2m/H2-D1/H2-K1/Ptprc/H2-Q7/Sash3/Hfe/Arid5a	8
BP	GO:0007040	lysosome organization	8/682	92/28564	0.00162249	0.00697565	0.00401411	Grn/Hexb/Laptm5/Hexa/Creg1/Abca1/Naglu/Rab7b	8
BP	GO:0019915	lipid storage	8/682	92/28564	0.00162249	0.00697565	0.00401411	Hexb/Trem2/Hexa/Plin2/Rnf213/Cav1/Dysf/Msr1	8
BP	GO:0080171	lytic vacuole organization	8/682	92/28564	0.00162249	0.00697565	0.00401411	Grn/Hexb/Laptm5/Hexa/Creg1/Abca1/Naglu/Rab7b	8
BP	GO:0043491	protein kinase B signaling	13/682	209/28564	0.00163638	0.00703017	0.00404548	Gpx1/Chil1/Cx3cr1/Hbegf/Eng/Igf1/Hcls1/Clcf1/Tgfb1/Gcnt2/Kdr/Adam8/Tek	13
BP	GO:0070482	response to oxygen levels	17/682	315/28564	0.00163964	0.00703894	0.00405053	Trem2/Hmox1/Cd34/Ucp2/Eif4ebp1/Cav1/Eng/Nfe2l2/Kdr/Adam8/Tacc3/Ang/Pdpn/Cybb/Edn1/Casp1/Tek	17
BP	GO:0002294	CD4-positive, alpha-beta T cell differentiation involved in immune response	7/682	72/28564	0.00164919	0.00707473	0.00407113	Bcl3/Il4ra/Tgfb1/Slamf6/Nfkbiz/Ccr2/Batf	7
BP	GO:0007252	I-kappaB phosphorylation	4/682	22/28564	0.00167291	0.00715013	0.00411451	Tlr2/Cx3cr1/Tlr7/Plcg2	4
BP	GO:0030220	platelet formation	4/682	22/28564	0.00167291	0.00715013	0.00411451	Csf1r/Mef2c/Ptpn6/Myh9	4
BP	GO:0031579	membrane raft organization	4/682	22/28564	0.00167291	0.00715013	0.00411451	S100a10/Ptprc/Cav1/Dock2	4
BP	GO:0042730	fibrinolysis	4/682	22/28564	0.00167291	0.00715013	0.00411451	Anxa2/Pros1/Serpine1/Plaur	4
BP	GO:1900424	regulation of defense response to bacterium	4/682	22/28564	0.00167291	0.00715013	0.00411451	Grn/Cyba/Lgals9/Havcr2	4
BP	GO:0150063	visual system development	21/682	429/28564	0.00168299	0.00718791	0.00413626	C1qa/Vim/Grn/Col4a1/Itgam/Tgfbr2/Tcirg1/Chrdl1/Tgfb1/Sh3pxd2b/Kdr/Naglu/Acvrl1/Ikzf1/Col5a2/Cryba4/Rhoj/Crybb1/Tgif1/Foxf2/Col5a1	21
BP	GO:0032874	positive regulation of stress-activated MAPK cascade	10/682	137/28564	0.00171219	0.00730189	0.00420184	Pycard/Fcgr2b/Spi1/Ltbr/Lmnb1/Naip2/Eif2ak2/Met/Myd88/Ccr2	10
BP	GO:0046425	regulation of receptor signaling pathway via JAK-STAT	10/682	137/28564	0.00171219	0.00730189	0.00420184	Gbp3/Ptprc/Bcl3/Cav1/Il10ra/Socs3/Gbp7/Il10rb/Parp14/Cd300a	10
BP	GO:0051147	regulation of muscle cell differentiation	11/682	161/28564	0.0017484	0.00745088	0.00428758	Csf1r/Mef2c/Tmem119/Efemp2/Eng/Igf1/Lamc1/Tgfb1/Tbx1/Edn1/Piezo1	11
BP	GO:0045672	positive regulation of osteoclast differentiation	5/682	37/28564	0.00177082	0.00754087	0.00433936	Tyrobp/Csf1r/Trem2/Ccl3/Ccl9	5
BP	GO:0002293	alpha-beta T cell differentiation involved in immune response	7/682	73/28564	0.00178723	0.00759965	0.00437319	Bcl3/Il4ra/Tgfb1/Slamf6/Nfkbiz/Ccr2/Batf	7
BP	GO:1900046	regulation of hemostasis	7/682	73/28564	0.00178723	0.00759965	0.00437319	Cd34/Anxa2/Pros1/Cav1/Nfe2l2/Serpine1/Plaur	7
BP	GO:0050808	synapse organization	25/682	550/28564	0.00179151	0.0076123	0.00438047	C1qc/C1qb/C1qa/Grn/Sparc/Trem2/Lgmn/Mef2c/Col4a1/Srgn/Itgam/Fcgr2b/Tlr2/Cx3cr1/Flna/Pdzrn3/Cux2/Il10ra/Cdc20/Chrdl1/C5ar1/Adgre5/Tnc/Lama5/Rapsn	25
BP	GO:0071897	DNA biosynthetic process	12/682	186/28564	0.00179457	0.00761971	0.00438473	C3ar1/Pcna/Pold4/Tk1/Aurkb/Gins2/Rrm1/Cdkn1a/Acvrl1/Parp3/Pole/Nek2	12
BP	GO:0080135	regulation of cellular response to stress	31/682	736/28564	0.00181117	0.00768461	0.00442208	Grn/Trem2/Gpx1/Pycard/Cd34/Itgam/Fcgr2b/Nupr1/Lyn/Pbk/Spi1/Pcna/Cd44/Wfs1/Cav1/Flna/Ltbr/Nfe2l2/Hk3/Foxm1/Lmnb1/Naip2/Parp3/Eif2ak2/Fignl1/Met/Myd88/Cd74/Prrx1/Ccr2/Parpbp	31
BP	GO:0031110	regulation of microtubule polymerization or depolymerization	8/682	94/28564	0.00186166	0.00789308	0.00454204	Cdh5/Tpx2/Cav1/Ckap2/Psrc1/Fes/Dysf/Met	8
BP	GO:0048880	sensory system development	21/682	433/28564	0.00188184	0.0079728	0.00458791	C1qa/Vim/Grn/Col4a1/Itgam/Tgfbr2/Tcirg1/Chrdl1/Tgfb1/Sh3pxd2b/Kdr/Naglu/Acvrl1/Ikzf1/Col5a2/Cryba4/Rhoj/Crybb1/Tgif1/Foxf2/Col5a1	21
BP	GO:0002287	alpha-beta T cell activation involved in immune response	7/682	74/28564	0.00193407	0.008138	0.00468298	Bcl3/Il4ra/Tgfb1/Slamf6/Nfkbiz/Ccr2/Batf	7
BP	GO:0002317	plasma cell differentiation	3/682	11/28564	0.00193762	0.008138	0.00468298	Lgals1/Lilrb4a/Nfkbiz	3
BP	GO:0002357	defense response to tumor cell	3/682	11/28564	0.00193762	0.008138	0.00468298	Laptm5/Spi1/Abi3	3
BP	GO:0031620	regulation of fever generation	3/682	11/28564	0.00193762	0.008138	0.00468298	Ptges/Tnfrsf11a/Ccr5	3
BP	GO:0033212	iron import into cell	3/682	11/28564	0.00193762	0.008138	0.00468298	Lcn2/Slc39a8/Hfe	3
BP	GO:0045602	negative regulation of endothelial cell differentiation	3/682	11/28564	0.00193762	0.008138	0.00468298	S1pr3/Acvrl1/Notch4	3
BP	GO:0048251	elastic fiber assembly	3/682	11/28564	0.00193762	0.008138	0.00468298	Efemp2/Col3a1/Myh11	3
BP	GO:0050655	dermatan sulfate proteoglycan metabolic process	3/682	11/28564	0.00193762	0.008138	0.00468298	Hexb/Hexa/Chst14	3
BP	GO:0051307	meiotic chromosome separation	3/682	11/28564	0.00193762	0.008138	0.00468298	Top2a/Ncaph/Ttk	3
BP	GO:0060297	regulation of sarcomere organization	3/682	11/28564	0.00193762	0.008138	0.00468298	Mef2c/Akap13/Edn1	3
BP	GO:0060352	cell adhesion molecule production	3/682	11/28564	0.00193762	0.008138	0.00468298	Cav1/Gcnt1/Notch4	3
BP	GO:0061762	CAMKK-AMPK signaling cascade	3/682	11/28564	0.00193762	0.008138	0.00468298	Trem2/Irgm1/Igtp	3
BP	GO:0002693	positive regulation of cellular extravasation	4/682	23/28564	0.0019872	0.00834022	0.00479935	Pecam1/Ccl2/Adam8/Ccr2	4
BP	GO:0006910	phagocytosis, recognition	5/682	38/28564	0.00199959	0.0083741	0.00481884	Trem2/Fcgr3/C4b/Fcgr1/Ptx3	5
BP	GO:0044786	cell cycle DNA replication	5/682	38/28564	0.00199959	0.0083741	0.00481884	Pcna/Mcm2/Mcm3/Mcm6/E2f8	5
BP	GO:1904738	vascular associated smooth muscle cell migration	5/682	38/28564	0.00199959	0.0083741	0.00481884	Mef2c/Myh9/Nfe2l2/Iqgap1/Adamts1	5
BP	GO:0014896	muscle hypertrophy	9/682	117/28564	0.00200572	0.00839372	0.00483013	Cyba/Mef2c/Tnfrsf1a/Atp2b4/Igf1/Tnfrsf1b/Myh7/Akap13/Edn1	9
BP	GO:0098662	inorganic cation transmembrane transport	31/682	741/28564	0.00200792	0.0083969	0.00483196	Lcn2/Trem2/Cyba/Fxyd5/Lyn/Atp2b4/Ptpn6/Cacna1g/Slc40a1/Ptprc/Slc39a1/Cav1/Flna/P2ry6/Slc11a1/Hvcn1/Tcirg1/Tgfb1/Slc39a8/Aplnr/Hfe/Plcg2/Tmem37/Stom/Kcnk6/Dysf/Cxcl10/Ccr5/Edn1/Htr3a/Capn3	31
BP	GO:0003018	vascular process in circulatory system	14/682	240/28564	0.00201566	0.00842238	0.00484662	Gpx1/Cldn5/Cdh5/Cacna1g/Cav1/Ccl4/Tbxas1/Tgfb1/Kdr/Itga1/Slc22a1/Nos3/Acta2/Edn1	14
BP	GO:0031396	regulation of protein ubiquitination	13/682	214/28564	0.00201691	0.00842238	0.00484662	Tspo/Laptm5/Birc5/Isg15/Wfs1/Cav1/Cdc20/Plk1/Bub1b/Dysf/Foxf2/Fanci/Mastl	13
BP	GO:0010507	negative regulation of autophagy	7/682	75/28564	0.00209008	0.00870917	0.00501165	Trem2/Tspo/Hmox1/Nupr1/Dap/Il10ra/Rasip1	7
BP	GO:0046824	positive regulation of nucleocytoplasmic transport	7/682	75/28564	0.00209008	0.00870917	0.00501165	Tnfrsf1a/Cdk1/Flna/Hcls1/Tgfb1/Ect2/Tek	7
BP	GO:2000179	positive regulation of neural precursor cell proliferation	7/682	75/28564	0.00209008	0.00870917	0.00501165	Ctsz/Nes/Lyn/Cx3cr1/Flna/Igf1/Aspm	7
BP	GO:0019932	second-messenger-mediated signaling	16/682	295/28564	0.00210843	0.00877934	0.00505204	Trem2/Irgm1/Atp2b4/Ptprc/Lat2/Igf1/Igtp/Pde3b/Kdr/Aplnr/Plcg2/Nos3/Guca1a/Ccr5/Edn1/Cd22	16
BP	GO:0031648	protein destabilization	6/682	56/28564	0.00213562	0.00886717	0.00510258	Ctsh/Irgm1/Plk1/Igtp/Mylip/Capn3	6
BP	GO:0045687	positive regulation of glial cell differentiation	6/682	56/28564	0.00213562	0.00886717	0.00510258	Csf1r/Tlr2/Clcf1/Tgfb1/Tnfrsf1b/Spint1	6
BP	GO:0051293	establishment of spindle localization	6/682	56/28564	0.00213562	0.00886717	0.00510258	Cenpa/Myh9/Nusap1/Spag5/Plk1/Ndc80	6
BP	GO:0055010	ventricular cardiac muscle tissue morphogenesis	6/682	56/28564	0.00213562	0.00886717	0.00510258	Eng/Tgfb1/Tnnc1/Naglu/Myh7/Ccm2l	6
BP	GO:1901888	regulation of cell junction assembly	14/682	242/28564	0.00217556	0.00902655	0.00519429	Cldn5/Mef2c/S100a10/Tlr2/Myh9/Cav1/Cux2/Iqgap1/F11r/Kdr/Acvrl1/Aplnr/Adgre5/Tek	14
BP	GO:0003203	endocardial cushion morphogenesis	5/682	39/28564	0.00224922	0.009299	0.00535107	Tgfbr2/Eng/Acvrl1/Aplnr/Nos3	5
BP	GO:0033032	regulation of myeloid cell apoptotic process	5/682	39/28564	0.00224922	0.009299	0.00535107	Fcer1g/Mef2c/Fcgr2b/Cd44/Ccr5	5
BP	GO:0050654	chondroitin sulfate proteoglycan metabolic process	5/682	39/28564	0.00224922	0.009299	0.00535107	Hexb/Gusb/Igf1/Bgn/Chst7	5
BP	GO:0051482	positive regulation of cytosolic calcium ion concentration involved in phospholipase C-activating G protein-coupled signaling pathway	5/682	39/28564	0.00224922	0.009299	0.00535107	C3ar1/Gpr17/Myh9/Tgm2/Edn1	5
BP	GO:0071634	regulation of transforming growth factor beta production	5/682	39/28564	0.00224922	0.009299	0.00535107	Tyrobp/Fn1/Cd34/Met/Ltbp1	5
BP	GO:0016445	somatic diversification of immunoglobulins	7/682	76/28564	0.00225564	0.00931893	0.00536254	Ptprc/Clcf1/Tgfb1/Parp3/Samhd1/Nfkbiz/Batf	7
BP	GO:0051403	stress-activated MAPK cascade	14/682	243/28564	0.00225936	0.00932767	0.00536757	Trem2/Pycard/Fcgr2b/Pbk/Spi1/Tlr7/Ltbr/Foxm1/Lmnb1/Naip2/Eif2ak2/Met/Myd88/Ccr2	14
BP	GO:0061515	myeloid cell development	8/682	97/28564	0.00227162	0.00937165	0.00539288	Tyrobp/Csf1r/Itgam/Ptpn6/Tlr2/Flna/Fli1/Nrros	8
BP	GO:2000045	regulation of G1/S transition of mitotic cell cycle	11/682	167/28564	0.00233184	0.00957922	0.00551232	Aif1/Ccnd1/Rrm2/Ptpn6/Gpnmb/Rrm1/Cdkn2c/Rbl1/Cdkn1a/Adamts1/Pdpn	11
BP	GO:0006826	iron ion transport	6/682	57/28564	0.00233952	0.00957922	0.00551232	B2m/Lcn2/Slc40a1/Slc11a1/Slc39a8/Hfe	6
BP	GO:0061383	trabecula morphogenesis	6/682	57/28564	0.00233952	0.00957922	0.00551232	Slc40a1/Eng/Adamts1/Col1a1/Ccm2l/Tek	6
BP	GO:0033630	positive regulation of cell adhesion mediated by integrin	4/682	24/28564	0.00234005	0.00957922	0.00551232	Ptpn6/Podxl/Nckap1l/Piezo1	4
BP	GO:0034143	regulation of toll-like receptor 4 signaling pathway	4/682	24/28564	0.00234005	0.00957922	0.00551232	Trem2/Lyn/Rab7b/Ifi35	4
BP	GO:0034405	response to fluid shear stress	4/682	24/28564	0.00234005	0.00957922	0.00551232	Mef2c/Spp1/Abca1/Nfe2l2	4
BP	GO:0036303	lymph vessel morphogenesis	4/682	24/28564	0.00234005	0.00957922	0.00551232	Sox18/Tie1/Acvrl1/Pdpn	4
BP	GO:0036344	platelet morphogenesis	4/682	24/28564	0.00234005	0.00957922	0.00551232	Csf1r/Mef2c/Ptpn6/Myh9	4
BP	GO:0060055	angiogenesis involved in wound healing	4/682	24/28564	0.00234005	0.00957922	0.00551232	Gpx1/Serpine1/Kdr/B4galt1	4
BP	GO:1900016	negative regulation of cytokine production involved in inflammatory response	4/682	24/28564	0.00234005	0.00957922	0.00551232	Trem2/Pycard/Lilrb4a/Adcy7	4
BP	GO:1903428	positive regulation of reactive oxygen species biosynthetic process	4/682	24/28564	0.00234005	0.00957922	0.00551232	Lcn2/Cyba/Plcg2/Rab27a	4
BP	GO:0007204	positive regulation of cytosolic calcium ion concentration	13/682	218/28564	0.00237136	0.00970058	0.00558216	Cd52/C3ar1/Cacna1g/Gpr17/Myh9/Cav1/Ccl3/Tgm2/C5ar1/Kdr/Plcg2/Ccr5/Edn1	13
BP	GO:0014009	glial cell proliferation	7/682	77/28564	0.00243113	0.00993807	0.00571882	Gfap/Vim/Csf1r/Trem2/Tspo/Lyn/Igf1	7
BP	GO:0007043	cell-cell junction assembly	11/682	168/28564	0.00244285	0.00997897	0.00574236	Cldn5/Rhoc/Cdh5/Esam/Pecam1/Cav1/F11r/Lsr/Aplnr/Ect2/Gjc1	11
CC	GO:0062023	collagen-containing extracellular matrix	56/687	390/28585	3.91092e-27	2.17056e-24	1.37911e-24	Ctsd/S100a6/Sparc/Lgals1/Ctsz/Igfbp7/Fn1/S100a13/S100a11/Timp1/Col4a1/Lgals9/Col4a2/Itga6/Ctsc/Vwf/Lgals3/Anxa3/S100a10/Anxa2/Cd151/Vwa1/Mgp/Efemp2/Serpinh1/Ccdc80/Ecm1/Col3a1/Npnt/Bmp1/Igf1/Lamc1/Tgm2/Cela1/Tgfb1/Serpine1/Hspg2/Runx1/Adamts1/Col5a2/Col1a2/Acta2/Entpd1/Tnc/Ang/Col1a1/Pf4/Fbln2/Bgn/Col18a1/Lama4/Col5a1/Col5a3/Anxa4/Lama5/Ltbp1	56
CC	GO:0031012	extracellular matrix	59/687	520/28585	3.86336e-23	8.69301e-21	5.52329e-21	Ctsd/S100a6/Sparc/Lgals1/Ctsz/Igfbp7/Fn1/S100a13/S100a11/Timp1/Col4a1/Lgals9/Col4a2/Itga6/Ctsc/Vwf/Lgals3/Anxa3/S100a10/Anxa2/Cd151/Vwa1/Mgp/Efemp2/Serpinh1/Ccdc80/Ecm1/Col3a1/Lrig1/Npnt/Bmp1/Igf1/Lamc1/Tgm2/Cela1/Tgfb1/Serpine1/Hspg2/Cd180/Runx1/Adamts1/Col5a2/Col1a2/Acta2/Entpd1/Tnc/Ang/Col1a1/Pf4/Fbln2/Bgn/Col18a1/Lama4/Col5a1/Col5a3/Anxa4/Ptx3/Lama5/Ltbp1	59
CC	GO:0030312	external encapsulating structure	59/687	522/28585	4.69892e-23	8.69301e-21	5.52329e-21	Ctsd/S100a6/Sparc/Lgals1/Ctsz/Igfbp7/Fn1/S100a13/S100a11/Timp1/Col4a1/Lgals9/Col4a2/Itga6/Ctsc/Vwf/Lgals3/Anxa3/S100a10/Anxa2/Cd151/Vwa1/Mgp/Efemp2/Serpinh1/Ccdc80/Ecm1/Col3a1/Lrig1/Npnt/Bmp1/Igf1/Lamc1/Tgm2/Cela1/Tgfb1/Serpine1/Hspg2/Cd180/Runx1/Adamts1/Col5a2/Col1a2/Acta2/Entpd1/Tnc/Ang/Col1a1/Pf4/Fbln2/Bgn/Col18a1/Lama4/Col5a1/Col5a3/Anxa4/Ptx3/Lama5/Ltbp1	59
CC	GO:0098552	side of membrane	71/687	858/28585	1.13484e-19	1.5746e-17	1.00046e-17	Gfap/B2m/S100a6/Fcer1g/H2-D1/Ly6a/H2-K1/Fcgr3/Cd34/Itgam/Fcgr2b/Itgb2/Gngt2/Ly6c1/Lyn/Itga6/Msn/Vwf/Lgals3/Adgre1/Cd302/Cdh5/Fcgr1/Tlr2/Tgfbr2/Vsir/Abca1/Lilrb4a/Ptprc/Cd44/Pecam1/Cd33/Cd84/Myh9/Racgap1/Csf3r/Fcgr4/Eng/Cd48/Il13ra1/Iqgap1/Osmr/Il4ra/H2-Q7/Csf2rb/Csf2rb2/Kdr/Itga1/Rasal3/Hfe/Hck/Adgre5/Itga5/Tnfrsf11a/Slamf9/Fes/Cd86/Entpd1/Pdpn/Cxcl10/Il2rg/Ccr5/Cd74/Slamf6/Cd248/Cd79b/Clec2d/Ccr…	71
CC	GO:0009897	external side of plasma membrane	60/687	648/28585	4.42246e-19	4.90893e-17	3.119e-17	B2m/Fcer1g/H2-D1/Ly6a/H2-K1/Fcgr3/Cd34/Itgam/Fcgr2b/Itgb2/Ly6c1/Itga6/Vwf/Lgals3/Adgre1/Cd302/Cdh5/Fcgr1/Tlr2/Tgfbr2/Vsir/Abca1/Lilrb4a/Ptprc/Cd44/Pecam1/Cd33/Cd84/Csf3r/Fcgr4/Eng/Cd48/Il13ra1/Osmr/Il4ra/H2-Q7/Csf2rb/Csf2rb2/Kdr/Itga1/Hfe/Adgre5/Itga5/Tnfrsf11a/Slamf9/Cd86/Entpd1/Pdpn/Cxcl10/Il2rg/Ccr5/Cd74/Slamf6/Cd248/Cd79b/Clec2d/Ccr2/Cd22/H2-Ab1/B4galt1	60
CC	GO:0099081	supramolecular polymer	69/687	948/28585	3.09623e-16	2.86401e-14	1.81971e-14	Gfap/Vim/Ctsh/Aif1/Mef2c/Pycard/Col4a1/Tuba1c/Col4a2/Rac2/Nes/Birc5/Tubb6/Cdk1/Pbxip1/Cobl/Atp2b4/Prc1/Lcp1/Tpm4/Efemp2/Inpp5d/Pecam1/Pdlim4/Tpx2/Myh9/Flna/Knstrn/Col3a1/Aurkb/Ckap2/Nusap1/Npnt/Spag5/Iqgap1/Plk1/Hcls1/Myo1f/Aurka/Tnnc1/Lmnb1/Kif4/Kif11/Kif20a/Myh7/Hck/Akap13/Col5a2/Col1a2/Psrc1/Kif2c/Acta2/Dysf/Col1a1/Kif23/Reep4/Kif18b/Cenpe/Aspm/Haus4/Col5a1/Casp1/Tek/Tnni2/Col5a3/Nek2/Capn3/Lt…	69
CC	GO:0005604	basement membrane	24/687	115/28585	4.16212e-16	2.88747e-14	1.83462e-14	Sparc/Fn1/Timp1/Col4a1/Col4a2/Itga6/Anxa2/Cd151/Vwa1/Efemp2/Ccdc80/Npnt/Lamc1/Hspg2/Runx1/Adamts1/Acta2/Entpd1/Tnc/Ang/Col18a1/Lama4/Col5a1/Lama5	24
CC	GO:0045335	phagocytic vesicle	24/687	115/28585	4.16212e-16	2.88747e-14	1.83462e-14	Ctss/B2m/Vim/Mpeg1/H2-D1/H2-K1/Pld4/Unc93b1/Anxa3/Irgm1/Tapbp/Capg/Abca1/Myh9/Slc11a1/Tlr7/Rab32/Tcirg1/H2-Q7/Adam8/Rab7b/Tap1/Cybb/Tlr1	24
CC	GO:0099512	supramolecular fiber	67/687	941/28585	2.52321e-15	1.55598e-13	9.88628e-14	Gfap/Vim/Ctsh/Aif1/Mef2c/Pycard/Tuba1c/Rac2/Nes/Birc5/Tubb6/Cdk1/Pbxip1/Cobl/Atp2b4/Prc1/Lcp1/Tpm4/Efemp2/Inpp5d/Pecam1/Pdlim4/Tpx2/Myh9/Flna/Knstrn/Col3a1/Aurkb/Ckap2/Nusap1/Npnt/Spag5/Iqgap1/Plk1/Hcls1/Myo1f/Aurka/Tnnc1/Lmnb1/Kif4/Kif11/Kif20a/Myh7/Hck/Akap13/Col5a2/Col1a2/Psrc1/Kif2c/Acta2/Dysf/Col1a1/Kif23/Reep4/Kif18b/Cenpe/Aspm/Haus4/Col5a1/Casp1/Tek/Tnni2/Col5a3/Nek2/Capn3/Ltbp1/Myh11	67
CC	GO:0098857	membrane microdomain	41/687	391/28585	3.16531e-15	1.75675e-13	1.11619e-13	Ctsd/Fcer1g/H2-D1/Trem2/Hmox1/Tuba1c/Itgam/Fcgr2b/Itgb2/Lyn/Tnfrsf1a/S100a10/Anxa2/Fcgr1/Atp2b4/Tlr2/Tgfbr2/Abca1/Selplg/Ptprc/Cd44/Serpinh1/Pecam1/Cav1/Lcp2/Lat2/Cd48/Iqgap1/Ehd2/Kdr/Casp8/Itga1/Tnfrsf1b/Hck/Nos3/Stom/Dysf/Pdpn/Tek/Btk/Tlr1	41
CC	GO:0000323	lytic vacuole	49/687	555/28585	5.70519e-15	2.63865e-13	1.67653e-13	Gfap/Ctss/Ctsd/Ifitm3/Grn/Hexb/Ftl1/H2-D1/Ctsh/Ctsz/Lgmn/Ifi30/Laptm5/Cd68/H2-K1/Cd34/Srgn/Gusb/Hexa/Unc93b1/Creg1/Ctsc/Rnaset2a/Anxa2/Irgm1/Rnaset2b/Cst7/Doc2a/Ifitm2/Akr1b8/Slc11a1/Dnase2a/Tlr7/Man2b2/Tcirg1/Lipa/H2-Q7/Naglu/Adam8/Slc15a3/Slc39a8/Hck/Ifitm1/Rab7b/Rab27a/Cd74/Cybrd1/Slc46a3/Shkbp1	49
CC	GO:0005764	lysosome	49/687	555/28585	5.70519e-15	2.63865e-13	1.67653e-13	Gfap/Ctss/Ctsd/Ifitm3/Grn/Hexb/Ftl1/H2-D1/Ctsh/Ctsz/Lgmn/Ifi30/Laptm5/Cd68/H2-K1/Cd34/Srgn/Gusb/Hexa/Unc93b1/Creg1/Ctsc/Rnaset2a/Anxa2/Irgm1/Rnaset2b/Cst7/Doc2a/Ifitm2/Akr1b8/Slc11a1/Dnase2a/Tlr7/Man2b2/Tcirg1/Lipa/H2-Q7/Naglu/Adam8/Slc15a3/Slc39a8/Hck/Ifitm1/Rab7b/Rab27a/Cd74/Cybrd1/Slc46a3/Shkbp1	49
CC	GO:0045121	membrane raft	40/687	390/28585	1.45539e-14	6.21341e-13	3.94783e-13	Ctsd/Fcer1g/H2-D1/Trem2/Hmox1/Tuba1c/Itgam/Fcgr2b/Itgb2/Lyn/Tnfrsf1a/S100a10/Anxa2/Fcgr1/Atp2b4/Tlr2/Tgfbr2/Abca1/Selplg/Ptprc/Cd44/Serpinh1/Pecam1/Cav1/Lcp2/Lat2/Cd48/Iqgap1/Ehd2/Kdr/Casp8/Itga1/Tnfrsf1b/Hck/Nos3/Stom/Pdpn/Tek/Btk/Tlr1	40
CC	GO:0030139	endocytic vesicle	29/687	213/28585	4.98433e-14	1.97593e-12	1.25545e-12	Ctss/B2m/Vim/Mpeg1/Ftl1/H2-D1/H2-K1/Pld4/Unc93b1/Anxa3/Irgm1/Tapbp/Capg/Abca1/Ccl2/Myh9/Csf3r/Slc11a1/Tlr7/Rab32/Tcirg1/H2-Q7/Ehd2/Adam8/Rab7b/Dysf/Tap1/Cybb/Tlr1	29
CC	GO:0048471	perinuclear region of cytoplasm	54/687	700/28585	6.12335e-14	2.26564e-12	1.43953e-12	Vim/S100a6/Lgmn/Aif1/S100a13/Cyba/Laptm5/Hmox1/Cd34/Clic1/Hmgb2/Spp1/Nupr1/Stat1/Lyn/Msn/Gbp3/Anxa2/Cobl/Cx3cr1/Lcp1/S100a4/Cacna1g/Abca1/Ccl2/Pdlim4/Cav1/Flna/Cdc20/Tnfsf12/Tgm2/Cdkn3/Aurka/Ptges/Cdkn1a/Ehd2/Tnfrsf1b/Mcm3/Hfe/Plcg2/Akap13/Bub1b/Eif2ak2/Fignl1/Stom/Cybb/Rasip1/Procr/Gbp2/Ccr2/Tek/Anxa4/Btk/Ltbp1	54
CC	GO:0043235	receptor complex	39/687	419/28585	6.97692e-13	2.42012e-11	1.53768e-11	B2m/Csf1r/Itgam/Itgb2/Lyn/Itga6/Tnfrsf1a/Itgb5/Ptpn6/Tlr2/Tgfbr2/Cd44/Flna/Eng/Csf2ra/Tlr7/Il13ra1/Osmr/Tie1/Il4ra/Csf2rb/Ltk/Tgfb1/Csf2rb2/Kdr/Acvrl1/Itga1/Hfe/Itga5/Ly96/Apbb1ip/Met/Il2rg/Cd74/Cd79b/Tek/Htr3a/Tlr1/Gpr84	39
CC	GO:0005773	vacuole	49/687	648/28585	1.935e-12	6.31719e-11	4.01377e-11	Gfap/Ctss/Ctsd/Ifitm3/Grn/Hexb/Ftl1/H2-D1/Ctsh/Ctsz/Lgmn/Ifi30/Laptm5/Cd68/H2-K1/Cd34/Srgn/Gusb/Hexa/Unc93b1/Creg1/Ctsc/Rnaset2a/Anxa2/Irgm1/Rnaset2b/Cst7/Doc2a/Ifitm2/Akr1b8/Slc11a1/Dnase2a/Tlr7/Man2b2/Tcirg1/Lipa/H2-Q7/Naglu/Adam8/Slc15a3/Slc39a8/Hck/Ifitm1/Rab7b/Rab27a/Cd74/Cybrd1/Slc46a3/Shkbp1	49
CC	GO:0098797	plasma membrane protein complex	46/687	606/28585	8.25697e-12	2.5459e-10	1.61759e-10	B2m/Fcer1g/H2-D1/Cyba/H2-K1/Itgam/Itgb2/Gngt2/Lyn/Itga6/Itgb5/S100a10/Anxa2/Cdh5/Ncf1/Ptpn6/Tlr2/Tgfbr2/Cacna1g/Cav1/Flna/Fcgr4/Csf2ra/Igf1/Osmr/H2-Q7/Csf2rb/Tgfb1/Csf2rb2/Gja4/Adam8/Acvrl1/Casp8/Itga1/Hfe/Ncf2/Itga5/Ncf4/Cybb/Apbb1ip/Cd74/Cd79b/Gjc1/Htr3a/Tlr1/H2-Ab1	46
CC	GO:0005819	spindle	34/687	357/28585	1.13052e-11	3.3023e-10	2.09819e-10	Birc5/Tubb6/Cdk1/Prc1/Capg/Ccnb1/Tpx2/Myh9/Racgap1/Knstrn/Aurkb/Ckap2/Nusap1/Ckap2l/Cdca8/Spag5/Plk1/Aurka/Tacc3/Kif11/Cd180/Kif20a/Hmmr/Bub1b/Psrc1/Kif2c/Ect2/Kif23/Kif18b/Dlgap5/Cenpe/Aspm/Haus4/Nek2	34
CC	GO:0099513	polymeric cytoskeletal fiber	49/687	703/28585	3.53613e-11	9.81276e-10	6.23475e-10	Gfap/Vim/Ctsh/Aif1/Pycard/Tuba1c/Rac2/Nes/Birc5/Tubb6/Cdk1/Pbxip1/Cobl/Prc1/Lcp1/Tpm4/Inpp5d/Pdlim4/Tpx2/Myh9/Flna/Knstrn/Aurkb/Ckap2/Nusap1/Spag5/Iqgap1/Plk1/Hcls1/Myo1f/Aurka/Lmnb1/Kif4/Kif11/Kif20a/Hck/Akap13/Psrc1/Kif2c/Dysf/Kif23/Reep4/Kif18b/Cenpe/Aspm/Haus4/Casp1/Tek/Nek2	49
CC	GO:0072686	mitotic spindle	23/687	177/28585	5.46058e-11	1.44315e-09	9.16939e-10	Tubb6/Cdk1/Prc1/Capg/Tpx2/Racgap1/Knstrn/Aurkb/Ckap2/Nusap1/Ckap2l/Spag5/Plk1/Aurka/Tacc3/Kif11/Cd180/Ect2/Kif23/Kif18b/Cenpe/Aspm/Haus4	23
CC	GO:0000775	chromosome, centromeric region	27/687	258/28585	1.84513e-10	4.65475e-09	2.9575e-09	Birc5/Top2a/Mki67/Ccnb1/Cenpa/Knstrn/Aurkb/Cdca8/Spag5/Spc25/Plk1/Cenpm/Spc24/Bub1/Ikzf1/Cenpp/Bub1b/Ndc80/Kif2c/Smc4/Cenpi/Ttk/Cenpe/Ncapg/Pmf1/Cenpq/Nek2	27
CC	GO:0098802	plasma membrane signaling receptor complex	23/687	201/28585	7.13909e-10	1.72269e-08	1.09455e-08	B2m/Itgam/Itgb2/Lyn/Itga6/Itgb5/Ptpn6/Tlr2/Tgfbr2/Flna/Csf2ra/Osmr/Csf2rb/Tgfb1/Csf2rb2/Acvrl1/Itga1/Hfe/Itga5/Apbb1ip/Cd79b/Htr3a/Tlr1	23
CC	GO:0070161	anchoring junction	45/687	679/28585	1.13016e-09	2.61349e-08	1.66054e-08	Fabp7/Cyba/Cldn5/Tgm1/Ccnd1/Itgb2/Cd53/Lyn/Itga6/Msn/Itgb5/Cdh5/Ptpn6/Esam/Lcp1/Fgfrl1/Ptprc/Pecam1/Cdca3/Pdlim4/Myh9/Cav1/Flna/Podxl/Fermt3/Lcp2/Iqgap1/Vasp/F11r/Vav1/Fblim1/Lsr/Gja4/Itga1/Hck/Itga5/Parvg/Fes/Tes/Ect2/Rasip1/Gjc1/Tek/Tec/B4galt1	45
CC	GO:0015629	actin cytoskeleton	37/687	500/28585	1.89751e-09	4.21247e-08	2.67649e-08	Aif1/Cyba/Cldn5/Arpc1b/Rac2/Anxa2/Bin2/Cobl/Lcp1/Capg/Tpm4/Inpp5d/Pdlim4/Myh9/Flna/Fermt3/Iqgap1/Hcls1/Myo1f/Fblim1/Sh3pxd2b/Tnnc1/Adam8/Myh7/Hfe/Hck/Akap13/Parvg/Acta2/Ang/Myo1g/Cnn2/Gbp2/Tek/Tnni2/Cenpq/Myh11	37
CC	GO:0000779	condensed chromosome, centromeric region	20/687	170/28585	5.66714e-09	1.20972e-07	7.6862e-08	Birc5/Ccnb1/Cenpa/Knstrn/Aurkb/Spag5/Spc25/Plk1/Cenpm/Spc24/Bub1/Bub1b/Ndc80/Kif2c/Cenpi/Ttk/Cenpe/Ncapg/Pmf1/Nek2	20
CC	GO:0098644	complex of collagen trimers	8/687	19/28585	6.39401e-09	1.31433e-07	8.35086e-08	Col4a1/Col4a2/Col3a1/Col5a2/Col1a2/Col1a1/Col5a1/Col5a3	8
CC	GO:0005581	collagen trimer	14/687	81/28585	7.77193e-09	1.54051e-07	9.78796e-08	C1qc/C1qb/C1qa/Col4a1/Col4a2/Col3a1/Col5a2/Col1a2/Col1a1/Col18a1/Col5a1/Col5a3/Gldn/Msr1	14
CC	GO:0030670	phagocytic vesicle membrane	9/687	28/28585	1.1656e-08	2.23071e-07	1.41733e-07	B2m/H2-D1/H2-K1/Anxa3/Tapbp/Slc11a1/Tcirg1/H2-Q7/Tap1	9
CC	GO:0045178	basal part of cell	27/687	316/28585	1.55687e-08	2.8802e-07	1.83e-07	Cd34/Itga6/Msn/Anxa2/Atp2b4/Slco2b1/Abca1/Slc40a1/Cd44/Slc14a1/Cav1/P2ry6/Iqgap1/C5ar1/Slc39a8/Itga1/Hfe/Slc16a3/Slc22a1/Entpd1/Pdpn/Abcc3/Met/Edn1/Tek/Slc7a7/B4galt1	27
CC	GO:0030496	midbody	21/687	201/28585	1.98942e-08	3.5617e-07	2.263e-07	Birc5/Cdk1/Anxa2/Prc1/Capg/Bcl3/Racgap1/Aurkb/Cdca8/Iqgap1/Plk1/Kif4/Kif20a/Psrc1/Ect2/Cep55/Kif23/Cenpe/Aspm/Nek2/Mical1	21
CC	GO:0000940	outer kinetochore	7/687	16/28585	4.2562e-08	7.38185e-07	4.69022e-07	Ccnb1/Spc25/Plk1/Spc24/Bub1b/Ndc80/Cenpe	7
CC	GO:0000776	kinetochore	18/687	159/28585	5.94142e-08	9.99239e-07	6.34889e-07	Birc5/Ccnb1/Knstrn/Aurkb/Spag5/Spc25/Plk1/Cenpm/Spc24/Bub1/Bub1b/Ndc80/Kif2c/Cenpi/Ttk/Cenpe/Pmf1/Nek2	18
CC	GO:0045171	intercellular bridge	14/687	98/28585	9.55205e-08	1.52905e-06	9.71519e-07	Cd34/Tubb6/Nupr1/Cyth4/Prc1/Tpx2/Cdca8/Ehd2/Kif20a/Parp3/Cep55/Kif23/Cenpe/Mical1	14
CC	GO:0098636	protein complex involved in cell adhesion	11/687	57/28585	9.64269e-08	1.52905e-06	9.71519e-07	Lgals1/Itgam/Itgb2/Lyn/Itga6/Itgb5/Lamc1/Itga1/Itga5/Tnc/Plaur	11
CC	GO:0000793	condensed chromosome	26/687	326/28585	1.13881e-07	1.75566e-06	1.1155e-06	Hmgb2/Birc5/Top2a/Mki67/Ccnb1/Cenpa/Knstrn/Aurkb/Spag5/Spc25/Plk1/Cenpm/Spc24/Xlr/Bub1/Ncaph/Bub1b/Ndc80/Kif2c/Smc4/Cenpi/Ttk/Cenpe/Ncapg/Pmf1/Nek2	26
CC	GO:0030666	endocytic vesicle membrane	10/687	47/28585	1.39827e-07	2.0974e-06	1.33263e-06	B2m/H2-D1/H2-K1/Anxa3/Tapbp/Csf3r/Slc11a1/Tcirg1/H2-Q7/Tap1	10
CC	GO:0005583	fibrillar collagen trimer	6/687	12/28585	1.54023e-07	2.19187e-06	1.39265e-06	Col3a1/Col5a2/Col1a2/Col1a1/Col5a1/Col5a3	6
CC	GO:0098643	banded collagen fibril	6/687	12/28585	1.54023e-07	2.19187e-06	1.39265e-06	Col3a1/Col5a2/Col1a2/Col1a1/Col5a1/Col5a3	6
CC	GO:0030055	cell-substrate junction	19/687	188/28585	1.58415e-07	2.19801e-06	1.39655e-06	Cyba/Itgb2/Itga6/Msn/Itgb5/Lcp1/Ptprc/Myh9/Cav1/Fermt3/Iqgap1/Vasp/Fblim1/Itga1/Hck/Itga5/Parvg/Fes/Tes	19
CC	GO:0005813	centrosome	39/687	645/28585	1.66364e-07	2.252e-06	1.43086e-06	Nek6/Ctsc/Cdk1/Pcna/Cyth4/Ccnb1/Podxl/Knstrn/Aurkb/Ckap2/Ckap2l/Spag5/Cdc20/Nfe2l2/Ccnb2/Plk1/Il4ra/Aurka/Tacc3/Mcm3/Hmmr/Hk2/Ndc80/Kif2c/Cd86/Cep55/Dysf/Tap1/Kif23/Dlgap5/Procr/Aspm/Haus4/Mastl/Tek/Rapsn/Ccnf/Pik3r5/Nek2	39
CC	GO:0001726	ruffle	17/687	154/28585	1.99302e-07	2.5881e-06	1.64441e-06	S100a6/Aif1/S100a11/Anxa2/Cobl/Lcp1/Plek/Tnfrsf12a/Pecam1/Myh9/Podxl/Knstrn/Fgd2/Iqgap1/Plcg2/Itga5/Pdpn	17
CC	GO:0009925	basal plasma membrane	24/687	292/28585	2.0052e-07	2.5881e-06	1.64441e-06	Cd34/Itga6/Msn/Anxa2/Atp2b4/Slco2b1/Abca1/Slc40a1/Cd44/Slc14a1/Cav1/P2ry6/Iqgap1/C5ar1/Slc39a8/Slc16a3/Slc22a1/Entpd1/Pdpn/Abcc3/Met/Tek/Slc7a7/B4galt1	24
CC	GO:0098687	chromosomal region	27/687	367/28585	3.30357e-07	4.167e-06	2.6476e-06	Birc5/Top2a/Mki67/Ccnb1/Cenpa/Knstrn/Aurkb/Cdca8/Spag5/Spc25/Plk1/Cenpm/Spc24/Bub1/Ikzf1/Cenpp/Bub1b/Ndc80/Kif2c/Smc4/Cenpi/Ttk/Cenpe/Ncapg/Pmf1/Cenpq/Nek2	27
CC	GO:0005874	microtubule	30/687	441/28585	3.98586e-07	4.9159e-06	3.12342e-06	Pycard/Tuba1c/Birc5/Tubb6/Cdk1/Pbxip1/Prc1/Tpx2/Knstrn/Aurkb/Ckap2/Nusap1/Spag5/Iqgap1/Plk1/Aurka/Kif4/Kif11/Kif20a/Psrc1/Kif2c/Dysf/Kif23/Reep4/Kif18b/Cenpe/Aspm/Haus4/Casp1/Nek2	30
CC	GO:0000307	cyclin-dependent protein kinase holoenzyme complex	10/687	53/28585	4.62456e-07	5.57963e-06	3.54514e-06	Ccnd1/Cdk1/Cks2/Pcna/Ccna2/Cks1b/Ccnb1/Ccnb2/Cdkn1a/Ccnf	10
CC	GO:0005815	microtubule organizing center	43/687	783/28585	5.38006e-07	6.35305e-06	4.03655e-06	Nek6/Birc5/Ctsc/Cdk1/Top2a/Pcna/Cyth4/Capg/Ccnb1/Podxl/Knstrn/Aurkb/Ckap2/Ckap2l/Spag5/Cdc20/Nfe2l2/Ccnb2/Plk1/Il4ra/Aurka/Tacc3/Mcm3/Hmmr/Hk2/Ndc80/Kif2c/Cd86/Cep55/Dysf/Tap1/Kif23/Dlgap5/Procr/Aspm/Haus4/Mastl/Tek/Rapsn/Cchcr1/Ccnf/Pik3r5/Nek2	43
CC	GO:0032432	actin filament bundle	13/687	97/28585	5.83203e-07	6.74328e-06	4.28449e-06	Cyba/Anxa2/Lcp1/Tpm4/Pdlim4/Myh9/Flna/Fblim1/Myh7/Acta2/Cnn2/Tek/Myh11	13
CC	GO:0034451	centriolar satellite	14/687	115/28585	7.16202e-07	7.98245e-06	5.07183e-06	Nek6/Cyth4/Podxl/Knstrn/Spag5/Plk1/Il4ra/Tacc3/Cd86/Dysf/Tap1/Dlgap5/Tek/Pik3r5	14
CC	GO:0045177	apical part of cell	33/687	528/28585	7.19139e-07	7.98245e-06	5.07183e-06	Ifitm3/Fn1/Lgmn/Cyba/Bst2/Cd34/Igfbp2/Spp1/Birc5/Msn/Slco2b1/Cd44/Myh9/Cav1/Podxl/P2ry6/Hvcn1/Iqgap1/Tcirg1/Osmr/C5ar1/Slc39a8/Hfe/Slc16a3/Slc22a1/Nos3/Cyp4f18/Pdpn/Rab27a/Aspm/Cybrd1/Tek/Anxa4	33
CC	GO:0042824	MHC class I peptide loading complex	6/687	15/28585	7.84349e-07	8.53556e-06	5.42326e-06	B2m/H2-D1/H2-K1/Tapbp/H2-Q7/Tap1	6
CC	GO:0031252	cell leading edge	28/687	412/28585	9.8628e-07	1.05266e-05	6.68833e-06	Vim/S100a6/Aif1/S100a11/Rac2/Itgb5/Anxa2/Cobl/Lcp1/Plek/Tnfrsf12a/Cd44/Pecam1/Pdlim4/Myh9/Podxl/Knstrn/Abi3/Fgd2/Iqgap1/Vasp/Plcg2/Adgre5/Itga5/Dock8/Dysf/Pdpn/Myo1g	28
CC	GO:0005925	focal adhesion	17/687	174/28585	1.13553e-06	1.18909e-05	7.55515e-06	Cyba/Itgb2/Msn/Itgb5/Lcp1/Ptprc/Myh9/Cav1/Iqgap1/Vasp/Fblim1/Itga1/Hck/Itga5/Parvg/Fes/Tes	17
CC	GO:0001725	stress fiber	12/687	88/28585	1.30839e-06	1.32028e-05	8.38871e-06	Cyba/Anxa2/Lcp1/Tpm4/Pdlim4/Myh9/Fblim1/Myh7/Acta2/Cnn2/Tek/Myh11	12
CC	GO:0097517	contractile actin filament bundle	12/687	88/28585	1.30839e-06	1.32028e-05	8.38871e-06	Cyba/Anxa2/Lcp1/Tpm4/Pdlim4/Myh9/Fblim1/Myh7/Acta2/Cnn2/Tek/Myh11	12
CC	GO:0016323	basolateral plasma membrane	21/687	258/28585	1.34331e-06	1.33131e-05	8.45879e-06	Itga6/Msn/Anxa2/Atp2b4/Abca1/Slc40a1/Cd44/Slc14a1/Cav1/P2ry6/Iqgap1/C5ar1/Slc39a8/Slc16a3/Slc22a1/Entpd1/Pdpn/Abcc3/Tek/Slc7a7/B4galt1	21
CC	GO:0030485	smooth muscle contractile fiber	4/687	5/28585	1.62238e-06	1.57969e-05	1.00369e-05	Pecam1/Npnt/Acta2/Myh11	4
CC	GO:0005768	endosome	49/687	991/28585	1.813e-06	1.73485e-05	1.10228e-05	Ctss/Ctsd/Ifitm3/Grn/H2-D1/Lgmn/Cyba/Bst2/Cd68/H2-K1/Pld4/Fcgr2b/Unc93b1/Creg1/Anxa2/Irgm1/Cst7/Abca1/Ifitm2/Scamp2/Pdlim4/Myh9/Cav1/Slc11a1/Fgd2/Tlr7/Gpnmb/Rab32/Tcirg1/Tlr13/H2-Q7/Ehd2/Kdr/Slc15a3/Sla/Hfe/Ncf4/Havcr2/Ifitm1/Rab7b/Dysf/Rab27a/Ccr5/Fgd5/Cd74/Cd22/Wdfy4/Atp13a4/H2-Ab1	49
CC	GO:0016324	apical plasma membrane	27/687	406/28585	2.31311e-06	2.17589e-05	1.3825e-05	Fn1/Cyba/Bst2/Cd34/Igfbp2/Birc5/Msn/Slco2b1/Cd44/Myh9/Cav1/Podxl/P2ry6/Hvcn1/Iqgap1/Tcirg1/Osmr/Slc39a8/Slc16a3/Slc22a1/Cyp4f18/Pdpn/Rab27a/Aspm/Cybrd1/Tek/Anxa4	27
CC	GO:0005884	actin filament	14/687	128/28585	2.62762e-06	2.43054e-05	1.5443e-05	Aif1/Rac2/Cobl/Lcp1/Tpm4/Inpp5d/Pdlim4/Myh9/Flna/Hcls1/Myo1f/Hck/Akap13/Tek	14
CC	GO:0051233	spindle midzone	8/687	38/28585	2.76336e-06	2.5142e-05	1.59745e-05	Prc1/Racgap1/Aurkb/Cdca8/Plk1/Aurka/Kif18b/Cenpe	8
CC	GO:0071162	CMG complex	5/687	11/28585	3.23806e-06	2.89858e-05	1.84168e-05	Mcm5/Gins2/Mcm2/Mcm3/Mcm6	5
CC	GO:0005911	cell-cell junction	32/687	543/28585	3.65731e-06	3.22192e-05	2.04712e-05	Fabp7/Cldn5/Tgm1/Ccnd1/Cd53/Lyn/Itga6/Msn/Cdh5/Ptpn6/Esam/Fgfrl1/Pecam1/Cdca3/Pdlim4/Myh9/Flna/Podxl/Lcp2/Iqgap1/Vasp/F11r/Vav1/Lsr/Gja4/Itga5/Ect2/Rasip1/Gjc1/Tek/Tec/B4galt1	32
CC	GO:0042641	actomyosin	12/687	97/28585	3.73109e-06	3.23556e-05	2.05578e-05	Cyba/Anxa2/Lcp1/Tpm4/Pdlim4/Myh9/Fblim1/Myh7/Acta2/Cnn2/Tek/Myh11	12
CC	GO:0032133	chromosome passenger complex	4/687	6/28585	4.77417e-06	4.0764e-05	2.59003e-05	Birc5/Aurkb/Cdca8/Aurka	4
CC	GO:0031261	DNA replication preinitiation complex	5/687	12/28585	5.44094e-06	4.50705e-05	2.86365e-05	Mcm5/Gins2/Mcm2/Mcm3/Mcm6	5
CC	GO:0043020	NADPH oxidase complex	5/687	12/28585	5.44094e-06	4.50705e-05	2.86365e-05	Cyba/Ncf1/Ncf2/Ncf4/Cybb	5
CC	GO:1902554	serine/threonine protein kinase complex	13/687	121/28585	7.25267e-06	5.91946e-05	3.76106e-05	Pycard/Ccnd1/Cdk1/Cks2/Pcna/Ccna2/Tgfbr2/Cks1b/Ccnb1/Ccnb2/Tgfb1/Cdkn1a/Ccnf	13
CC	GO:0008305	integrin complex	7/687	33/28585	1.11363e-05	8.95749e-05	5.69134e-05	Itgam/Itgb2/Lyn/Itga6/Itgb5/Itga1/Itga5	7
CC	GO:0005876	spindle microtubule	10/687	77/28585	1.55032e-05	0.000122918	7.80986e-05	Birc5/Cdk1/Aurkb/Plk1/Aurka/Kif11/Psrc1/Kif18b/Cenpe/Haus4	10
CC	GO:0005765	lysosomal membrane	16/687	198/28585	2.61071e-05	0.000201242	0.000127864	Gfap/Ctsd/Ifitm3/Grn/H2-D1/Laptm5/Cd68/H2-K1/Anxa2/Ifitm2/H2-Q7/Slc15a3/Slc39a8/Ifitm1/Cybrd1/Slc46a3	16
CC	GO:0098852	lytic vacuole membrane	16/687	198/28585	2.61071e-05	0.000201242	0.000127864	Gfap/Ctsd/Ifitm3/Grn/H2-D1/Laptm5/Cd68/H2-K1/Anxa2/Ifitm2/H2-Q7/Slc15a3/Slc39a8/Ifitm1/Cybrd1/Slc46a3	16
CC	GO:0032154	cleavage furrow	7/687	40/28585	4.20031e-05	0.000319339	0.000202899	Rhoc/Myh9/Racgap1/Icam2/Ect2/Mastl/Htr3a	7
CC	GO:0002102	podosome	6/687	29/28585	5.58686e-05	0.000419015	0.00026623	Bin2/Lcp1/Tpm4/Fermt3/Sh3pxd2b/Adam8	6
CC	GO:0044297	cell body	40/687	856/28585	5.68108e-05	0.0004204	0.00026711	Gfap/Vim/Fabp7/Csf1r/Aif1/Cyba/Pycard/C4b/Fcgr2b/Anxa3/Ncf1/Cobl/Tlr2/Cx3cr1/Cacna1g/Cpne5/Ccl2/Tpx2/Flna/Podxl/Rrm1/Igf1/Vip/Tgfb1/Aurka/Kdr/Naip2/Acvrl1/Casp8/Itga1/Tnfrsf1b/Entpd1/Ang/Cybb/Met/Casp4/Ccr2/Cd22/Htr3a/Ltbp1	40
CC	GO:1902911	protein kinase complex	13/687	152/28585	8.21951e-05	0.00060024	0.000381376	Pycard/Ccnd1/Cdk1/Cks2/Pcna/Ccna2/Tgfbr2/Cks1b/Ccnb1/Ccnb2/Tgfb1/Cdkn1a/Ccnf	13
CC	GO:0043202	lysosomal lumen	5/687	20/28585	9.07867e-05	0.000654372	0.00041577	Hexb/Gusb/Hexa/Man2b2/Naglu	5
CC	GO:0001931	uropod	4/687	11/28585	9.53979e-05	0.0006702	0.000425827	Msn/Selplg/Myh9/Icam2	4
CC	GO:0042555	MCM complex	4/687	11/28585	9.53979e-05	0.0006702	0.000425827	Mcm5/Mcm2/Mcm3/Mcm6	4
CC	GO:0005774	vacuolar membrane	17/687	248/28585	0.000116602	0.000800352	0.000508522	Gfap/Ctsd/Ifitm3/Grn/H2-D1/Laptm5/Cd68/H2-K1/Anxa2/Ifitm2/Tcirg1/H2-Q7/Slc15a3/Slc39a8/Ifitm1/Cybrd1/Slc46a3	17
CC	GO:0061702	inflammasome complex	5/687	21/28585	0.000116808	0.000800352	0.000508522	Pycard/Gsdmd/Naip2/Casp1/Casp4	5
CC	GO:0030526	granulocyte macrophage colony-stimulating factor receptor complex	3/687	5/28585	0.000133315	0.000891447	0.0005664	Csf2ra/Csf2rb/Csf2rb2	3
CC	GO:0072558	NLRP1 inflammasome complex	3/687	5/28585	0.000133315	0.000891447	0.0005664	Pycard/Casp1/Casp4	3
CC	GO:0031254	cell trailing edge	4/687	12/28585	0.000140376	0.000927486	0.000589299	Msn/Selplg/Myh9/Icam2	4
CC	GO:0030863	cortical cytoskeleton	11/687	119/28585	0.00014366	0.000938017	0.00059599	Cldn5/Cobl/Tpm4/Inpp5d/Myh9/Flna/Iqgap1/Hcls1/Myo1f/Hfe/Akap13	11
CC	GO:0005775	vacuolar lumen	5/687	24/28585	0.000229851	0.00148334	0.000942473	Hexb/Gusb/Hexa/Man2b2/Naglu	5
CC	GO:0005902	microvillus	10/687	106/28585	0.000241623	0.00154139	0.000979355	Lyz2/Msn/Cd44/Podxl/Icam2/Myo1f/Tgfb1/Pdpn/Myo1g/Tek	10
CC	GO:0033093	Weibel-Palade body	3/687	6/28585	0.000261857	0.00163293	0.00103752	Vwf/Rab27a/Edn1	3
CC	GO:0072559	NLRP3 inflammasome complex	3/687	6/28585	0.000261857	0.00163293	0.00103752	Pycard/Gsdmd/Casp1	3
CC	GO:0005770	late endosome	16/687	244/28585	0.000302206	0.0018636	0.00118408	Ctss/Grn/Lgmn/Bst2/Anxa2/Irgm1/Cst7/Ifitm2/Slc11a1/Tcirg1/Rab7b/Dysf/Rab27a/Cd74/Atp13a4/H2-Ab1	16
CC	GO:0042611	MHC protein complex	6/687	39/28585	0.000312945	0.00190559	0.00121076	B2m/H2-D1/H2-K1/H2-Q7/Cd74/H2-Ab1	6
CC	GO:0005769	early endosome	20/687	347/28585	0.000315881	0.00190559	0.00121076	Ctss/Ifitm3/H2-D1/H2-K1/Pld4/Anxa2/Ifitm2/Pdlim4/Fgd2/Rab32/H2-Q7/Ehd2/Kdr/Hfe/Havcr2/Ifitm1/Dysf/Cd22/Atp13a4/H2-Ab1	20
CC	GO:1990023	mitotic spindle midzone	4/687	15/28585	0.000365472	0.00218104	0.00138577	Prc1/Aurkb/Kif18b/Cenpe	4
CC	GO:0044853	plasma membrane raft	11/687	134/28585	0.000405507	0.00239422	0.00152122	Trem2/Hmox1/Itgam/Itgb2/Tgfbr2/Selplg/Cav1/Lcp2/Ehd2/Hck/Nos3	11
CC	GO:0005602	complement component C1 complex	3/687	7/28585	0.000450054	0.00240173	0.00152599	C1qc/C1qb/C1qa	3
CC	GO:0018995	host cellular component	3/687	7/28585	0.000450054	0.00240173	0.00152599	Gbp3/Gbp7/Gbp2	3
CC	GO:0020003	symbiont-containing vacuole	3/687	7/28585	0.000450054	0.00240173	0.00152599	Gbp3/Gbp7/Gbp2	3
CC	GO:0020005	symbiont-containing vacuole membrane	3/687	7/28585	0.000450054	0.00240173	0.00152599	Gbp3/Gbp7/Gbp2	3
CC	GO:0030430	host cell cytoplasm	3/687	7/28585	0.000450054	0.00240173	0.00152599	Gbp3/Gbp7/Gbp2	3
CC	GO:0033643	host cell part	3/687	7/28585	0.000450054	0.00240173	0.00152599	Gbp3/Gbp7/Gbp2	3
CC	GO:0033646	host intracellular part	3/687	7/28585	0.000450054	0.00240173	0.00152599	Gbp3/Gbp7/Gbp2	3
CC	GO:0033655	host cell cytoplasm part	3/687	7/28585	0.000450054	0.00240173	0.00152599	Gbp3/Gbp7/Gbp2	3
CC	GO:0043656	host intracellular region	3/687	7/28585	0.000450054	0.00240173	0.00152599	Gbp3/Gbp7/Gbp2	3
CC	GO:0043657	host cell	3/687	7/28585	0.000450054	0.00240173	0.00152599	Gbp3/Gbp7/Gbp2	3
CC	GO:0012506	vesicle membrane	31/687	672/28585	0.000470559	0.0024841	0.00157833	Ctsd/B2m/Ifitm3/Sparc/H2-D1/H2-K1/Msn/Anxa3/Anxa2/Doc2a/Tapbp/Ifitm2/Wfs1/Scamp2/Cav1/Csf3r/Slc11a1/Rab32/Tcirg1/H2-Q7/Ehd2/Adam8/Slc15a3/Ncf4/Nos3/Dysf/Tap1/Rab27a/Gbp2/Anxa4/Atp13a4	31
CC	GO:0043025	neuronal cell body	34/687	763/28585	0.00047444	0.0024841	0.00157833	Fabp7/Csf1r/Aif1/Cyba/Pycard/C4b/Anxa3/Ncf1/Cobl/Cx3cr1/Cacna1g/Cpne5/Ccl2/Tpx2/Flna/Rrm1/Igf1/Vip/Tgfb1/Aurka/Kdr/Naip2/Acvrl1/Itga1/Tnfrsf1b/Entpd1/Ang/Cybb/Met/Casp4/Ccr2/Cd22/Htr3a/Ltbp1	34
CC	GO:0098858	actin-based cell projection	15/687	232/28585	0.000534282	0.00277128	0.00176079	Lyz2/Rhoc/Itga6/Msn/Cd302/Lcp1/Cd44/Podxl/Icam2/Vasp/Myo1f/Tgfb1/Pdpn/Myo1g/Tek	15
CC	GO:0000228	nuclear chromosome	17/687	285/28585	0.00059081	0.00303611	0.00192906	Birc5/Top2a/Pcna/Pold4/Mcm5/Gins2/Plk1/Xlr/Mcm2/Ncaph/Mcm3/Mcm6/Smc4/Fignl1/Pole/Ncapg/Nek2	17
CC	GO:0005614	interstitial matrix	4/687	17/28585	0.000613322	0.00312288	0.00198419	Vwa1/Ccdc80/Igf1/Tnc	4
CC	GO:0032153	cell division site	7/687	62/28585	0.000702231	0.00353612	0.00224675	Rhoc/Myh9/Racgap1/Icam2/Ect2/Mastl/Htr3a	7
CC	GO:0000796	condensin complex	3/687	8/28585	0.000707224	0.00353612	0.00224675	Ncaph/Smc4/Ncapg	3
CC	GO:0098791	Golgi apparatus subcompartment	18/687	317/28585	0.000734418	0.0036393	0.00231231	Grn/H2-D1/Lyz2/H2-K1/Pld4/Ms4a6d/Ms4a6c/Syt17/Scamp2/Flna/Rab32/Lpcat2/H2-Q7/Ms4a7/Ms4a6b/Gcnt1/Rab7b/B4galt1	18
CC	GO:0000922	spindle pole	11/687	144/28585	0.00074403	0.00365431	0.00232184	Ccnb1/Tpx2/Aurkb/Spag5/Plk1/Aurka/Kif11/Psrc1/Dlgap5/Aspm/Nek2	11
CC	GO:0030141	secretory granule	24/687	485/28585	0.000769478	0.00374614	0.0023802	Sparc/Hexb/Ctsh/Lyz2/Srgn/Hexa/Msn/Vwf/Anxa3/Wfs1/Myh9/Cav1/Slc11a1/Igf1/Tcirg1/Tgfb1/Serpine1/Adam8/Itga1/Ncf2/Col1a1/Pf4/Rab27a/Edn1	24
CC	GO:0030864	cortical actin cytoskeleton	8/687	84/28585	0.000935669	0.00451562	0.0028691	Cldn5/Cobl/Myh9/Iqgap1/Hcls1/Myo1f/Hfe/Akap13	8
CC	GO:0005938	cell cortex	17/687	300/28585	0.00104161	0.00498355	0.00316641	Ctsz/Cldn5/Cd302/Anxa2/Cobl/Tpm4/Inpp5d/Myh9/Cav1/Flna/Iqgap1/Hcls1/Myo1f/Hfe/Akap13/Ect2/Melk	17
CC	GO:0043230	extracellular organelle	10/687	128/28585	0.00107614	0.00503685	0.00320028	Fn1/Clic1/Gbp3/Anxa2/Podxl/Gbp7/Serpine1/Naglu/Cd86/Gbp2	10
CC	GO:0065010	extracellular membrane-bounded organelle	10/687	128/28585	0.00107614	0.00503685	0.00320028	Fn1/Clic1/Gbp3/Anxa2/Podxl/Gbp7/Serpine1/Naglu/Cd86/Gbp2	10
CC	GO:0061695	transferase complex, transferring phosphorus-containing groups	17/687	301/28585	0.00107997	0.00503685	0.00320028	Pycard/Ccnd1/Cdk1/Cks2/Pcna/Ccna2/Tgfbr2/Pold4/Cks1b/Ccnb1/Ccnb2/Socs3/Tgfb1/Cdkn1a/Pole/Ccnf/Pik3r5	17
CC	GO:1990752	microtubule end	5/687	35/28585	0.00141188	0.00652995	0.00414895	Knstrn/Spag5/Kif2c/Kif18b/Aspm	5
CC	GO:0001891	phagocytic cup	4/687	22/28585	0.00171366	0.00786016	0.00499413	Aif1/Bin2/Lcp1/Myo1g	4
CC	GO:0031904	endosome lumen	3/687	11/28585	0.00197437	0.00898175	0.00570675	Ctss/Ctsd/Pdlim4	3
CC	GO:0030659	cytoplasmic vesicle membrane	28/687	646/28585	0.00216113	0.00975142	0.00619578	Ctsd/B2m/Ifitm3/Sparc/H2-D1/H2-K1/Msn/Anxa3/Anxa2/Doc2a/Tapbp/Ifitm2/Wfs1/Scamp2/Cav1/Csf3r/Slc11a1/Rab32/Tcirg1/H2-Q7/Ehd2/Adam8/Slc15a3/Ncf4/Dysf/Tap1/Rab27a/Atp13a4	28
MF	GO:0005178	integrin binding	28/664	154/28171	4.02089e-17	4.0611e-14	2.95853e-14	Gfap/Fn1/Itgam/Spp1/Itgb2/Isg15/Lyn/Itga6/Vwf/Tspan4/Itgb5/Cd151/Lcp1/Lilrb4a/S1pr3/Myh9/Fermt3/Col3a1/Npnt/Gpnmb/Igf1/Icam2/F11r/Kdr/Adam8/Itga1/Itga5/Lama5	28
MF	GO:0019955	cytokine binding	26/664	135/28171	1.23307e-16	6.22703e-14	4.53642e-14	Csf1r/Tnfrsf1a/Cx3cr1/Tgfbr2/Cd44/Csf3r/Eng/Il10ra/A2m/Il13ra1/Osmr/Ifngr1/Chrdl1/Plp2/Nrros/Acvrl1/Tnfrsf1b/Tnfrsf11a/Pdpn/Il2rg/Bgn/Ccr5/Cd74/Gbp2/Ccr2/Ltbp1	26
MF	GO:0140375	immune receptor activity	25/664	132/28171	7.22279e-16	2.43167e-13	1.77149e-13	Fcer1g/Ctsh/Fcgr3/Fcgr2b/Fcgr1/C3ar1/Cx3cr1/Lilrb4a/Cd44/Csf3r/Fcgr4/Csf2ra/Il10ra/Il13ra1/Osmr/Ifngr1/Il4ra/Csf2rb/Il10rb/C5ar1/Csf2rb2/Il2rg/Ccr5/Cd74/Ccr2	25
MF	GO:0050839	cell adhesion molecule binding	36/664	305/28171	2.26282e-15	5.71361e-13	4.16239e-13	Gfap/Fn1/Itgam/Spp1/Fxyd5/Itgb2/Isg15/Lyn/Itga6/Msn/Vwf/Tspan4/Itgb5/Cdh5/Cd151/Ptpn6/Esam/Lcp1/Lilrb4a/S1pr3/Myh9/Fermt3/Col3a1/Npnt/Gpnmb/Igf1/Icam2/F11r/Kdr/Adam8/Itga1/Itga5/Nos3/Glycam1/Lama5/Gldn	36
MF	GO:0005201	extracellular matrix structural constituent	25/664	148/28171	1.17134e-14	2.36611e-12	1.72373e-12	Sparc/Igfbp7/Fn1/Col4a1/Col4a2/Vwf/Vwa1/Efemp2/Ecm1/Col3a1/Npnt/Lamc1/Hspg2/Col5a2/Col1a2/Tnc/Col1a1/Fbln2/Bgn/Col18a1/Lama4/Col5a1/Col5a3/Lama5/Ltbp1	25
MF	GO:0042803	protein homodimerization activity	56/664	801/28171	5.22114e-13	8.78892e-11	6.40277e-11	Tyrobp/B2m/S100a6/Fcer1g/H2-D1/Csf1r/S100a13/Bst2/Hmox1/H2-K1/S100a11/Pycard/Rrm2/Birc5/Stat1/Ucp2/Bcl2a1b/Top2a/Hspb6/Gbp3/S100a10/Cst7/Tpm4/Efemp2/Plek/Pecam1/Glipr2/Pdlim4/Trim30a/Myh9/Flna/Knstrn/Slc11a1/Eng/Hpgds/H2-Q7/F11r/Cebpa/Tnnc1/Stk10/Hhex/Wwtr1/Nqo2/Runx1/Pon3/Ect2/AU021092/Tyms/Sp100/Stom/Ang/Tap1/Rasip1/Tbx1/Gbp2/Bcl2a1a	56
MF	GO:0019838	growth factor binding	23/664	146/28171	6.25041e-13	9.01845e-11	6.56998e-11	Csf1r/Igfbp7/S100a13/Col4a1/Igfbp2/Itga6/Tgfbr2/Fgfrl1/Col3a1/Eng/Il10ra/A2m/Osmr/Chrdl1/Kdr/Nrros/Acvrl1/Col1a2/Col1a1/Il2rg/Col5a1/Tek/Ltbp1	23
MF	GO:0008047	enzyme activator activity	43/664	539/28171	4.24926e-12	5.36469e-10	3.9082e-10	Ctss/Ctsh/Trem2/Fn1/Pycard/Lgals9/Alox5ap/Nupr1/Arhgdib/Ctsc/Cks2/Irgm1/Ncf1/Pcna/Vsir/Cks1b/Ccnb1/Cav1/Racgap1/Dock2/Nckap1l/Ccl3/Ltc4s/Cdc20/Igf1/Iqgap1/Ltk/Igtp/Tgfb1/Sh3pxd2b/Cdkn1a/Stard8/Rasal3/Ncf2/Ncf4/Ect2/Arhgap30/Guca1a/Cd79b/Apobec1/Ccl8/Btk/Tagap	43
MF	GO:0019900	kinase binding	55/664	877/28171	5.67616e-11	6.11534e-09	4.45505e-09	Gfap/Vim/Trem2/Nek6/Ccnd1/Itgb2/Msn/Top2a/Cks2/Cdh5/Irgm1/Atp2b4/Pcna/Ccna2/Prc1/Ptpn6/Tgfbr2/Plek/Ptprc/Cd44/Cks1b/Ccnb1/Tpx2/Trim30a/Myh9/Cav1/Racgap1/Flna/Aurkb/Dact2/Rab3il1/Iqgap1/Plk1/Cdkn2c/Hcls1/Foxm1/Cebpa/Igtp/Pde3b/Aurka/Cdkn1a/Lmnb1/Naip2/Kif11/Acvrl1/Kif20a/Plcg2/Acta2/Blnk/Sp100/Tgif1/Cenpe/Ccr5/Casp1/Mical1	55
MF	GO:0005509	calcium ion binding	45/664	632/28171	6.05479e-11	6.11534e-09	4.45505e-09	S100a6/Sparc/Aif1/S100a13/S100a11/Adgrl4/Stab1/Adgre1/Anxa3/Cd93/S100a10/Anxa2/Cdh5/Doc2a/Lcp1/Syt17/S100a4/Mgp/Efemp2/Pros1/Edem1/Npnt/Hpgds/Bmp1/Esyt1/Iqgap1/Lpcat2/Tgm2/Tnnc1/Ehd2/Hspg2/Adam8/Adgre5/Runx1/Guca1a/Melk/Dysf/Fbln2/Cracr2b/Notch4/Cd248/Slc25a24/Anxa4/Capn3/Ltbp1	45
MF	GO:0005539	glycosaminoglycan binding	26/664	235/28171	7.69991e-11	7.06992e-09	5.15047e-09	Trem2/Fn1/Stab1/Itgam/Pglyrp1/Tlr2/Tgfbr2/Fgfrl1/Efemp2/Hbegf/Ptprc/Cd44/Ccdc80/Ccl2/Eng/Gpnmb/Hmmr/Adgre5/Adamts1/Ang/Pf4/Cxcl10/Bgn/Col5a1/Ccl8/Col5a3	26
MF	GO:0005126	cytokine receptor binding	30/664	316/28171	1.25151e-10	1.05335e-08	7.67372e-09	Pycard/Nes/Ccl12/Stat1/Lyn/Cdh5/Ptpn6/Cx3cr1/Tgfbr2/Cxcl16/Cd44/Ccl2/Ecm1/Eng/Ccl3/Ccl4/Osmr/Tnfsf12/Clcf1/Tgfb1/Casp8/Ccl6/Pf4/Cxcl10/Myd88/Cd300lf/Erap1/Ccl8/Ccl27b/Ccl9	30
MF	GO:0004896	cytokine receptor activity	16/664	91/28171	3.8398e-10	2.98323e-08	2.17329e-08	Cx3cr1/Cd44/Csf3r/Csf2ra/Il10ra/Il13ra1/Osmr/Ifngr1/Il4ra/Csf2rb/Il10rb/Csf2rb2/Il2rg/Ccr5/Cd74/Ccr2	16
MF	GO:0019901	protein kinase binding	49/664	784/28171	7.43086e-10	5.36083e-08	3.90539e-08	Vim/Trem2/Nek6/Ccnd1/Itgb2/Msn/Top2a/Cks2/Cdh5/Irgm1/Atp2b4/Pcna/Ccna2/Prc1/Ptpn6/Tgfbr2/Plek/Ptprc/Cd44/Cks1b/Ccnb1/Tpx2/Trim30a/Myh9/Cav1/Racgap1/Flna/Dact2/Iqgap1/Plk1/Cdkn2c/Hcls1/Foxm1/Igtp/Pde3b/Aurka/Cdkn1a/Lmnb1/Naip2/Kif11/Acvrl1/Kif20a/Plcg2/Acta2/Blnk/Tgif1/Cenpe/Ccr5/Mical1	49
MF	GO:0042379	chemokine receptor binding	14/664	80/28171	5.13057e-09	3.45458e-07	2.51668e-07	Nes/Ccl12/Stat1/Cx3cr1/Cxcl16/Ccl2/Ccl3/Ccl4/Ccl6/Pf4/Cxcl10/Ccl8/Ccl27b/Ccl9	14
MF	GO:0019904	protein domain specific binding	49/664	835/28171	5.83048e-09	3.68049e-07	2.68125e-07	Vim/Fn1/Gpx1/Cyba/Mef2c/Pycard/Hmgb2/Gusb/Lyn/Bcl2a1b/Irgm1/Ncf1/Atp2b4/Ccna2/Ptpn6/Dap/Capg/Myh9/Abi3/Lat2/Rrm1/Nfe2l2/Iqgap1/Tgm2/Hcls1/Vasp/F11r/Cebpa/Igtp/Sh3pxd2b/Ehd2/Tacc3/Hhex/Casp8/Etv6/Ikzf1/Blnk/Shcbp1/Sp100/Myd88/Rab27a/Plaur/Prrx1/Bcl2a1a/Apobec1/Casp1/Casp4/Pmf1/Mical1	49
MF	GO:0003779	actin binding	33/664	447/28171	9.43912e-09	5.60795e-07	4.08542e-07	Aif1/Tmsb10/Arpc1b/Fxyd5/Msn/Cobl/Lcp1/Capg/S100a4/Tpm4/Ppp1r18/Pdlim4/Myh9/Flna/Gmfg/Iqgap1/Tagln/Hcls1/Vasp/Myo1f/Tnnc1/Myh7/Parvg/Nos3/Ang/Fmnl3/Myo1g/Cnn2/Ccr5/Gbp2/Tnni2/Mical1/Myh11	33
MF	GO:0005198	structural molecule activity	42/664	680/28171	1.76114e-08	9.88194e-07	7.19904e-07	Gfap/Vim/Sparc/Igfbp7/Fn1/Cldn5/Hmox1/Col4a1/Arpc1b/Tuba1c/Col4a2/Tubb6/Mrps6/Vwf/Hspb6/Vwa1/Efemp2/Cenpa/Ecm1/Col3a1/Npnt/Lamc1/Hspg2/Lmnb1/Col5a2/Cryba4/Col1a2/Crybb1/Tnc/Col1a1/Fbln2/Bgn/Col18a1/Lama4/Col5a1/Col5a3/Lama5/Rapsn/Capn3/Asf1b/Ltbp1/Myh11	42
MF	GO:0008009	chemokine activity	10/664	42/28171	3.68709e-08	1.95998e-06	1.42785e-06	Ccl12/Cxcl16/Ccl2/Ccl3/Ccl4/Ccl6/Pf4/Cxcl10/Ccl8/Ccl9	10
MF	GO:0050840	extracellular matrix binding	11/664	58/28171	9.56711e-08	4.83139e-06	3.51969e-06	Ctss/Sparc/Lgals1/Spp1/Itga6/Lgals3/Anxa2/Ecm1/Fbln2/Bgn/Cd248	11
MF	GO:0005125	cytokine activity	21/664	231/28171	1.5782e-07	7.59037e-06	5.52962e-06	Grn/Timp1/Spp1/Ccl12/Pglyrp1/Cxcl16/Cmtm7/Ccl2/Cmtm3/Ccl3/Bmp1/Ccl4/Tnfsf12/Clcf1/Tgfb1/Ccl6/Pf4/Cxcl10/Edn1/Ccl8/Ccl9	21
MF	GO:0030020	extracellular matrix structural constituent conferring tensile strength	9/664	38/28171	1.88236e-07	8.64176e-06	6.29556e-06	Col4a1/Col4a2/Col3a1/Col5a2/Col1a2/Col1a1/Col18a1/Col5a1/Col5a3	9
MF	GO:0019763	immunoglobulin receptor activity	5/664	8/28171	3.78422e-07	1.59252e-05	1.16016e-05	Fcer1g/Fcgr3/Fcgr2b/Fcgr1/Fcgr4	5
MF	GO:0019864	IgG binding	5/664	8/28171	3.78422e-07	1.59252e-05	1.16016e-05	Fcer1g/Fcgr3/Fcgr2b/Fcgr1/Fcgr4	5
MF	GO:0004672	protein kinase activity	35/664	579/28171	4.57812e-07	1.84956e-05	1.34741e-05	Csf1r/Nek6/Ccnd1/Lyn/Cdk1/Pbk/Tgfbr2/Fgfrl1/Aurkb/Ccl3/Plk1/Tie1/Ltk/Aurka/Cdkn1a/Kdr/Stk10/Bub1/Acvrl1/Hck/Akap13/Bub1b/Fes/Eif2ak2/Melk/Ttk/Met/Pkn3/Map3k8/Mastl/Tek/Ccl8/Tec/Btk/Nek2	35
MF	GO:0038024	cargo receptor activity	12/664	82/28171	4.89665e-07	1.90216e-05	1.38573e-05	Lgals3bp/Stab1/Itgam/Itgb2/Abca1/Cxcl16/Cd44/Cd5l/Lsr/Siglech/Hmmr/Msr1	12
MF	GO:0004713	protein tyrosine kinase activity	15/664	132/28171	5.56104e-07	2.08024e-05	1.51546e-05	Csf1r/Lyn/Fgfrl1/Tie1/Ltk/Kdr/Hck/Fes/Eif2ak2/Melk/Ttk/Met/Tek/Tec/Btk	15
MF	GO:0043394	proteoglycan binding	9/664	43/28171	5.86202e-07	2.11452e-05	1.54043e-05	Ctss/Fn1/Itgam/Ptprc/Gpnmb/Tnc/Fst/Col5a1/Col5a3	9
MF	GO:0048020	CCR chemokine receptor binding	10/664	58/28171	9.31334e-07	3.24361e-05	2.36299e-05	Nes/Ccl12/Stat1/Ccl2/Ccl3/Ccl4/Ccl6/Ccl8/Ccl27b/Ccl9	10
MF	GO:0008289	lipid binding	45/664	880/28171	1.18858e-06	4.00157e-05	2.91516e-05	Fabp7/Trem2/S100a13/Tspo/Hmgb2/Alox5ap/Lyn/Anxa3/Anxa2/Bin2/Ncf1/Doc2a/Cyth4/Tlr2/Syt17/Capg/Abca1/Cpne5/Akr1b8/Racgap1/Fcgr4/Fermt3/Fgd2/Ltc4s/Igf1/Esyt1/Iqgap1/Lamc1/Sh3pxd2b/Gsdmd/Stard8/Hck/Ncf4/Ly96/Blnk/Fes/Melk/Dysf/Myo1g/Cd300lf/Anxa4/Tec/Btk/Tlr1/Cd300a	45
MF	GO:0016538	cyclin-dependent protein serine/threonine kinase regulator activity	9/664	47/28171	1.30233e-06	4.24309e-05	3.09111e-05	Ccnd1/Cks2/Ccna2/Cks1b/Ccnb1/Ccnb2/Cdkn2c/Cdkn1a/Ccnf	9
MF	GO:0008017	microtubule binding	21/664	269/28171	1.92492e-06	6.07551e-05	4.42604e-05	Birc5/Prc1/Racgap1/Knstrn/Nusap1/Spag5/Plk1/Spc24/Kif4/Kif11/Kif20a/Psrc1/Kif2c/Fes/Dysf/Kif23/Reep4/Kif18b/Dlgap5/Cenpe/Haus4	21
MF	GO:1901681	sulfur compound binding	22/664	293/28171	2.09893e-06	6.40348e-05	4.66497e-05	Ftl1/Fn1/Cd34/Itgam/Rrm2/Fgfrl1/Efemp2/Hbegf/Ptprc/Ccdc80/Ccl2/Gpnmb/Adgre5/Adamts1/Fst/Ang/Pf4/Cxcl10/Col5a1/Glycam1/Ccl8/Col5a3	22
MF	GO:0016772	transferase activity, transferring phosphorus-containing groups	45/664	900/28171	2.15563e-06	6.40348e-05	4.66497e-05	Csf1r/Nek6/Ccnd1/Lyn/Cdk1/Pbk/Tgfbr2/Fgfrl1/Oasl2/Pold4/Tk1/Aurkb/Ccl3/Plk1/Hk3/Tie1/Ltk/Parp12/Aurka/Cdkn1a/Kdr/Stk10/Bub1/Acvrl1/Parp9/Hck/Akap13/Bub1b/Hk2/Parp3/Fes/Eif2ak2/Melk/Ttk/Met/Pkn3/Map3k8/Pole/Mastl/Parp14/Tek/Ccl8/Tec/Btk/Nek2	45
MF	GO:0019865	immunoglobulin binding	7/664	27/28171	2.30638e-06	6.65556e-05	4.8486e-05	Fcer1g/Fcgr3/Fcgr2b/Vwf/Lgals3/Fcgr1/Fcgr4	7
MF	GO:0019207	kinase regulator activity	18/664	208/28171	2.43747e-06	6.83846e-05	4.98185e-05	Trem2/Lgals9/Rac2/Cks2/Irgm1/Lilrb4a/Cks1b/Ccnb1/Nckap1l/Igf1/Socs3/Iqgap1/Ltk/Igtp/Tgfb1/Cdkn1a/Cd79b/Pik3r5	18
MF	GO:0016773	phosphotransferase activity, alcohol group as acceptor	37/664	682/28171	2.8179e-06	7.68644e-05	5.59961e-05	Csf1r/Nek6/Ccnd1/Lyn/Cdk1/Pbk/Tgfbr2/Fgfrl1/Aurkb/Ccl3/Plk1/Hk3/Tie1/Ltk/Aurka/Cdkn1a/Kdr/Stk10/Bub1/Acvrl1/Hck/Akap13/Bub1b/Hk2/Fes/Eif2ak2/Melk/Ttk/Met/Pkn3/Map3k8/Mastl/Tek/Ccl8/Tec/Btk/Nek2	37
MF	GO:0061134	peptidase regulator activity	21/664	276/28171	2.89193e-06	7.68644e-05	5.59961e-05	Serpina3n/Ctss/Ctsh/Fn1/Bst2/Timp1/Pycard/Birc5/Ctsc/Wfdc17/Anxa2/Cst7/Vsir/Serpinh1/Cav1/A2m/Ctla2b/Serpine1/Naip2/Renbp/Spint1	21
MF	GO:0001848	complement binding	7/664	28/28171	3.0128e-06	7.80237e-05	5.68406e-05	C4b/Itgam/Itgb2/Cd93/C3ar1/C5ar1/Ptx3	7
MF	GO:0019902	phosphatase binding	19/664	236/28171	3.75793e-06	9.48876e-05	6.91261e-05	Vim/Csf1r/Stat1/Ctsc/Lgals3/Cdh5/Eif4ebp1/Atp2b4/Lilrb4a/Ppp1r18/Pecam1/Cd33/Pdlim4/Iqgap1/Itga1/Met/Cd22/Nek2/Cd300a	19
MF	GO:0019209	kinase activator activity	14/664	135/28171	3.94931e-06	9.65449e-05	7.03334e-05	Trem2/Lgals9/Cks2/Irgm1/Cks1b/Ccnb1/Nckap1l/Igf1/Iqgap1/Ltk/Igtp/Tgfb1/Cdkn1a/Cd79b	14
MF	GO:0008201	heparin binding	16/664	174/28171	4.01474e-06	9.65449e-05	7.03334e-05	Fn1/Itgam/Fgfrl1/Efemp2/Hbegf/Ptprc/Ccdc80/Ccl2/Gpnmb/Adamts1/Ang/Pf4/Cxcl10/Col5a1/Ccl8/Col5a3	16
MF	GO:0048407	platelet-derived growth factor binding	5/664	12/28171	4.94757e-06	0.00011621	8.46598e-05	Col4a1/Col3a1/Col1a2/Col1a1/Col5a1	5
MF	GO:0016301	kinase activity	38/664	734/28171	6.12207e-06	0.000140529	0.000102376	Csf1r/Nek6/Ccnd1/Lyn/Cdk1/Pbk/Tgfbr2/Fgfrl1/Tk1/Aurkb/Ccl3/Plk1/Hk3/Tie1/Ltk/Aurka/Cdkn1a/Kdr/Stk10/Bub1/Acvrl1/Hck/Akap13/Bub1b/Hk2/Fes/Eif2ak2/Melk/Ttk/Met/Pkn3/Map3k8/Mastl/Tek/Ccl8/Tec/Btk/Nek2	38
MF	GO:0140657	ATP-dependent activity	32/664	572/28171	7.11079e-06	0.000159598	0.000116268	Top2a/Atp2b4/Abca1/Rnf213/Myh9/Mcm5/Myo1f/Atad2/Mcm2/Kif4/Kif11/Kif20a/Myh7/Mcm3/Mcm6/Kif2c/Smc4/Entpd1/Fignl1/Tap1/Dhx58/Rad54l/Kif23/Abcc3/Kif18b/Cenpe/Myo1g/Myd88/Trip13/Tor3a/Atp13a4/Myh11	32
MF	GO:0030295	protein kinase activator activity	13/664	124/28171	7.71095e-06	0.000166806	0.000121519	Lgals9/Cks2/Irgm1/Cks1b/Ccnb1/Nckap1l/Igf1/Iqgap1/Ltk/Igtp/Tgfb1/Cdkn1a/Cd79b	13
MF	GO:0035325	Toll-like receptor binding	5/664	13/28171	7.88365e-06	0.000166806	0.000121519	Unc93b1/Tlr2/Ly96/Myd88/Tlr1	5
MF	GO:0097110	scaffold protein binding	11/664	89/28171	7.9274e-06	0.000166806	0.000121519	Vim/Trem2/Lyn/Atp2b4/Cacna1g/Myh9/Casp8/Plcg2/Nos3/Casp1/Casp4	11
MF	GO:0030545	signaling receptor regulator activity	32/664	577/28171	8.47942e-06	0.00017478	0.000127328	Grn/Ly6a/Timp1/Hmgb2/Spp1/Ccl12/Ly6c1/Lgals3/Pglyrp1/Lilrb4a/Cxcl16/Hbegf/Cmtm7/Ccl2/Cmtm3/Ccl3/Bmp1/Gpnmb/Gmfg/Igf1/Vip/Ccl4/Tnfsf12/Clcf1/Tgfb1/Ccl6/Fst/Pf4/Cxcl10/Edn1/Ccl8/Ccl9	32
MF	GO:0019903	protein phosphatase binding	16/664	185/28171	8.80948e-06	0.000177952	0.000129638	Vim/Csf1r/Stat1/Lgals3/Cdh5/Eif4ebp1/Atp2b4/Lilrb4a/Pecam1/Cd33/Pdlim4/Iqgap1/Itga1/Met/Cd22/Nek2	16
MF	GO:0031726	CCR1 chemokine receptor binding	4/664	7/28171	1.01171e-05	0.000196506	0.000143155	Ccl3/Ccl4/Ccl6/Ccl9	4
MF	GO:0140031	phosphorylation-dependent protein binding	4/664	7/28171	1.01171e-05	0.000196506	0.000143155	Lyn/Ptpn6/Vav1/Plcg2	4
MF	GO:0048306	calcium-dependent protein binding	10/664	76/28171	1.16453e-05	0.000221919	0.000161669	S100a6/S100a11/Anxa3/Anxa2/S100a4/Mgp/Wfs1/A2m/Tnnc1/Anxa4	10
MF	GO:0050431	transforming growth factor beta binding	6/664	23/28171	1.20178e-05	0.000224777	0.000163751	Tgfbr2/Eng/Chrdl1/Nrros/Acvrl1/Ltbp1	6
MF	GO:0030246	carbohydrate binding	20/664	283/28171	1.47534e-05	0.000270488	0.000197052	Hexb/Lgals1/Cd34/Lgals9/C4b/Gusb/Lgals3/Cd93/Cd302/Cd33/Cd72/Eng/Man2b2/Hk3/P4ha3/Hk2/Cd248/Clec2d/Ptx3/Cd22	20
MF	GO:0001784	phosphotyrosine residue binding	8/664	48/28171	1.49973e-05	0.000270488	0.000197052	Ptpn6/Socs3/Vav1/Sla/Plcg2/Hck/Grap/Samsn1	8
MF	GO:0043539	protein serine/threonine kinase activator activity	9/664	63/28171	1.61754e-05	0.000282155	0.000205551	Lgals9/Cks2/Irgm1/Cks1b/Ccnb1/Igf1/Iqgap1/Igtp/Tgfb1	9
MF	GO:0019887	protein kinase regulator activity	15/664	173/28171	1.6203e-05	0.000282155	0.000205551	Lgals9/Rac2/Cks2/Irgm1/Lilrb4a/Cks1b/Ccnb1/Nckap1l/Igf1/Iqgap1/Ltk/Igtp/Tgfb1/Cdkn1a/Cd79b	15
MF	GO:0050664	oxidoreductase activity, acting on NAD(P)H, oxygen as acceptor	5/664	15/28171	1.76881e-05	0.000302797	0.000220589	Cyba/Ncf1/Ncf2/Cybb/Mical1	5
MF	GO:0016176	superoxide-generating NADPH oxidase activator activity	4/664	8/28171	1.98558e-05	0.00032876	0.000239503	Ncf1/Sh3pxd2b/Ncf2/Ncf4	4
MF	GO:0031730	CCR5 chemokine receptor binding	4/664	8/28171	1.98558e-05	0.00032876	0.000239503	Nes/Stat1/Ccl3/Ccl4	4
MF	GO:0004197	cysteine-type endopeptidase activity	11/664	99/28171	2.21271e-05	0.000360457	0.000262594	Ctss/Ctsh/Ctsz/Lgmn/Pycard/Ctsc/Casp8/Usp18/Casp1/Casp4/Capn3	11
MF	GO:0017111	ribonucleoside triphosphate phosphatase activity	30/664	551/28171	2.2813e-05	0.000365733	0.000266438	Rac2/Rhoc/Arhgdib/Gbp3/Irgm1/Atp2b4/Rnf213/Rab32/Gbp7/Igtp/Atad2/Kif20a/Myh7/Arl11/Kif2c/Smc4/Rhoj/Entpd1/Fignl1/Rab7b/Tap1/Dhx58/Kif23/Kif18b/Rab27a/Gbp2/Trip13/Mx1/Tor3a/Atp13a4	30
MF	GO:0003774	cytoskeletal motor activity	12/664	119/28171	2.54217e-05	0.000401187	0.000292266	Myh9/Myo1f/Kif4/Kif11/Kif20a/Myh7/Kif2c/Kif23/Kif18b/Cenpe/Myo1g/Myh11	12
MF	GO:0005544	calcium-dependent phospholipid binding	8/664	53/28171	3.17627e-05	0.000493544	0.000359549	Anxa3/Anxa2/Doc2a/Syt17/Cpne5/Esyt1/Dysf/Anxa4	8
MF	GO:0019956	chemokine binding	6/664	27/28171	3.25212e-05	0.000497673	0.000362557	Cx3cr1/A2m/Plp2/Pdpn/Ccr5/Ccr2	6
MF	GO:0010997	anaphase-promoting complex binding	4/664	9/28171	3.50726e-05	0.000520931	0.0003795	Cdc20/Plk1/Clspn/Ccnf	4
MF	GO:0016175	superoxide-generating NAD(P)H oxidase activity	4/664	9/28171	3.50726e-05	0.000520931	0.0003795	Cyba/Ncf1/Ncf2/Cybb	4
MF	GO:0140678	molecular function inhibitor activity	35/664	711/28171	4.00701e-05	0.000586533	0.000427292	Serpina3n/Ly6a/Bst2/Timp1/Birc5/Ly6c1/Anxa3/Wfdc17/Anxa2/Cst7/Atp2b4/Rasgrf2/Cyth4/Lilrb4a/Serpinh1/Cav1/Dock2/Fgd2/A2m/Rab3il1/Ctla2b/Vav1/Cdkn1a/Serpine1/Naip2/Parp9/Akap13/Renbp/Ect2/Dock8/Fst/Spint1/Fgd5/Plekhg2/Tagap	35
MF	GO:0046977	TAP binding	5/664	18/28171	4.75892e-05	0.000667571	0.000486328	H2-D1/H2-K1/Tapbp/H2-Q7/Tap1	5
MF	GO:0046978	TAP1 binding	5/664	18/28171	4.75892e-05	0.000667571	0.000486328	H2-D1/H2-K1/Tapbp/H2-Q7/Tap1	5
MF	GO:0046979	TAP2 binding	5/664	18/28171	4.75892e-05	0.000667571	0.000486328	H2-D1/H2-K1/Tapbp/H2-Q7/Tap1	5
MF	GO:0002020	protease binding	15/664	192/28171	5.46987e-05	0.00075679	0.000551325	Lcn2/Fn1/Timp1/Pycard/Tnfrsf1a/Vwf/Anxa2/Ecm1/Col3a1/A2m/Serpine1/Hspg2/Col1a2/Col1a1/Casp1	15
MF	GO:0015631	tubulin binding	23/664	388/28171	5.68753e-05	0.000772485	0.000562759	Birc5/Lyn/Prc1/Racgap1/Knstrn/Nusap1/Spag5/Plk1/Spc24/Kif4/Kif11/Kif20a/Psrc1/Kif2c/Fes/Dysf/Kif23/Reep4/Kif18b/Dlgap5/Cenpe/Haus4/B4galt1	23
MF	GO:0062061	TAP complex binding	4/664	10/28171	5.73628e-05	0.000772485	0.000562759	H2-D1/H2-K1/Tapbp/H2-Q7	4
MF	GO:0048018	receptor ligand activity	28/664	526/28171	6.26852e-05	0.000833053	0.000606883	Grn/Timp1/Hmgb2/Spp1/Ccl12/Lgals3/Pglyrp1/Cxcl16/Hbegf/Cmtm7/Ccl2/Cmtm3/Ccl3/Bmp1/Gpnmb/Gmfg/Igf1/Vip/Ccl4/Tnfsf12/Clcf1/Tgfb1/Ccl6/Pf4/Cxcl10/Edn1/Ccl8/Ccl9	28
MF	GO:0051219	phosphoprotein binding	11/664	111/28171	6.44164e-05	0.000844942	0.000615544	Lyn/Ptpn6/Cd44/Socs3/Vav1/Pde3b/Sla/Plcg2/Hck/Grap/Samsn1	11
MF	GO:0019199	transmembrane receptor protein kinase activity	9/664	75/28171	6.68026e-05	0.000865009	0.000630163	Csf1r/Tgfbr2/Fgfrl1/Tie1/Ltk/Kdr/Acvrl1/Met/Tek	9
MF	GO:0030546	signaling receptor activator activity	28/664	532/28171	7.61138e-05	0.000973101	0.000708908	Grn/Timp1/Hmgb2/Spp1/Ccl12/Lgals3/Pglyrp1/Cxcl16/Hbegf/Cmtm7/Ccl2/Cmtm3/Ccl3/Bmp1/Gpnmb/Gmfg/Igf1/Vip/Ccl4/Tnfsf12/Clcf1/Tgfb1/Ccl6/Pf4/Cxcl10/Edn1/Ccl8/Ccl9	28
MF	GO:0051015	actin filament binding	16/664	221/28171	7.77315e-05	0.00098136	0.000714925	Aif1/Arpc1b/Lcp1/Capg/Tpm4/Myh9/Flna/Iqgap1/Tagln/Hcls1/Myo1f/Tnnc1/Myh7/Fmnl3/Myo1g/Myh11	16
MF	GO:0004715	non-membrane spanning protein tyrosine kinase activity	7/664	45/28171	8.15873e-05	0.00101732	0.000741124	Lyn/Hck/Fes/Eif2ak2/Melk/Tec/Btk	7
MF	GO:0045309	protein phosphorylated amino acid binding	8/664	63/28171	0.000112892	0.0013905	0.00101299	Ptpn6/Socs3/Vav1/Sla/Plcg2/Hck/Grap/Samsn1	8
MF	GO:0043120	tumor necrosis factor binding	3/664	5/28171	0.000125824	0.00153112	0.00111543	Tnfrsf1a/A2m/Tnfrsf1b	3
MF	GO:0001846	opsonin binding	5/664	22/28171	0.000135275	0.00162652	0.00118493	C4b/Itgam/Itgb2/Cd93/Ptx3	5
MF	GO:0016462	pyrophosphatase activity	30/664	611/28171	0.00014663	0.00174231	0.00126928	Rac2/Rhoc/Arhgdib/Gbp3/Irgm1/Atp2b4/Rnf213/Rab32/Gbp7/Igtp/Atad2/Kif20a/Myh7/Arl11/Kif2c/Smc4/Rhoj/Entpd1/Fignl1/Rab7b/Tap1/Dhx58/Kif23/Kif18b/Rab27a/Gbp2/Trip13/Mx1/Tor3a/Atp13a4	30
MF	GO:0003950	NAD+ ADP-ribosyltransferase activity	5/664	23/28171	0.000169513	0.00196791	0.00143363	Parp12/Parp9/Parp3/Zc3hav1/Parp14	5
MF	GO:1990404	NAD+-protein ADP-ribosyltransferase activity	5/664	23/28171	0.000169513	0.00196791	0.00143363	Parp12/Parp9/Parp3/Zc3hav1/Parp14	5
MF	GO:0016818	hydrolase activity, acting on acid anhydrides, in phosphorus-containing anhydrides	30/664	617/28171	0.000173519	0.00199152	0.00145083	Rac2/Rhoc/Arhgdib/Gbp3/Irgm1/Atp2b4/Rnf213/Rab32/Gbp7/Igtp/Atad2/Kif20a/Myh7/Arl11/Kif2c/Smc4/Rhoj/Entpd1/Fignl1/Rab7b/Tap1/Dhx58/Kif23/Kif18b/Rab27a/Gbp2/Trip13/Mx1/Tor3a/Atp13a4	30
MF	GO:0016817	hydrolase activity, acting on acid anhydrides	30/664	618/28171	0.000178406	0.0020246	0.00147493	Rac2/Rhoc/Arhgdib/Gbp3/Irgm1/Atp2b4/Rnf213/Rab32/Gbp7/Igtp/Atad2/Kif20a/Myh7/Arl11/Kif2c/Smc4/Rhoj/Entpd1/Fignl1/Rab7b/Tap1/Dhx58/Kif23/Kif18b/Rab27a/Gbp2/Trip13/Mx1/Tor3a/Atp13a4	30
MF	GO:0050700	CARD domain binding	4/664	13/28171	0.000184585	0.00207146	0.00150907	Irgm1/Igtp/Casp1/Casp4	4
MF	GO:0005543	phospholipid binding	25/664	480/28171	0.000212761	0.00236141	0.0017203	Trem2/Anxa3/Anxa2/Bin2/Ncf1/Doc2a/Syt17/Capg/Abca1/Cpne5/Racgap1/Fcgr4/Fgd2/Esyt1/Iqgap1/Sh3pxd2b/Gsdmd/Ncf4/Fes/Dysf/Myo1g/Cd300lf/Anxa4/Btk/Cd300a	25
MF	GO:0051087	chaperone binding	11/664	127/28171	0.000215871	0.00236989	0.00172647	Grn/H2-D1/Fn1/H2-K1/Birc5/Ctsc/Vwf/Hspb6/Sdf2l1/H2-Q7/Pdpn	11
MF	GO:0019863	IgE binding	3/664	6/28171	0.00024723	0.00268497	0.00195602	Fcer1g/Lgals3/Fcgr4	3
MF	GO:0044548	S100 protein binding	4/664	14/28171	0.000253609	0.00272495	0.00198514	S100a6/S100a11/Anxa2/Iqgap1	4
MF	GO:0070851	growth factor receptor binding	12/664	153/28171	0.00028684	0.00304957	0.00222162	Pycard/Lyn/Cdh5/Hbegf/Cd44/Ecm1/Sla/Itga5/Grap/Myd88/Cd300lf/Erap1	12
MF	GO:0004602	glutathione peroxidase activity	5/664	26/28171	0.00031257	0.0032885	0.00239568	Gpx1/Alox5ap/Ltc4s/Ptges/Gpx3	5
MF	GO:0001664	G protein-coupled receptor binding	19/664	328/28171	0.000326722	0.00340195	0.00247834	Nes/Ccl12/Stat1/Fcgr1/Rtp4/Cx3cr1/Cxcl16/Ccl2/Myh9/Flna/Ccl3/Ccl4/Ccl6/Pf4/Cxcl10/Edn1/Ccl8/Ccl27b/Ccl9	19
MF	GO:0016887	ATP hydrolysis activity	16/664	252/28171	0.000348922	0.00359604	0.00261973	Atp2b4/Rnf213/Atad2/Kif20a/Myh7/Kif2c/Smc4/Entpd1/Fignl1/Tap1/Dhx58/Kif23/Kif18b/Trip13/Tor3a/Atp13a4	16
MF	GO:0042056	chemoattractant activity	6/664	42/28171	0.000427029	0.00435655	0.00317377	Hmgb2/Lgals3/Ccl3/Ccl6/Cxcl10/Ccl9	6
MF	GO:0034987	immunoglobulin receptor binding	4/664	16/28171	0.000444122	0.00448563	0.0032678	Fcgr3/Lgals3/Flna/Fes	4
MF	GO:0004714	transmembrane receptor protein tyrosine kinase activity	7/664	59/28171	0.000461493	0.00461493	0.00336199	Csf1r/Fgfrl1/Tie1/Ltk/Kdr/Met/Tek	7
MF	GO:0033218	amide binding	23/664	450/28171	0.00048733	0.00482553	0.00351542	Ctsd/H2-D1/Trem2/H2-K1/Fcgr2b/Itgb2/Tlr2/Crip1/Ppic/Slc40a1/Kpna2/H2-Q7/Sardh/Nqo2/Tyms/Ang/Tap1/Cd300lf/Cd74/Erap1/Msr1/Tlr1/H2-Ab1	23
MF	GO:0016504	peptidase activator activity	7/664	60/28171	0.000511965	0.00502024	0.00365727	Ctss/Ctsh/Fn1/Pycard/Ctsc/Vsir/Cav1	7
MF	GO:0071813	lipoprotein particle binding	5/664	30/28171	0.000626497	0.00602631	0.00439019	Trem2/Stab1/Abca1/Lsr/Msr1	5
MF	GO:0071814	protein-lipid complex binding	5/664	30/28171	0.000626497	0.00602631	0.00439019	Trem2/Stab1/Abca1/Lsr/Msr1	5
MF	GO:0005031	tumor necrosis factor receptor activity	3/664	8/28171	0.000668191	0.00636672	0.00463819	Tnfrsf1a/Tnfrsf1b/Tnfrsf11a	3
MF	GO:0030414	peptidase inhibitor activity	14/664	217/28171	0.000683935	0.00645584	0.00470311	Serpina3n/Bst2/Timp1/Birc5/Wfdc17/Anxa2/Cst7/Serpinh1/A2m/Ctla2b/Serpine1/Naip2/Renbp/Spint1	14
MF	GO:0030169	low-density lipoprotein particle binding	4/664	18/28171	0.000719249	0.0066646	0.00485519	Trem2/Stab1/Lsr/Msr1	4
MF	GO:0051400	BH domain binding	4/664	18/28171	0.000719249	0.0066646	0.00485519	Bcl2a1b/Irgm1/Igtp/Bcl2a1a	4
MF	GO:0043236	laminin binding	5/664	31/28171	0.00073262	0.00672678	0.00490049	Ctss/Lgals1/Itga6/Lgals3/Ecm1	5
MF	GO:0061135	endopeptidase regulator activity	14/664	221/28171	0.000817398	0.00743759	0.00541832	Serpina3n/Bst2/Timp1/Birc5/Wfdc17/Anxa2/Cst7/Vsir/Serpinh1/A2m/Ctla2b/Serpine1/Naip2/Spint1	14
MF	GO:0038187	pattern recognition receptor activity	5/664	32/28171	0.00085161	0.0076797	0.0055947	Pglyrp1/Tlr2/Trim30a/Tlr7/Ly96	5
MF	GO:0005114	type II transforming growth factor beta receptor binding	3/664	9/28171	0.00098475	0.00872454	0.00635587	Cd44/Eng/Tgfb1	3
MF	GO:0008429	phosphatidylethanolamine binding	3/664	9/28171	0.00098475	0.00872454	0.00635587	Trem2/Esyt1/Cd300a	3
MF	GO:0042277	peptide binding	19/664	361/28171	0.00103818	0.00911789	0.00664242	Ctsd/H2-D1/Trem2/H2-K1/Fcgr2b/Itgb2/Tlr2/Crip1/Ppic/Slc40a1/Kpna2/H2-Q7/Ang/Tap1/Cd74/Erap1/Msr1/Tlr1/H2-Ab1	19
