# Supplementary material for: Shared inflammatory glial cell signature after stab wound injury, revealed by spatial, temporal, and cell-type-specific profiling of the murine cerebral cortex
Source: Nat Commun. 2024 Apr 3;15:2866. doi: 10.1038/s41467-024-46625-w (PMC10991294; doi:10.1038/s41467-024-46625-w)
Supplement: Supplementary file 5 — Supplementary Data 2 [file 41467_2024_46625_MOESM5_ESM.xlsx]

## Sheet: Descending_genes_sets
variables	models	corr_mean	p_value_mean	p_value_mean_adjusted	region	available_genes
regulation of cysteine type endopeptidase activity (GO:BP)	immediate_descending	0.98568	7.46098e-10	1.90096e-05	injury2	St18, Stat1, Hspd1, Cflar, Casp8, Col4a3, Bok, Fcmr, Ptgs2, Fasl, Aim2, Ifi204, Grin1, Card9, Gsn, Acvr1c, Mtch2, Cd44, Thbs1, Usp50, Bcl2l11, Avp, Cst3, Cst7, Csnk2a1, Src, Mmp9, Ddx3x, Xiap, Bcap31, Igbp1, Rps6ka3, Tnfsf10, Sox2, Siah2, Sfrp2, S100a8, S100a9, Ngf, Lamtor5, F3, Casp6, Bcl10, Asph, Ripk2, Epha7, Casp8ap2, Vcp, Anp32b, Klf4, Acer2, Caap1, Dhcr24, Lck, Laptm5, Sfn, Rps6ka1, Mul1, C…
structural molecule activity (GO:MF)	immediate_descending	0.98453	1.13864e-09	0.000111815	injury1	Mrpl15, Sntg1, Rpl7, Jph1, Rims1, Col9a1, Col19a1, Dst, Tsga10, Mrpl30, Rpl31, Mrps9, Col3a1, Col5a2, Cryga, Myl1, Fn1, Rpl37a, Arpc2, Cryba2, Tuba4a, Des, Mrpl44, Col4a4, Col4a3, Col6a3, Actr3, Prelp, Csrp1, Lad1, Tnnt2, Tpr, Hmcn1, Arpc5, Lamc2, Lamc1, Gm2000, Mrps14, Dnm3, Copa, Lamb3, Vim, Mrpl41, Tubb4b, Rpl7a, Col5a1, Mrps2, Odf2, Nup188, Hmcn2, Nup214, Rpl12, Rpl35, Ttn, Nup35, Nup160, Myb…
regulation of peptidase activity (GO:BP)	immediate_descending	0.984476	1.16055e-09	2.37118e-05	injury2	St18, Pi15, Stat1, Hspd1, Cflar, Casp8, Epha4, Serpine2, Col4a3, Bok, Serpinb8, Fcmr, Ptgs2, Serpinc1, Fasl, Ncstn, Aim2, Ifi204, Itih2, Itih5, Grin1, Card9, Gsn, Crb2, Acvr1c, Tank, Tfpi, Serping1, Mtch2, Cd44, Thbs1, Spint1, Usp50, Bcl2l11, Avp, Ddrgk1, Cst3, Cst7, Csnk2a1, Src, Wfdc12, Slpi, Wfdc2, Wfdc3, Mmp9, Birc7, Ddx3x, Timp1, Xiap, Gpc3, Bcap31, Renbp, Igbp1, Rps6ka3, Tnfsf10, Sox2, Siah…
regulation of endopeptidase activity (GO:BP)	immediate_descending	0.982413	2.29616e-09	2.81761e-05	injury2	St18, Stat1, Hspd1, Cflar, Casp8, Epha4, Serpine2, Col4a3, Bok, Serpinb8, Fcmr, Ptgs2, Serpinc1, Fasl, Ncstn, Aim2, Ifi204, Grin1, Card9, Gsn, Crb2, Acvr1c, Serping1, Mtch2, Cd44, Thbs1, Usp50, Bcl2l11, Avp, Cst3, Cst7, Csnk2a1, Src, Mmp9, Ddx3x, Timp1, Xiap, Bcap31, Renbp, Igbp1, Rps6ka3, Tnfsf10, Sox2, Siah2, Serpini1, Sfrp2, Efna1, Efna3, S100a8, S100a9, Aph1a, Ngf, Lamtor5, F3, Casp6, Bcl10, …
positive regulation of peptidase activity (GO:BP)	immediate_descending	0.982155	2.48639e-09	2.83818e-05	injury2	St18, Stat1, Hspd1, Cflar, Casp8, Epha4, Col4a3, Bok, Fasl, Ncstn, Aim2, Ifi204, Grin1, Card9, Gsn, Acvr1c, Tank, Mtch2, Usp50, Bcl2l11, Ddrgk1, Ddx3x, Bcap31, Tnfsf10, Sfrp2, Efna1, Efna3, S100a8, S100a9, Aph1a, Ngf, F3, Casp6, Bcl10, Lyn, Asph, Ripk2, Casp8ap2, Akirin2, Vcp, Anp32b, Acer2, Lck, Laptm5, Mul1, Casp9, Rest, Diablo, Hip1r, Cldn3, Hip1, Fis1, Gper1, Hmgb1, Casp2, Cycs, Nod1, Snca, E…
positive regulation of cysteine type endopeptidase activity (GO:BP)	immediate_descending	0.980715	3.80022e-09	3.45425e-05	injury2	St18, Stat1, Hspd1, Cflar, Casp8, Col4a3, Bok, Fasl, Aim2, Ifi204, Grin1, Card9, Gsn, Acvr1c, Mtch2, Usp50, Bcl2l11, Ddx3x, Bcap31, Tnfsf10, S100a8, S100a9, Ngf, F3, Casp6, Bcl10, Asph, Ripk2, Casp8ap2, Vcp, Anp32b, Acer2, Lck, Laptm5, Mul1, Casp9, Rest, Diablo, Hip1r, Hip1, Fis1, Gper1, Hmgb1, Casp2, Cycs, Nod1, Snca, Eif2ak3, Htra2, Arl6ip5, Pparg, Ret, Bid, Grin2b, Bbc3, Pdcd5, Bax, Rps3, Arrb…
leukocyte activation involved in inflammatory response (GO:BP)	immediate_descending	0.978851	6.28892e-09	4.60693e-05	injury2	Cst7, Tlr2, Syt11, Tlr4, Jun, C1qa, Snca, Pparg, C5ar1, Tyrobp, Ctsc, Itgam, Ifngr1, Enpp1, Traf3ip2, Tlr3, Cx3cl1, Clu, Casp1, Ldlr, Atm, Myd88, Cx3cr1, Nr1d1, Grn, Sphk1, Nampt, Lrrk2, App, Ifngr2, Ager, Aif1, Ttbk1, Trem2, Jak2, Il33
activation of immune response (GO:BP)	immediate_descending	0.978671	6.58613e-09	0.000146611	injury1	Zap70, Slc39a10, Xrcc5, Bcl2, Cd55, C4bp, Rab29, Ptprc, Dennd1b, Cfh, Rc3h1, Fcer1g, Aim2, Ifi204, Mndal, Ifi203, Psen2, Susd4, Cd46, Cr1l, C8g, Phpt1, Fcna, Rapgef1, Abl1, Hc, Rc3h2, Cacnb4, Serping1, Ptprj, Dgkz, Traf6, Cd59b, Cd59a, Il1b, Mavs, Prnp, Rbck1, Zcchc3, Sla2, Plcg1, Ada, Znfx1, Nfatc2, Zbp1, Pqbp1, Usp9x, Cfp, Ikbkg, Nono, Btk, Bmx, Tlr2, Cd5l, Nras, Ptpn22, Rap1a, Vav3, Casp6, Bcl…
platelet activation signaling and aggregation (REACT)	immediate_descending	0.978464	6.94302e-09	4.63018e-05	injury2	Fn1, Aamp, Tuba4a, Dgkd, Spp2, Cyb5r1, Pla2g4a, Qsox1, F5, Fcer1g, Tagln2, Sccpdh, Lefty2, Lefty1, Tgfb2, Prkcq, Apbb1ip, Tor4a, Vav2, Rapgef4, Ola1, Serping1, Dgkz, Rasgrp1, Thbs1, Adra2b, Abhd12, Src, Ptpn1, Timp1, Lamp2, Flna, F8, Apool, Sytl4, Maged2, Tmsb4x, Pik3ca, Gnb4, Anxa5, P2ry12, P2ry1, Shc1, Ecm1, Rap1a, Gnai3, Stxbp3, Vav3, Egf, Gng5, Lyn, Tln1, Gng10, Pik3r3, Lck, Cdc42, Pdpn, Gnb1…
synthesis of 12 eicosatetraenoic acid derivatives (REACT)	immediate_descending	0.978336	7.1709e-09	0.000146611	injury1	Gpx4, Gpx1, Aloxe3, Alox12b, Alox12, Gpx2
cellular response to interferon gamma (GO:BP)	immediate_descending	0.978334	7.17484e-09	0.000146611	injury1	Stat1, Actr3, Rab7b, Vamp4, Eprs, Vim, Mrc1, Stxbp1, Gsn, Nmi, Sirpa, Kif16b, Was, Tlr2, Stxbp3, Gbp5, Gbp7, Gbp3, Gbp2, Ccl19, Ccl21a, Tlr4, Cdc42, Vamp3, Gbp9, Gbp4, Ccl24, Zyx, Vamp8, Capg, Rab11fip5, Rab43, Pparg, Gapdh, Rpl13a, Hpx, Stx4a, Stx11, Arg1, Dapk3, Stxbp2, Ccl25, Rab20, Il12rb1, Nlrc5, Ccl22, Cx3cl1, Ccl17, Irf8, Flnb, Pde12, Casp1, Cdc37, Vps26b, Syncrip, Slc26a6, Actr2, Irgm1, I…
transport of connexons to the plasma membrane (REACT)	immediate_descending	0.978298	7.24123e-09	4.63018e-05	injury2	Tuba4a, Tubb4b, Tuba8, Gja1, Tubb3, Gjb2, Tubb2a, Tubb2b, Tuba1b, Tuba1a, Tuba1c, Tubb4a, Tubb6
antimicrobial peptides (REACT)	immediate_descending	0.97828	7.27333e-09	0.000146611	injury1	Slc11a1, Lcn2, Defb25, Bpifb4, Pdzd11, Tlr2, S100a8, S100a9, Tlr1, Gm10334, Cd4, Pglyrp1, Prtn3, Lyz2, Defb1, Rnase6, Defb30, Defb42, Clu, Atox1, Chga
translation (REACT)	immediate_descending	0.977905	7.98611e-09	0.000146611	injury1	Mrpl15, Rpl7, Mrpl30, Eif5b, Rpl31, Mrps9, Eef1b2, Rpl37a, Mrpl44, Gm2000, Mrps14, Srp9, Mrpl41, Mrps2, Rpl12, Mrrf, Rpl35, Eif3m, Srp14, Eif3j1, Mrps5, Mrps26, Eif2s2, Rps21, Rpl39, Rpl10, Eif2s3x, Gspt2, Rps4x, Rpl36a, Gm15013, Eif1ax, Mrps28, Rpl22l1, Mrpl47, Gfm1, Gm6525, Rps3a1, Mrpl24, Dap3, Rps27, Mrpl9, Mrps21, Rpl34, Ppa2, Eif4e, Rps20, Gm11808, Mrpl50, Rps6, Mrpl37, Eif2b3, Rps8, Mrps15…
innate immune system (REACT)	immediate_descending	0.977679	8.4428e-09	0.000146611	injury1	Atp6v1h, Ly96, Actr1b, Casp8, Abi2, Creb1, Idh1, Xrcc5, Cxcr2, Arpc2, Aamp, Tmbim1, Slc11a1, Stk11ip, Cab39, Psmd1, Slco4c1, Bcl2, Ptpn4, Actr3, Cd55, Mapkapk2, Ikbke, Nfasc, Chit1, Chil1, Arl8a, Ptprc, Arpc5, Ncf2, Dhx9, Qsox1, Prdx6, Dnm3, Creg1, Fcgr2b, Fcgr4, Fcgr3, Fcer1g, Ncstn, Aim2, Ifi204, Mndal, Tmem63a, Degs1, Cd46, Cr1l, Prkcq, Commd3, Abi1, Tubb4b, Dpp7, C8g, Traf2, Fcna, Card9, Agpa…
lipoxygenase pathway (GO:BP)	immediate_descending	0.977461	8.90102e-09	0.000146611	injury1	Alox5ap, Alox5, Gpx4, Gpx1, Pla2g3, Aloxe3, Alox12b, Alox8, Alox12
immune response regulating signaling pathway (GO:BP)	immediate_descending	0.977435	8.95789e-09	0.000146611	injury1	Ly96, Zap70, Slc39a10, Hspd1, Wdfy1, Bcl2, Mapkapk2, Rab7b, Rab29, Ptprc, Dennd1b, Rc3h1, Fcer1g, Aim2, Psen2, Phpt1, Rapgef1, Abl1, Dab2ip, Rc3h2, Nmi, Cacnb4, Ifih1, Zdhhc5, Ptprj, Nr1h3, Dgkz, Traf6, Lgr4, Tyro3, Mavs, Prnp, Rbck1, Zcchc3, Sla2, Lbp, Plcg1, Ada, Cd40, Nfatc2, Usp9x, Ddx3x, Irak1, Ikbkg, Tlr13, Tspan6, Btk, Rps6ka3, Bmx, Tlr7, Tlr2, Nras, Ptpn22, Rap1a, Vav3, Alpk1, Tifa, Bcl10…
zymogen activation (GO:BP)	immediate_descending	0.977227	9.41849e-09	4.84743e-05	injury2	Casp8, Serpine2, F5, Ifi204, Thbs1, Ctsz, Pgk1, Cd5l, S100a10, Prss12, Casp6, Asph, Ripk2, Oma1, Dhcr24, Casp9, Eno1, Serpine1, Cycs, Ruvbl1, C1rl, C1ra, Plaur, Hpn, Furin, Pycard, Cuzd1, Nlrp6, Fadd, Perp, Dcbld1, Vsir, Tmprss9, Apaf1, Pawr, Plat, Hp, Plau, Mmp14, Cideb, Ctsh, Clec3b, Tbc1d10a, Cyfip2, Serpinf2, Apoh, F12, Ctsl, Lgmn, Bak1, Nlrc4, Eno1b, Bad, Plgrkt
side of membrane (GO:CC)	immediate_descending	0.976901	1.01779e-08	4.99572e-05	injury2	Ptp4a1, Dst, Zap70, Il1r1, Cxcr2, Slc4a3, Serpine2, Ackr3, Tnfrsf11a, Ptpn4, Lct, Cxcr4, Cd55, Fcmr, Rnpep, Ptprc, Cfh, Rgs2, Rgs8, Mr1, Astn1, Fasl, Fcgr2b, Fcgr4, Fcgr3, Fcer1g, Ly9, Cd48, Slamf1, Cd84, Slamf6, Slamf9, Capn2, Traf5, Cd34, Cr1l, Il2ra, Itga8, Traf2, Fcna, Eng, Traf1, Kcnj3, Pkp4, Cd302, Ly75, Lrp2, Itga6, Itga4, Itgav, Traf6, Cd44, Cd59b, Cd59a, Thbs1, B2m, Sppl2a, Tgm3, Gfra4, …
toll like receptor signaling pathway (GO:BP)	immediate_descending	0.976702	1.06656e-08	0.000155413	injury1	Ly96, Hspd1, Wdfy1, Mapkapk2, Rab7b, Dab2ip, Nmi, Nr1h3, Lgr4, Tyro3, Lbp, Cd40, Ddx3x, Irak1, Tlr13, Rps6ka3, Tlr7, Tlr2, Ptpn22, Bcl10, Lyn, Ripk2, Tlr4, Tlr12, Smpdl3b, Cd36, Tnip2, Tlr1, Tlr6, Oas1c, Oas1a, Slc15a4, Hmgb1, Cav1, Tril, Irak2, Irf3, Trim30a, Nlrp6, Irf7, Esr1, Tnfaip3, Cactin, Appl2, Nr1h4, Irak3, Mfhas1, Tlr3, Otud4, Nod2, Plcg2, Cyba, Appl1, Tirap, Mapkapk3, Lrrfip2, Myd88, P…
cell cell communication (REACT)	immediate_descending	0.976358	1.15528e-08	0.000155413	injury1	Dst, Nck2, Cdh7, F11r, Cadm3, Rsu1, Itga6, Ctnnd1, Sirpa, Pard6b, Cdh4, Arhgef6, Flna, Prkci, Kirrel, Tesk1, Fblim1, Pxn, Sdk1, Actb, Flnc, Skap2, Vasp, Pvr, Tyrobp, Kirrel2, Nphs1, Iqgap1, Ilk, Parva, Cd151, Fyn, Lims1, Cdh8, Cdh11, Cdh5, Pard6a, Cdh3, Cdh13, Cdh15, Pard3, Itgb1, Fermt2, Ang, Ptk2b, Kirrel3, Cadm1, Megf11, Nck1, Ctnnb1, Jup, Sdk2, Grb2, Itgb4, Actg1, Actn1, Fyb, Cdh6, Cdh9, Cdh1…
antimicrobial peptides (REACT)	immediate_descending	0.975979	1.26006e-08	5.50561e-05	injury2	Slc11a1, Lcn2, Defb25, Bpifb4, Pdzd11, Tlr2, S100a8, S100a9, Tlr1, Gm10334, Cd4, Pglyrp1, Prtn3, Lyz2, Defb1, Rnase6, Defb30, Defb42, Clu, Atox1, Chga
structural constituent of cytoskeleton (GO:MF)	linear_descending	0.975893	1.28485e-08	0.000155413	injury1	Arpc2, Tuba4a, Des, Actr3, Tnnt2, Arpc5, Vim, Tubb4b, Odf2, Ttn, Mybpc3, Pls3, Lmna, Lor, Tpm2, Tln1, Crocc, Add1, Arpc3, Actb, Arpc1b, Add2, Arpc4, Tuba8, Synm, Tube1, Ank3, Lmnb2, Mybpc1, Myom2, Tubb3, Nefm, Nefl, Tpm1, Tln2, Nefh, Camk2b, Actr2, Sptbn1, Tubd1, Tubg1, Tubg2, Gfap, Actg1, Tubb2a, Tubb2b, Sptb, Plec, Tuba1b, Tuba1a, Tuba1c, Prph, Tubb5, Tubb4a, Epb41l3, Myom1, Lmnb1, Tubb6, Ina, …
response to oxidative stress (GO:BP)	immediate_descending	0.975774	1.31972e-08	5.50561e-05	injury2	Als2, Idh1, Lancl1, Ankzf1, Ptprn, Scly, Stk25, Bcl2, Ppp1r15b, Gpr37l1, Glrx2, Ptgs2, Prdx6, Ddr2, Ndufs2, Parp1, Pycr2, Msrb2, Tsc1, Setx, Endog, Tor1a, Abl1, Lcn2, Mapkap1, Ptgs1, Nr4a2, Pla2r1, Pdk1, Atf2, Nfe2l2, Prkra, Prr5l, Cat, Myef2, Sirpa, Slc4a11, Atrn, Prnp, Cst3, Srxn1, Ggt7, Romo1, Src, Chd6, Oser1, Mmp9, Chrna4, Hdac6, Aifm1, Stk26, Abcd1, G6pdx, Nono, Prdx4, Car3, Ect2, Slc7a11, …
hemostasis (REACT)	immediate_descending	0.975733	1.3319e-08	5.50561e-05	injury2	Fn1, Aamp, Tuba4a, Serpine2, Dock10, Inpp5d, Dgkd, Spp2, Gpc1, Kif1a, Serpinb8, Atp2b4, Cyb5r1, Kif21b, Pla2g4a, Qsox1, Serpinc1, Kifap3, F5, Fcer1g, F11r, Cd48, Cd84, Tagln2, Kif26b, Sccpdh, H3f3a, Lefty2, Lefty1, Tgfb2, Ppp2r5a, Prkcq, Apbb1ip, Tor4a, Tubb4b, Vav2, Grb14, Rapgef4, Ola1, Pde11a, Itga4, Pde1a, Itgav, Tfpi, Serping1, P2rx3, Dgkz, Phf21a, Cd44, Kif18a, Rasgrp1, Thbs1, Adra2b, Mertk…
sequestering of iron ion (GO:BP)	immediate_descending	0.975713	1.33804e-08	0.000155413	injury1	Lcn2, Ftl1, Fth1
positive regulation of endothelial cell proliferation (GO:BP)	immediate_descending	0.97557	1.38133e-08	5.50561e-05	injury2	Pdcl3, Bmpr2, Scg2, Akt3, Prox1, Vash2, Nrarp, Egfl7, Itga4, Aplnr, Mdk, Fgf7, Bmp2, Ppp1r16b, Plcg1, Apln, Plxnb3, Fgf2, Ecm1, Nras, F3, Egf, Jun, Mtor, Pik3cd, Fgfr3, Fgfbp1, Kdr, Ccl24, Hmgb1, Cav2, Cav1, Wnt2, Dysf, Gata2, Cxcl12, Zfp580, Prkd2, Emc10, Igf2, Vip, Arg1, Sirt1, Col18a1, Sirt6, Igf1, Fgfr1, Vegfc, Hmgb2, Hmox1, Cdh13, Cyba, Wnt5a, Bmp4, Ang, Flt4, Adora2b, Nf1, Ccl2, Stat5a, Sta…
ferric iron binding (GO:MF)	immediate_descending	0.975527	1.39472e-08	0.000155413	injury1	Ftl1, Th, Acp5, Trf, Rrm2, Fth1, Fxn
regulation of cell shape (GO:BP)	immediate_descending	0.975236	1.48766e-08	0.000155413	injury1	Fn1, Vil1, F11r, Plxna2, Fam171a1, Arhgap15, Rnd3, Fmnl2, Prpf40a, Ermn, Ypel4, Epb42, Hck, Plxnb3, Plxna3, Msn, Brwd3, Fgd1, Sh3kbp1, P2ry1, Sema4a, S100a13, Cdc42se1, Plekho1, Rhoc, Palmd, Pakap, Lpar1, Aldoart1, Zmpste24, Epb41, Fblim1, Pdpn, Sema3e, Wdr1, Rhoh, Kit, Kdr, Shroom3, Pxn, Rhof, Ccl24, Gna12, Rac1, Wasf3, Strip2, Mkln1, Plxna4, Ptn, Plxna1, Plxnd1, Eps8, Cdc42ep5, Arhgap35, Hpn, M…
polysome (GO:CC)	immediate_descending	0.974882	1.60725e-08	6.06848e-05	injury2	Rpl7, Rpl31, Hdlbp, Dhx9, Upf2, Vim, Rpl7a, Eif2ak4, Rps21, Rpl39, Fmr1, Vbp1, Rps4x, Rpl36a, Fxr1, Rps6, Elavl4, Ago1, Rpl11, Cpeb2, Msi1, Rpl6, Atxn2, Rpl32, Rpl18, Rps3, Fus, H19, Epm2a, Rwdd1, Dazap1, Eef2, Rpl41, Rps26, Rpl18a, Calr, Naa30, Rps25, Larp6, Rpl29, Drg1, Pnpt1, Larp1, Myh10, Naa38, Fxr2, Ybx2, Nufip2, Msi2, Rpl19, Rpl38, Unk, Larp4b, Naa35, Rps23, Btf3, Psma6, Rps29, Rpl36al, Rp…
s phase (REACT)	immediate_descending	0.974167	1.87302e-08	0.000176961	injury1	Mcm3, Prim2, Orc2, Psmd1, Mcm6, Akt3, Anapc2, Psmd5, Psmb7, Orc4, Psmd14, Psmc3, Anapc1, Cdc25b, Pcna, Mcm8, Gins1, Psmf1, Ube2c, Psma7, Stag2, Pola1, Psmd10, Smc1a, Ccna2, Ccna1, Cks1b, Psmb4, Psmd4, Psma5, Gm11808, Ccne2, Orc3, Cdc26, Pole3, Psmb2, Psmc2, Orc5, Anapc4, Rfc1, Pds5a, Pole, Rfc5, Anapc7, Anapc5, Psmd9, Ubc, Rfc2, Mcm7, Pds5b, Rfc3, Rpa3, Cul1, Pole4, Mcm2, Cdkn1b, Ube2s, Lig1, Akt…
ruffle (GO:CC)	immediate_descending	0.974089	1.90396e-08	6.60431e-05	injury2	Sntg1, Als2, Map2, Arpc2, Vil1, Epb41l5, Actr3, Psd4, Inpp5e, Abl1, Aif1l, Gsn, Nckap1, Itgav, Ptprj, Arhgap1, Kif18a, Knstrn, Trpm7, Src, Plcg1, Gnas, Mtm1, Amot, Fgd1, Cdkl5, Bmx, Arhgef2, S100a6, S100a11, Pip5k1a, Plekho1, Ddx58, Tln1, Macf1, Wasf2, Asap3, Pdpn, Cdk6, Trpv4, Cit, Tesc, Hip1r, Sh2b2, Fscn1, Rac1, Cyth3, Ptprz1, Mkln1, Podxl, Frmd4b, Mtmr14, Eps8, C2cd5, Myadm, Eps8l1, Akt2, Rin…
detoxification of reactive oxygen species (REACT)	immediate_descending	0.973863	1.99644e-08	0.00018057	injury1	Ncf2, Prdx6, Cat, Cybb, Nudt2, Txn1, Gpx7, Prdx1, Sod3, Ncf1, Cycs, Txnrd1, Gsr, Prdx2, Cyba, Gpx1, Gpx3, P4hb, Gpx8, Gpx2, Txn2, Ncf4, Txnrd2, Sod1, Sod2, Gstp1, Ccs, Prdx5, Gm10053, Prdx3
regulation of macrophage fusion (GO:BP)	immediate_descending	0.973722	2.05561e-08	6.66722e-05	injury2	Stat1, Tyrobp, Adam9, Dcstamp, Trem2
endothelial cell development (GO:BP)	immediate_descending	0.973713	2.05946e-08	0.00018057	injury1	Ren1, F11r, Rapgef1, Il1b, Plcb1, Id1, Ppp1r16b, Sox18, Rap2c, Dmd, Msn, Tnmd, Arhgef26, Rapgef2, Hapln2, Rap1a, Col24a1, Col15a1, Zdhhc21, Clic4, Abcb1b, Add1, Hpse, Cldn3, Plod3, Met, Tnfrsf1a, Myadm, Tjp1, Pde2a, Col18a1, Tjp3, Rap1b, Ikbkb, Ednra, Cdh5, Agt, Vcl, Ift88, Stc1, Akap11, Ednrb, S1pr2, Icam1, Robo4, Rdx, Gpx1, Myd88, Ccm2, Vezf1, Pecam1, Fasn, S1pr3, Marveld2, Pde4d, Rock2, Dicer1…
macrophage activation (GO:BP)	immediate_descending	0.973652	2.0858e-08	6.66722e-05	injury2	Hspd1, Slc11a1, Pla2g4a, Cd84, Nmi, Stk39, Nr1h3, Thbs1, Cst7, Lbp, Tlr2, Cd1d1, Syt11, Tlr4, Jun, C1qa, Pla2g5, Tnip2, Tlr1, Tlr6, Hmgb1, Snca, Dysf, Foxp1, Pparg, C5ar1, Tyrobp, Cebpa, Crtc3, Ctsc, Il4ra, Itgam, Ifngr1, Sbno2, Mfhas1, Slc7a2, Tlr3, Jund, Cx3cl1, Kars, Plcg2, Wnt5a, Clu, Casp1, Ldlr, Atm, Rora, Cx3cr1, Pla2g3, Havcr2, Shpk, Myo18a, Lgals9, Nr1d1, Wnk4, Ifi35, Tmem106a, Grn, Sphk…
translesion synthesis by polk (REACT)	immediate_descending	0.973215	2.2812e-08	0.000185859	injury1	Rev1, Pcna, Gm11808, Mad2l2, Rfc1, Rfc5, Ubc, Rfc2, Rfc3, Rpa3, Rev3l, Uba52, Rps27a, Ubb, Rpa1, Polk, Rfc4
complement (HM)	immediate_descending	0.973208	2.28443e-08	7.03094e-05	injury2	Vcpip1, Fn1, Dock10, Rabif, Csrp1, Cfh, Pla2g4a, Serpinc1, F5, Fcer1g, Cd46, Hspa5, Kynu, Gpd2, Dpp4, Gca, Serping1, Rasgrp1, Usp8, Adra2b, Kcnip3, Src, Cebpb, Was, Timp1, Lamp2, F8, Phex, Car2, Cp, Pik3ca, Gnb4, Anxa5, Ctso, S100a13, S100a9, Ctss, Gnai3, F3, Lyn, Pdp1, Pcsk9, Hpcal4, Lck, C1qc, C1qa, Cda, Casp9, Pclo, Cd36, Rnf4, Lap3, Sh2b3, Serpine1, Gnb2, Tfpi2, Gp9, Rbsn, Raf1, C1s1, Calm3, …
response to elevated platelet cytosolic ca2 (REACT)	immediate_descending	0.97319	2.293e-08	7.03094e-05	injury2	Fn1, Tuba4a, Spp2, Cyb5r1, Qsox1, F5, Tagln2, Sccpdh, Lefty2, Lefty1, Tgfb2, Tor4a, Ola1, Serping1, Thbs1, Timp1, Lamp2, Flna, F8, Apool, Sytl4, Maged2, Tmsb4x, Anxa5, Ecm1, Stxbp3, Egf, Tln1, Hgf, Cd36, Wdr1, Pcdh7, Ppbp, Pf4, Serpine1, Pdgfa, Fam3c, Rarres2, A2m, Cd9, Vwf, Prkcg, Calm3, Tgfb1, Actn4, Prkcb, Aldoa, Stx4a, Chid1, Igf2, Phactr2, Psap, Srgn, Timp3, Igf1, Cd63, Stxbp2, Gas6, Vegfc, …
resolution of sister chromatid cohesion (REACT)	immediate_descending	0.973075	2.3469e-08	0.000185859	injury1	Tuba4a, Clasp1, Cenpl, Nuf2, Ahctf1, Cenpf, Nsl1, Ppp2r5a, Tubb4b, Spc25, Dync1i2, Nup160, Ckap5, Kif18a, Bub1b, Bub1, Mapre1, Dsn1, Stag2, Hdac8, Cenpi, Smc1a, Pmf1, Rps27, Cenpe, Itgb3bp, Kif2c, Cdc20, Cdca8, Nudc, Rcc2, Cenpa, Pds5a, Cenpc1, Dynll1, Ppp1cc, Clip1, Kntc1, Mad1l1, Pds5b, Dync1i1, Mad2l1, Sec13, Tuba8, B9d2, Nup98, Plk1, Bub3, Nup43, Ranbp2, Cdk1, Zwint, Nup37, Nup107, Ppp2cb, Ce…
pepi pathway (BC)	immediate_descending	0.972769	2.49602e-08	7.39091e-05	injury2	Slpi, Grn, Cela1
mhc class ii antigen presentation (REACT)	immediate_descending	0.972732	2.51463e-08	7.39091e-05	injury2	Actr1b, Tuba4a, Ap1s3, Dnm3, Kifap3, Tubb4b, Dnm1, Dync1i2, Kif18a, Kif3b, Ctsa, Kif4, Ap1s2, Ctso, Ctsk, Ctss, Sec24d, Sec24b, Cenpe, Dctn3, Clta, Sh3gl2, Kif2c, Capzb, Sec31a, Dynll1, Ap1s1, Dync1i1, Capza2, Dctn1, Rab7, Sec13, Tuba8, Lag3, Ap2s1, Klc3, Ap2a1, Ctsc, Dctn5, Kif22, Ap2a2, Ctsd, Kif5a, Dctn2, Dctn6, Ifi30, Ap1m1, Dync1li2, Ap1g1, Tubb3, Sec24c, Ctsb, Ap1m2, Dnm2, Kif23, Ctsh, Dync…
regulation of endothelial tube morphogenesis (GO:BP)	immediate_descending	0.972551	2.60719e-08	0.000187552	injury1	Lcn2, Cxcl10, Foxp1, Itgax, Alox12, Fgf1
extrinsic apoptotic signaling pathway (GO:BP)	immediate_descending	0.972395	2.68884e-08	0.000187552	injury1	Rb1cc1, Sgk3, Eya1, Cflar, Casp8, Stradb, Tmbim1, Scg2, Sp100, Itm2c, Bok, Bcl2, Fcmr, Ptprc, Fasl, Dedd, Pea15a, Psen2, Tgfb2, Atf3, G0s2, Traf2, Dbh, Lcn2, Traf1, Dab2ip, Acvr1, Itga6, Itgav, Spi1, Madd, Thbs1, Pdia3, Mal, Bcl2l11, Il1a, Il1b, Siglec1, Rbck1, Bcl2l1, Src, Stk4, Eya2, Srpx, Ddx3x, Agtr2, Ar, Il7, Tnfsf10, Skil, Il2, Siah2, Il12a, Sfrp2, Lmna, Mllt11, Mcl1, Ngf, Hipk1, Sort1, Gcl…
pattern recognition receptor signaling pathway (GO:BP)	immediate_descending	0.972286	2.74726e-08	0.000187552	injury1	Ly96, Hspd1, Wdfy1, Mapkapk2, Rab7b, Aim2, Dab2ip, Nmi, Ifih1, Zdhhc5, Nr1h3, Lgr4, Tyro3, Mavs, Zcchc3, Lbp, Cd40, Ddx3x, Irak1, Tlr13, Tspan6, Rps6ka3, Tlr7, Tlr2, Ptpn22, Alpk1, Tifa, Bcl10, Lyn, Ripk2, Ddx58, Tlr4, Tlr12, Pum1, Smpdl3b, Gpatch3, Masp2, Cd36, Tnip2, Tlr1, Tlr6, Ankrd17, Oasl1, Oas1c, Oas1a, Slc15a4, Hmgb1, Cav1, Zc3hav1, Tril, Nod1, Irak2, Phb2, Lsm14a, Irf3, Clpb, Trim30a, Py…
positive regulation of cell killing (GO:BP)	immediate_descending	0.971931	2.94432e-08	8.11996e-05	injury2	Ptprc, Mr1, Slamf6, Spi1, Rasgrp1, B2m, Bcl2l11, Il12a, Cd1d1, Cd5l, Cxcl1, P2rx7, Gimap5, Lag3, Pvr, Tyrobp, Itgam, Fadd, Stx7, Arg1, Il23a, Lamp1, Ap1g1, Pnp, Hspa8, Cadm1, Nos2, Ccl2, Stat5b, Stat5a, Syk, Pomc, H2-K1, Tap2, H2-D1, H2-Q1, H2-Q4, H2-Q6, H2-Q7, H2-T23, H2-T22, H2-M5, H2-M3, Vav1, Bad
leukocyte differentiation (GO:BP)	immediate_descending	0.971903	2.96048e-08	0.000187552	injury1	Zap70, Il1rl2, Casp8, Fzd7, Creb1, Fzd5, Ihh, Nhej1, Dock10, Inpp5d, Farp2, Tnfrsf11a, Bcl2, Sox13, Ptprc, Mr1, Abl2, Rc3h1, Pbx1, Fcer1g, Ly9, Slamf1, Slamf6, Slamf9, Ifi204, Psen2, Itpkb, Lbr, Dusp10, Hlx, Batf3, Cd46, Dclre1c, Il2ra, Il15ra, Bmi1, Nrarp, Fut7, Tsc1, Abl1, Rc3h2, Tnfaip6, Cacnb4, Dpp4, Sp3, Atf2, Ptprj, Spi1, Ambra1, Mdk, Traf6, Cd44, Rasgrp1, Dll4, Tyro3, B2m, Fbn1, Mertk, Zc3…
dna replication (REACT)	immediate_descending	0.971833	3.00079e-08	0.000187552	injury1	Mcm3, Prim2, Orc2, Psmd1, Mcm6, Mcm10, Anapc2, Psmd5, Psmb7, Orc4, Psmd14, Psmc3, Anapc1, Pcna, Mcm8, Gins1, Psmf1, Ube2c, Psma7, Pola1, Psmd10, Ccna2, Ccna1, Psmb4, Psmd4, Psma5, Gm11808, Ccne2, Orc3, Cdc26, Pole3, Psmb2, Kpna6, Dbf4, Psmc2, Orc5, Anapc4, Rfc1, Cdc7, Pole, Rfc5, Anapc7, Anapc5, Psmd9, Ubc, Rfc2, Mcm7, Rfc3, Rpa3, Cul1, Pole4, Mcm2, Ube2s, Lig1, Psmc4, Psmd8, Ccne1, Pold1, Pold3,…
mta3 pathway (BC)	immediate_descending	0.971758	3.04429e-08	8.21022e-05	injury2	Tuba4a, Snai1, Hspb1, Tuba8, Gapdh, Aldoa, Ctsd, Esr1, Mbd3, Cdh1, Hspb2, Greb1, Mta1, Tuba1b, Tuba1a, Tuba1c, Snai2, Mta3
positive regulation of immune system process (GO:BP)	immediate_descending	0.971748	3.05025e-08	0.000187552	injury1	Arid5a, Zap70, Il1r1, Il1rl2, Nck2, Slc39a10, Hspd1, Casp8, Creb1, Fzd5, Xrcc5, Igfbp2, Cxcr2, Slc11a1, Ihh, Nppc, Prss56, Inpp5d, Bcl2, Cd55, C4bp, Mapkapk2, Ikbke, Rab29, Sox13, Ptprc, Dennd1b, Cfh, Pla2g4a, Dhx9, Mr1, Rc3h1, Fcgr3, Fcer1g, Slamf1, Cd84, Slamf6, Aim2, Ifi204, Mndal, Ifi203, Psen2, Itpkb, Susd4, Mia3, Dusp10, Hlx, Tgfb2, Cd46, Cr1l, Camk1d, Prkcq, Il2ra, Il15ra, Bmi1, Fut7, C8g,…
positive regulation of cytokine production (GO:BP)	immediate_descending	0.971585	3.14734e-08	0.000187552	injury1	Sulf1, Ly96, Arid5a, Il1r1, Il1rl2, Stat1, Hspd1, Casp8, Creb1, Fzd5, Slc11a1, Ncl, Cd55, Mapkapk2, Rab7b, Chil1, Ptprc, Dennd1b, Ptgs2, Dhx9, Abl2, Fcgr3, Apoa2, Fcer1g, Ly9, Slamf1, Cd84, Slamf6, Aim2, Ifi204, Mndal, Cd34, Cd46, Optn, Prkcq, Traf2, Card9, Agpat2, Abl1, Hc, Pla2r1, Ifih1, Atf2, Ptprj, C1qtnf4, Mdk, Traf6, Rasgrp1, Thbs1, B2m, Usp50, Il1a, Il1b, Mavs, Plcb1, Polr3f, Zcchc3, Defb2…
taxis (GO:BP)	immediate_descending	0.97138	3.27324e-08	8.59165e-05	injury2	Sema4c, Bmpr2, Nrp2, Klf7, Creb1, Pikfyve, Fn1, Cxcr2, Cdk5r2, Epha4, Scg2, Prss56, Ackr3, Gpr35, Gli2, Cxcr4, Cntn2, Nfasc, Lamc2, Lmx1a, Fcgr3, Fcer1g, Slamf1, Vangl2, Slamf9, Enah, Tgfb2, Plxna2, Camk1d, Prkcq, Notch1, Eng, Hc, Lhx2, Kif5c, Tnfaip6, Tbr1, Dpp4, Stk39, Lrp2, Chn1, Ccdc141, Itgav, Ptprj, Spi1, Mdk, Pax6, Bdnf, Lgr4, Grem1, Thbs1, Sema6d, Fgf7, Il1b, Flrt3, Defb25, Vstm2l, Lbp, E…
innate immune system (REACT)	immediate_descending	0.97131	3.31686e-08	8.61402e-05	injury2	Atp6v1h, Ly96, Actr1b, Casp8, Abi2, Creb1, Idh1, Xrcc5, Cxcr2, Arpc2, Aamp, Tmbim1, Slc11a1, Stk11ip, Cab39, Psmd1, Slco4c1, Bcl2, Ptpn4, Actr3, Cd55, Mapkapk2, Ikbke, Nfasc, Chit1, Chil1, Arl8a, Ptprc, Arpc5, Ncf2, Dhx9, Qsox1, Prdx6, Dnm3, Creg1, Fcgr2b, Fcgr4, Fcgr3, Fcer1g, Ncstn, Aim2, Ifi204, Mndal, Tmem63a, Degs1, Cd46, Cr1l, Prkcq, Commd3, Abi1, Tubb4b, Dpp7, C8g, Traf2, Fcna, Card9, Agpa…
glial cell activation (GO:BP)	immediate_descending	0.971167	3.40777e-08	8.62202e-05	injury2	Il1b, Cst7, Tlr2, Syt11, Tlr4, Jun, C1qa, Smo, Snca, Pparg, C5ar1, Tyrobp, Ctsc, Itgam, Ifngr1, Adora2a, Lrp1, Tlr3, Cx3cl1, Agt, Clu, Casp1, Ldlr, Atm, Cx3cr1, Nr1d1, Grn, Sphk1, Nampt, Psen1, Lrrk2, App, Ifngr2, Ager, Aif1, Ttbk1, Trem2, Jak2, Il33
oxidative damage response (WP)	immediate_descending	0.971085	3.46064e-08	0.000187552	injury1	Bcl2, Traf2, Traf1, Hc, Traf6, Pcna, Nfkb1, C1qb, C1qc, C1qa, Cdc42, Casp9, Tnfrsf1b, Mapk10, Cycs, Gadd45a, C3ar1, C1ra, C1s1, Cdkn1b, C5ar1, Cdkn1c, Apaf1, Bag4, Casp3, Map2k4, Tdp2, Map3k1, Map3k9, Traf3, Tnk2, Mapk13, Cdkn1a, C4b, C2, Nfkbie, Bad
antigen processing cross presentation (REACT)	immediate_descending	0.971043	3.48804e-08	0.000187552	injury1	Psmd1, Ncf2, Mrc1, Psmd5, Psmb7, Psmd14, Itgav, Psmc3, Snap23, Pdia3, B2m, Psmf1, Psma7, Cybb, Psmd10, Psmb4, Psmd4, Fcgr1, Sec22b, Psma5, Psmb2, Vamp3, Cd36, Psmc2, Psmd9, Ncf1, Vamp8, Psmc4, Psmd8, Psma1, Stx4a, Psmd13, Calr, Psmb10, Psmd7, Cyba, Psmd6, Psmc6, Psmb5, Psmb11, Psme1, Psme2, Psma4, Psme4, Psme2b, Psmb6, Psmd11, Psmb3, Psmd3, Psme3, Mrc2, Psmc5, Psmd12, Psma2, Psma6, Psma3, Psmc1, …
mitotic metaphase and anaphase (REACT)	immediate_descending	0.970952	3.5484e-08	0.000187552	injury1	Sumo1, Tuba4a, Psmd1, Clasp1, Cenpl, Nuf2, Ahctf1, Lbr, Cenpf, Nsl1, Ppp2r5a, Tubb4b, Anapc2, Nup188, Psmd5, Psmb7, Psmd14, Spc25, Dync1i2, Nup35, Nup160, Psmc3, Ckap5, Kif18a, Bub1b, Bub1, Anapc1, Psmf1, Mapre1, Chmp4b, Rbm39, Dsn1, Ube2c, Psma7, Stag2, Emd, Hdac8, Cenpi, Psmd10, Smc1a, Chmp4c, Pmf1, Lmna, Rps27, Psmb4, Psmd4, Psma5, Cenpe, Gm11808, Cdc26, Itgb3bp, Ndc1, Cc2d1b, Kif2c, Cdc20, Cd…
rage receptor binding (GO:MF)	immediate_descending	0.970891	3.58891e-08	0.000187552	injury1	S100a13, S100a4, S100a7a, S100a8, S100b, Hmgb2, App
positive regulation of immune effector process (GO:BP)	immediate_descending	0.970874	3.60065e-08	0.000187552	injury1	Arid5a, Il1r1, Hspd1, Fzd5, Nppc, Cd55, Mapkapk2, Ptprc, Dennd1b, Mr1, Fcgr3, Fcer1g, Slamf1, Cd84, Slamf6, Hlx, Cd46, Traf2, Card9, Rapgef1, Stxbp1, Rif1, Dpp4, Ptprj, Spi1, Traf6, Rasgrp1, Trp53bp1, B2m, Il1b, Mavs, Lbp, Cd40, Cfp, Sash3, Tlr7, Il2, Dhx36, Il12a, Tlr2, Cd1d1, Fcgr1, Ptpn22, Rap1a, Adora3, Lyn, Ripk2, Map3k7, Ddx58, Ccl19, Exosc3, Shb, Nr4a3, Tlr4, Tek, Laptm5, Ptafr, Ephb2, Pla…
regulation of response to external stimulus (GO:BP)	immediate_descending	0.970616	3.77803e-08	0.000187552	injury1	Ly96, Sema4c, Il1r1, Il1rl2, Stat1, Hspd1, Casp8, Bmpr2, Fn1, Xrcc5, Cxcr2, Epha4, Scg2, Serpine2, Prss56, Traf3ip1, Tnfrsf11a, Bcl2, Clasp1, Cxcr4, Cd55, Ikbke, Adora1, Cfh, Pla2g4a, Ptgs2, Dhx9, Tnr, Serpinc1, Fcgr2b, Fcgr3, Fcer1g, Slamf1, Cd84, Slamf6, Aim2, Ifi204, Mndal, Ifi203, Susd4, Dusp10, Nenf, Cd34, Optn, Camk1d, Il2ra, Grin1, Fut7, Card9, Notch1, Rxra, Ptges, Lrsam1, Hc, Nmi, Tnfaip6…
regulation of extrinsic apoptotic signaling pathway (GO:BP)	immediate_descending	0.970569	3.811e-08	9.239e-05	injury2	Rb1cc1, Sgk3, Eya1, Cflar, Casp8, Stradb, Tmbim1, Scg2, Sp100, Itm2c, Bcl2, Fcmr, Ptprc, Pea15a, Psen2, Tgfb2, Atf3, G0s2, Traf2, Dbh, Traf1, Acvr1, Itga6, Itgav, Madd, Thbs1, Pdia3, Mal, Il1b, Siglec1, Rbck1, Bcl2l1, Src, Stk4, Eya2, Srpx, Ddx3x, Agtr2, Ar, Il7, Tnfsf10, Skil, Siah2, Sfrp2, Lmna, Mcl1, Gclm, Bmpr1b, Bcl10, Tgfbr1, Faf1, Eya3, Park7, Tnfrsf4, Hgf, Htt, Rnf34, Serpine1, Gper1, Cav…
negative regulation of antigen receptor mediated signaling pathway (GO:BP)	immediate_descending	0.9705	3.85977e-08	0.000187552	injury1	Phpt1, Ptprj, Dgkz, Prnp, Sla2, Ptpn22, Laptm5, Ptpn6, Cd22, Lilrb4a, Pawr, Lgals3, Elf1, Thy1, Gps2, Dusp3, Cd300a, Dusp22, Cblb, Ezr, Plcl2, Ptpn2, Lpxn
positive regulation of immune response (GO:BP)	immediate_descending	0.970476	3.87648e-08	0.000187552	injury1	Arid5a, Zap70, Il1r1, Slc39a10, Hspd1, Fzd5, Xrcc5, Slc11a1, Nppc, Bcl2, Cd55, C4bp, Ikbke, Rab29, Ptprc, Dennd1b, Cfh, Pla2g4a, Dhx9, Mr1, Rc3h1, Fcgr3, Fcer1g, Slamf1, Slamf6, Aim2, Ifi204, Mndal, Ifi203, Psen2, Susd4, Hlx, Cd46, Cr1l, Prkcq, C8g, Traf2, Phpt1, Fcna, Card9, Rapgef1, Abl1, Stxbp1, Hc, Rc3h2, Nmi, Rif1, Cacnb4, Dpp4, Serping1, Ptprj, Spi1, Dgkz, Traf6, Cd44, Cd59b, Cd59a, Rasgrp1…
b cell proliferation (GO:BP)	immediate_descending	0.970449	3.8962e-08	0.000187552	injury1	Slc39a10, Hspd1, Inpp5d, Bcl2, Ptprc, Rc3h1, Fcgr2b, Bmi1, Abl1, Rasgrp1, Ada, Cd40, Nfatc2, Sash3, Btk, Il7, Il2, Chrnb2, Vav3, Lef1, Lyn, Shb, Tlr4, Ctps, Ephb2, Tnfrsf4, Bst1, Cd38, Cd79a, Tyrobp, Cd22, Bax, Cd81, Cd24a, Mif, Tcf3, Pawr, Tnfsf13b, Irs2, Casp3, Pkn1, Prkcd, Gpr183, Tirap, Atm, Peli1, Tnfrsf13b, Atad5, Cd300a, Mef2c, Cd180, Ahr, Il7r, Tnfrsf13c, Nckap1l, Vpreb1, Bcl6, Tfrc, Btla…
intermediate filament organization (GO:BP)	linear_descending	0.970063	4.18131e-08	0.000192065	injury1	Des, Agfg1, Vim, Bfsp1, Mtm1, Tchh, Shh, Dnajb6, Nefm, Nefl, Bfsp2, Nefh, Krt10, Krt20, Krt23, Krt15, Krt9, Krt17, Gfap, Dsp, Plec, Prph, Krt73, Krt2, Krt1, Krt77, Krt8, Pkp2, Klhl24, Ina
protease binding (GO:MF)	immediate_descending	0.969918	4.29225e-08	9.75375e-05	injury2	Il1r1, Col3a1, Cflar, Sumo1, Fn1, Bcl2, Serpinc1, Nos1ap, Adamts4, Lcn2, Dpp4, Fap, Ttn, Itgav, Prnp, Cst3, Spata2, Atp9a, Adrm1, Timp1, Xiap, Anxa9, Adamtsl4, Ecm1, F3, Bank1, Bcl10, Ripk2, Casp8ap2, Vcp, Hspg2, Pink1, Park7, Sri, Kit, Sart3, Ubc, Serpine1, Brca2, Col1a2, Chmp3, Chl1, Timp4, A2m, Tnfrsf1a, Vwf, Ryr1, Polg, Furin, Stim1, Aldoa, Pycard, Ins2, Tnfrsf22, Tnfrsf23, Fadd, Tnfaip3, Psa…
biological process involved in interaction with symbiont (GO:BP)	immediate_descending	0.969665	4.49265e-08	0.000192065	injury1	Hspd1, Fn1, Nucks1, Card9, Cdk9, Stom, Psmc3, Eif2ak4, Tbc1d20, Romo1, Vapb, Fmr1, Rab9, Zfp639, Ptx3, Lef1, Jun, Zc3h12a, Hdac1, Tardbp, Napepld, Rest, Cxcl5, Cxcl1, Ncf1, Cav2, Gapdh, Apoe, Hpn, Tmem41b, Nlrp6, Arg1, Smarcb1, Sap30, Smarca4, Hspa8, Pou2f3, Ppib, Tusc2, Gpx1, Fbxl2, Myd88, Cx3cr1, Inpp5k, Ccl12, Ccl8, Ccl5, Phb, Sap30bp, Pomc, Gpx2, Snw1, Ifi27, Ccnk, Ep300, Ccnt1, Sp1, Tfap4, P…
molecular sequestering activity (GO:MF)	immediate_descending	0.969476	4.64698e-08	0.000192065	injury1	Spi1, Rbck1, Casq2, Laptm5, Pex5, Upf3a, Tmc8, Cdkn1a
sealing of the nuclear envelope ne by escrt iii (REACT)	immediate_descending	0.969461	4.65998e-08	0.000101665	injury2	Tuba4a, Tubb4b, Chmp4b, Chmp4c, Cc2d1b, Chmp3, Tuba8, Chmp2a, Vps4a, Ist1, Tubb3, Chmp7, Chmp6, Tubb2a, Tubb2b, Tuba1b, Tuba1a, Tuba1c, Chmp2b, Tubb4a, Spast, Tubb6
regulation of response to biotic stimulus (GO:BP)	immediate_descending	0.969396	4.71395e-08	0.000192065	injury1	Ly96, Stat1, Hspd1, Casp8, Xrcc5, Traf3ip1, Cd55, Ikbke, Cfh, Dhx9, Mr1, Cd84, Slamf6, Aim2, Ifi204, Mndal, Ifi203, Susd4, Dusp10, Optn, Card9, Lrsam1, Nmi, Dpp4, Nfe2l2, Serping1, Spi1, Traf6, Trim44, Rasgrp1, Eif2ak4, Tyro3, Mapkbp1, Il1b, Mavs, Polr3f, Zcchc3, Itch, Samhd1, Lbp, Znfx1, Zbp1, Usp27x, Pqbp1, Fam3a, Nono, Tspan6, Ythdf3, Il12a, Tlr2, Syt11, Adar, Polr3c, Ptpn22, Casp6, Gbp5, Ripk…
neutrophil degranulation (REACT)	immediate_descending	0.969238	4.84807e-08	0.000192065	injury1	Actr1b, Idh1, Xrcc5, Cxcr2, Tmbim1, Slc11a1, Stk11ip, Cab39, Psmd1, Slco4c1, Cd55, Nfasc, Chit1, Chil1, Arl8a, Ptprc, Arpc5, Qsox1, Prdx6, Creg1, Fcgr2b, Fcgr4, Fcgr3, Fcer1g, Ncstn, Ifi204, Mndal, Tmem63a, Degs1, Cr1l, Commd3, Tubb4b, Dpp7, Fcna, Agpat2, Surf4, Sptan1, Sh3glb2, Lcn2, Ptges2, Rab14, Gsn, Stom, Psmb7, Tnfaip6, Psmd14, Gca, Itgav, Ptprj, Psmc3, Commd9, Cd44, Cat, Cd59b, Srp14, Snap…
type i interferon production (GO:BP)	immediate_descending	0.969178	4.89989e-08	0.000192065	injury1	Stat1, Hspd1, Atg9a, Traf3ip1, Dhx9, Nmi, Ifih1, Sirpa, Mavs, Polr3f, Zcchc3, Pqbp1, Ddx3x, Irak1, Pola1, Tlr7, Dhx36, Tlr2, Polr3c, Ptpn22, Ddx58, Tlr4, Gpatch3, Isg15, Gbp4, Oas2, Oas1c, Oas1a, Ptpn11, Trim56, Rnf216, Flt3, Hmgb1, Irf5, Zc3hav1, Gapdh, Relb, Fam71e1, Irf3, Nmb, Ppme1, Pycard, Irf7, Atg5, Ap3d1, Cactin, Polr3b, Tbk1, Tlr3, Hmgb2, Plcg2, Irf8, Polr3a, Rab2b, Irf9, Polr3d, Tirap, …
response to interferon gamma (GO:BP)	immediate_descending	0.96917	4.90603e-08	0.000192065	injury1	Stat1, Slc11a1, Sp100, Actr3, Rab7b, Vamp4, Eprs, Vim, Mrc1, Stxbp1, Gsn, Kynu, Nmi, Sirpa, Kif16b, Cd40, Was, Cited1, Tlr2, Stxbp3, Gbp5, Gbp7, Gbp3, Gbp2, Ccl19, Ccl21a, Tlr4, Cdc42, Vamp3, Gbp9, Gbp4, Ccl24, Zyx, Snca, Vamp8, Capg, Rab11fip5, Rab43, Pparg, Gapdh, Rpl13a, Trim21, Hpx, Stx4a, Ifitm2, Ifitm1, Ifitm3, Ifitm6, Stx11, Arg1, Dapk3, Stxbp2, Ccl25, Rab20, Il12rb1, Bst2, Nlrc5, Ccl22, C…
positive regulation of endothelial cell migration (GO:BP)	immediate_descending	0.969169	4.90729e-08	0.000103823	injury2	Bmpr2, Ptgs2, Akt3, Prox1, Abl1, Lcn2, Nfe2l2, Thbs1, Rin2, Plcg1, Cd40, Fgf16, Srpx2, Amot, Fgf2, Egf, Tek, Plpp3, Zc3h12a, Pik3cd, Nos3, Shh, Fgfbp1, Kdr, Anxa3, P2rx4, Hspb1, Rac1, Hmgb1, Met, Atoh8, Gata2, Wnt7a, Foxp1, Zfp580, Prkd2, Tgfb1, Gpi1, Emc10, Rras, Cib1, Pik3c2a, Igf2, Sash1, Nus1, Sirt1, Col18a1, Bsg, Igf1, Atp5b, Fgfr1, Adgra2, Vegfc, Hmox1, Calr, Bcar1, Foxc2, Agt, Nrp1, Wnt5a,…
decidualization (GO:BP)	immediate_descending	0.969025	5.03353e-08	0.000192065	injury1	Pla2g4a, Ptgs2, Dedd, Ptgis, Ash1l, Il11ra1, Ptn, Mapk3, Cited2, Junb, Tppp3, Cdh1, Ctsb, Epor, Lif, Ctsl, Mapk1
regulation of leukocyte migration (GO:BP)	immediate_descending	0.969005	5.05106e-08	0.000192065	injury1	Il1r1, Cxcr2, Prss56, Adora1, Slamf1, Mia3, Camk1d, Fut7, Hc, Tnfaip6, Dpp4, Stk39, Itga4, Ptprj, Spi1, Mdk, Grem1, Thbs1, Il1a, Il1b, Plcb1, Defb25, Lbp, Ada, Mmp9, Edn3, Cd99l2, Mpp1, Msn, Mospd2, P2ry12, Il12a, Tlr2, Ecm1, Ptpn22, Adora3, Csf1, Ptger3, Lyn, Fut9, Ccl27a, Ccl19, Ccl21a, Creb3, Akirin1, Ptafr, Nbl1, Padi2, Emilin1, Bst1, Slit2, Rhoh, Cxcl10, Cmklr1, Trpv4, Slc8b1, P2rx4, Rabgef1…
dna replication pre initiation (REACT)	immediate_descending	0.968981	5.07239e-08	0.000192065	injury1	Mcm3, Prim2, Orc2, Psmd1, Mcm6, Mcm10, Anapc2, Psmd5, Psmb7, Orc4, Psmd14, Psmc3, Anapc1, Mcm8, Psmf1, Ube2c, Psma7, Pola1, Psmd10, Psmb4, Psmd4, Psma5, Gm11808, Orc3, Cdc26, Pole3, Psmb2, Kpna6, Dbf4, Psmc2, Orc5, Anapc4, Cdc7, Pole, Anapc7, Anapc5, Psmd9, Ubc, Mcm7, Rpa3, Pole4, Mcm2, Ube2s, Psmc4, Psmd8, Anapc15, Psma1, Psmd13, Anapc16, Ube2d1, Fzr1, Prim1, Cdk2, Cdc16, Uba52, Mcm5, Anapc10, O…
innate immune response (GO:BP)	immediate_descending	0.968966	5.08522e-08	0.000192065	injury1	Ly96, Sdhaf4, Arid5a, Zap70, Il1rl2, Stat1, Casp8, Xrcc5, Slc11a1, Atg9a, Sp110, Sp100, Actr3, Cd55, C4bp, Ikbke, Rab7b, Cfh, Dhx9, Mr1, Vamp4, Fcer1g, Ly9, Slamf1, Cd84, Slamf6, Aim2, Ifi204, Mndal, Ifi203, Susd4, Dusp10, Eprs, Cr1l, Optn, Vim, Mrc1, C8g, Fcna, Card9, Lcn2, Stxbp1, Hc, Gsn, Dab2ip, Ppp6c, Kynu, Nmi, Dpp4, Ifih1, Nfe2l2, Zdhhc5, Serping1, Spi1, Lgr4, Rasgrp1, Tyro3, B2m, Sirpa, M…
macrophage activation involved in immune response (GO:BP)	immediate_descending	0.968667	5.35771e-08	0.000108221	injury2	Nmi, Lbp, Hmgb1, Dysf, Tyrobp, Sbno2, Plcg2, Havcr2, Ifi35, Grn, Syk, Trem2, Ticam1, Prkce, Il33
neutrophil activation involved in immune response (GO:BP)	immediate_descending	0.968553	5.46507e-08	0.000109044	injury2	Pikfyve, Fcer1g, Spi1, Ptafr, Anxa3, Tyrobp, Itgam, Stx11, Bcr, Itgb2, Myd88, Abr, Syk, Myo1f, Pram1
negative regulation of extrinsic apoptotic signaling pathway via death domain receptors (GO:BP)	immediate_descending	0.968353	5.65609e-08	0.000207249	injury1	Cflar, Tmbim1, Pea15a, Bcl2l1, Ddx3x, Sfrp2, Park7, Hgf, Rnf34, Serpine1, Raf1, Tnfrsf22, Tnfrsf23, Tnfaip3, Hmgb2, Hmox1, Nol3, Icam1, Faim, Gpx1, Rffl, Brca1, Faim2, Gsk3b
regulation of mast cell activation (GO:BP)	immediate_descending	0.968296	5.71225e-08	0.000112152	injury2	Nppc, Fcer1g, Cd84, Stxbp1, Adora3, Lyn, Cnr1, Nr4a3, Cnr2, Nppa, Crlf2, Rabgef1, Cftr, Vamp8, Gata2, Ptpn6, D6wsu163e, Sphk2, Fes, Gab2, Il4ra, Ptpre, Lilrb4a, Stxbp2, Hmox1, Foxf1, Plscr1, Plscr2, Pla2g3, Dppa1, Adora2b, Pld2, Crhr1, Milr1, Cd300a, Cd300lf, Unc13d, Syk, Rac2, Snx4, Pdpk1, Fer, Tslp
calcium dependent protein binding (GO:MF)	immediate_descending	0.9682	5.80684e-08	0.000209644	injury1	Nsmf, Fcna, Chp1, Kcnip3, Snap25, Tnnc2, Syn1, Stmn2, S100a1, S100a13, S100a16, S100a3, S100a4, S100a6, S100a7a, S100a8, S100a9, S100a11, S100a10, Casq2, Syt6, Cpne3, Alg2, Lrp8, S100pbp, Pef1, Slc9a1, Masp2, Wfs1, Anxa3, Sec31a, Cabp1, Nos1, Vps37b, Stx2, Stx1a, Anxa4, Grm7, Syn2, A2m, Mgp, Tnni3, Calm3, Tsg101, Cln3, Tnnt3, S100b, Syt1, Sntn, Anxa7, Anxa11, Tnnc1, Anxa2, Myo5a, Pdcd6ip, Anxa6, …
response to wounding (GO:BP)	immediate_descending	0.968187	5.8201e-08	0.000113302	injury2	Arfgef1, Dst, Col3a1, Tmeff2, Cflar, Fzd7, Fn1, Slc11a1, Vil1, Epha4, Serpine2, Prss56, Bcl2, Vps4b, Clasp1, Cxcr4, Cfh, Pla2g4a, Tnr, Serpinc1, F5, Ddr2, Fcer1g, F11r, Vangl2, Mia3, Tgfb2, Cd34, Prkcq, Entpd2, Adamts13, Col5a1, Tor1a, Eng, Stxbp1, Hc, Nfe2l2, Tfpi, Serping1, Ptprj, A330069e16rik, Mdk, Slc1a2, Cd44, Thbs1, Tyro3, Bloc1s6, Fgf7, Adra2b, Mertk, Il1a, Flrt3, Thbd, Ccm2l, Chmp4b, Pro…
intermediate filament binding (GO:MF)	immediate_descending	0.968064	5.94373e-08	0.000211476	injury1	Vim, Mtm1, Nes, Synm, Sirt1, Nme2, Nme1, Evpl, Ubqln1, Fam83h, Pkp2
response to iron ion (GO:BP)	immediate_descending	0.967903	6.10842e-08	0.000114876	injury2	Slc40a1, Bcl2, Lct, Cybrd1, B2m, Casp6, Aco1, Tfr2, Snca, Hmox1, Ireb2, Trf, Hfe, Gpld1, Bmp6, Tfap2a, Abat, Tfrc, Fxn
positive regulation of phagocytosis (GO:BP)	immediate_descending	0.967726	6.29398e-08	0.000214981	injury1	Slc11a1, Ptprc, Fcgr2b, Fcgr3, Apoa2, Fcer1g, Camk1d, Il15ra, Rapgef1, Ptprj, Mertk, Il1b, Sirpa, Lbp, Cfp, Il2rg, Ptx3, Fcgr1, Rap1a, Rap1gap, Pla2g5, Masp2, Cd36, Lyar, Gata2, Pparg, Mfge8, Mex3b, Tub, Pycard, Bcr, Abca7, Appl2, Lrp1, Gas6, Il15, Calr, Nod2, Plcg2, Cyba, Dnm2, Hspa8, Apoa1, Rab27a, Dock2, Abr, Myo18a, Ccl2, Cd300lf, Lman2, Colec11, Ptk2, Ano6, Nckap1l, Cd47, Pros1, Sod1, Ager, …
immune system (REACT)	immediate_descending	0.967688	6.33374e-08	0.000214981	injury1	Atp6v1h, Ube2w, Ly96, Actr1b, Zap70, Il1r2, Il1r1, Il1rl2, Tpp2, Col3a1, Hecw2, Casp8, Sumo1, Abi2, Creb1, Idh1, Xrcc5, Cxcr2, Arpc2, Aamp, Tmbim1, Slc11a1, Rnf25, Tuba4a, Stk11ip, Ap1s3, Cul3, Trip12, Cab39, Psmd1, Eif4e2, Inpp5d, Asb18, Ube2f, Asb1, Slco4c1, Tnfrsf11a, Bcl2, Ptpn4, Actr3, Cd55, Mapkapk2, Ikbke, Nfasc, Chit1, Chil1, Arl8a, Ptprc, Arpc5, Ncf2, Dhx9, Rnasel, Qsox1, Abl2, Klhl20, P…
regulation of protein stability (GO:BP)	immediate_descending	0.967663	6.36071e-08	0.000116334	injury2	Sox17, Bag2, Pdcl3, Rnf149, Hspd1, Sumo1, Creb1, Epha4, Cul3, Usp40, Bcl2, Rab3gap1, Tmem183a, Ipo9, Cdc73, Atp1b1, Apoa2, Pex19, Dnlz, Sec16a, Tsc1, Dpm2, Stxbp1, Gsn, Prkra, Nckap1, Ctnnd1, Trim44, Chp1, Capn3, Serf2, Hypk, Usp8, Ddrgk1, Prnp, Rassf2, Mcm8, Bmp2, Id1, Src, Stk4, Ctsa, B4galt5, Aurka, Usp27x, Otud5, Pim2, Hdac6, Usp9x, Lamp2, Hcfc1, Flna, Ubl4a, Tbl1x, Hdac8, Taf9b, Rnf128, Gnl3…
antigen processing and presentation of peptide antigen (GO:BP)	immediate_descending	0.967649	6.37559e-08	0.000116334	injury2	Mfsd6, Pikfyve, Slc11a1, Mr1, Fcgr2b, Fcgr3, Fcer1g, Traf6, Pdia3, B2m, Ctss, Fcgr1, Abcb9, Clec4a1, Clec4a3, Clec4a2, Tapbpl, Pycard, Ifi30, Calr, Hfe, Ctsl, Erap1, Tapbp, H2-K1, H2-Oa, H2-Dma, H2-Dmb2, H2-Dmb1, Tap1, Tap2, H2-Ob, H2-Ab1, H2-Aa, H2-Eb1, Bag6, H2-D1, H2-Q1, H2-Q4, H2-Q6, H2-Q7, H2-T23, H2-T22, H2-M5, H2-M3, Trem2, Cd74, Unc93b1, Ide
extrinsic apoptotic signaling pathway via death domain receptors (GO:BP)	immediate_descending	0.967609	6.41835e-08	0.000214981	injury1	Cflar, Casp8, Tmbim1, Sp100, Bcl2, Fasl, Dedd, Pea15a, Psen2, Atf3, Dab2ip, Spi1, Madd, Thbs1, Mal, Bcl2l1, Stk4, Ddx3x, Skil, Sfrp2, Ngf, Sort1, Bmpr1b, Casp8ap2, Faf1, Park7, Hgf, Rnf34, Serpine1, Raf1, Ddx47, Dedd2, Bax, Stx4a, Bag3, Pidd1, Tnfrsf22, Tnfrsf23, Fadd, Tnfaip3, Timp3, Sfrp1, Hmgb2, Hmox1, Nol3, Lgals3, Tnfrsf10b, Icam1, Il18, Fem1b, Faim, Gpx1, Zdhhc3, Gabarap, Nf1, Rffl, Brca1, …
lipopolysaccharide mediated signaling pathway (GO:BP)	immediate_descending	0.967464	6.57581e-08	0.000214981	injury1	Ly96, Stat1, Cd55, Cd84, Spi1, Traf6, Il1b, Lbp, Irak1, Ptpn22, Bcl10, Lyn, Ripk2, Tlr4, Nos3, Nr2c2, Irak2, Tgfb1, Irf3, Trim5, Trim12a, Trim12c, Trim30a, Trim30d, Mapk3, Sash1, Tnfaip3, Mif, Cactin, Prdx2, Cx3cl1, Plcg2, Il18, Myd88, Ccl2, Ccl12, Ccl5, Prkca, Ly86, Bmp6, Cd180, Nfkbia, Akt1, Mtdh, Trib1, Mapk1, Mapk14, Nfkbil1, Trem2, Ticam1, Prkce, Cd14, Malt1, Cd6
separation of sister chromatids (REACT)	immediate_descending	0.967335	6.71975e-08	0.000214981	injury1	Tuba4a, Psmd1, Clasp1, Cenpl, Nuf2, Ahctf1, Cenpf, Nsl1, Ppp2r5a, Tubb4b, Anapc2, Psmd5, Psmb7, Psmd14, Spc25, Dync1i2, Nup160, Psmc3, Ckap5, Kif18a, Bub1b, Bub1, Anapc1, Psmf1, Mapre1, Dsn1, Ube2c, Psma7, Stag2, Hdac8, Cenpi, Psmd10, Smc1a, Pmf1, Rps27, Psmb4, Psmd4, Psma5, Cenpe, Gm11808, Cdc26, Itgb3bp, Kif2c, Cdc20, Cdca8, Psmb2, Nudc, Rcc2, Psmc2, Cenpa, Anapc4, Pds5a, Cenpc1, Dynll1, Ppp1cc…
regulation of proteolysis (GO:BP)	immediate_descending	0.967221	6.84763e-08	0.000121064	injury2	St18, Pi15, Rab23, Bag2, Pdcl3, Il1r2, Stat1, Hspd1, Cflar, Casp8, Sumo1, Dnajb2, Epha4, Serpine2, Rhbdd1, Col4a3, Bok, Serpinb8, Fcmr, Cntn2, Timm17a, Uchl5, Ptgs2, Serpinc1, Fasl, Ncstn, Aim2, Ifi204, Psen2, Cd46, Itih2, Itih5, Spopl, Grin1, Card9, Zer1, Gsn, Dab2ip, Crb2, Acvr1c, Tank, Psmd14, Tfpi, Ctnnd1, Serping1, Mtch2, Nr1h3, Pacsin3, Ldlrad3, Cd44, Thbs1, Spint1, Chac1, Capn3, Map1a, Usp…
tropomyosin binding (GO:MF)	immediate_descending	0.967208	6.86249e-08	0.000214981	injury1	Lmod1, Tnnt2, Nebl, S100a6, Tmod4, Tmod1, Tnnt1, Pycard, Tnnt3, Tmod3, Tmod2, Smtnl2
regulation of multicellular organismal development (GO:BP)	immediate_descending	0.967191	6.88142e-08	0.000121064	injury2	Sox17, Sulf1, Stau2, Smap1, Adgrb3, Sema4c, Zap70, Pdcl3, Il1rl2, Stat1, Casp8, Trak2, Bmpr2, Ino80d, Klf7, Creb1, Map2, Erbb4, Fn1, Xrcc5, Cxcr2, Ctdsp1, Wnt6, Ihh, Obsl1, Epha4, Serpine2, Col4a3, Trip12, Sp100, Inpp5d, Hes6, Per2, Twist2, Stk25, Ing5, Clasp1, Gli2, Actr3, Cxcr4, Rab7b, Sox13, Atp2b4, Optc, Chil1, Gpr37l1, Kif14, Ptprc, Aspm, Cdc73, Uchl5, Rgs2, Glul, Tnr, Rc3h1, Fasl, Kifap3, R…
positive regulation of epithelial cell migration (GO:BP)	immediate_descending	0.967138	6.94229e-08	0.000121265	injury2	Map4k4, Bmpr2, Vil1, Irs1, Clasp1, Epb41l5, Ptgs2, Akt3, Tgfb2, Prox1, Abl1, Lcn2, Nfe2l2, Thbs1, Fgf7, Rin2, Src, Plcg1, Mmp9, Cd40, Hdac6, Fgf16, Srpx2, Amot, Fgf2, Egf, Glipr2, Epb41l4b, Tek, Jun, Plpp3, Zc3h12a, Mtor, Pik3cd, Nos3, Shh, Fgfbp1, Kdr, Anxa3, P2rx4, Hspb1, Serpine1, Rac1, Hmgb1, Tac1, Met, Aqp1, Atoh8, Tacr1, Gata2, Iqsec1, Wnt7a, Foxp1, Zfp580, Prkd2, Tgfb1, Gpi1, Emc10, Rras, …
lung morphogenesis (GO:BP)	immediate_descending	0.967128	6.95406e-08	0.000214981	injury1	Rdh10, Vangl2, Fgf7, Id1, Srsf6, Ctsz, Sox2, Spry1, Wnt2b, Sec24b, Esrp1, Tnc, Nfib, Stk40, Cdc42, Shh, Pdgfra, Plod3, Foxp2, Wnt2, Kras, Rpl13a, Mapk3, Fgfr2, Ctsd, Tcf21, Nodal, Map2k2, Igf1, Tmtc3, Hhip, Esrp2, Foxf1, Dlg5, Bmp4, Spry2, Yap1, Map2k1, Ctsh, Dag1, Tgfbr2, Ctnnb1, Lif, Tbx2, Nog, Sox9, Ctsl, Ap3b1, Fgf10, Sox11, Foxa1, Rspo2, Ext1, Wnt7b, Celsr1, Mapk1, Mapk8ip3, Srf, Lama1, Hhex…
positive regulation of viral life cycle (GO:BP)	immediate_descending	0.967011	7.08981e-08	0.000214981	injury1	Tyro3, Fmr1, Kpna6, Vps37b, Cd4, Axl, Tsg101, Trim21, Trim30a, Bsg, Vps4a, Tmprss4, Trim11, Kpna2, Trim65, P4hb, Lgals1, Cd74
regulation of iron ion transport (GO:BP)	immediate_descending	0.967007	7.09406e-08	0.000214981	injury1	Lcn2, B2m, Iscu, Nos1, Trf, Hfe
tube morphogenesis (GO:BP)	immediate_descending	0.966922	7.19456e-08	0.000123908	injury2	Sox17, Sulf1, Eya1, Rdh10, Tfap2b, Adgrb3, Rab23, Hs6st1, Sema4c, Pdcl3, Col3a1, Stat1, Casp8, Bmpr2, Nrp2, Fzd5, Fn1, Cxcr2, Wnt6, Ihh, Epha4, Scg2, Col4a3, Sp100, Ncl, Ackr3, Ramp1, Bcl2, Gli2, Epb41l5, Cxcr4, Atp2b4, Optc, Chil1, Kdm5b, Cfh, Ptgs2, Glul, Abl2, Fasl, Prrx1, Pbx1, Vangl2, Sdccag8, Akt3, Kif26b, Enah, Mia3, Hlx, Tgfb2, Prox1, Vash2, Cd34, Slc39a12, Nrarp, Notch1, Egfl7, Vav2, Rxr…
positive regulation of endothelial cell migration (GO:BP)	immediate_descending	0.966868	7.25857e-08	0.000214981	injury1	Bmpr2, Ptgs2, Akt3, Prox1, Abl1, Lcn2, Nfe2l2, Thbs1, Rin2, Plcg1, Cd40, Fgf16, Srpx2, Amot, Fgf2, Egf, Tek, Plpp3, Zc3h12a, Pik3cd, Nos3, Shh, Fgfbp1, Kdr, Anxa3, P2rx4, Hspb1, Rac1, Hmgb1, Met, Atoh8, Gata2, Wnt7a, Foxp1, Zfp580, Prkd2, Tgfb1, Gpi1, Emc10, Rras, Cib1, Pik3c2a, Igf2, Sash1, Nus1, Sirt1, Col18a1, Bsg, Igf1, Atp5b, Fgfr1, Adgra2, Vegfc, Hmox1, Calr, Bcar1, Foxc2, Agt, Nrp1, Wnt5a,…
rho gtpases activate formins (REACT)	immediate_descending	0.966819	7.31734e-08	0.000214981	injury1	Tuba4a, Clasp1, Srgap2, Cenpl, Nuf2, Ahctf1, Cenpf, Nsl1, Ppp2r5a, Tubb4b, Scai, Fmnl2, Spc25, Dync1i2, Nup160, Ckap5, Kif18a, Bub1b, Bub1, Mapre1, Dsn1, Src, Diaph2, Cenpi, Pfn2, Pmf1, Rps27, Rhoc, Cenpe, Itgb3bp, Kif2c, Cdc20, Cdca8, Nudc, Cdc42, Rcc2, Dvl1, Cenpa, Cenpc1, Dynll1, Ppp1cc, Clip1, Kntc1, Mad1l1, Actb, Rac1, Dync1i1, Mad2l1, Sec13, Tuba8, B9d2, Nup98, Plk1, Bub3, Nup43, Ranbp2, Zw…
translesion synthesis by polh (REACT)	immediate_descending	0.966804	7.33547e-08	0.000214981	injury1	Pcna, Gm11808, Vcp, Rfc1, Rchy1, Rfc5, Ubc, Rfc2, Rfc3, Rpa3, Uba52, Rps27a, Ubb, Rpa1, Nploc4, Rfc4, Polh
iron homeostasis (WP)	immediate_descending	0.966683	7.48116e-08	0.000214981	injury1	Slc40a1, Il1a, Il6ra, Tfr2, Ftl1, Ireb2, Trf, Hfe, Fth1
sequestering of actin monomers (GO:BP)	immediate_descending	0.96666	7.50974e-08	0.000214981	injury1	Gsn, Tmsb15l, Tmsb15b2, Tmsb15b1, Tmsb4x, Tmsb10, Twf2, Pfn1, Pfn4, Scin, Twf1
defense response to other organism (GO:BP)	immediate_descending	0.966571	7.61901e-08	0.000214981	injury1	Oprk1, Ly96, Sdhaf4, Arid5a, Zap70, Il1rl2, Stat1, Casp8, Xrcc5, Slc11a1, Atg9a, Sp110, Sp100, Atg16l1, Traf3ip1, Bcl2, Actr3, Cd55, C4bp, Ikbke, Rab7b, Ptprc, Cfh, Dhx9, Rnasel, Mr1, Vamp4, Fcer1g, Adamts4, Ly9, Slamf1, Cd84, Slamf6, Slamf9, Aim2, Ifi204, Mndal, Ifi203, Susd4, Dusp10, Eprs, Cr1l, Optn, Vim, Mrc1, C8g, Fcna, Card9, Lcn2, Stxbp1, Lrsam1, Hc, Rab14, Gsn, Dab2ip, Ppp6c, Kynu, Nmi, D…
regulation of immune system process (GO:BP)	immediate_descending	0.966501	7.70605e-08	0.000214981	injury1	Ly96, Smap1, Arid5a, Zap70, Il1r1, Il1rl2, Nck2, Col3a1, Slc39a10, Stat1, Hspd1, Casp8, Creb1, Fzd5, Fn1, Xrcc5, Igfbp2, Cxcr2, Slc11a1, Ihh, Atg9a, Wdfy1, Nppc, Prss56, Inpp5d, Twist2, Ing5, Phlpp1, Bcl2, Cd55, C4bp, Mapkapk2, Rassf5, Ikbke, Rab7b, Rab29, Sox13, Adora1, Ptprc, Dennd1b, Cfh, Cdc73, Pla2g4a, Dhx9, Mr1, Rc3h1, Ildr2, Fcgr2b, Fcgr4, Fcgr3, Apoa2, Fcer1g, Cd48, Slamf1, Cd84, Slamf6, …
bergmann glial cell differentiation (GO:BP)	immediate_descending	0.966334	7.91728e-08	0.000132181	injury2	Gpr37l1, Abl2, Vim, Abl1, Ttc21b, Plpp3, Shh, Ptpn11, Mapk3, Map2k1, Gfap, Mapk1
complement (HM)	immediate_descending	0.966264	8.00691e-08	0.000217697	injury1	Vcpip1, Fn1, Dock10, Rabif, Csrp1, Cfh, Pla2g4a, Serpinc1, F5, Fcer1g, Cd46, Hspa5, Kynu, Gpd2, Dpp4, Gca, Serping1, Rasgrp1, Usp8, Adra2b, Kcnip3, Src, Cebpb, Was, Timp1, Lamp2, F8, Phex, Car2, Cp, Pik3ca, Gnb4, Anxa5, Ctso, S100a13, S100a9, Ctss, Gnai3, F3, Lyn, Pdp1, Pcsk9, Hpcal4, Lck, C1qc, C1qa, Cda, Casp9, Pclo, Cd36, Rnf4, Lap3, Sh2b3, Serpine1, Gnb2, Tfpi2, Gp9, Rbsn, Raf1, C1s1, Calm3, …
senescence associated secretory phenotype sasp (REACT)	immediate_descending	0.96623	8.05093e-08	0.000217697	injury1	Ehmt1, Anapc2, Anapc1, Ube2c, Cebpb, Rps6ka3, Ccna2, Ccna1, Gm11808, Cdc26, Cdkn2b, Rps6ka1, Cdk6, Anapc4, Anapc7, Anapc5, Ubc, Cdkn1b, Ube2s, Anapc15, Mapk3, Anapc16, Ube2d1, Fzr1, Cdk4, Cdk2, Cdc16, Uba52, Anapc10, Ube2e1, Rps27a, Mapk7, Ubb, Cdc27, Anapc11, Mapk1, Rps6ka2, Cdkn1a, Ehmt2, Cdc23
defense response (GO:BP)	immediate_descending	0.966216	8.06944e-08	0.000217697	injury1	Oprk1, Ly96, Sdhaf4, Rab23, Arid5a, Zap70, Npas2, Il1r2, Il1r1, Il1rl2, Stat4, Stat1, Hspd1, Casp8, Als2, Fn1, Xrcc5, Cxcr2, Slc11a1, Atg9a, Asic4, Cul3, Sp110, Sp100, Atg16l1, Traf3ip1, Tnfrsf11a, Bcl2, Dbi, Actr3, Lypd1, Cd55, C4bp, Mapkapk2, Ikbke, Rab7b, Chil1, Adora1, Ptprc, Cfh, Pla2g4a, Ptgs2, Dhx9, Rnasel, Cacna1e, Mr1, Vamp4, Scyl3, Fcgr2b, Fcgr3, Fcer1g, Adamts4, Ly9, Slamf1, Cd84, Slam…
positive regulation of leukocyte migration (GO:BP)	immediate_descending	0.966107	8.21175e-08	0.000218834	injury1	Il1r1, Cxcr2, Prss56, Slamf1, Mia3, Camk1d, Fut7, Stk39, Itga4, Ptprj, Spi1, Mdk, Thbs1, Il1a, Il1b, Defb25, Lbp, Mmp9, Edn3, Cd99l2, Mospd2, P2ry12, Il12a, Tlr2, Adora3, Csf1, Ptger3, Ccl27a, Ccl19, Ccl21a, Creb3, Akirin1, Ptafr, Cxcl10, Cmklr1, Trpv4, P2rx4, Ccl24, Zp3, Serpine1, Rac1, Hmgb1, Ptn, Rarres2, Tacr1, Dysf, Cxcl12, Wnk1, C3ar1, Zfp580, C5ar1, Tgfb1, Swap70, Lyve1, Coro1a, Mapk3, Pyc…
gliogenesis (GO:BP)	linear_descending	0.96591	8.47412e-08	0.000220058	injury1	Col3a1, Nab1, Creb1, Fn1, Cdk5r2, Epha4, Serpine2, Dner, Gpc1, Dbi, Actr3, Cxcr4, Srgap2, Slc45a3, Cntn2, Sox13, Gpr37l1, Crb1, Abl2, Myoc, Ndufs2, Ncstn, Kcnj10, Dusp10, Tgfb2, Vim, Grin1, Abca2, Notch1, Abl1, Lamc3, Dab2ip, Ttc21b, Lrp2, Dlx1, Dlx2, Ptprj, Ckap5, Mdk, Pax6, Spint1, Mal, Il1b, Ptpra, Bmp2, Nkx2-2, Nkx2-2os, Dusp15, E2f1, Mmp24, B4galt5, Cul4b, Mecp2, Dmd, Med12, Nlgn3, Plp1, Dcx…
locomotion (GO:BP)	immediate_descending	0.965802	8.62233e-08	0.000140139	injury2	Oprk1, Sulf1, Ptp4a1, Sema4c, Map4k4, Il1r1, Col3a1, Tmeff2, Bmpr2, Nrp2, Klf7, Creb1, Pikfyve, Erbb4, Fn1, Igfbp5, Cxcr2, Arpc2, Vil1, Cdk5r2, Epha4, Scg2, Dock10, Irs1, Sp100, Prss56, Ackr3, Twist2, Hdac4, Gpr35, Bcl2, Clasp1, Gli2, Epb41l5, Actr3, Mgat5, Cxcr4, Srgap2, Cntn2, Nfasc, Atp2b4, Adora1, Adipor1, Lgr6, Kif14, Ptprc, Ptgs2, Lamc2, Glul, Tnr, Myoc, Lmx1a, Ddr2, Fcgr3, Fcer1g, Slamf1, …
sequestering of metal ion (GO:BP)	immediate_descending	0.965705	8.75532e-08	0.000223899	injury1	Lcn2, Slc30a4, Slc30a7, Slc30a3, Ftl1, Ap3d1, Fth1
positive regulation of cell population proliferation (GO:BP)	immediate_descending	0.965609	8.8889e-08	0.000141302	injury2	Eya1, Tfap2b, Zap70, Pdcl3, Pou3f3, Nck2, Slc39a10, Cflar, Fzd7, Bmpr2, Erbb4, Fn1, Igfbp2, Igfbp5, Cxcr2, Ihh, Ptprn, Epha4, Scg2, Irs1, Pid1, Twist2, Hdac4, Bcl2, Gli2, Cd55, Mdm4, Kdm5b, Gpr37l1, Kif14, Ptprc, Aspm, Pla2g4a, Ptgs2, Lamc2, Dhx9, Glul, Fasl, Prrx1, Pbx1, Ddr2, Slamf1, Akt3, Hnrnpu, Hlx, Tgfb2, Prox1, Vash2, Atf3, Traf5, Cd46, Optn, Prkcq, Il2ra, Rsu1, Vim, Bmi1, Nrarp, Sapcd2, B…
microvillus membrane (GO:CC)	immediate_descending	0.965499	9.04476e-08	0.000141302	injury2	Cubn, Itgav, Mttp, Pdpn, Scarb1, Podxl, Slc6a6, Amn1, Cd24a, Slc7a5, Slc7a8, Ctnnb1, Itgb3, Slc9a3r1, Adcy6, Ezr, Slc26a2
regulation of lymphocyte activation (GO:BP)	immediate_descending	0.965481	9.07014e-08	0.00022484	injury1	Zap70, Il1rl2, Nck2, Slc39a10, Hspd1, Igfbp2, Ihh, Inpp5d, Bcl2, Cd55, Rassf5, Sox13, Ptprc, Rc3h1, Ildr2, Fcgr2b, Slamf1, Itpkb, Dusp10, Hlx, Cd46, Prkcq, Il2ra, Il15ra, Bmi1, Nrarp, Abl1, Rc3h2, Rif1, Dpp4, Ambra1, Mdk, Mapk8ip1, Traf6, Cd44, Cd59b, Cd59a, Rasgrp1, Tyro3, Trp53bp1, B2m, Bloc1s6, Mertk, Zc3h8, Il1a, Il1b, Sirpa, Prnp, Sox12, Itch, Ada, Sdc4, Zfp335, Cd40, Cebpb, Nfatc2, Adrm1, N…
peptidase activator activity involved in apoptotic process (GO:MF)	immediate_descending	0.965463	9.09697e-08	0.000141302	injury2	Ngf, Bcl10, Casp8ap2, Ctsc, Pycard, Apaf1, Nkx3-1, Tnfrsf10b, Rps27l, Ctsh, Mapk9, Atp2a3, Bad
immune system development (GO:BP)	immediate_descending	0.965374	9.22444e-08	0.00022484	injury1	Tcea1, Rrs1, Smap1, Zap70, Il1rl2, Slc40a1, Stat1, Hspd1, Casp8, Fzd7, Creb1, Fzd5, Xrcc5, Ihh, Nhej1, Dock10, Inpp5d, Twist2, Farp2, Ing5, Tnfrsf11a, Phlpp1, Bcl2, Dyrk3, Rab7b, Sox13, Ptprc, Cdc73, Prg4, Mr1, Abl2, Rabgap1l, Rc3h1, Prrc2c, Pbx1, Fcer1g, Ly9, Slamf1, Slamf6, Slamf9, Ifi204, Exo1, Ahctf1, Psen2, Itpkb, Lbr, Dusp10, Hlx, Tgfb2, Batf3, Cd34, Cd46, Dclre1c, Dhtkd1, Il2ra, Il15ra, Bm…
macrophage fusion (GO:BP)	immediate_descending	0.965361	9.24339e-08	0.000141436	injury2	Stat1, Cd44, Tyrobp, Cd81, Adam9, Dcstamp, Trem2
positive regulation of locomotion (GO:BP)	immediate_descending	0.965138	9.57054e-08	0.00022484	injury1	Oprk1, Ptp4a1, Sema4c, Map4k4, Il1r1, Bmpr2, Erbb4, Fn1, Igfbp5, Cxcr2, Arpc2, Vil1, Epha4, Scg2, Irs1, Prss56, Ackr3, Twist2, Hdac4, Bcl2, Clasp1, Epb41l5, Actr3, Mgat5, Cxcr4, Lgr6, Ptprc, Ptgs2, Lamc2, Myoc, Ddr2, Slamf1, Akt3, Mia3, Tgfb2, Prox1, Camk1d, Nsmf, Grin1, Fut7, Phpt1, Notch1, Abl1, Lcn2, Hspa5, Dab2ip, Acvr1, Stk39, Itga6, Rapgef4, Nfe2l2, Itga4, Itgav, Ptprj, Spi1, Mdk, Pax6, Thb…
endocytic vesicle (GO:CC)	immediate_descending	0.965136	9.57458e-08	0.00022484	injury1	Lmbrd1, Rab23, Pikfyve, Slc11a1, Srgap2, Rab7b, Pik3c2b, Stx6, Vamp4, Slamf1, Cubn, Vim, Rapgef1, Stxbp1, Gapvd1, Rab14, Gsn, Dab2ip, Stam2, Dpp4, Lrp2, Zdhhc5, Ambra1, Ehd4, B2m, Kif16b, Rin2, Rab22a, Was, Cybb, Lamp2, Nlgn3, Rab9b, Amot, Sh3kbp1, Rab9, Tlr7, Pld1, Rapgef2, Syt11, Rab13, Ctss, Rap1a, Stxbp3, Unc13b, Abca1, Lpar1, Tyrp1, Sgip1, Eps15, Csf3r, Lck, Stx12, Cdc42, Pla2g5, Mtor, Vamp3…
mitotic spindle checkpoint (REACT)	immediate_descending	0.965093	9.63893e-08	0.00022484	injury1	Clasp1, Cenpl, Nuf2, Ahctf1, Cenpf, Nsl1, Ppp2r5a, Anapc2, Spc25, Dync1i2, Nup160, Ckap5, Kif18a, Bub1b, Bub1, Anapc1, Mapre1, Dsn1, Ube2c, Cenpi, Pmf1, Rps27, Cenpe, Cdc26, Itgb3bp, Kif2c, Cdc20, Cdca8, Nudc, Rcc2, Cenpa, Anapc4, Cenpc1, Dynll1, Ppp1cc, Anapc7, Anapc5, Clip1, Kntc1, Mad1l1, Dync1i1, Mad2l1, Sec13, Ube2s, B9d2, Anapc15, Nup98, Plk1, Bub3, Nup43, Ranbp2, Anapc16, Ube2d1, Zwint, Nu…
phagocytosis (GO:BP)	immediate_descending	0.965066	9.67952e-08	0.00022484	injury1	Xkr4, Gulp1, Pikfyve, Slc11a1, C4bp, Rab7b, Ptprc, Ncf2, Abl2, Fcgr2b, Fcgr3, Apoa2, Fcer1g, Slamf1, Camk1d, Il15ra, Rapgef1, Abl1, Rab14, Gsn, Cd302, Itgav, Ptprj, Nr1h3, Thbs1, Tyro3, Spg11, Mertk, Il1b, Sirpa, Hck, Tm9sf4, Tgm2, Lbp, Elmo2, Srpx, Cfp, Il2rg, Pik3ca, 4932438a13rik, Ptx3, Tlr2, Pear1, Syt11, 4933434e20rik, Cdc42se1, Fcgr1, Rap1a, Abca1, Tlr4, Lepr, Xkr8, Cdc42, Rap1gap, Pla2g5, …
glial cell activation (GO:BP)	immediate_descending	0.964996	9.78438e-08	0.00022484	injury1	Il1b, Cst7, Tlr2, Syt11, Tlr4, Jun, C1qa, Smo, Snca, Pparg, C5ar1, Tyrobp, Ctsc, Itgam, Ifngr1, Adora2a, Lrp1, Tlr3, Cx3cl1, Agt, Clu, Casp1, Ldlr, Atm, Cx3cr1, Nr1d1, Grn, Sphk1, Nampt, Psen1, Lrrk2, App, Ifngr2, Ager, Aif1, Ttbk1, Trem2, Jak2, Il33
positive regulation of peptidase activity (GO:BP)	immediate_descending	0.964942	9.86677e-08	0.00022484	injury1	St18, Stat1, Hspd1, Cflar, Casp8, Epha4, Col4a3, Bok, Fasl, Ncstn, Aim2, Ifi204, Grin1, Card9, Gsn, Acvr1c, Tank, Mtch2, Usp50, Bcl2l11, Ddrgk1, Ddx3x, Bcap31, Tnfsf10, Sfrp2, Efna1, Efna3, S100a8, S100a9, Aph1a, Ngf, F3, Casp6, Bcl10, Lyn, Asph, Ripk2, Casp8ap2, Akirin2, Vcp, Anp32b, Acer2, Lck, Laptm5, Mul1, Casp9, Rest, Diablo, Hip1r, Cldn3, Hip1, Fis1, Gper1, Hmgb1, Casp2, Cycs, Nod1, Snca, E…
tnfa signaling via nfkb (HM)	immediate_descending	0.964863	9.98918e-08	0.00022484	injury1	Msc, Cflar, Ackr3, Serpinb8, Btg2, Ptgs2, Ier5, Atf3, Lamb3, G0s2, Pfkfb3, Il15ra, Slc2a6, Traf1, Kynu, Tnfaip6, Nr4a2, Tank, Ifih1, Nfe2l2, Fjx1, Cd44, Dusp2, Il1a, Il1b, Bmp2, Jag1, Sdc4, B4galt5, Cebpb, Pmepa1, Sat1, Zbtb10, Tiparp, Ccnl1, Ptx3, Tlr2, Efna1, Mcl1, Csf1, F3, Nfkb1, Pdlim5, Dnajb4, Gem, Ripk2, Pnrc1, Ddx58, B4galt1, Nr4a3, Abca1, Klf4, Tnc, Jun, Pde4b, Plpp3, Yrdc, Zc3h12a, Rnf1…
cellular response to cadmium ion (GO:BP)	immediate_descending	0.964828	1.00435e-07	0.00022484	injury1	Sumo1, Abcb6, Gsn, Mmp9, Sox2, Jun, Mapk3, Hmox1, Mt3, Mt2, Mt1, Mapk8, Egfr, Mapk9, Fos, Akt1, Hsf1, Mapk1, Daxx, Chuk
regulation of phagocytosis (GO:BP)	immediate_descending	0.964817	1.00594e-07	0.00022484	injury1	Slc11a1, Ptprc, Fcgr2b, Fcgr3, Apoa2, Fcer1g, Camk1d, Il15ra, Rapgef1, Itgav, Ptprj, Mertk, Il1b, Sirpa, Hck, Tgm2, Lbp, Cfp, Il2rg, Ptx3, Tlr2, Syt11, Fcgr1, Rap1a, Rap1gap, Pla2g5, Masp2, Cd36, Lyar, Scarb1, Hmgb1, Dysf, Gata2, Atg7, Pparg, Prkcg, Tgfb1, Siglece, Mfge8, Mex3b, Tub, Pycard, Snx3, Atg5, Bcr, Prtn3, Cnn2, Abca7, Appl2, Lrp1, Gas6, Il15, Calr, Nod2, Plcg2, Cyba, Appl1, Dnm2, Hspa8,…
positive regulation of neuron apoptotic process (GO:BP)	immediate_descending	0.964701	1.02416e-07	0.00022484	injury1	Tfap2b, Hdac4, Ncf2, Fasl, Tgfb2, Optn, Abl1, Lcn2, Atf2, Rapsn, Bcl2l11, Il1b, Prnp, Mybl2, Ctsz, Aifm1, Pak3, Fbxw7, Mcl1, Casp6, Epha7, Musk, Jun, Pcsk9, Ptprf, Cdc42, Casp9, Agrn, Srpk2, Cdk5, Fgfr3, Hrk, Fis1, Casp2, Tnfrsf1a, Ube2m, Bbc3, Grik5, Gsk3a, Tyrobp, Bax, Nupr1, Itgam, Foxo3, Grik2, Cdc34, Ascl1, Pawr, Ddit3, Map2k7, Casp3, Nqo1, Kcnma1, Mapk8, Nfatc4, Pou4f1, Casp1, Pin1, Bace1, …
tumor necrosis factor superfamily cytokine production (GO:BP)	immediate_descending	0.964673	1.02859e-07	0.00022484	injury1	Ly96, Arid5a, Hspd1, Fzd5, Ncl, Twist2, Mapkapk2, Ptprc, Dhx9, Fcgr3, Fcer1g, Slamf1, Cd84, Slamf9, Psen2, Cd34, Card9, Ifih1, Ptprj, C1qtnf4, Rasgrp1, Thbs1, Il1a, Sirpa, Mavs, Lbp, Arfgef2, Sash3, Tlr2, Arhgef2, Syt11, Ptpn22, Ripk2, Ube2j1, Ddx58, Ccl19, Tlr4, Cyp2j6, Zc3h12a, Ptafr, Ephb2, Errfi1, Cd36, Tlr1, Tlr6, Oas2, Oas1c, Oas1a, Ptpn11, Hspb1, Flt3, Hmgb1, Gpnmb, Nod1, Foxp1, Clec4a1, C…
cytokine production (GO:BP)	immediate_descending	0.964668	1.02934e-07	0.00022484	injury1	Sulf1, Ly96, Arid5a, Il1r2, Il1r1, Il1rl2, Col3a1, Stat1, Hspd1, Casp8, Creb1, Fzd5, Fn1, Slc11a1, Atg9a, Ncl, Inpp5d, Traf3ip1, Twist2, Inhbb, Cd55, Mapkapk2, Rab7b, Chil1, Ptprc, Dennd1b, Ptgs2, Prg4, Dhx9, Mr1, Abl2, Fcgr2b, Fcgr3, Apoa2, Fcer1g, F11r, Ly9, Slamf1, Cd84, Slamf6, Slamf9, Ackr1, Aim2, Ifi204, Mndal, Psen2, Parp1, Capn2, Tgfb2, Cd34, Cd46, Optn, Prkcq, Traf2, Card9, Notch1, Agpat…
regulation of dna directed dna polymerase activity (GO:BP)	immediate_descending	0.964627	1.03586e-07	0.00022484	injury1	Pcna, Gins1, Rfc5, Rfc2, Rfc3, Gins4, Gins3, Chtf8, Gins2, Npm1, Polg2, Dscc1, Rfc4, Chtf18
immune response (GO:BP)	immediate_descending	0.9646	1.04023e-07	0.00022484	injury1	Oprk1, Ly96, Sdhaf4, Arid5a, Zap70, Il1r1, Il1rl2, Col3a1, Slc39a10, Stat1, Mfsd6, Hspd1, Casp8, Fzd5, Pikfyve, Xrcc5, Cxcr2, Slc11a1, Atg9a, Wdfy1, Dock10, Sp110, Sp100, Nppc, Inpp5d, Ackr3, Twist2, Tnfrsf11a, Bcl2, Actr3, Cxcr4, Cd55, C4bp, Mapkapk2, Ikbke, Rab7b, Rab29, Ptprc, Dennd1b, Cfh, Pla2g4a, Prg4, Dhx9, Mr1, Rc3h1, Fasl, Vamp4, Fcgr2b, Fcgr4, Fcgr3, Apoa2, Fcer1g, Ly9, Cd48, Slamf1, Cd…
p53 pathway (HM)	immediate_descending	0.96438	1.07577e-07	0.000157705	injury2	Ercc5, Inhbb, Steap3, Btg2, Phlda3, Tnni1, Rgs16, Ier5, Slc19a2, Ephx1, Ptpn14, Atf3, Notch1, Rxra, Ralgds, Ak1, Stom, Ddb2, Cd82, Il1a, Pcna, Bmp2, Trib3, Procr, Blcap, Ada, Fgf13, Irak1, Tspyl2, Sat1, Zmat3, Hspa4l, Slc7a11, Tm4sf1, Rap2b, Fbxw7, S100a4, Tchh, S100a10, Txnip, Nhlh2, Dnttip2, Wwp1, Klf4, Cdkn2b, Jun, Slc35d1, Plk3, Rnf19b, Sfn, Fuca1, Epha2, Wrap73, Mxd4, Rchy1, Iscu, Triap1, Pr…
positive regulation of cell death (GO:BP)	immediate_descending	0.964335	1.08309e-07	0.000230214	injury1	Tfap2b, Efhc1, Nck2, Stk17b, Hspd1, Casp8, Creb1, Bard1, Cxcr2, Atg9a, Sp110, Itm2c, Inpp5d, Hdac4, Capn10, Bok, Ing5, Inhbb, Steap3, Fam72a, Adora1, Phlda3, Ptprc, Pla2g4a, Ptgs2, Ncf2, Fasl, Ddr2, Atf6, Fcgr2b, Pea15a, Psen2, Parp1, Degs1, Trp53bp2, Capn2, Tgfb2, Kcnk2, Atf3, G0s2, Optn, Camk1d, Grin1, Traf2, Nacc2, Notch1, Rxra, Olfm1, Slc27a4, Endog, Abl1, Lcn2, Pip5kl1, Gsn, Dab2ip, Acvr1c, …
immune system (REACT)	immediate_descending	0.96417	1.11058e-07	0.000159323	injury2	Atp6v1h, Ube2w, Ly96, Actr1b, Zap70, Il1r2, Il1r1, Il1rl2, Tpp2, Col3a1, Hecw2, Casp8, Sumo1, Abi2, Creb1, Idh1, Xrcc5, Cxcr2, Arpc2, Aamp, Tmbim1, Slc11a1, Rnf25, Tuba4a, Stk11ip, Ap1s3, Cul3, Trip12, Cab39, Psmd1, Eif4e2, Inpp5d, Asb18, Ube2f, Asb1, Slco4c1, Tnfrsf11a, Bcl2, Ptpn4, Actr3, Cd55, Mapkapk2, Ikbke, Nfasc, Chit1, Chil1, Arl8a, Ptprc, Arpc5, Ncf2, Dhx9, Rnasel, Qsox1, Abl2, Klhl20, P…
nuclear envelope ne reassembly (REACT)	immediate_descending	0.964139	1.11586e-07	0.000159323	injury2	Sumo1, Tuba4a, Ahctf1, Lbr, Tubb4b, Nup188, Nup35, Nup160, Chmp4b, Rbm39, Emd, Chmp4c, Lmna, Ndc1, Cc2d1b, Rcc1, Ankle2, Ran, Pom121, Nup205, Chmp3, Sec13, Tuba8, Chmp2a, Sirt2, Nup98, Nup43, Cdk1, Nup37, Nup107, Nup93, Vps4a, Ist1, Tubb3, Nup133, Ppp2r2a, Chmp7, Ccnb2, Vrk2, Ppp2ca, Kpnb1, Nup85, Chmp6, Tubb2a, Tubb2b, Ccnb1, Vrk1, Nup155, Rangap1, Tuba1b, Tuba1a, Tuba1c, Chmp2b, Ppp2r1a, Ube2i,…
carboxyterminal post translational modifications of tubulin (REACT)	immediate_descending	0.964092	1.12391e-07	0.000159323	injury2	Ttll4, Tuba4a, Tubb4b, Ttll11, Ttll9, Ttll7, Ttll3, Tuba8, Ttll13, Tubb3, Ttll6, Tubb2a, Tubb2b, Ttll5, Ttll12, Tuba1b, Tuba1a, Tuba1c, Tubb4a, Tubb6
negative regulation of cell death (GO:BP)	immediate_descending	0.964077	1.12633e-07	0.000159323	injury2	Rb1cc1, Sgk3, Cops5, Eya1, Tfap2b, Tmem14a, Npas2, Map4k4, Pou3f3, Fhl2, Ercc5, Slc40a1, Slc39a10, Hspd1, Cflar, Casp8, Stradb, Creb1, Erbb4, Bard1, Fn1, Cxcr2, Tmbim1, Ihh, Scg2, Rhbdd1, Ncl, Ptma, Ackr3, Twist2, Bok, Bcl2, Vps4b, Gli2, Fcmr, Dyrk3, Pm20d1, Nuak2, Dstyk, Mdm4, Btg2, Adora1, Gpr37l1, Kif14, Cdc73, Ptgs2, Ivns1abp, Abl2, Cacybp, Klhl20, Kifap3, Ddr2, Nos1ap, Fcgr2b, Fcer1g, Pea15a…
regulation of immune response (GO:BP)	immediate_descending	0.963921	1.15313e-07	0.000240226	injury1	Ly96, Arid5a, Zap70, Il1r1, Col3a1, Slc39a10, Hspd1, Casp8, Fzd5, Xrcc5, Slc11a1, Wdfy1, Nppc, Inpp5d, Bcl2, Cd55, C4bp, Mapkapk2, Ikbke, Rab7b, Rab29, Ptprc, Dennd1b, Cfh, Pla2g4a, Dhx9, Mr1, Rc3h1, Fcgr2b, Fcgr4, Fcgr3, Fcer1g, Cd48, Slamf1, Cd84, Slamf6, Aim2, Ifi204, Mndal, Ifi203, Psen2, Susd4, Dusp10, Hlx, Tgfb2, Cd46, Cr1l, Prkcq, Fut7, C8g, Traf2, Phpt1, Fcna, Card9, Rapgef1, Abl1, Stxbp1…
immune response regulating cell surface receptor signaling pathway (GO:BP)	immediate_descending	0.963835	1.16825e-07	0.000240226	injury1	Zap70, Slc39a10, Bcl2, Rab29, Ptprc, Dennd1b, Rc3h1, Fcer1g, Psen2, Phpt1, Rapgef1, Abl1, Rc3h2, Cacnb4, Ptprj, Dgkz, Traf6, Prnp, Rbck1, Sla2, Plcg1, Ada, Cd40, Nfatc2, Usp9x, Ikbkg, Btk, Bmx, Tlr2, Nras, Ptpn22, Rap1a, Vav3, Bcl10, Lyn, Ripk2, Stoml2, Shb, Nr4a3, Pde4b, Eif2b3, Ermap, Zc3h12a, Lck, Khdrbs1, Laptm5, Themis2, Masp2, Eif2b4, Cd38, Tec, Usp46, Kit, Cmklr1, Sppl3, Eif2b1, Rabgef1, L…
negative regulation of protein neddylation (GO:BP)	immediate_descending	0.963801	1.17416e-07	0.000240226	injury1	Rpl11, Rpl5, Dcun1d3
endothelium development (GO:BP)	immediate_descending	0.96375	1.18318e-07	0.000240226	injury1	Sox17, Slc40a1, Bmpr2, Cxcr4, Ren1, F11r, Prox1, Notch1, Rapgef1, Lcn2, Acvr1, Dll4, Il1b, Plcb1, Jag1, Id1, Ppp1r16b, Sox18, Rap2c, Dmd, Msn, Tnmd, Hey1, Arhgef26, Pdcd10, Rapgef2, Hapln2, Rap1a, Col24a1, Col15a1, Tgfbr1, Zdhhc21, Tie1, Clic4, Pdpn, Krit1, Fzd1, Abcb1b, Add1, Rbpj, Kdr, Cxcl10, Hpse, Cldn3, Plod3, Stard13, Met, Atoh8, Foxp1, Prok2, Vhl, Foxj2, Tnfrsf1a, Apold1, Myadm, Ceacam1, T…
cargo receptor activity (GO:MF)	immediate_descending	0.963745	1.18413e-07	0.000166062	injury2	Ackr3, Prg4, Mia3, Cubn, Mrc1, Surf4, Lrp1b, Cd44, Cd5l, Prss12, Abca1, Lrp8, Cd36, Scarb2, Stbd1, Scarb1, Ssc4d, Tfr2, Loxl3, Tex261, Cd163, Lrp6, Amn1, Ssc5d, Lsr, Siglech, Folr2, Folr1, Lyve1, Apobr, Itgam, Enpp1, Itgb2, Abca7, Stab2, Lrp1, Atp5b, Insr, Msr1, Stab1, Lrp10, Scara5, Loxl2, Ldlr, Tmprss4, Tmprss5, Ackr4, Ackr2, Hmmr, Asgr1, Cxcl16, Scarf1, Vtn, Lgals3bp, Sdc1, Dab2, Enpp2, Endou,…
neutrophil degranulation (REACT)	immediate_descending	0.963677	1.19619e-07	0.000166328	injury2	Actr1b, Idh1, Xrcc5, Cxcr2, Tmbim1, Slc11a1, Stk11ip, Cab39, Psmd1, Slco4c1, Cd55, Nfasc, Chit1, Chil1, Arl8a, Ptprc, Arpc5, Qsox1, Prdx6, Creg1, Fcgr2b, Fcgr4, Fcgr3, Fcer1g, Ncstn, Ifi204, Mndal, Tmem63a, Degs1, Cr1l, Commd3, Tubb4b, Dpp7, Fcna, Agpat2, Surf4, Sptan1, Sh3glb2, Lcn2, Ptges2, Rab14, Gsn, Stom, Psmb7, Tnfaip6, Psmd14, Gca, Itgav, Ptprj, Psmc3, Commd9, Cd44, Cat, Cd59b, Srp14, Snap…
assembly of the pre replicative complex (REACT)	immediate_descending	0.963609	1.20835e-07	0.000240226	injury1	Mcm3, Orc2, Psmd1, Mcm6, Anapc2, Psmd5, Psmb7, Orc4, Psmd14, Psmc3, Anapc1, Mcm8, Psmf1, Ube2c, Psma7, Psmd10, Psmb4, Psmd4, Psma5, Gm11808, Orc3, Cdc26, Psmb2, Kpna6, Psmc2, Orc5, Anapc4, Anapc7, Anapc5, Psmd9, Ubc, Mcm7, Mcm2, Ube2s, Psmc4, Psmd8, Anapc15, Psma1, Psmd13, Anapc16, Ube2d1, Fzr1, Cdc16, Uba52, Mcm5, Anapc10, Orc6, Psmb10, Psmd7, Cdt1, Psmd6, Ube2e1, Psmc6, Psmb5, Psme1, Psme2, Psm…
biological process involved in interspecies interaction between organisms (GO:BP)	immediate_descending	0.963571	1.21528e-07	0.000240226	injury1	Oprk1, Ly96, Sdhaf4, Arid5a, Zap70, Il1rl2, Stat1, Hspd1, Cflar, Casp8, Fzd5, Pikfyve, Cps1, Fn1, Xrcc5, Slc11a1, Vil1, Atg9a, Sp110, Sp100, Ncl, Atg16l1, Traf3ip1, Tnfrsf11a, Bcl2, Vps4b, Gli2, Actr3, Cd55, C4bp, Mapkapk2, Ikbke, Avpr1b, Rab7b, Rab29, Nucks1, Tnnt2, Ptprc, Cfh, Cdc73, Ptgs2, Hmcn1, Ivns1abp, Ncf2, Dhx9, Rnasel, Mr1, Xpr1, Vamp4, Fcgr2b, Fcgr4, Fcer1g, Adamts4, Alyref2, Ly9, Slam…
positive regulation of leukocyte chemotaxis (GO:BP)	immediate_descending	0.96357	1.21554e-07	0.000240226	injury1	Cxcr2, Prss56, Slamf1, Camk1d, Stk39, Ptprj, Spi1, Mdk, Thbs1, Il1b, Defb25, Lbp, Edn3, Mospd2, Il12a, Csf1, Ccl27a, Ccl19, Ccl21a, Creb3, Akirin1, Cxcl10, Cmklr1, Trpv4, Serpine1, Rac1, Hmgb1, Ptn, Rarres2, Dysf, Cxcl12, Wnk1, C3ar1, Zfp580, C5ar1, Swap70, Mapk3, Mcu, Il23a, Gas6, Vegfc, Ednra, Calr, Cx3cl1, Il34, Wnt5a, Ptk2b, Tirap, Dapk2, Adam10, Oxsr1, Cx3cr1, Ccr1, Ccr2, Tmem102, C1qbp, Ccl…
apc c mediated degradation of cell cycle proteins (REACT)	immediate_descending	0.963555	1.21826e-07	0.000240226	injury1	Psmd1, Nek2, Anapc2, Psmd5, Psmb7, Psmd14, Psmc3, Bub1b, Anapc1, Psmf1, Ube2c, Aurka, Psma7, Psmd10, Ccna2, Ccna1, Psmb4, Psmd4, Psma5, Cdc14a, Gm11808, Cdc26, Cdc20, Psmb2, Psmc2, Anapc4, Anapc7, Anapc5, Psmd9, Ubc, Cul1, Mad2l1, Ube2s, Psmc4, Psmd8, Anapc15, Psma1, Plk1, Bub3, Psmd13, Fbxo5, Anapc16, Cdk1, Ube2d1, Fzr1, Cdk2, Cdc16, Uba52, Anapc10, Psmb10, Psmd7, Psmd6, Ube2e1, Psmc6, Psmb5, Ps…
cellular iron ion homeostasis (GO:BP)	immediate_descending	0.96351	1.22645e-07	0.000168075	injury2	Ccdc115, Slc40a1, Slc11a1, Steap3, Lcn2, Cybrd1, Atp6ap1, Heph, Abcb7, Alas2, Frrs1, Slc39a8, Aco1, Atp6v1g1, Atp13a2, Steap2, Steap4, Iscu, Atp6v0a2, Tfr2, Ftl1, Hpx, Bola2, Glrx3, Hmox1, Atp6v0d1, Egln1, Ncoa4, Scara5, Slc39a14, Ireb2, Trf, Mon1a, Tmem199, Cyb561, Hfe, Bmp6, Hif1a, Myc, Tmprss6, Slc11a2, Nubp1, Tfrc, Atp6v1a, Sod1, Ttc7, Ndfip1, Smad4, Fth1, Fxn
epithelial cell proliferation (GO:BP)	immediate_descending	0.963468	1.23398e-07	0.000168075	injury2	Sulf1, Eya1, Pdcl3, Stat1, Cflar, Fzd7, Bmpr2, Erbb4, Igfbp5, Ihh, Ptprn, Sgpp2, Scg2, Col4a3, Twist2, Gli2, Kdm5b, Cdc73, Glul, Ncstn, Akt3, Dusp10, Hlx, Tgfb2, Prox1, Vash2, Irf6, Cd34, Nrarp, Notch1, Egfl7, Dbh, Eng, Dab2ip, Acvr2a, Fap, Atf2, Itga4, Aplnr, Mdk, Pax6, Lgr4, Thbs1, Dll4, B2m, Fgf7, Bmp2, Jag1, Ovol2, Id1, Bcl2l1, Gdf5, Ppp1r16b, Plcg1, Srsf6, Ift52, Stk4, Sulf2, Cebpb, Hrh3, La…
regulation of vasculature development (GO:BP)	immediate_descending	0.963438	1.23957e-07	0.000168075	injury2	Sulf1, Adgrb3, Pdcl3, Stat1, Cxcr2, Col4a3, Sp100, Cxcr4, Atp2b4, Optc, Chil1, Glul, Fasl, Akt3, Tgfb2, Vash2, Cd34, Slc39a12, Abl1, Eng, Hc, Dab2ip, Atf2, Nfe2l2, Aplnr, Mdk, Creb3l1, Cd59a, Grem1, Spred1, Thbs1, Il1a, Il1b, Ism1, Id1, Ppp1r16b, Plcg1, Mmp9, Cd40, Ptgis, Mecp2, Foxo4, Pgk1, Cysltr1, Tnmd, Amot, Fgf2, Pdcd10, Sfrp2, Sema4a, Efna1, Efna3, Shc1, S100a1, Ecm1, Wars2, Nras, Sars, F3,…
biological process involved in symbiotic interaction (GO:BP)	immediate_descending	0.963413	1.24415e-07	0.000241454	injury1	Hspd1, Pikfyve, Fn1, Vps4b, Avpr1b, Nucks1, Alyref2, Card9, Cdk9, Gsn, Stom, Itgav, Psmc3, Eif2ak4, Spint1, Vps18, Bcl2l11, Vps16, Avp, Siglec1, Tbc1d20, Bcl2l1, Chmp4b, Romo1, Vapb, Thoc2, Fmr1, Mid2, Ace2, Rab9, Chmp4c, Zfp639, Ptx3, Trim59, Lef1, Gbp7, Gbp3, Gbp2, Nbn, Chmp5, Jun, Eps15, Zc3h12a, Au040320, Trim62, Hdac1, Kpna6, Tardbp, Napepld, Rest, Tmprss11a, Cxcl5, Cxcl1, Gbp9, Tpcn1, Vps37…
osteoclast differentiation (GO:BP)	immediate_descending	0.963334	1.25876e-07	0.000169274	injury2	Creb1, Inpp5d, Farp2, Tnfrsf11a, Fcer1g, Tnfaip6, Traf6, Fbn1, Rassf2, Src, Mafb, Cebpb, Gnas, Tfe3, Gpc3, Atp6ap1, Car2, Fbxw7, Pias3, Notch2, Csf1, Slc9b2, Ppp3ca, Tmem64, Epha2, Mtor, Lrrc17, Fgfr3, Fam20c, Snx10, Mitf, Foxp1, Clec2d, Oscar, Ceacam1, Tgfb1, Tyrobp, Lrrk1, Gab2, Calca, Adam8, Cd81, Enpp1, Ostm1, Lilrb4a, Fstl3, Sbno2, Efna2, Zbtb7a, Il23a, Sfrp1, Inpp4b, Junb, Pou4f1, Gpr183, U…
regulation of cell activation (GO:BP)	immediate_descending	0.963144	1.29465e-07	0.000243475	injury1	Zap70, Il1rl2, Nck2, Slc39a10, Hspd1, Fn1, Igfbp2, Ihh, Serpine2, Nppc, Inpp5d, Bcl2, Cd55, Rassf5, Sox13, Ptprc, Pla2g4a, Rc3h1, Ildr2, Ddr2, Fcgr2b, Fcer1g, F11r, Slamf1, Cd84, Itpkb, Dusp10, Hlx, Cd46, Prkcq, Il2ra, Il15ra, Bmi1, Nrarp, Abl1, Stxbp1, Rc3h2, Rif1, Dpp4, Ptprj, Spi1, Nr1h3, Ambra1, Mdk, Mapk8ip1, Traf6, Cd44, Cd59b, Cd59a, Rasgrp1, Thbs1, Tyro3, Capn3, Trp53bp1, B2m, Bloc1s6, Me…
cell junction disassembly (GO:BP)	immediate_descending	0.963134	1.29665e-07	0.000243475	injury1	Map4k4, Epha4, Ngef, Tgfbr1, C1qb, C1qc, C1qa, Cdk5, Iqsec1, Abcc8, Itgam, Cx3cr1, Dusp3, Pik3r1, Arf6, Tgfb3, Snai2, Trem2, C3, Mapre2
initiation of nuclear envelope ne reformation (REACT)	immediate_descending	0.962928	1.33648e-07	0.000243475	injury1	Lbr, Rbm39, Emd, Lmna, Ankle2, Sirt2, Cdk1, Ppp2r2a, Ccnb2, Vrk2, Ppp2ca, Kpnb1, Ccnb1, Vrk1, Ppp2r1a, Lmnb1, Banf1
g1 s transition (REACT)	immediate_descending	0.96291	1.33989e-07	0.000243475	injury1	Mcm3, Prim2, Orc2, Psmd1, Mcm6, Akt3, Mcm10, Psmd5, Psmb7, Orc4, Psmd14, Psmc3, Mcm8, Psmf1, Psma7, Pola1, Psmd10, Ccna2, Ccna1, Cks1b, Psmb4, Psmd4, Psma5, Gm11808, Ccne2, Orc3, Pole3, Psmb2, Dbf4, Psmc2, Orc5, Cdc7, Pole, Psmd9, Ubc, Mcm7, Rpa3, Cul1, Pole4, Mcm2, Cdkn1b, Akt2, Psmc4, Psmd8, Ccne1, Wee1, Psma1, Psmd13, Ccnd1, Cdk4, Prim1, Cdk2, Ppp2cb, Uba52, Mcm5, Orc6, Psmb10, Psmd7, Cdt1, Ps…
activation of apc c and apc c cdc20 mediated degradation of mitotic proteins (REACT)	immediate_descending	0.962896	1.34266e-07	0.000243475	injury1	Psmd1, Nek2, Anapc2, Psmd5, Psmb7, Psmd14, Psmc3, Bub1b, Anapc1, Psmf1, Ube2c, Psma7, Psmd10, Ccna2, Ccna1, Psmb4, Psmd4, Psma5, Gm11808, Cdc26, Cdc20, Psmb2, Psmc2, Anapc4, Anapc7, Anapc5, Psmd9, Ubc, Mad2l1, Ube2s, Psmc4, Psmd8, Anapc15, Psma1, Plk1, Bub3, Psmd13, Anapc16, Cdk1, Ube2d1, Cdc16, Uba52, Anapc10, Psmb10, Psmd7, Psmd6, Ube2e1, Psmc6, Psmb5, Psmb11, Psme1, Psme2, Psma4, Rps27a, Psme4…
i kappab kinase nf kappab signaling (GO:BP)	immediate_descending	0.962831	1.3555e-07	0.000243475	injury1	Stat1, Casp8, Abl2, Fasl, Traf5, Optn, Traf2, Card9, Abl1, Traf1, Dab2ip, Tank, Traf6, Mapkbp1, Capn3, Il1a, Il1b, Sirpa, Ddrgk1, Rbck1, Defb25, Cpne1, Cd40, Ccdc22, Pim2, Irak1, Ikbkg, Tab3, Eda2r, Eda, Btk, Mid2, Tlr7, Tnfsf10, Dhx36, Trim59, Tlr2, Ash1l, S100a13, S100a4, Otud7b, Lamtor5, Alpk1, Tifa, Bcl10, Cth, Ripk2, Map3k7, Ccl19, Ccl21a, Trim32, Tlr4, Tle1, Lurap1l, Ror1, Lurap1, Snip1, Zc…
regulation of neutrophil activation (GO:BP)	immediate_descending	0.962803	1.36098e-07	0.000176462	injury2	Spi1, Ptafr, Il16, Itgam, Bcr, Itgb2, Abr, Grn, Cd300a, Syk, Pram1, Plpp6
neuroinflammatory response (GO:BP)	immediate_descending	0.962783	1.36492e-07	0.000243475	injury1	Ptgs2, Psen2, Il1b, Cst7, Tlr2, Syt11, Tlr4, Jun, C1qa, Tnfrsf1b, Smo, Bpgm, Snca, Pparg, C5ar1, Tyrobp, Ctsc, Nupr1, Itgam, Ifngr1, Adora2a, Igf1, Lrp1, Tlr3, Cx3cl1, Plcg2, Agt, Itgb1, Clu, Casp1, Ldlr, Atm, Myo5a, Cx3cr1, Ulk4, Adcy1, Nr1d1, Grn, Sphk1, Nampt, Psen1, Adcy8, Lrrk2, Cd200r1, Cd200r4, Cd200, App, Ifngr2, Ager, Aif1, Ttbk1, Trem2, Dagla, Jak2, Il33
regulation of cell cell adhesion (GO:BP)	immediate_descending	0.962736	1.37439e-07	0.000176598	injury2	Zap70, Il1rl2, Nck2, Hspd1, Igfbp2, Ihh, Serpine2, Epb41l5, Cd55, Sox13, Ptprc, Abl2, Tnr, Rc3h1, Kifap3, Ildr2, F11r, Slamf1, Kif26b, Itpkb, Mia3, Dusp10, Hlx, Cd46, Prkcq, Il2ra, Bmi1, Nrarp, Fut7, Notch1, Ass1, Abl1, Rc3h2, Dpp4, Itga6, Itga4, Spi1, Ambra1, Mdk, Traf6, Cd44, Cd59b, Cd59a, Rasgrp1, B2m, Zc3h8, Il1a, Il1b, Sirpa, Prnp, Bmp2, Jag1, Sox12, Ccm2l, Itch, Src, Ada, Sdc4, Cebpb, Bmp7,…
monocyte pathway (BC)	immediate_descending	0.962679	1.38583e-07	0.000176886	injury2	Itga4, Cd44, Itgal, Itgam, Itgb2, Itgb1, Icam1, Pecam1
negative regulation of cell activation (GO:BP)	immediate_descending	0.962635	1.39465e-07	0.000176886	injury2	Ihh, Serpine2, Inpp5d, Rassf5, Rc3h1, Ildr2, Fcgr2b, Cd84, Hlx, Il2ra, Nrarp, Rc3h2, Spi1, Nr1h3, Mdk, Cd44, Tyro3, Mertk, Zc3h8, Prnp, Cst7, Itch, Sdc4, Cebpb, Zbtb46, Hmgb3, Btk, Pag1, Il2, Syt11, Zbtb7b, Tnfaip8l2, Ptpn22, Pde5a, Bank1, Ptger3, Lyn, Cnr1, Zc3h12a, Laptm5, Cnr2, Pla2g2f, Pla2g2d, Fgl2, Shh, Emilin1, Pdgfra, Glmn, Dtx1, Sh2b3, Rabgef1, Hspb1, Pdgfa, Gper1, Mad1l1, Flt3, Hmgb1, G…
regulation of cell death (GO:BP)	immediate_descending	0.962578	1.4064e-07	0.000177036	injury2	Rb1cc1, Sgk3, Cops5, Eya1, Tfap2b, Efhc1, Tmem14a, Npas2, Map4k4, Pou3f3, Fhl2, Nck2, Ercc5, Slc40a1, Slc39a10, Stk17b, Hspd1, Cflar, Casp8, Stradb, Creb1, Lancl1, Erbb4, Bard1, Fn1, Cxcr2, Tmbim1, Ihh, Atg9a, Scg2, Rhbdd1, Sp110, Sp100, Itm2c, Ncl, Ptma, Inpp5d, Ackr3, Twist2, Hdac4, Capn10, Bok, Ing5, Phlpp1, Bcl2, Vps4b, Gli2, Inhbb, Steap3, Cxcr4, Fcmr, Dyrk3, Rassf5, Fam72a, Pm20d1, Rab29, N…
regulation of extrinsic apoptotic signaling pathway via death domain receptors (GO:BP)	immediate_descending	0.962359	1.45163e-07	0.000243475	injury1	Cflar, Tmbim1, Sp100, Pea15a, Psen2, Atf3, Madd, Thbs1, Mal, Bcl2l1, Stk4, Ddx3x, Skil, Sfrp2, Bmpr1b, Faf1, Park7, Hgf, Rnf34, Serpine1, Raf1, Stx4a, Tnfrsf22, Tnfrsf23, Tnfaip3, Timp3, Sfrp1, Hmgb2, Hmox1, Nol3, Lgals3, Icam1, Fem1b, Faim, Gpx1, Rffl, Brca1, Tmc8, Stk3, Trps1, Faim2, Gsk3b, Pmaip1, Pten
response to tumor necrosis factor (GO:BP)	immediate_descending	0.962295	1.46511e-07	0.000243475	injury1	St18, Aff3, Stat1, Casp8, Pid1, Tnfrsf11a, Actr3, Dhx9, Aim2, Traf5, Ccdc3, Traf2, Endog, Traf1, Dab2ip, Tank, Nfe2l2, Traf6, Commd7, Cpne1, Cd40, Spata2, Birc7, Eda2r, Igbp1, Fabp4, Gba, Pias3, Hipk1, Npnt, Nfkb1, Gbp3, Ccl19, Ccl21a, Trim32, Rraga, Zc3h12a, Laptm5, Ube2k, Ccl24, Gper1, Tnfrsf1a, Ybx3, Zfp36, Actn4, Cebpa, Myod1, Cib1, Zfand6, Rps3, Smpd1, Ilk, Mapk3, Pycard, Traf3ip2, Foxo3, Li…
peptide biosynthetic process (GO:BP)	immediate_descending	0.962214	1.48222e-07	0.000243475	injury1	Mrpl15, Rpl7, Mrpl30, Eif5b, Rpl31, Cnot11, Mrps9, Nck2, Mars2, Bzw1, Eef1b2, Fastkd2, Rpl37a, Igfbp5, Farsb, Mrpl44, Ncl, Eif4e2, Gigyf2, Per2, Dars, Eif2d, Ppp1r15b, Btg2, Rgs2, Tpr, Dhx9, Gm2000, Mrps14, Rc3h1, Dars2, Mettl18, Uhmk1, Hnrnpu, Srp9, Iars2, Eprs, Vim, Dnajc1, Dph7, Mrpl41, Inpp5e, Rpl7a, Rxra, Mrps2, Tsc1, Trub2, Gle1, Exosc2, Rpl12, Mrrf, Rc3h2, Rpl35, Mettl5, Nfe2l2, Zc3h15, Ce…
apc c cdc20 mediated degradation of cyclin b (REACT)	immediate_descending	0.962181	1.48921e-07	0.000243475	injury1	Anapc2, Anapc1, Ube2c, Gm11808, Cdc26, Cdc20, Anapc4, Anapc7, Anapc5, Ubc, Ube2s, Anapc15, Anapc16, Cdk1, Ube2d1, Cdc16, Uba52, Anapc10, Ube2e1, Rps27a, Ubb, Cdc27, Anapc11, Ccnb1, Cdc23
cellular response to interleukin 1 (GO:BP)	immediate_descending	0.962106	1.50537e-07	0.000243475	injury1	St18, Il1r2, Il1r1, Fn1, Rc3h1, Dab2ip, Tank, Traf6, Il1b, Sirpa, Plcb1, Cd40, Cebpb, Zbp1, Rbmx, Irak1, Nfkb1, Ccl19, Ccl21a, Zc3h12a, Tnip2, Ccl24, Serpine1, Irak2, Saa3, Mapk3, Pycard, Tollip, Cactin, Irak3, Map2k7, Ccl25, Ikbkb, Upf1, Otud4, Mylk3, Ccl22, Cx3cl1, Ccl17, Usp10, Tirap, Rora, Adamts7, Hyal2, Hyal1, Hyal3, Myd88, Vrk2, Irf1, Ccl2, Ccl7, Ccl12, Ccl8, Ccl5, Ccl9, Ccl6, Ccl3, Ccl4, …
gliogenesis (GO:BP)	immediate_descending	0.962038	1.52011e-07	0.000186025	injury2	Col3a1, Nab1, Creb1, Fn1, Cdk5r2, Epha4, Serpine2, Dner, Gpc1, Dbi, Actr3, Cxcr4, Srgap2, Slc45a3, Cntn2, Sox13, Gpr37l1, Crb1, Abl2, Myoc, Ndufs2, Ncstn, Kcnj10, Dusp10, Tgfb2, Vim, Grin1, Abca2, Notch1, Abl1, Lamc3, Dab2ip, Ttc21b, Lrp2, Dlx1, Dlx2, Ptprj, Ckap5, Mdk, Pax6, Spint1, Mal, Il1b, Ptpra, Bmp2, Nkx2-2, Nkx2-2os, Dusp15, E2f1, Mmp24, B4galt5, Cul4b, Mecp2, Dmd, Med12, Nlgn3, Plp1, Dcx…
epithelium development (GO:BP)	immediate_descending	0.962034	1.52082e-07	0.000243475	injury1	Sox17, Sulf1, Eya1, Rdh10, Tfap2b, Gsta3, Rab23, Sema4c, Slc9a4, Pou3f3, Slc40a1, Tmeff2, Stat1, Casp8, Fzd7, Bmpr2, Abi2, Klf7, Creb1, Fzd5, Erbb4, Mreg, Igfbp5, Cxcr2, Wnt6, Wnt10a, Ihh, Epha4, Serpine2, Traf3ip1, Bcl2, Clasp1, Tfcp2l1, Gli2, Epb41l5, Dbi, Cxcr4, Ren1, Kdm5b, Cfh, Ptgs2, Lamc1, Abl2, Gorab, Gpr161, Pbx1, F11r, Vangl2, Tagln2, Opn3, Kif26b, Psen2, Enah, Dusp10, Tgfb2, Prox1, Irf…
myc targets v1 (HM)	immediate_descending	0.961933	1.54292e-07	0.000243475	injury1	Cops5, Hspd1, Hspe1, Orc2, Eef1b2, Psmd1, Ddx18, Mcm6, Hnrnpu, Eprs, Psmd14, Ssb, Hnrnpa3, Eif3j1, Dut, Stard7, Nop56, Pcna, Snrpb2, Eif2s2, Psma7, Hprt, Vbp1, Pgk1, Cstf2, Prdx4, Prps2, Ccna2, Hdgf, Cct3, Ilf2, Mrpl9, Eif4e, Ncbp1, Rad23b, Pole3, Rps6, Usp1, Cdc20, Ctps, Pabpc4, Psmb2, Hnrnpr, Srm, Tardbp, Rpl22, Tyms, Cad, Ppm1g, Dhx15, Hnrnpd, Rplp0, Rpl6, Ran, Eif4h, Mcm7, Eif3b, Aimp2, Ssbp1…
macrophage activation (GO:BP)	immediate_descending	0.961913	1.54737e-07	0.000243475	injury1	Hspd1, Slc11a1, Pla2g4a, Cd84, Nmi, Stk39, Nr1h3, Thbs1, Cst7, Lbp, Tlr2, Cd1d1, Syt11, Tlr4, Jun, C1qa, Pla2g5, Tnip2, Tlr1, Tlr6, Hmgb1, Snca, Dysf, Foxp1, Pparg, C5ar1, Tyrobp, Cebpa, Crtc3, Ctsc, Il4ra, Itgam, Ifngr1, Sbno2, Mfhas1, Slc7a2, Tlr3, Jund, Cx3cl1, Kars, Plcg2, Wnt5a, Clu, Casp1, Ldlr, Atm, Rora, Cx3cr1, Pla2g3, Havcr2, Shpk, Myo18a, Lgals9, Nr1d1, Wnk4, Ifi35, Tmem106a, Grn, Sphk…
regulation of peptidase activity (GO:BP)	immediate_descending	0.961896	1.5511e-07	0.000243475	injury1	St18, Pi15, Stat1, Hspd1, Cflar, Casp8, Epha4, Serpine2, Col4a3, Bok, Serpinb8, Fcmr, Ptgs2, Serpinc1, Fasl, Ncstn, Aim2, Ifi204, Itih2, Itih5, Grin1, Card9, Gsn, Crb2, Acvr1c, Tank, Tfpi, Serping1, Mtch2, Cd44, Thbs1, Spint1, Usp50, Bcl2l11, Avp, Ddrgk1, Cst3, Cst7, Csnk2a1, Src, Wfdc12, Slpi, Wfdc2, Wfdc3, Mmp9, Birc7, Ddx3x, Timp1, Xiap, Gpc3, Bcap31, Renbp, Igbp1, Rps6ka3, Tnfsf10, Sox2, Siah…
large ribosomal subunit (GO:CC)	immediate_descending	0.961884	1.55374e-07	0.000243475	injury1	Mrpl15, Rpl7, Mrpl30, Rpl31, Rpl37a, Mrpl44, Mterf4, Mrpl41, Rpl7a, Rpl12, Rpl35, Rpl39, Rpl10, Rpl36a, Mrpl47, Gm6525, Mrpl24, Mrpl9, Rpl34, Mrpl50, Mrpl37, Nsun4, Zcchc17, Rpl11, Rpl22, Mrpl20, Mrpl33, Rpl9, Mrpl1, Rpl5, Rplp0, Rpl6, Rpl21, Malsu1, Mrpl35, Mrpl19, Mrpl53, Rpl32, Mrpl51, Rpl28, Rpl13a, Rpl18, Mrpl46, Mrpl48, Mrpl17, Rpl27a, Ndufab1, Rplp2, Mrpl23, Rps12, Mrpl54, Mrpl42, Rpl41, U…
autolysosome (GO:CC)	immediate_descending	0.961863	1.55847e-07	0.000243475	injury1	Map1lc3a, Lamp2, Ftl1, Cln3, Lamp1, Map1lc3b, Ncoa4, Irgm1, Sqstm1, Plekhm1, Gaa, Lrrk2, Pik3c3, Fth1
mitotic cell cycle process (GO:BP)	immediate_descending	0.961854	1.56035e-07	0.000243475	injury1	Rrs1, Eya1, Mcm3, Efhc1, Mitd1, Nabp1, Hecw2, Bard1, Ctdsp1, Usp37, Obsl1, Cul3, Dis3l2, Gigyf2, Bcl2, Vps4b, Clasp1, Mcm6, Cdk18, Kif14, Cdc73, Tpr, Pbx1, Nuf2, Ddr2, Hnrnpu, Sde2, Cenpf, Nsl1, Dtl, Nek2, Prkcq, Hacd1, Mastl, Anapc2, Sapcd2, Fbxw5, Nacc2, Gpsm1, Golga2, Nek6, Ppp6c, Cacnb4, Acvr1, Spc25, Atf2, Ckap5, Ambra1, Dgkz, Pax6, Kif18a, Aven, Bub1b, Knstrn, Rad51, Zfyve19, Ino80, Nusap1,…
cell redox homeostasis (GO:BP)	immediate_descending	0.961848	1.56169e-07	0.000243475	injury1	Prdx6, Nfe2l2, Slc2a10, Prdx4, Txn1, Prdx1, Krit1, Txnrd3, Egln2, Glrx3, Txnrd1, Ddit3, Gsr, Prdx2, Apex1, Gclc, Gpx1, Git1, Nfe2l1, Nnt, Dld, Txn2, Txnrd2, Prdx5, Prdx3
regulation of substrate adhesion dependent cell spreading (GO:BP)	immediate_descending	0.961797	1.57317e-07	0.000243475	injury1	Arpc2, Myoc, Abl1, Mdk, Prex1, Cass4, Flna, Postn, S100a10, Ap1ar, Tesk1, Cdc42, Rcc2, Pdpn, Hpse, Coro1c, Rac1, Braf, Myadm, Actn4, Cib1, Ilk, Dock1, Lims1, Calr, Bcar1, Nrp1, Fermt2, Dock5, Dmtn, Dnm2, Apoa1, Cspg5, C1qbp, Crk, Itgb3, Unc13d, P4hb, Rac3, Rreb1, Nedd9, Dbn1, Itgb1bp1, Dab2, Enpp2, Has2, Ptk2, Triobp, Fbln1, Crkl, St6gal1, Efna5, Lims2, Spry4, Kank1
t cell selection (GO:BP)	immediate_descending	0.96179	1.57467e-07	0.000189438	injury2	Zap70, Bcl2, Ptprc, Ly9, Slamf6, Itpkb, Otud5, Cd1d1, Il6ra, Tox, Mtor, Shh, Braf, Loxl3, Cd4, Tgfb1, Atg5, Stk11, Stat6, Il23a, Il15, Cyld, Cd3d, Rhoa, Dock2, Mink1, Stat3, Gli3, Irf4, Syk, Ctsl, Batf, Bcl11b, Jag2, H2-Dma, Srf, Cd74, Ptpn2, Fas
positive regulation of gliogenesis (GO:BP)	immediate_descending	0.961746	1.58464e-07	0.000243475	injury1	Serpine2, Actr3, Cxcr4, Vim, Notch1, Lrp2, Mdk, Spint1, Il1b, Ptpra, Bmp2, Nkx2-2, Nkx2-2os, E2f1, Mecp2, Prkci, Tlr2, Lyn, Ufl1, Bag1, Hdac1, Tnfrsf1b, Mtor, Trp73, Rheb, Shh, Gsx2, Ppp1cc, Flt1, Ptprz1, Ptn, Pparg, Ntf3, Kras, Tgfb1, Mag, Tenm4, Nkx6-2, Hdac2, Egr2, Zfp365, Igf1, Nrg1, Vegfc, Il34, Slc7a5, Zfp488, Prmt5, Trf, Dag1, Lif, Rtn4, Gjc2, Rnf112, Ntn1, Aspa, Nog, Gfap, Atxn1, Il6st, I…
prion pathway (BC)	immediate_descending	0.961739	1.58619e-07	0.000189894	injury2	Bcl2, Lamc1, Hspa5, Nfe2l2, Prnp, Dnajb6, Aplp1, Rpsa, Gfap, Lama1
apoptotic signaling pathway (GO:BP)	immediate_descending	0.961681	1.59924e-07	0.000243475	injury1	Rb1cc1, Sgk3, Eya1, Tmem14a, Nck2, Cflar, Casp8, Stradb, Tmbim1, Scg2, Mff, Sp100, Itm2c, Ackr3, Stk25, Bok, Ing5, Bcl2, Inhbb, Steap3, Fcmr, Ikbke, Mdm4, Phlda3, Ptprc, Ptgs2, Ivns1abp, Fasl, Dedd, Pea15a, Ifi204, Psen2, Parp1, Trp53bp2, Tgfb2, Atf3, G0s2, Bmi1, Traf2, Nacc2, Dbh, Lcn2, Traf1, Dab2ip, Nr4a2, Acvr1, Dapl1, Itga6, Pdk1, Atf2, Nfe2l2, Prkra, Zfp385b, Dnajc10, Itgav, Mtch2, Ndufs3, …
structural constituent of cytoskeleton (GO:MF)	immediate_descending	0.961537	1.63213e-07	0.000243475	injury1	Arpc2, Tuba4a, Des, Actr3, Tnnt2, Arpc5, Vim, Tubb4b, Odf2, Ttn, Mybpc3, Pls3, Lmna, Lor, Tpm2, Tln1, Crocc, Add1, Arpc3, Actb, Arpc1b, Add2, Arpc4, Tuba8, Synm, Tube1, Ank3, Lmnb2, Mybpc1, Myom2, Tubb3, Nefm, Nefl, Tpm1, Tln2, Nefh, Camk2b, Actr2, Sptbn1, Tubd1, Tubg1, Tubg2, Gfap, Actg1, Tubb2a, Tubb2b, Sptb, Plec, Tuba1b, Tuba1a, Tuba1c, Prph, Tubb5, Tubb4a, Epb41l3, Myom1, Lmnb1, Tubb6, Ina, …
positive regulation of multicellular organismal process (GO:BP)	immediate_descending	0.961527	1.63431e-07	0.000191452	injury2	Oprk1, Sulf1, Ncoa2, Stau2, Ly96, Rims1, Adgrb3, Arid5a, Zap70, Pdcl3, Npas2, Il1r1, Il1rl2, Stat1, Hspd1, Casp8, Bmpr2, Creb1, Fzd5, Acadl, Erbb4, Fn1, Xrcc5, Cxcr2, Tmbim1, Slc11a1, Vil1, Wnt6, Ihh, Obsl1, Epha4, Serpine2, Ncl, Nppc, Inpp5d, Per2, Hdac4, Stk25, Tnfrsf11a, Bcl2, Inhbb, Actr3, Cxcr4, Cd55, Mapkapk2, Avpr1b, Rab7b, Sox13, Chil1, Adipor1, Kdm5b, Cacna1s, Ptprc, Dennd1b, Aspm, Rgs2,…
cell cycle checkpoints (REACT)	immediate_descending	0.961481	1.64493e-07	0.000243475	injury1	Mcm3, Orc2, Bard1, Psmd1, Clasp1, Mcm6, Mdm4, Cenpl, Nuf2, Exo1, Ahctf1, Cenpf, Nsl1, Ppp2r5a, Mcm10, Anapc2, Psmd5, Psmb7, Orc4, Psmd14, Spc25, Dync1i2, Nup160, Psmc3, Ckap5, Kif18a, Bub1b, Trp53bp1, Bub1, Anapc1, Mcm8, Psmf1, Mapre1, Phf20, Dsn1, Ywhab, Ube2c, Psma7, Brcc3, Cenpi, Psmd10, Ccna2, Ccna1, Pmf1, Rps27, Psmb4, Psmd4, Psma5, Cenpe, Gm11808, Ccne2, Nbn, Orc3, Cdc26, Itgb3bp, Kif2c, Cd…
positive regulation of mitotic cell cycle (GO:BP)	immediate_descending	0.961477	1.64605e-07	0.000243475	injury1	Cul3, Vps4b, Pbx1, Ddr2, Dtl, Abl1, Meis2, Ttl, Cdc25b, Plcb1, Ube2c, Dynlt3, Ddx3x, Cul4b, Mecp2, Plrg1, Sass6, Camk2d, Larp7, Cenpe, Eif4e, Pkn2, Shb, Anp32b, Stil, Tal1, Lsm10, Rcc2, Dbf4, Kmt2e, Smarcd3, Ankrd17, Cdc7, Ptpn11, Anapc7, Anapc5, Mepce, Mblac1, Mad1l1, Hmgb1, Brca2, Asns, Phb2, Kcna5, Ccnd2, Tgfb1, Rrm1, Ccnd1, Fbxo5, Stox1, Cdk1, Mdm2, Cdk4, Cul4a, Cdc16, Fgfr1, Eif4ebp1, Cdt1, …
spinal cord injury (WP)	immediate_descending	0.961474	1.64656e-07	0.000243475	injury1	Il1r1, Epha4, Btg2, Fcgr2b, Plxna2, Vim, Grin1, Hc, Bdnf, Il1a, Il1b, Pdyn, Ptpra, Fkbp1a, E2f1, Mmp9, E2f5, Il2, Bcan, Rhoc, Ppp3ca, Tlr4, Pla2g5, Slit2, Cxcl1, Cxcl10, Nos1, Ptprz1, Gadd45a, Tacr1, Pirb, Tgfb1, Zfp36, Mag, Klk8, Rgma, Acan, Xylt1, Mapk3, Ccnd1, Arg1, Gja1, Cdk1, Chst11, Cdk2, Efnb2, Tnfsf13b, Col4a1, Casp3, Ncan, Ltb4r1, Rb1, Icam1, Cspg4, Rhoa, Ccr2, Rtn4, Slit3, Ccng1, Ntn1, …
positive regulation of macrophage fusion (GO:BP)	immediate_descending	0.961435	1.65578e-07	0.000192589	injury2	Tyrobp, Adam9, Dcstamp, Trem2
positive regulation of jnk cascade (GO:BP)	abrupt_descending	0.961377	1.66938e-07	0.000243475	injury1	Rb1cc1, Map4k4, Fcgr2b, Slamf1, Traf5, Traf2, Card9, Traf1, Dab2ip, Dusp19, Mapk8ip1, Traf6, Rasgrp1, Mapkbp1, Il1a, Il1b, Rassf2, Plcb1, Birc7, Eda2r, Tnik, Ripk2, Map3k7, Ankrd6, Ccl19, Ccl21a, Tlr4, Cdc42, Trpv4, Taok3, Hmgb1, Wnt16, Hipk2, Mturn, Nod1, Gadd45a, Wnt7a, Ltbr, Map3k10, Taok2, Pycard, Hras, Map3k5, Tpd52l1, Edar, Sh3rf3, Gadd45b, Map2k7, Mfhas1, Tlr3, Sh3rf1, Nod2, Wnt5a, Tnfrsf1…
protein stabilization (GO:BP)	immediate_descending	0.961335	1.67924e-07	0.00019303	injury2	Sox17, Bag2, Pdcl3, Hspd1, Sumo1, Creb1, Epha4, Rab3gap1, Ipo9, Atp1b1, Apoa2, Pex19, Dnlz, Sec16a, Tsc1, Stxbp1, Prkra, Nckap1, Ctnnd1, Trim44, Chp1, Hypk, Rassf2, Mcm8, Stk4, Usp27x, Pim2, Usp9x, Lamp2, Hcfc1, Flna, Tbl1x, Taf9b, Usp13, Naa15, Pfn2, Mfsd1, Pdcd10, Fbxw7, Cct3, Glmp, Efna1, Ank2, Usp33, Bag1, Plpp3, Tspan1, P3h1, Stx12, Rpl11, Pink1, Mul1, Otud3, Park7, Per3, Dvl1, Tnip2, Wfs1, …
leukocyte activation involved in inflammatory response (GO:BP)	immediate_descending	0.961319	1.683e-07	0.000243475	injury1	Cst7, Tlr2, Syt11, Tlr4, Jun, C1qa, Snca, Pparg, C5ar1, Tyrobp, Ctsc, Itgam, Ifngr1, Enpp1, Traf3ip2, Tlr3, Cx3cl1, Clu, Casp1, Ldlr, Atm, Myd88, Cx3cr1, Nr1d1, Grn, Sphk1, Nampt, Lrrk2, App, Ifngr2, Ager, Aif1, Ttbk1, Trem2, Jak2, Il33
ribosome biogenesis (GO:BP)	immediate_descending	0.961237	1.70245e-07	0.000243475	injury1	Rrs1, Rpl7, Imp4, Wdr75, Nop58, Wdr12, Fastkd2, Xrcc5, Utp14b, Ncl, Mterf4, Nifk, Ddx18, Ipo9, Rnasel, Glul, Mettl18, Tfb2m, Nvl, Rrp15, Rpp38, Surf6, Rpl7a, Rexo4, Mrps2, Tsc1, Ddx31, Exosc2, Rpl35, Mettl5, Nat10, Mettl15, Nop10, Rpusd2, Nop56, Esf1, Eif6, Ddx27, Rps21, Suv39h1, Ddx3x, Cul4b, Utp14a, Rpl10, Dkc1, Las1l, Pin4, Trmt2b, Gnl3l, Tsr2, Exosc9, Exosc8, Eif2a, Nmd3, Isg20l2, Gpatch4, Rp…
rrna processing (GO:BP)	immediate_descending	0.961196	1.71208e-07	0.000243475	injury1	Rrs1, Rpl7, Imp4, Wdr75, Wdr12, Utp14b, Ncl, Mterf4, Nifk, Ddx18, Rnasel, Mettl18, Tfb2m, Nvl, Rrp15, Rpp38, Rpl7a, Rexo4, Exosc2, Rpl35, Mettl5, Nat10, Mettl15, Nop10, Rpusd2, Esf1, Eif6, Ddx27, Rps21, Suv39h1, Utp14a, Dkc1, Las1l, Pin4, Trmt2b, Tsr2, Exosc9, Exosc8, Rps27, Wdr3, Gar1, Znhit6, Rpf1, Chd7, Mdn1, Nol6, Exosc3, Rps6, Nsun4, Rps8, Eri3, Ebna1bp2, Ythdf2, Rpl11, Mrto4, Exosc10, Nol9,…
hemostasis (REACT)	immediate_descending	0.961176	1.71702e-07	0.000243475	injury1	Fn1, Aamp, Tuba4a, Serpine2, Dock10, Inpp5d, Dgkd, Spp2, Gpc1, Kif1a, Serpinb8, Atp2b4, Cyb5r1, Kif21b, Pla2g4a, Qsox1, Serpinc1, Kifap3, F5, Fcer1g, F11r, Cd48, Cd84, Tagln2, Kif26b, Sccpdh, H3f3a, Lefty2, Lefty1, Tgfb2, Ppp2r5a, Prkcq, Apbb1ip, Tor4a, Tubb4b, Vav2, Grb14, Rapgef4, Ola1, Pde11a, Itga4, Pde1a, Itgav, Tfpi, Serping1, P2rx3, Dgkz, Phf21a, Cd44, Kif18a, Rasgrp1, Thbs1, Adra2b, Mertk…
gap junction trafficking and regulation (REACT)	immediate_descending	0.961167	1.71919e-07	0.000195088	injury2	Tuba4a, Tubb4b, Dnm1, Gjd2, Src, Gjb1, Clta, Gja4, Actb, Tuba8, Tjp1, Gja1, Tubb3, Gjb2, Gjb6, Dnm2, Myo6, Gjc2, Cltc, Gjc1, Actg1, Tubb2a, Tubb2b, Cltb, Dab2, Tuba1b, Tuba1a, Tuba1c, Ap2m1, Tubb4a, Tubb6
regulation of myeloid cell differentiation (GO:BP)	immediate_descending	0.961159	1.72099e-07	0.000195088	injury2	Smap1, Stat1, Casp8, Creb1, Inpp5d, Twist2, Rab7b, Cdc73, Itpkb, Acvr2a, Tnfaip6, Ypel4, Spi1, Traf6, Lmo2, Meis2, B2m, Fbn1, Rassf2, Jag1, Eif6, Mafb, L3mbtl1, Cebpb, Fam210b, Gnas, Zbtb46, Tfe3, Hmgb3, Car2, Fbxw7, Hax1, Pias3, Notch2, Cd101, Rbm15, Csf1, Lef1, Slc9b2, Ppp3ca, Lyn, Tmem64, Jun, Tal1, Mpl, Csf3r, Pithd1, Kdm1a, C1qc, Mtor, Ctnnbip1, Prdm16, Isg15, Cdk6, Lrrc17, Fgfr3, Tesc, Hmgb…
regulation of t cell activation (GO:BP)	immediate_descending	0.961128	1.72861e-07	0.000243475	injury1	Zap70, Il1rl2, Nck2, Hspd1, Igfbp2, Ihh, Cd55, Sox13, Ptprc, Rc3h1, Ildr2, Slamf1, Itpkb, Dusp10, Hlx, Cd46, Prkcq, Il2ra, Bmi1, Nrarp, Abl1, Rc3h2, Dpp4, Ambra1, Mdk, Mapk8ip1, Traf6, Cd44, Cd59b, Cd59a, Rasgrp1, B2m, Zc3h8, Il1a, Il1b, Sirpa, Prnp, Sox12, Itch, Ada, Sdc4, Cebpb, Adrm1, Nkap, Sash3, Efnb1, Il2rg, Il7, Pag1, Actl6a, Il2, Il12a, Cd1d1, Zbtb7b, Rorc, Tnfaip8l2, Ptpn22, Vcam1, Pde5a…
type iii intermediate filament (GO:CC)	immediate_descending	0.961031	1.75192e-07	0.000243475	injury1	Dst, Des, Vim, Upp2, Prph, Vmac, Fer
macrophage differentiation (GO:BP)	immediate_descending	0.96102	1.75477e-07	0.000243475	injury1	Casp8, Spi1, Plcb1, Zbtb46, Gab3, Tlr2, Gba, Tspan2, Csf1, C1qc, Eif2ak1, Gata2, Cd4, Tgfb1, Cebpa, Calca, Itgam, Fadd, Enpp1, L3mbtl3, Sirt1, Il15, Il34, Bmp4, Rb1, Lif, Thoc5, Prkca, Ripk1, Ror2, Asxl2, Id2, Trib1, Hsf1, Nrros, Hcls1, App, Vegfa, Csf1r, Ptpn2
toll like receptor cascades (REACT)	immediate_descending	0.960968	1.76748e-07	0.000243475	injury1	Ly96, Casp8, Creb1, Ptpn4, Mapkapk2, Ikbke, Dnm3, Traf2, Dnm1, Tank, Atf2, Traf6, Lbp, Ube2v1, Irak1, Ikbkg, Tab3, Rps6ka3, Tlr7, Tlr2, S100a1, S100a8, S100a9, Ctsk, Ctss, Alpk1, Tifa, Ube2d3, Nfkb1, Gm11808, Ripk2, Map3k7, Tlr4, Jun, Rps6ka1, Cd36, Tnip2, Tlr1, Tlr6, Mapk10, Ptpn11, Ubc, Hmgb1, Cul1, Nod1, Rbsn, Irak2, Usp18, Nfkbib, Vrk3, Irf3, Mapk3, Itgam, Irf7, Fadd, Tab2, Ube2d1, S100b, Itg…
positive regulation of neuron death (GO:BP)	immediate_descending	0.960957	1.77028e-07	0.000243475	injury1	Tfap2b, Casp8, Hdac4, Adora1, Ncf2, Fasl, Ddr2, Fcgr2b, Parp1, Trp53bp2, Capn2, Tgfb2, Optn, Abl1, Lcn2, Atf2, Rapsn, Bcl2l11, Il1b, Prnp, Mybl2, Ctsz, Elk1, Aifm1, Pak3, Fbxw7, Mcl1, Casp6, Epha7, Musk, Tlr4, Jun, Pcsk9, Ptprf, C1qa, Cdc42, Casp9, Mtor, Agrn, Srpk2, Cdk5, Fgfr3, Tlr6, Rest, Ssh1, Nos1, Hrk, Fis1, Aimp2, Tac1, Ptprz1, Casp2, Zfp746, Snca, Tnfrsf1a, Grin2b, Ube2m, Bbc3, Apoe, Grik…
regulation of cell adhesion (GO:BP)	immediate_descending	0.9608	1.80912e-07	0.000247391	injury1	Zap70, Map4k4, Il1rl2, Nck2, Hspd1, Fzd7, Fn1, Igfbp2, Arpc2, Ihh, Epha4, Serpine2, Bcl2, Clasp1, Epb41l5, Cxcr4, Cd55, Sox13, Kif14, Ptprc, Lamc1, Abl2, Tnr, Rc3h1, Myoc, Kifap3, Ildr2, F11r, Slamf1, Kif26b, Itpkb, Mia3, Dusp10, Hlx, Tgfb2, Plxna2, Cd46, Prkcq, Il2ra, Rsu1, Hacd1, Bmi1, Apbb1ip, Nrarp, Fut7, Notch1, Tsc1, Ass1, Abl1, Gsn, Rc3h2, Cytip, Dpp4, Itga6, Itga4, Itgav, Ptprj, Spi1, Amb…
rho gtpases activate iqgaps (REACT)	immediate_descending	0.960792	1.81119e-07	0.000201002	injury2	Tuba4a, Tubb4b, Iqgap3, Cdc42, Clip1, Actb, Rac1, Tuba8, Calm3, Iqgap1, Tubb3, Ctnnb1, Actg1, Tubb2a, Tubb2b, Iqgap2, Calm1, Tuba1b, Tuba1a, Tuba1c, Tubb4a, Calm2, Ctnna1, Tubb6, Men1
basement membrane (GO:CC)	immediate_descending	0.96078	1.81412e-07	0.000201002	injury2	Col9a1, Tmeff2, Fn1, Col4a4, Col4a3, Lad1, Hmcn1, Lamc2, Lamc1, Tgfb2, Lamb3, Entpd2, Col5a1, Ntng2, Hmcn2, Lamc3, Itga6, Fbn1, Atrn, Cst3, Lama5, Col9a3, Cask, Timp1, Col4a6, Col4a5, Egfl6, Frem2, Ntng1, Npnt, Col15a1, Tnc, Megf9, Frem1, P3h1, Col8a2, Hspg2, Vwa1, Agrn, Fras1, Ache, Ptn, Nphs1, Ntn5, Acan, Cd151, Lama2, Lama4, Col18a1, Timp3, Ntn4, Col4a1, Col4a2, Cfdp1, Itgb1, Nid2, Mmrn2, Ang,…
negative regulation of peptidase activity (GO:BP)	immediate_descending	0.960721	1.82898e-07	0.000201407	injury2	Pi15, Cflar, Serpine2, Serpinb8, Fcmr, Ptgs2, Serpinc1, Ifi204, Itih2, Itih5, Crb2, Tfpi, Serping1, Cd44, Thbs1, Spint1, Avp, Cst3, Cst7, Csnk2a1, Src, Wfdc12, Slpi, Wfdc2, Wfdc3, Mmp9, Birc7, Ddx3x, Timp1, Xiap, Gpc3, Renbp, Igbp1, Rps6ka3, Siah2, Lxn, Serpini1, Sfrp2, Ecm1, Ngf, Lamtor5, Reck, Klf4, Caap1, Dhcr24, Sfn, Rps6ka1, Park7, Hgf, Dnajb6, Htt, Triap1, Pebp1, Rnf34, Por, Serpine1, Ints1…
apoptotic execution phase (REACT)	immediate_descending	0.960681	1.83909e-07	0.000247679	injury1	Casp8, Prkcq, Vim, Sptan1, Sh3glb2, Gsn, Stk26, Bcap31, Bmx, Lmna, Casp6, Clspn, Dffa, Dffb, Add1, Hmgb1, Gas2, Tjp1, Fnta, Casp3, Hmgb2, Prkcd, Acin1, Stk24, Birc2, Ctnnb1, Kpnb1, Mapt, Dsp, Ocln, Ptk2, Plec, H1f0, Dnm1l, Kpna1, Satb1, Rock1, Dsg2, Apc, Lmnb1, Tjp2, Casp7
leukocyte migration (GO:BP)	immediate_descending	0.960662	1.84401e-07	0.000247679	injury1	Il1r1, Pikfyve, Cxcr2, Scg2, Prss56, Gpr35, Adora1, Fcgr3, Fcer1g, F11r, Slamf1, Slamf9, Mia3, Cd34, Camk1d, Fut7, Dbh, Hc, Tnfaip6, Dpp4, Stk39, Itga6, Itga4, Ptprj, Spi1, Mdk, Grem1, Thbs1, Il1a, Il1b, Sirpa, Plcb1, Defb25, Lbp, Ada, Mmp9, Prex1, Edn3, Cd99l2, Mpp1, Msn, Mospd2, Cyp7b1, P2ry12, Il12a, Tlr2, Gba, S100a8, S100a9, Ecm1, Ptpn22, Adora3, Csf1, Vav3, S1pr1, Vcam1, Aimp1, Ptger3, Lyn,…
polysome (GO:CC)	immediate_descending	0.960633	1.85129e-07	0.000247679	injury1	Rpl7, Rpl31, Hdlbp, Dhx9, Upf2, Vim, Rpl7a, Eif2ak4, Rps21, Rpl39, Fmr1, Vbp1, Rps4x, Rpl36a, Fxr1, Rps6, Elavl4, Ago1, Rpl11, Cpeb2, Msi1, Rpl6, Atxn2, Rpl32, Rpl18, Rps3, Fus, H19, Epm2a, Rwdd1, Dazap1, Eef2, Rpl41, Rps26, Rpl18a, Calr, Naa30, Rps25, Larp6, Rpl29, Drg1, Pnpt1, Larp1, Myh10, Naa38, Fxr2, Ybx2, Nufip2, Msi2, Rpl19, Rpl38, Unk, Larp4b, Naa35, Rps23, Btf3, Psma6, Rps29, Rpl36al, Rp…
regulation of megakaryocyte differentiation (GO:BP)	immediate_descending	0.960454	1.89753e-07	0.000251129	injury1	Rab7b, Eif6, L3mbtl1, Rbm15, Pithd1, Kdm1a, Tesc, Cnot4, Mturn, Gata2, Prmt1, Cib1, Hmgb2, Mef2c, Scin, Rcor1, Thpo, Gabpa, Lox
comp pathway (BC)	immediate_descending	0.9604	1.91158e-07	0.000206891	injury2	Hc, C1qb, C1qa, Masp2, Vps33a, C1ra, C1s1, C4b, C2, C3
regulation of defense response (GO:BP)	immediate_descending	0.960201	1.96413e-07	0.000257504	injury1	Npas2, Il1r1, Il1rl2, Stat1, Hspd1, Casp8, Xrcc5, Traf3ip1, Tnfrsf11a, Ikbke, Adora1, Cfh, Pla2g4a, Ptgs2, Dhx9, Fcgr2b, Fcgr3, Fcer1g, Slamf6, Aim2, Ifi204, Mndal, Ifi203, Susd4, Dusp10, Optn, Il2ra, Fut7, Card9, Ptges, Lrsam1, Nmi, Tnfaip6, Dpp4, Stk39, Nfe2l2, Calcrl, Serping1, Celf1, Spi1, Nr1h3, Mdk, Trim44, Cd44, Rasgrp1, Eif2ak4, Tyro3, Mapkbp1, Il1b, Mavs, Polr3f, Cst7, Abhd12, Zcchc3, It…
myeloid leukocyte activation (GO:BP)	immediate_descending	0.960174	1.97131e-07	0.000211289	injury2	Hspd1, Pikfyve, Fn1, Cxcr2, Slc11a1, Nppc, Pla2g4a, Fcgr2b, Fcgr4, Fcgr3, Fcer1g, Cd48, Slamf1, Cd84, Batf3, Ptgds, Stxbp1, Nmi, Stk39, Spi1, Nr1h3, Traf6, Rasgrp1, Thbs1, Snap23, Stard7, Cst7, Lbp, Tlr2, Cd1d1, Syt11, Notch2, Adora3, Bcl10, Lyn, Cnr1, Nr4a3, Tlr4, Jun, Ptafr, Cnr2, C1qa, Pla2g5, Nppa, Kmt2e, Tnip2, Rbpj, Tlr1, Tlr6, Rhoh, Kit, Anxa3, Crlf2, Rabgef1, Lat2, Hmgb1, Cftr, Gimap5, Np…
cellular senescence (REACT)	immediate_descending	0.960135	1.98204e-07	0.000257504	injury1	Map4k4, Mapkapk2, Mdm4, Ehmt1, Anapc2, Anapc1, Id1, Ube2c, Cebpb, Rps6ka3, Rbbp7, Tnik, Ccna2, Ccna1, Gm11808, Ccne2, Nbn, Txn1, Cdc26, Cdkn2b, Jun, Rbbp4, Rps6ka1, Cdk6, Anapc4, Mapk10, Ep400, Mapkapk5, Anapc7, Anapc5, Ubc, Ezh2, Cdkn1b, Ube2s, Erf, Ccne1, Eed, Anapc15, Mapk3, Map3k5, Asf1a, Anapc16, Ube2d1, Cabin1, Fzr1, Mdm2, Cdk4, Cdk2, Map2k7, Cdc16, Uba52, Anapc10, Ube2e1, Mapk8, Rb1, Mre11…
phagocytic vesicle (GO:CC)	immediate_descending	0.960133	1.98241e-07	0.000257504	injury1	Rab23, Pikfyve, Slc11a1, Srgap2, Rab7b, Stx6, Vamp4, Slamf1, Vim, Rapgef1, Stxbp1, Rab14, Gsn, Zdhhc5, Ambra1, B2m, Kif16b, Rab22a, Was, Cybb, Lamp2, Rab9b, Rab9, Tlr7, Syt11, Ctss, Rap1a, Stxbp3, Unc13b, Abca1, Stx12, Cdc42, Pla2g5, Mtor, Vamp3, Tlr1, Anxa3, Zyx, Nod1, Vamp8, Capg, Rab11fip5, Rab43, Rab7, Sec61a1, Rab38, Uvrag, Coro1a, Stx4a, Adam8, Rab32, Stx11, Snx3, Appl2, Stxbp2, Rab20, Lamp…
positive regulation of cell cell adhesion (GO:BP)	immediate_descending	0.960076	1.99802e-07	0.000258102	injury1	Zap70, Il1rl2, Nck2, Hspd1, Igfbp2, Ihh, Cd55, Sox13, Ptprc, Kifap3, F11r, Slamf1, Kif26b, Itpkb, Dusp10, Hlx, Cd46, Prkcq, Il2ra, Bmi1, Fut7, Dpp4, Itga6, Itga4, Ambra1, Mdk, Traf6, Cd44, Cd59b, Cd59a, Rasgrp1, B2m, Il1a, Il1b, Sirpa, Sox12, Ada, Bmp7, Nkap, Sash3, L1cam, Irak1, Efnb1, Il2rg, Il7, Actl6a, Sox2, Il2, Il12a, Cd1d1, Zbtb7b, Il6ra, Ptpn22, Vcam1, Lef1, Ppp3ca, Bcl10, Ripk2, Ccl19, C…
cellular response to chemical stress (GO:BP)	immediate_descending	0.959942	2.03466e-07	0.000213847	injury2	Lancl1, Xrcc5, Ankzf1, Efhd1, Scly, Stk25, Bcl2, Gpr37l1, Ptgs2, Rcsd1, Ddr2, Parp1, Pycr2, Tsc1, Setx, Endog, Abl1, Lcn2, Mapkap1, Nr4a2, Pla2r1, Stk39, Pdk1, Atf2, Nfe2l2, Prkra, Prr5l, Cat, Slc12a6, Capn3, Sirpa, Slc4a11, Srxn1, Romo1, Src, Chd6, Oser1, Mmp9, Hdac6, Ddx3x, Stk26, Abcd1, G6pdx, Nono, Wnk3, Ect2, Pik3ca, Slc7a11, Foxo1, Pdcd10, Fbxw7, Arnt, Mcl1, Slc25a24, Trp53inp1, Dnaja1, Sig…
regulation of hemopoiesis (GO:BP)	immediate_descending	0.959879	2.05203e-07	0.000213847	injury2	Smap1, Zap70, Il1rl2, Stat1, Casp8, Creb1, Ihh, Inpp5d, Twist2, Ing5, Rab7b, Sox13, Ptprc, Cdc73, Rc3h1, Itpkb, Dusp10, Hlx, Cd46, Il2ra, Il15ra, Nrarp, Abl1, Rc3h2, Acvr2a, Tnfaip6, Ypel4, Spi1, Ambra1, Mdk, Traf6, Cd44, Lmo2, Meis2, Rasgrp1, B2m, Fbn1, Zc3h8, Rassf2, Jag1, Sox12, Eif6, Mafb, L3mbtl1, Ada, Cebpb, Fam210b, Gnas, Adrm1, Zbtb46, Tfe3, Nkap, Sash3, Atp11c, Hmgb3, Il2rg, Il7, Car2, A…
maturation of lsu rrna (GO:BP)	immediate_descending	0.959857	2.05791e-07	0.000259408	injury1	Rpl7, Wdr12, Nifk, Ddx18, Rrp15, Rpl7a, Rpl35, Eif6, Las1l, Znhit6, Rpf1, Nol9, Mrpl1, Nop2, Rpf2, Mak16, Pes1, Npm1, Nhp2, Znhit3, Ftsj3, Gtpbp4, Nsa2, Bop1, Rsl1d1, Urb1, Rpl10a, Rpl7l1
synapse pruning (GO:BP)	immediate_descending	0.959827	2.06639e-07	0.000259408	injury1	Epha4, Ngef, C1qb, C1qc, C1qa, Cdk5, Itgam, Cx3cr1, Trem2, C3
carbohydrate binding (GO:MF)	immediate_descending	0.959798	2.07447e-07	0.000214711	injury2	Lman2l, Rpe, Pam, Cntn2, Prg4, Uap1, Cd34, Phyh, Mrc1, Fcna, Dbh, Eng, Slc2a8, Galnt13, Cd302, Ly75, Pla2r1, Galnt3, Emc7, Ganc, Atrn, Siglec1, Gpcpd1, Cd93, Pygb, Dpm1, Ppp1r3d, Ppp1r3f, G6pdx, Ogt, Prps2, Gyg, Il2, Ptx3, Bcan, Agl, Alpk1, Manba, Adgrl2, Cd72, Galnt12, Aldob, Aldoart1, Frem1, P3h1, Fuca1, Plod1, Fbxo6, Fbxo2, Pgd, H6pd, Slc2a5, Galnt11, Man2b2, Adgrl3, Stbd1, Mlec, Ogfod2, Gusb,…
regulation of ubiquitin protein ligase activity (GO:BP)	immediate_descending	0.959786	2.07782e-07	0.000214711	injury2	Bag2, Mastl, Cdc20, Rpl11, Mad2l2, Pclo, Rpl5, Mad2l1, Ube2s, Plk1, Fbxo5, Epm2a, Fzr1, Bsn, Rpl23, Rps7, Rpl37, Dnm1l, Pten, Btrc
regulation of cell cell adhesion (GO:BP)	immediate_descending	0.959759	2.08538e-07	0.000259408	injury1	Zap70, Il1rl2, Nck2, Hspd1, Igfbp2, Ihh, Serpine2, Epb41l5, Cd55, Sox13, Ptprc, Abl2, Tnr, Rc3h1, Kifap3, Ildr2, F11r, Slamf1, Kif26b, Itpkb, Mia3, Dusp10, Hlx, Cd46, Prkcq, Il2ra, Bmi1, Nrarp, Fut7, Notch1, Ass1, Abl1, Rc3h2, Dpp4, Itga6, Itga4, Spi1, Ambra1, Mdk, Traf6, Cd44, Cd59b, Cd59a, Rasgrp1, B2m, Zc3h8, Il1a, Il1b, Sirpa, Prnp, Bmp2, Jag1, Sox12, Ccm2l, Itch, Src, Ada, Sdc4, Cebpb, Bmp7,…
negative regulation of myeloid cell differentiation (GO:BP)	immediate_descending	0.959717	2.09722e-07	0.000259408	injury1	Inpp5d, Twist2, Cdc73, Itpkb, Tnfaip6, Ypel4, Lmo2, Meis2, Fbn1, Mafb, Zbtb46, Hmgb3, Fbxw7, Pias3, Rbm15, Lyn, C1qc, Prdm16, Cdk6, Lrrc17, Gata2, Clec2d, Ceacam1, Zfp36, Paf1, Prmt1, Klf13, Cib1, Ctr9, Calca, Lilrb4a, Fstl3, Cul4a, Sfrp1, Inpp4b, Zfpm1, Ptk2b, Ubash3b, Zbtb16, Wdr61, Leo1, Tcta, Ctnnb1, Thoc5, Gas2l1, Meis1, Nf1, Nme2, Nme1, Rara, Stat5b, Stat5a, Gpr137b, Cartpt, Pik3r1, Nfkbia,…
inflammatory response (GO:BP)	immediate_descending	0.959716	2.09745e-07	0.000259408	injury1	Ly96, Il1r2, Il1r1, Il1rl2, Hspd1, Fn1, Cxcr2, Slc11a1, Cul3, Tnfrsf11a, Mapkapk2, Chil1, Adora1, Cfh, Pla2g4a, Ptgs2, Dhx9, Scyl3, Fcgr2b, Fcgr3, Fcer1g, Slamf1, Ackr1, Aim2, Psen2, Dusp10, Camk1d, Prkcq, Il2ra, Fut7, Card9, Notch1, Ptges, Hc, Dab2ip, Ptgs1, Nmi, Tnfaip6, Acvr1, Scn9a, Stk39, Cers6, Nfe2l2, Itgav, Calcrl, Celf1, Nr1h3, Mdk, Chst1, Cd44, Rasgrp1, Thbs1, Tyro3, Snap23, Stard7, Il1…
classic pathway (BC)	immediate_descending	0.959526	2.15174e-07	0.000218303	injury2	Hc, C1qb, C1qa, C1ra, C1s1, C4b, C2, C3
positive regulation of epithelial cell migration (GO:BP)	immediate_descending	0.959498	2.15977e-07	0.000260844	injury1	Map4k4, Bmpr2, Vil1, Irs1, Clasp1, Epb41l5, Ptgs2, Akt3, Tgfb2, Prox1, Abl1, Lcn2, Nfe2l2, Thbs1, Fgf7, Rin2, Src, Plcg1, Mmp9, Cd40, Hdac6, Fgf16, Srpx2, Amot, Fgf2, Egf, Glipr2, Epb41l4b, Tek, Jun, Plpp3, Zc3h12a, Mtor, Pik3cd, Nos3, Shh, Fgfbp1, Kdr, Anxa3, P2rx4, Hspb1, Serpine1, Rac1, Hmgb1, Tac1, Met, Aqp1, Atoh8, Tacr1, Gata2, Iqsec1, Wnt7a, Foxp1, Zfp580, Prkd2, Tgfb1, Gpi1, Emc10, Rras, …
positive regulation of multicellular organismal process (GO:BP)	immediate_descending	0.959434	2.1785e-07	0.000260844	injury1	Oprk1, Sulf1, Ncoa2, Stau2, Ly96, Rims1, Adgrb3, Arid5a, Zap70, Pdcl3, Npas2, Il1r1, Il1rl2, Stat1, Hspd1, Casp8, Bmpr2, Creb1, Fzd5, Acadl, Erbb4, Fn1, Xrcc5, Cxcr2, Tmbim1, Slc11a1, Vil1, Wnt6, Ihh, Obsl1, Epha4, Serpine2, Ncl, Nppc, Inpp5d, Per2, Hdac4, Stk25, Tnfrsf11a, Bcl2, Inhbb, Actr3, Cxcr4, Cd55, Mapkapk2, Avpr1b, Rab7b, Sox13, Chil1, Adipor1, Kdm5b, Cacna1s, Ptprc, Dennd1b, Aspm, Rgs2,…
negative regulation of response to external stimulus (GO:BP)	immediate_descending	0.959404	2.18719e-07	0.000260844	injury1	Sema4c, Epha4, Serpine2, Traf3ip1, Clasp1, Adora1, Tnr, Fcgr2b, Ifi204, Susd4, Dusp10, Nenf, Cd34, Il2ra, Grin1, Notch1, Hc, Nmi, Tnfaip6, Dpp4, Calcrl, Tfpi, Serping1, Nr1h3, Mdk, Cd44, Grem1, Thbs1, Tyro3, Mapkbp1, Sema6d, Mkks, Thbd, Cst7, Itch, Samhd1, Ada, Ptgis, Cask, Plxna3, Fam3a, Nlgn3, Tspan6, Ythdf3, Anxa5, Il2, Fgf2, Sema4a, Syt11, Ash1l, Adar, Psmb4, Tnfaip8l2, Sema6c, Cers2, Lrig2, …
apoptotic signaling pathway (GO:BP)	immediate_descending	0.9594	2.18826e-07	0.000218361	injury2	Rb1cc1, Sgk3, Eya1, Tmem14a, Nck2, Cflar, Casp8, Stradb, Tmbim1, Scg2, Mff, Sp100, Itm2c, Ackr3, Stk25, Bok, Ing5, Bcl2, Inhbb, Steap3, Fcmr, Ikbke, Mdm4, Phlda3, Ptprc, Ptgs2, Ivns1abp, Fasl, Dedd, Pea15a, Ifi204, Psen2, Parp1, Trp53bp2, Tgfb2, Atf3, G0s2, Bmi1, Traf2, Nacc2, Dbh, Lcn2, Traf1, Dab2ip, Nr4a2, Acvr1, Dapl1, Itga6, Pdk1, Atf2, Nfe2l2, Prkra, Zfp385b, Dnajc10, Itgav, Mtch2, Ndufs3, …
response to lipoteichoic acid (GO:BP)	immediate_descending	0.959368	2.19767e-07	0.000218361	injury2	Lbp, Tlr2, Ripk2, Tlr4, Cd36, Tirap, Mapk14, Trem2, Cd14, Rela
lymphocyte activation (GO:BP)	immediate_descending	0.959366	2.19823e-07	0.000260844	injury1	Zap70, Il1rl2, Nck2, Slc39a10, Hspd1, Fzd7, Fzd5, Igfbp2, Slc11a1, Ihh, Nhej1, Dock10, Inpp5d, Bcl2, Cxcr4, Cd55, Rassf5, Rab29, Sox13, Ptprc, Mr1, Abl2, Rc3h1, Ildr2, Pbx1, Fcgr2b, Fcer1g, Ly9, Cd48, Slamf1, Cd84, Slamf6, Ncstn, Slamf9, Exo1, Psen2, Itpkb, Dusp10, Hlx, Cd46, Dclre1c, Prkcq, Il2ra, Il15ra, Bmi1, Apbb1ip, Nrarp, Fut7, Tsc1, Abl1, Gsn, Rc3h2, Rif1, Cacnb4, Dpp4, Sp3, Atf2, Itgav, P…
positive regulation of leukocyte mediated immunity (GO:BP)	immediate_descending	0.959359	2.2002e-07	0.000260844	injury1	Arid5a, Il1r1, Hspd1, Fzd5, Cd55, Ptprc, Dennd1b, Mr1, Fcgr3, Fcer1g, Slamf1, Slamf6, Traf2, Rif1, Dpp4, Spi1, Traf6, Rasgrp1, Trp53bp1, B2m, Il1b, Mavs, Cd40, Sash3, Il2, Dhx36, Il12a, Cd1d1, Fcgr1, Map3k7, Ddx58, Exosc3, Ptafr, Mad2l2, Prkcz, Paxip1, Kit, Cxcl1, P2rx7, Zp3, Pms2, Gimap5, Hmces, Lag3, Pvr, Tgfb1, Tyrobp, Hpx, Pagr1a, Stx4a, Itgam, Cd81, Fadd, Stx7, Arg1, Cd24a, Ddx21, Itgb2, Sta…
positive regulation of lymphocyte activation (GO:BP)	immediate_descending	0.959326	2.21013e-07	0.000260844	injury1	Zap70, Il1rl2, Nck2, Slc39a10, Hspd1, Igfbp2, Ihh, Inpp5d, Bcl2, Cd55, Sox13, Ptprc, Slamf1, Itpkb, Dusp10, Hlx, Cd46, Prkcq, Il2ra, Il15ra, Bmi1, Rif1, Dpp4, Ambra1, Mdk, Traf6, Cd59b, Cd59a, Rasgrp1, Trp53bp1, B2m, Bloc1s6, Il1a, Il1b, Sirpa, Sox12, Ada, Zfp335, Cd40, Nfatc2, Nkap, Sash3, Atp11c, Efnb1, Il2rg, Sh3kbp1, Il7, Actl6a, Il2, Il12a, Cd1d1, Zbtb7b, Chrnb2, Ptpn22, Vav3, Vcam1, Lef1, P…
regulation of leukocyte differentiation (GO:BP)	immediate_descending	0.95932	2.21186e-07	0.000260844	injury1	Zap70, Il1rl2, Casp8, Creb1, Ihh, Inpp5d, Sox13, Ptprc, Rc3h1, Itpkb, Dusp10, Hlx, Cd46, Il2ra, Il15ra, Nrarp, Abl1, Rc3h2, Tnfaip6, Ambra1, Mdk, Traf6, Cd44, Rasgrp1, Fbn1, Zc3h8, Rassf2, Sox12, Mafb, Ada, Cebpb, Gnas, Adrm1, Zbtb46, Tfe3, Nkap, Sash3, Atp11c, Hmgb3, Il2rg, Il7, Car2, Actl6a, Il2, Il12a, Fbxw7, Cd1d1, Zbtb7b, Hax1, Rorc, Pias3, Notch2, Cd101, Csf1, Lef1, Slc9b2, Ppp3ca, Lyn, Tox…
positive regulation of tumor necrosis factor superfamily cytokine production (GO:BP)	immediate_descending	0.959276	2.22467e-07	0.000260844	injury1	Ly96, Arid5a, Hspd1, Fzd5, Ncl, Mapkapk2, Ptprc, Dhx9, Fcgr3, Fcer1g, Cd84, Card9, Ifih1, Ptprj, C1qtnf4, Rasgrp1, Thbs1, Il1a, Mavs, Lbp, Arfgef2, Sash3, Tlr2, Arhgef2, Ripk2, Ddx58, Ccl19, Tlr4, Cyp2j6, Ptafr, Ephb2, Cd36, Tlr1, Oas2, Oas1c, Oas1a, Ptpn11, Hspb1, Hmgb1, Nod1, Tnfrsf1a, Lilra5, Tyrobp, Sphk2, Abcc8, Pycard, Adam8, Fadd, Akap12, Ifngr1, Hdac2, Mif, Il23a, Tlr3, Lpl, Nod2, Plcg2, …
cellular iron ion homeostasis (GO:BP)	immediate_descending	0.959254	2.23125e-07	0.000260844	injury1	Ccdc115, Slc40a1, Slc11a1, Steap3, Lcn2, Cybrd1, Atp6ap1, Heph, Abcb7, Alas2, Frrs1, Slc39a8, Aco1, Atp6v1g1, Atp13a2, Steap2, Steap4, Iscu, Atp6v0a2, Tfr2, Ftl1, Hpx, Bola2, Glrx3, Hmox1, Atp6v0d1, Egln1, Ncoa4, Scara5, Slc39a14, Ireb2, Trf, Mon1a, Tmem199, Cyb561, Hfe, Bmp6, Hif1a, Myc, Tmprss6, Slc11a2, Nubp1, Tfrc, Atp6v1a, Sod1, Ttc7, Ndfip1, Smad4, Fth1, Fxn
mononuclear cell differentiation (GO:BP)	immediate_descending	0.959122	2.27092e-07	0.000262522	injury1	Zap70, Il1rl2, Fzd7, Fzd5, Ihh, Nhej1, Dock10, Inpp5d, Bcl2, Sox13, Ptprc, Mr1, Abl2, Rc3h1, Pbx1, Fcer1g, Ly9, Slamf1, Slamf6, Slamf9, Ifi204, Itpkb, Dusp10, Hlx, Batf3, Cd46, Dclre1c, Il2ra, Il15ra, Bmi1, Nrarp, Fut7, Tsc1, Abl1, Rc3h2, Cacnb4, Dpp4, Sp3, Atf2, Ptprj, Spi1, Ambra1, Mdk, Traf6, Cd44, Rasgrp1, Dll4, Tyro3, B2m, Mertk, Zc3h8, Il1a, Il1b, Sox12, Mafb, Ada, Prex1, Cebpb, Adrm1, Zbtb…
cell adhesion (GO:BP)	immediate_descending	0.959089	2.28076e-07	0.000223841	injury2	Col19a1, Dst, Zap70, Map4k4, Il1rl2, Nck2, Col3a1, Tmeff2, Hspd1, Fzd7, Pard3b, Adam23, Fn1, Igfbp2, Arpc2, Ihh, Obsl1, Epha4, Serpine2, Col4a3, Ackr3, Sned1, Farp2, Cdh20, Bcl2, Serpinb8, Cdh7, Cdh19, Cntnap5a, Clasp1, Epb41l5, Cxcr4, Cd55, Srgap2, Cntn2, Nfasc, Sox13, Mybph, Igfn1, Kif14, Ptprc, Crb1, Cfh, Hmcn1, Lamc2, Lamc1, Abl2, Astn1, Tnr, Rc3h1, Myoc, Kifap3, Atp1b1, Ildr2, F11r, Ly9, Sla…
ribosome (GO:CC)	immediate_descending	0.959043	2.29456e-07	0.000262522	injury1	Mrpl15, Rpl7, Mrpl30, Rpl31, Mrps9, Rpl37a, Mrpl44, Mterf4, Eif2d, Dhx9, Gm2000, Mrps14, Hspa14, Mrpl41, Rpl7a, Mrps2, Rpl12, Rpl35, Eif2ak4, Mrps5, Mrps26, Mcts2, Mtg2, Rps21, Ddx3x, Rpl39, Mcts1, Rpl10, Dmd, Rps4x, Rpl36a, Mrps28, Rpl22l1, Mrpl47, Eif2a, Gm6525, Rps3a1, Mrpl24, Dap3, Rps27, Mrpl9, Mrps21, Rpl34, Rps20, Mrpl50, Rps6, Mrpl37, Elavl4, Nsun4, Rps8, Mrps15, Zcchc17, Rpl11, Rpl22, Mr…
cdk mediated phosphorylation and removal of cdc6 (REACT)	immediate_descending	0.959032	2.29797e-07	0.000262522	injury1	Psmd1, Anapc2, Psmd5, Psmb7, Psmd14, Psmc3, Anapc1, Psmf1, Ube2c, Psma7, Psmd10, Ccna2, Ccna1, Psmb4, Psmd4, Psma5, Gm11808, Ccne2, Cdc26, Psmb2, Psmc2, Anapc4, Anapc7, Anapc5, Psmd9, Ubc, Ube2s, Psmc4, Psmd8, Ccne1, Anapc15, Psma1, Psmd13, Anapc16, Ube2d1, Fzr1, Cdk2, Cdc16, Uba52, Anapc10, Psmb10, Psmd7, Psmd6, Ube2e1, Psmc6, Psmb5, Psmb11, Psme1, Psme2, Psma4, Rps27a, Psme4, Psme2b, Ubb, Psmb6…
positive regulation of interleukin 6 production (GO:BP)	immediate_descending	0.959007	2.30563e-07	0.000262522	injury1	Arid5a, Il1rl2, Hspd1, Ncl, Rab7b, Dhx9, Fcer1g, Card9, Ifih1, C1qtnf4, Traf6, Il1b, Mavs, Defb25, Lbp, Tlr7, Tlr2, Arhgef2, Il6ra, Ripk2, Akirin2, Ddx58, Tlr4, Laptm5, Ptafr, Cd36, Tlr1, Tlr6, Trpv4, Ptpn11, P2rx7, Hmgb1, Nod1, Crhr2, Il17rc, Il17ra, Lilra5, Pou2f2, Tyrobp, Sphk2, Il16, Pycard, Bsg, Tlr3, Lpl, Nod2, Plcg2, Cyba, Wnt5a, Il17d, Tirap, Hyal2, Myd88, Ccr5, Xbp1, Adora2b, Nos2, Lgals…
ranms pathway (BC)	immediate_descending	0.958986	2.312e-07	0.000262522	injury1	Tpx2, Aurka, Rcc1, Ran, Kif15, Kpnb1, Kpna2, Rangap1, Ranbp1
cellular transition metal ion homeostasis (GO:BP)	immediate_descending	0.958976	2.31512e-07	0.000262522	injury1	Ccdc115, Slc40a1, Slc39a10, Slc11a1, Abcb6, Steap3, Slc30a10, Slc30a1, Slc39a12, Lcn2, Cybrd1, Slc39a13, Slc30a4, Prnp, Ccdc22, Atp6ap1, Heph, Abcb7, Alas2, Slc30a7, Frrs1, Slc39a8, Aco1, Slc31a2, Slc31a1, Atp6v1g1, Atp13a2, Steap2, Steap4, Slc30a3, Slc30a9, Iscu, Atp6v0a2, Tfr2, Cox19, Ftl1, Hpx, Bola2, Glrx3, Ap3d1, Slc39a5, Atp7b, Hmox1, Mt3, Mt2, Mt1, Atp6v0d1, Egln1, Ncoa4, Scara5, Slc39a14,…
attachment of spindle microtubules to kinetochore (GO:BP)	immediate_descending	0.958814	2.36523e-07	0.00026439	injury1	Nuf2, Hnrnpu, Nek2, Spc25, Knstrn, Mapre1, Ect2, Cenpe, Kif2c, Cdca8, Cdc42, Rcc2, Cenpc1, Mad1l1, Brca2, Sirt2, Bub3, Champ1, Cdt1, Rb1, Spc24, Aurkb, Mis12, Spag5, Zfp207, Tex14, Becn1, Birc5, Ccnb1, Racgap1, Kat2b, Ndc80, Eml4, Apc, Seh1l, Kat5, Incenp
cyclin a cdk2 associated events at s phase entry (REACT)	immediate_descending	0.958774	2.37768e-07	0.00026439	injury1	Psmd1, Akt3, Psmd5, Psmb7, Psmd14, Psmc3, Cdc25b, Psmf1, Psma7, Psmd10, Ccna2, Ccna1, Cks1b, Psmb4, Psmd4, Psma5, Gm11808, Ccne2, Psmb2, Psmc2, Psmd9, Ubc, Cul1, Cdkn1b, Akt2, Psmc4, Psmd8, Ccne1, Wee1, Psma1, Psmd13, Ccnd1, Fzr1, Cdk4, Cdk2, Uba52, Psmb10, Psmd7, Psmd6, Psmc6, Psmb5, Psme1, Psme2, Rb1, Psma4, Cdc25a, Rps27a, Psme2b, Ubb, Psmb6, Psmd11, Psmb3, Psmd3, Psme3, Psmc5, Psmd12, Psma2, …
interleukin 6 production (GO:BP)	immediate_descending	0.958726	2.39261e-07	0.00026439	injury1	Arid5a, Il1rl2, Hspd1, Ncl, Inpp5d, Mapkapk2, Rab7b, Prg4, Dhx9, Fcer1g, Slamf1, Cd84, Psen2, Capn2, Card9, Ifih1, C1qtnf4, Traf6, Il1b, Sirpa, Mavs, Defb25, Lbp, Cebpb, Tlr7, Tlr2, Arhgef2, Syt11, Ash1l, Gba, Il6ra, Ptpn22, Bank1, Ripk2, Akirin2, Ddx58, Tlr4, Zc3h12a, Laptm5, Ptafr, Hgf, Cd36, Tlr1, Tlr6, Trpv4, Ptpn11, P2rx7, Rabgef1, Flt3, Hmgb1, Met, Nod1, Crhr2, Il17rc, Il17ra, Ptpn6, Tnfrsf…
lymphocyte costimulation (GO:BP)	immediate_descending	0.958722	2.39377e-07	0.00026439	injury1	Dpp4, Efnb1, Ccl19, Ccl21a, Ephb4, Cav1, Ephb6, Cd81, Cd24a, Lilrb4a, Efnb2, Tnfsf13b, Efnb3, Lgals8, Lgals1, Tnfrsf13c, Cd86, Cd320, Cd5, Cd274
neuroinflammatory response (GO:BP)	immediate_descending	0.95872	2.39447e-07	0.000229398	injury2	Ptgs2, Psen2, Il1b, Cst7, Tlr2, Syt11, Tlr4, Jun, C1qa, Tnfrsf1b, Smo, Bpgm, Snca, Pparg, C5ar1, Tyrobp, Ctsc, Nupr1, Itgam, Ifngr1, Adora2a, Igf1, Lrp1, Tlr3, Cx3cl1, Plcg2, Agt, Itgb1, Clu, Casp1, Ldlr, Atm, Myo5a, Cx3cr1, Ulk4, Adcy1, Nr1d1, Grn, Sphk1, Nampt, Psen1, Adcy8, Lrrk2, Cd200r1, Cd200r4, Cd200, App, Ifngr2, Ager, Aif1, Ttbk1, Trem2, Dagla, Jak2, Il33
positive regulation of cysteine type endopeptidase activity (GO:BP)	immediate_descending	0.958715	2.39621e-07	0.00026439	injury1	St18, Stat1, Hspd1, Cflar, Casp8, Col4a3, Bok, Fasl, Aim2, Ifi204, Grin1, Card9, Gsn, Acvr1c, Mtch2, Usp50, Bcl2l11, Ddx3x, Bcap31, Tnfsf10, S100a8, S100a9, Ngf, F3, Casp6, Bcl10, Asph, Ripk2, Casp8ap2, Vcp, Anp32b, Acer2, Lck, Laptm5, Mul1, Casp9, Rest, Diablo, Hip1r, Hip1, Fis1, Gper1, Hmgb1, Casp2, Cycs, Nod1, Snca, Eif2ak3, Htra2, Arl6ip5, Pparg, Ret, Bid, Grin2b, Bbc3, Pdcd5, Bax, Rps3, Arrb…
myeloid leukocyte differentiation (GO:BP)	immediate_descending	0.9587	2.40081e-07	0.000229398	injury2	Casp8, Creb1, Inpp5d, Farp2, Tnfrsf11a, Fcer1g, Ifi204, Psen2, Lbr, Batf3, Tnfaip6, Sp3, Spi1, Traf6, Fbn1, Rassf2, Plcb1, Src, Mafb, Cebpb, Gnas, Zbtb46, Tfe3, Nkap, Gpc3, Atp6ap1, Gab3, Pir, Car2, Tlr2, Fbxw7, Gba, Hax1, Pias3, Notch2, Cd101, Tspan2, Csf1, Lef1, Slc9b2, Ppp3ca, Lyn, Tmem64, Ccl19, Jun, Tal1, Kdm1a, C1qc, Epha2, Mtor, Ctnnbip1, Prdm16, Cdk6, Lrrc17, Fgfr3, Rbpj, Kit, Tesc, Fam20…
complement cascade (REACT)	immediate_descending	0.958681	2.40689e-07	0.000229398	injury2	Cd55, Cd46, Cr1l, C8g, Fcna, Hc, Serping1, Cd59b, Cfp, C1qb, C1qc, C1qa, Masp2, C3ar1, C1ra, C5ar2, C5ar1, Cd81, Gzmm, Clu, Vtn, Colec11, C4b, C2, C3, Cpn1
neutrophil mediated immunity (GO:BP)	immediate_descending	0.95862	2.426e-07	0.000230324	injury2	Pikfyve, Card9, Spi1, Ptafr, Kmt2e, Wdr1, Cxcl5, Cxcl1, Anxa3, Ncf1, Jagn1, Itgam, Nlrp6, Stx11, Arg1, Bcr, Itgb2, Tusc2, Myd88, Abr, Ace, Lyst, Syk, Pomc, Irak4, Myo1f, Pram1
regulation of hemopoiesis (GO:BP)	immediate_descending	0.958608	2.42984e-07	0.000265829	injury1	Smap1, Zap70, Il1rl2, Stat1, Casp8, Creb1, Ihh, Inpp5d, Twist2, Ing5, Rab7b, Sox13, Ptprc, Cdc73, Rc3h1, Itpkb, Dusp10, Hlx, Cd46, Il2ra, Il15ra, Nrarp, Abl1, Rc3h2, Acvr2a, Tnfaip6, Ypel4, Spi1, Ambra1, Mdk, Traf6, Cd44, Lmo2, Meis2, Rasgrp1, B2m, Fbn1, Zc3h8, Rassf2, Jag1, Sox12, Eif6, Mafb, L3mbtl1, Ada, Cebpb, Fam210b, Gnas, Adrm1, Zbtb46, Tfe3, Nkap, Sash3, Atp11c, Hmgb3, Il2rg, Il7, Car2, A…
regulation of apoptotic signaling pathway (GO:BP)	immediate_descending	0.958507	2.46217e-07	0.000232718	injury2	Rb1cc1, Sgk3, Eya1, Tmem14a, Nck2, Cflar, Casp8, Stradb, Tmbim1, Scg2, Sp100, Itm2c, Ackr3, Bok, Ing5, Bcl2, Inhbb, Steap3, Fcmr, Mdm4, Ptprc, Ptgs2, Ivns1abp, Pea15a, Psen2, Parp1, Tgfb2, Atf3, G0s2, Bmi1, Traf2, Nacc2, Dbh, Traf1, Dab2ip, Nr4a2, Acvr1, Itga6, Nfe2l2, Prkra, Itgav, Mtch2, Ndufs3, Madd, Creb3l1, Mapk8ip1, Cd44, Bdnf, Thbs1, Bmf, Pdia3, Mal, Bub1, Bcl2l11, Il1b, Avp, Siglec1, Rbck…
regulation of myeloid leukocyte mediated immunity (GO:BP)	immediate_descending	0.958482	2.47018e-07	0.000232718	injury2	Nppc, Fcgr3, Fcer1g, Cd84, Stxbp1, Spi1, Mavs, Dhx36, Fcgr1, Adora3, Lyn, Ddx58, Ptafr, Nppa, Cxcl5, Cxcl1, Rabgef1, Vamp8, Gata2, D6wsu163e, Tyrobp, Sphk2, Fes, Gab2, Il4ra, Stx4a, Itgam, Arg1, Ddx21, Bcr, Itgb2, Stxbp2, Hmox1, Foxf1, Cx3cr1, Ccr2, Pla2g3, Adora2b, Pld2, Abr, Crhr1, Cd300a, Unc13d, Syk, Pomc, Ddx1, Rac2, Snx4, Pdpk1, Pram1, Ticam1, C3, Fer
positive regulation of apoptotic signaling pathway (GO:BP)	immediate_descending	0.958417	2.49137e-07	0.000233817	injury2	Nck2, Casp8, Itm2c, Bok, Ing5, Inhbb, Steap3, Ptprc, Pea15a, Psen2, Tgfb2, Atf3, G0s2, Traf2, Nacc2, Dab2ip, Prkra, Mtch2, Thbs1, Bmf, Pdia3, Mal, Bub1, Bcl2l11, Siglec1, Rbck1, Plagl2, Serinc3, Stk4, Srpx, Agtr2, Bcap31, Maged1, Siah1b, Tnfsf10, Skil, Fbxw7, S100a8, S100a9, Mcl1, Bmpr1b, Sh3glb1, Bcl10, Tgfbr1, Faf1, Sfpq, Lck, Rpl11, Park7, Trp73, Msx1, Styxl1, Fis1, Taf6, Gper1, Cav1, Casp2, E…
positive regulation of cell activation (GO:BP)	immediate_descending	0.9584	2.49684e-07	0.000270033	injury1	Zap70, Il1rl2, Nck2, Slc39a10, Hspd1, Igfbp2, Ihh, Nppc, Inpp5d, Bcl2, Cd55, Sox13, Ptprc, Pla2g4a, Ddr2, Fcer1g, Slamf1, Itpkb, Dusp10, Hlx, Cd46, Prkcq, Il2ra, Il15ra, Bmi1, Stxbp1, Rif1, Dpp4, Ptprj, Ambra1, Mdk, Traf6, Cd59b, Cd59a, Rasgrp1, Thbs1, Capn3, Trp53bp1, B2m, Bloc1s6, Il1a, Il1b, Sirpa, Sox12, Lbp, Ada, Zfp335, Cd40, Nfatc2, Nkap, Sash3, Atp11c, Flna, Efnb1, Il2rg, Sh3kbp1, Il7, Ac…
cell surface (GO:CC)	immediate_descending	0.958286	2.53398e-07	0.000272013	injury1	Sulf1, Il1r1, Hspd1, Bmpr2, Fzd5, Cxcr2, Arpc2, Aamp, Wnt6, Slc4a3, Epha4, Serpine2, Ncl, Ackr3, Ramp1, Gpc1, Pam, Tnfrsf11a, Lct, Cxcr4, Cd55, Fcmr, Cntn2, Rnpep, Ptprc, Cfh, Mr1, Astn1, Tnr, Fasl, Vamp4, Fcgr2b, Fcgr4, Fcgr3, Fcer1g, Ly9, Cd48, Slamf1, Cd84, Slamf6, Slamf9, Hnrnpu, Psen2, Capn2, Tgfb2, Kcnk2, Kcnh1, Cd34, Cd46, Cr1l, Il2ra, Il15ra, Itga8, Mrc1, Grin1, Entpd2, Fcna, Notch1, Egfl…
morphogenesis of an endothelium (GO:BP)	immediate_descending	0.95826	2.54285e-07	0.000272013	injury1	Cxcr4, Lcn2, Dll4, Rbpj, Kdr, Cxcl10, Stard13, Foxp1, Itgax, Bsg, Bmp4, Rhoa, Ctnnb1, Ccm2, Alox12, Rhob, Acvrl1, Csnk2b, Fgf1
positive regulation of myeloid leukocyte cytokine production involved in immune response (GO:BP)	immediate_descending	0.958215	2.55748e-07	0.000272391	injury1	Mapkapk2, Fcer1g, Card9, Mavs, Tlr7, Dhx36, Tlr2, Ripk2, Ddx58, Nr4a3, Tlr4, Laptm5, Cd36, Kit, P2rx7, Nod1, Gprc5b, Pycard, Ddx21, Sirt1, Mif, Tlr3, Nod2, Plcg2, Wnt5a, Casp1, Casp4, Panx1, Tirap, Sema7a, Myd88, Rtn4, Syk, Ddx1, Ticam1, Cd74
structural constituent of cytoskeleton (GO:MF)	immediate_descending	0.958186	2.56722e-07	0.000239107	injury2	Arpc2, Tuba4a, Des, Actr3, Tnnt2, Arpc5, Vim, Tubb4b, Odf2, Ttn, Mybpc3, Pls3, Lmna, Lor, Tpm2, Tln1, Crocc, Add1, Arpc3, Actb, Arpc1b, Add2, Arpc4, Tuba8, Synm, Tube1, Ank3, Lmnb2, Mybpc1, Myom2, Tubb3, Nefm, Nefl, Tpm1, Tln2, Nefh, Camk2b, Actr2, Sptbn1, Tubd1, Tubg1, Tubg2, Gfap, Actg1, Tubb2a, Tubb2b, Sptb, Plec, Tuba1b, Tuba1a, Tuba1c, Prph, Tubb5, Tubb4a, Epb41l3, Myom1, Lmnb1, Tubb6, Ina, …
regulation of leukocyte chemotaxis (GO:BP)	immediate_descending	0.95815	2.57929e-07	0.000273527	injury1	Cxcr2, Prss56, Slamf1, Camk1d, Hc, Tnfaip6, Dpp4, Stk39, Ptprj, Spi1, Mdk, Grem1, Thbs1, Il1b, Defb25, Lbp, Edn3, Mpp1, Mospd2, Il12a, Csf1, Lyn, Ccl27a, Ccl19, Ccl21a, Creb3, Akirin1, Nbl1, Padi2, Bst1, Slit2, Cxcl10, Cmklr1, Trpv4, Slc8b1, Serpine1, Rac1, Hmgb1, Ptn, Rarres2, Dysf, Cxcl12, Wnk1, C3ar1, Zfp580, C5ar2, C5ar1, Swap70, Mapk3, Mcu, Mif, Il23a, Gas6, Mtus1, Vegfc, Ednra, Calr, Nod2, …
positive regulation of cytokine production involved in immune response (GO:BP)	immediate_descending	0.958091	2.59913e-07	0.00027411	injury1	Arid5a, Il1r1, Fzd5, Cd55, Mapkapk2, Dennd1b, Fcer1g, Slamf1, Traf2, Card9, Traf6, B2m, Il1b, Mavs, Sash3, Tlr7, Dhx36, Tlr2, Ripk2, Map3k7, Ddx58, Nr4a3, Tlr4, Tek, Laptm5, Prkcz, Cd36, Kit, P2rx7, Gimap5, Nod1, Sphk2, Gprc5b, Pycard, Cd81, Hk1, Ddx21, Sirt1, Mif, Tlr3, Nod2, Plcg2, Wnt5a, Lacc1, Casp1, Casp4, Panx1, Tirap, Il18, Sema7a, Myd88, Rtn4, Nlrp3, Syk, Ddx1, Rsad2, Ticam1, Cd74, Malt1
the role of gtse1 in g2 m progression after g2 checkpoint (REACT)	immediate_descending	0.957994	2.63187e-07	0.00027411	injury1	Tuba4a, Psmd1, Tubb4b, Psmd5, Psmb7, Psmd14, Psmc3, Psmf1, Mapre1, Psma7, Psmd10, Psmb4, Psmd4, Psma5, Gm11808, Psmb2, Psmc2, Psmd9, Ubc, Tuba8, Psmc4, Psmd8, Psma1, Plk1, Psmd13, Cdk1, Uba52, Psmb10, Psmd7, Tubb3, Psmd6, Psmc6, Psmb5, Psmb11, Psme1, Psme2, Psma4, Ccnb2, Rps27a, Psme4, Psme2b, Ubb, Trp53, Psmb6, Psmd11, Psmb3, Psmd3, Psme3, Psmc5, Psmd12, Psma2, Tubb2a, Tubb2b, Ccnb1, Psma6, Psma…
regulation of cell population proliferation (GO:BP)	immediate_descending	0.957962	2.64257e-07	0.00027411	injury1	Sox17, Rb1cc1, St18, Sulf1, Eya1, Tfap2b, Zap70, Pdcl3, Pou3f3, Nck2, Slc39a10, Stat4, Stat1, Cflar, Fzd7, Bmpr2, Creb1, Fzd5, Erbb4, Fn1, Xrcc5, Igfbp2, Igfbp5, Cxcr2, Ihh, Dnajb2, Ptprn, Inha, Epha4, Sgpp2, Scg2, Serpine2, Irs1, Rhbdd1, Col4a3, Pid1, Nppc, Dis3l2, Inpp5d, Sh3bp4, Ackr3, Cops8, Per2, Twist2, Hdac4, Bok, Ing5, Bcl2, Gli2, Cd55, Rassf5, Avpr1b, Mdm4, Btg2, Adora1, Kdm5b, Gpr37l1, …
tolerance induction to self antigen (GO:BP)	immediate_descending	0.957938	2.65087e-07	0.00027411	injury1	Lyn, Xkr8, Tgfb1, Tgfbr2
hematopoietic progenitor cell differentiation (GO:BP)	immediate_descending	0.957935	2.65178e-07	0.00027411	injury1	Rrs1, Xrcc5, Bcl2, Ptprc, Prrc2c, Psen2, Dhtkd1, Notch1, Wdr38, Sp3, Atf2, Nfe2l2, Spi1, Sirpa, Tcf15, 3830403n18rik, Dhx36, Mlf1, Gpatch4, Adar, Acp6, Mettl14, Tet2, Col24a1, Ufl1, Mllt3, Dock7, Ssbp3, Tal1, Srsf4, Ythdf2, Kcnab2, Hes5, Cdk6, Pus7, Shh, Rbm47, Pdgfra, Kit, Kdr, Rest, Sh2b3, Sbds, Flt3, Flt1, Hmgb1, N4bp2l2, Samd9l, Ptprz1, Kcp, Braf, Tcaf2, Herc6, Gata2, Ppp4r2, Ptpn6, Zfp784, E…
astrocyte development (GO:BP)	immediate_descending	0.957855	2.67914e-07	0.000275777	injury1	Vim, Lamc3, Il1b, Plp1, S100a8, S100a9, Tspan2, Pou3f2, Tlr4, C1qa, Smo, Kras, C5ar1, Ifngr1, Adora2a, Lrp1, Mt3, Agt, Ldlr, Lamb2, Nf1, Nr1d1, Grn, Gfap, Ror2, Drd1, Psen1, Eif2b5, App, Dll1, Ager, Trem2
myeloid cell activation involved in immune response (GO:BP)	immediate_descending	0.957773	2.7078e-07	0.000243793	injury2	Pikfyve, Nppc, Fcer1g, Slamf1, Cd84, Ptgds, Stxbp1, Nmi, Spi1, Rasgrp1, Snap23, Lbp, Adora3, Lyn, Nr4a3, Ptafr, Nppa, Kit, Anxa3, Rabgef1, Lat2, Hmgb1, Vamp8, Dysf, Gata2, Ptpn6, D6wsu163e, Tyrobp, Sphk2, Fes, Gab2, Il4ra, Lat, Stx4a, Pycard, Itgam, Stx11, Lilrb4a, Bcr, Itgb2, Sbno2, Stxbp2, Hmox1, Kars, Plcg2, Foxf1, Ptgdr, Myd88, Ccr2, Pla2g3, Dock2, Havcr2, Adora2b, Vamp2, Pld2, Abr, Ifi35, Gr…
positive regulation of vasculature development (GO:BP)	immediate_descending	0.957771	2.70846e-07	0.000243793	injury2	Pdcl3, Cxcr2, Cxcr4, Chil1, Akt3, Vash2, Cd34, Slc39a12, Abl1, Eng, Hc, Nfe2l2, Aplnr, Mdk, Grem1, Thbs1, Il1a, Il1b, Plcg1, Mmp9, Cd40, Ptgis, Cysltr1, Fgf2, Sfrp2, S100a1, Ecm1, Wars2, Nras, F3, Ddah1, Klf4, Tek, Angptl3, Jak1, Tie1, Zc3h12a, Pik3cd, Hgf, Nos3, Shh, Emilin1, Add1, Kdr, Anxa3, Hpse, Pxn, Ccl24, Hspb1, Serpine1, Flt1, Hmgb1, Hipk2, Aqp1, Hk2, Gata2, C3ar1, Tnfrsf1a, C5ar1, Prkd2,…
epithelial cell development (GO:BP)	immediate_descending	0.957744	2.71786e-07	0.000278595	injury1	Slc9a4, Abi2, Fzd5, Ihh, Tfcp2l1, Epb41l5, Cxcr4, Ren1, F11r, Prox1, Vim, Notch1, Rapgef1, Frzb, Wt1, Pax6, Il1a, Il1b, Plcb1, Jag1, Bfsp1, Insm1, Nkx2-2, Tbc1d20, Id1, Asxl1, Src, Ppp1r16b, Adrm1, Sox18, Rap2c, Sox3, Flna, Dmd, Msn, Ar, Yipf6, Atrx, Tnmd, Arhgef26, Rapgef2, Hapln2, Tmem79, Rab13, Cgn, Adamtsl4, Notch2, Rap1a, Ampd2, Col24a1, B4galt1, Tmod1, Col15a1, Zdhhc21, Ift74, Kdf1, Sfn, Cl…
initial triggering of complement (REACT)	immediate_descending	0.957727	2.72355e-07	0.000243793	injury2	Fcna, Cfp, C1qb, C1qc, C1qa, Masp2, C1ra, Gzmm, Colec11, C4b, C2, C3
trophectodermal cell proliferation (GO:BP)	immediate_descending	0.957656	2.74868e-07	0.000243793	injury2	Acvr1c, Cops2, Igf1, Zpr1, Grn, Esrrb, Dicer1
regulation of reactive oxygen species metabolic process (GO:BP)	immediate_descending	0.957647	2.75164e-07	0.000243793	injury2	Hspd1, Cflar, Pikfyve, Pid1, Hdac4, Bcl2, Ncf2, Slc30a10, Grin1, Lcn2, Nfe2l2, Thbs1, Eif6, Romo1, Abcd1, G6pdx, Pdk3, Ogt, Abcb7, Foxo1, Shc1, Gnai3, Map3k7, Tlr4, Zc3h12a, Pink1, Mfn2, Slc25a33, Park7, Cd36, Mpv17, Tlr6, Cxcl1, Aldh2, Hvcn1, Pon3, Cycs, Snca, Gadd45a, Hk2, Alox5, Tigar, Foxm1, Tgfb1, Sirt2, Tyrobp, Sphk2, Prcp, Ndufc2, Trim30a, Coq7, Itgam, Bnip3, Fyn, Foxo3, Atg5, Sirt1, Bcr, …
structural constituent of eye lens (GO:MF)	immediate_descending	0.957536	2.7909e-07	0.000284448	injury1	Cryga, Cryba2, Vim, Bfsp1, Crygn, Cryba4, Crybb1, Crybb3, Hspb6, Hspb2, Cryab, Bfsp2, Crygs, Cpox, Crybg3
negative regulation of cysteine type endopeptidase activity (GO:BP)	immediate_descending	0.957455	2.82003e-07	0.000246735	injury2	Cflar, Fcmr, Ptgs2, Ifi204, Cd44, Thbs1, Avp, Cst3, Cst7, Csnk2a1, Src, Mmp9, Ddx3x, Xiap, Igbp1, Rps6ka3, Siah2, Sfrp2, Lamtor5, Klf4, Caap1, Dhcr24, Sfn, Rps6ka1, Park7, Hgf, Dnajb6, Htt, Triap1, Rnf34, Por, Ints1, Aqp1, Snca, Plaur, Akt2, Gpi1, Bcl2l12, Pih1d1, Arrb1, Usp47, Arl6ip1, Mical1, Adora2a, Igf1, Mdm2, Pcid2, Gas6, Sh3rf1, Mt3, Herpud1, Nol3, Dpep1, Cdkn2d, Cryab, Map2k5, Gpx1, Fnip1…
mitotic cell cycle (GO:BP)	immediate_descending	0.957359	2.85479e-07	0.000288162	injury1	Rrs1, Mybl1, Vcpip1, Eya1, Mcm3, Efhc1, Mitd1, Nabp1, Hecw2, Bard1, Ctdsp1, Usp37, Tuba4a, Obsl1, Cul3, Dis3l2, Gigyf2, Bcl2, Vps4b, Clasp1, Mcm6, Cdk18, Btg2, Kif14, Cdc73, Brinp3, Tpr, Rnf2, Brinp2, Pbx1, Nuf2, Ddr2, Hnrnpu, Sde2, Cenpf, Angel2, Nsl1, Dtl, Nek2, Prkcq, Hacd1, Mastl, Tubb4b, Anapc2, Sapcd2, Fbxw5, Nacc2, Gpsm1, Abl1, Golga2, Nek6, Ppp6c, Cacnb4, Rprm, Acvr1, Spc25, Atf2, Ckap5, …
protein phosphatase binding (GO:MF)	immediate_descending	0.957349	2.85815e-07	0.000288162	injury1	Bcl2, Atp2b4, Smg7, Kifap3, Nek2, Vim, Cacna1b, Traf2, Dab2ip, Ctnnd1, Ambra1, Sirpa, 1700037h04rik, Ppp1r16b, Ptprt, Stau1, Ptpn1, Phactr3, Ppp1r3d, Ppp1r3f, Fmr1, Igbp1, Dlg3, Foxo1, Fcrls, Smg5, Lmna, Shc1, Cttnbp2nl, Vcp, Stx17, Grin3a, Jak1, Lck, Phactr4, Rpa2, Slc9a1, Bod1l, Anapc4, Ankle2, Pxn, Ppp1cc, Anapc7, Anapc5, Styxl1, Gna12, Ppp1r9a, Met, Eif2ak3, Itpr1, Pparg, Cacna1c, Clec12a, Cd…
regulation of hydrolase activity (GO:BP)	immediate_descending	0.957255	2.8925e-07	0.00025084	injury2	St18, Ppp1r42, Arfgef1, Terf1, Pi15, Tbc1d8, Map4k4, Slc39a10, Stat1, Hspd1, Cflar, Casp8, Als2, Epha4, Serpine2, Dock10, Col4a3, Ngef, Sh3bp4, Agap1, Bok, Serpinb8, Mgat5, Rab3gap1, Fcmr, Srgap2, Avpr1b, Ppp1r15b, Ptprc, Dennd1b, Rgs2, Ptgs2, Rgl1, Rgs8, Rgs16, Abl2, Ralgps2, Rabgap1l, Serpinc1, Fasl, Tiprl, Rgs4, Apoa2, F11r, Ncstn, Aim2, Ifi204, Rgs7, Rab3gap2, Tgfb2, Plxna2, Usp6nl, Itih2, It…
actin filament binding (GO:MF)	immediate_descending	0.957209	2.90961e-07	0.00029037	injury1	Myo1b, Arpc2, Vil1, Espnl, Actr3, Arpc5, Rcsd1, Cacnb2, Nebl, Sptan1, Abl1, Aif1l, Gsn, Arpc5l, Neb, Fmnl2, Ermn, Xirp2, Ttn, Bloc1s6, Vps16, Dstn, Myh7b, Tnnc2, Shroom4, Zfp185, Flna, Pls3, Dmd, Shroom2, Iqgap3, Tpm3, Tmod4, Capza1, Nexn, Tpm2, Tln1, Tmod1, Coro2a, Ctnnal1, Macf1, Marcksl1, Myom3, Tmem201, Espn, Klhl17, Actr3b, Add1, Ablim2, Wdr1, Shroom3, Myo18b, Coro1c, Myo1h, Trpv4, Arpc3, Hi…
cellular response to oxidative stress (GO:BP)	immediate_descending	0.957162	2.92674e-07	0.000251925	injury2	Lancl1, Ankzf1, Scly, Stk25, Bcl2, Gpr37l1, Ddr2, Parp1, Pycr2, Tsc1, Setx, Endog, Abl1, Lcn2, Mapkap1, Nr4a2, Pla2r1, Pdk1, Atf2, Nfe2l2, Prkra, Prr5l, Cat, Sirpa, Slc4a11, Srxn1, Romo1, Src, Chd6, Oser1, Mmp9, Hdac6, Stk26, Abcd1, G6pdx, Nono, Ect2, Slc7a11, Foxo1, Pdcd10, Fbxw7, Arnt, Mcl1, Slc25a24, Trp53inp1, Sigmar1, Melk, Nr4a3, Txn1, Tlr4, Jun, Prkaa2, Prdx1, Zc3h12a, Sfpq, Sesn2, Pink1, …
sumoylation of dna replication proteins (REACT)	immediate_descending	0.957052	2.9677e-07	0.000293188	injury1	Sumo1, Tpr, Nup188, Nup214, Nup35, Nup160, Pcna, Top1, Rae1, Pias3, Ndc1, Cdca8, Nupl2, Nup54, Pom121, Nup205, Nup210, Nup62, Nup98, Nup43, Ranbp2, Sumo3, Pias4, Nup37, Nup107, Nup93, Nup133, Top2b, Nupl1, Aurkb, Nup88, Top2a, Sumo2, Nup85, Nup153, Nup155, Rangap1, Nup50, Aaas, Ube2i, Seh1l, Incenp
negative regulation of apoptotic signaling pathway (GO:BP)	immediate_descending	0.957029	2.97648e-07	0.000254969	injury2	Rb1cc1, Sgk3, Eya1, Tmem14a, Cflar, Stradb, Tmbim1, Scg2, Ackr3, Bok, Bcl2, Fcmr, Mdm4, Ptgs2, Ivns1abp, Pea15a, Psen2, Bmi1, Nr4a2, Acvr1, Itga6, Nfe2l2, Itgav, Ndufs3, Madd, Creb3l1, Mapk8ip1, Cd44, Bdnf, Bmf, Il1b, Avp, Bcl2l1, Src, Mmp9, Eya2, Snai1, Ptpn1, Ddx3x, Slc25a5, Ikbkg, Ar, Igbp1, Nono, Psmd10, Il7, Siah2, Sfrp2, Lmna, Muc1, Mcl1, Gnai3, Gclm, Sh3glb1, Cth, Map3k7, Dnaja1, Creb3, Tg…
membrane microdomain (GO:CC)	immediate_descending	0.956998	2.98786e-07	0.000255054	injury2	Sulf1, Zap70, Hspd1, Cflar, Casp8, Bmpr2, Pikfyve, Erbb4, Irs1, Gpc1, Cd55, Ptprc, Ptgs2, Rgs16, Tnr, Fasl, Atp1b1, Nos1ap, Fcgr2b, Fcer1g, Cd48, Atp1a2, Rgs7, Psen2, Capn2, Cr1l, Traf2, Stom, Lrp2, Tfpi, Ctnnd1, P2rx3, Lrp4, Slc1a2, Cd44, Kif18a, Chp1, Prom2, Mal, Mall, Prnp, Snap25, Hck, Src, Sdc4, Ptgis, Gnas, Ntsr1, Rgs19, Hdac6, Cask, Slc25a5, Lamp2, Atp2b3, L1cam, Dmd, Efnb1, Pgk1, Btk, Trp…
negative regulation of myeloid leukocyte differentiation (GO:BP)	immediate_descending	0.956924	3.0159e-07	0.00029557	injury1	Inpp5d, Tnfaip6, Fbn1, Mafb, Zbtb46, Fbxw7, Pias3, Lyn, C1qc, Prdm16, Cdk6, Lrrc17, Gata2, Clec2d, Ceacam1, Calca, Lilrb4a, Fstl3, Cul4a, Sfrp1, Inpp4b, Zfpm1, Ubash3b, Tcta, Ctnnb1, Thoc5, Nf1, Nme2, Nme1, Rara, Gpr137b, Cartpt, Pik3r1, Gpr68, Tnfrsf11b, Trib1, Myc, Tob2, Runx1, Tmem178, Ptpn2, Gpr137, Tjp2
extrinsic apoptotic signaling pathway (GO:BP)	immediate_descending	0.956835	3.04972e-07	0.000256695	injury2	Rb1cc1, Sgk3, Eya1, Cflar, Casp8, Stradb, Tmbim1, Scg2, Sp100, Itm2c, Bok, Bcl2, Fcmr, Ptprc, Fasl, Dedd, Pea15a, Psen2, Tgfb2, Atf3, G0s2, Traf2, Dbh, Lcn2, Traf1, Dab2ip, Acvr1, Itga6, Itgav, Spi1, Madd, Thbs1, Pdia3, Mal, Bcl2l11, Il1a, Il1b, Siglec1, Rbck1, Bcl2l1, Src, Stk4, Eya2, Srpx, Ddx3x, Agtr2, Ar, Il7, Tnfsf10, Skil, Il2, Siah2, Il12a, Sfrp2, Lmna, Mllt11, Mcl1, Ngf, Hipk1, Sort1, Gcl…
regulation of cell adhesion (GO:BP)	immediate_descending	0.95683	3.05178e-07	0.000256695	injury2	Zap70, Map4k4, Il1rl2, Nck2, Hspd1, Fzd7, Fn1, Igfbp2, Arpc2, Ihh, Epha4, Serpine2, Bcl2, Clasp1, Epb41l5, Cxcr4, Cd55, Sox13, Kif14, Ptprc, Lamc1, Abl2, Tnr, Rc3h1, Myoc, Kifap3, Ildr2, F11r, Slamf1, Kif26b, Itpkb, Mia3, Dusp10, Hlx, Tgfb2, Plxna2, Cd46, Prkcq, Il2ra, Rsu1, Hacd1, Bmi1, Apbb1ip, Nrarp, Fut7, Notch1, Tsc1, Ass1, Abl1, Gsn, Rc3h2, Cytip, Dpp4, Itga6, Itga4, Itgav, Ptprj, Spi1, Amb…
vasculature development (GO:BP)	immediate_descending	0.95677	3.0748e-07	0.00025711	injury2	Sox17, Sulf1, Eya1, Tfap2b, Adgrb3, Hs6st1, Pdcl3, Col3a1, Stat1, Cflar, Casp8, Bmpr2, Nrp2, Fzd5, Fn1, Cxcr2, Ihh, Scg2, Col4a3, Sp100, Ncl, Ackr3, Ramp1, Cxcr4, Atp2b4, Optc, Chil1, Cfh, Ptgs2, Glul, Fasl, Prrx1, Vangl2, Akt3, Mia3, Tgfb2, Ptpn14, Prox1, Vash2, Cd34, Slc39a12, Nrarp, Notch1, Egfl7, Vav2, Rxra, Col5a1, Rapgef1, Prrx2, Abl1, Eng, Hc, Cntrl, Dab2ip, Acvr1, Fap, Lrp2, Atf2, Nfe2l2,…
positive regulation of cell cycle g1 s phase transition (GO:BP)	immediate_descending	0.95675	3.08265e-07	0.000298843	injury1	Cdc73, Ddr2, Plcb1, Fam83d, Ddx3x, Cul4b, Plrg1, Sass6, Larp7, Anp32b, Stil, Lsm10, Dbf4, Kmt2e, Ankrd17, Mepce, Mblac1, Ezh2, Phb2, Kcna5, Ccnd2, Paf1, Rrm1, Pagr1a, Ccnd1, Stox1, Mdm2, Gli1, Cul4a, Plcg2, Ube2e2, Apex1, Cenpj, Rgcc, Rdx, Hyal1, Egfr, Lsm11, Tbx2, Stxbp4, Rptor, Fgf10, Cpsf3, Adam17, Rrm2, Akt1, Mtbp, Crebbp, Eif4g1, Trp63, Adamts1, Aif1, Ccnd3, Rpl17, Anxa1
positive regulation of cell adhesion (GO:BP)	immediate_descending	0.956726	3.0919e-07	0.000298843	injury1	Zap70, Map4k4, Il1rl2, Nck2, Hspd1, Fn1, Igfbp2, Arpc2, Ihh, Epha4, Epb41l5, Cd55, Sox13, Ptprc, Lamc1, Myoc, Kifap3, F11r, Slamf1, Kif26b, Itpkb, Dusp10, Hlx, Tgfb2, Cd46, Prkcq, Il2ra, Rsu1, Hacd1, Bmi1, Apbb1ip, Fut7, Tsc1, Abl1, Dpp4, Itga6, Itga4, Itgav, Ptprj, Ambra1, Mdk, Hsd17b12, Traf6, Cd44, Cd59b, Cd59a, Fmn1, Rasgrp1, Thbs1, Frmd5, B2m, Il1a, Il1b, Sirpa, Rin2, Sox12, Src, Tgm2, Ada, …
gap junction assembly (REACT)	immediate_descending	0.956704	3.10049e-07	0.00025765	injury2	Tuba4a, Tubb4b, Gjd2, Gjb1, Gja4, Tuba8, Gja1, Tubb3, Gjb2, Gjb6, Gjc2, Gjc1, Tubb2a, Tubb2b, Tuba1b, Tuba1a, Tuba1c, Tubb4a, Tubb6
t cell activation (GO:BP)	immediate_descending	0.95669	3.10595e-07	0.000298999	injury1	Zap70, Il1rl2, Nck2, Hspd1, Fzd7, Fzd5, Igfbp2, Slc11a1, Ihh, Nhej1, Bcl2, Cxcr4, Cd55, Rab29, Sox13, Ptprc, Mr1, Abl2, Rc3h1, Ildr2, Fcer1g, Ly9, Cd48, Slamf1, Cd84, Slamf6, Ncstn, Slamf9, Psen2, Itpkb, Dusp10, Hlx, Cd46, Prkcq, Il2ra, Bmi1, Apbb1ip, Nrarp, Fut7, Tsc1, Abl1, Gsn, Rc3h2, Cacnb4, Dpp4, Sp3, Atf2, Itgav, Spi1, Ambra1, Mdk, Mapk8ip1, Traf6, Cd44, Cd59b, Cd59a, Rasgrp1, Eif2ak4, Dll4…
circulatory system development (GO:BP)	immediate_descending	0.956659	3.11801e-07	0.00025765	injury2	Sox17, Rb1cc1, Sulf1, Eya1, Tfap2b, Adgrb3, Hs6st1, Pdcl3, Fhl2, Col3a1, Stat1, Cflar, Casp8, Fzd7, Bmpr2, Nrp2, Creb1, Fzd5, Erbb4, Fn1, Cxcr2, Ihh, Speg, Scg2, Col4a3, Daw1, Sp100, Ncl, Ackr3, Ramp1, Traf3ip1, Mterf4, Gli2, Cxcr4, Mdm4, Atp2b4, Optc, Chil1, Tnni1, Tnnt2, Cfh, Rgs2, Ptgs2, Glul, Abl2, Cacybp, Fasl, Prrx1, Rgs4, Vangl2, Akt3, Hnrnpu, Lefty1, Trp53bp2, Mia3, Tgfb2, Kcnk2, Ptpn14, …
allograft rejection (HM)	immediate_descending	0.956654	3.11978e-07	0.000298999	injury1	Zap70, Stat4, Stat1, St8sia4, Inhbb, Dars, Dyrk3, Ptprc, Fasl, Fcgr2b, Degs1, Tgfb2, Il2ra, Abi1, Traf2, Acvr2a, Ly75, Spi1, Eif3j1, B2m, Il1b, Mmp9, Cd40, Was, Timp1, Cfp, Elf4, Flna, Il2rg, Il7, Tpd52, Il2, Il12a, Tlr2, Rps3a1, Ctss, Csf1, Bcl10, Lyn, Ripk2, Map3k7, Lck, Eif4g3, Tlr1, Tlr6, Rpl9, Pf4, Glmn, Ache, Capg, Ptpn6, Cd4, Ccnd2, Bcat1, Prkcg, Rps9, Il11, Bcl3, Cd79a, Tgfb1, Map4k1, Il1…
defense response to bacterium (GO:BP)	immediate_descending	0.956591	3.14457e-07	0.000258684	injury2	Slc11a1, Mr1, Fcer1g, Adamts4, Slamf9, Optn, Card9, Lcn2, Rab14, Mapkbp1, B2m, Il1b, Mavs, Rbck1, Defb25, Hck, Romo1, Lbp, Wfdc12, Wfdc15a, Slpi, Wfdc2, Wfdc3, Znfx1, Cebpb, Rpl39, Pld1, Tlr2, Syt11, Shc1, Fcgr1, Notch2, Gbp7, Gbp3, Gbp2, Ripk2, Unc13b, Tlr4, Epha2, Isg15, Cd36, Emilin1, Dhx15, Rbpj, Jchain, Ankrd17, Cxcl5, Anxa3, Plac8, Gbp9, Gbp4, Oas2, Oas1c, Oas1a, P2rx7, Ncf1, Vgf, Serpine1,…
regulation of i kappab kinase nf kappab signaling (GO:BP)	immediate_descending	0.956554	3.159e-07	0.000299108	injury1	Stat1, Casp8, Abl2, Fasl, Traf5, Optn, Traf2, Card9, Abl1, Traf1, Dab2ip, Tank, Traf6, Mapkbp1, Capn3, Il1a, Il1b, Rbck1, Cpne1, Cd40, Ccdc22, Pim2, Irak1, Ikbkg, Tab3, Eda2r, Eda, Mid2, Tnfsf10, Dhx36, Trim59, Ash1l, S100a13, S100a4, Otud7b, Lamtor5, Alpk1, Tifa, Bcl10, Cth, Ripk2, Map3k7, Ccl19, Ccl21a, Trim32, Tlr4, Tle1, Lurap1l, Ror1, Lurap1, Zc3h12a, Trim62, Hdac1, Pink1, Cd36, Tnip2, Dhx15…
adaptive immune response (GO:BP)	immediate_descending	0.956485	3.1862e-07	0.000299108	injury1	Arid5a, Zap70, Il1r1, Mfsd6, Hspd1, Fzd5, Slc11a1, Inpp5d, Tnfrsf11a, Cd55, C4bp, Ptprc, Dennd1b, Cfh, Pla2g4a, Mr1, Rc3h1, Fcgr2b, Fcgr3, Fcer1g, Ly9, Cd48, Slamf1, Cd84, Slamf6, Exo1, Susd4, Dusp10, Hlx, Cd46, Cr1l, Dclre1c, Prkcq, Fut7, C8g, Traf2, Card9, Notch1, Tsc1, Hc, Rc3h2, Rif1, Dpp4, Serping1, Traf6, Cd44, Eif2ak4, Trp53bp1, B2m, Stard7, Il1b, Jag1, Sla2, Ada, Cd40, Tfe3, Otud5, Was, S…
tube development (GO:BP)	immediate_descending	0.956474	3.19054e-07	0.000260765	injury2	Sox17, Sulf1, Eya1, Rdh10, Tfap2b, Gsta3, Adgrb3, Rab23, Hs6st1, Sema4c, Pdcl3, Pou3f3, Col3a1, Stat1, Casp8, Bmpr2, Nrp2, Creb1, Fzd5, Fn1, Igfbp5, Cxcr2, Wnt6, Ihh, Epha4, Scg2, Serpine2, Col4a3, Sp100, Ncl, Ackr3, Ramp1, Traf3ip1, Bcl2, Gli2, Epb41l5, Cxcr4, Atp2b4, Optc, Chil1, Kdm5b, Cfh, Ptgs2, Glul, Abl2, Fasl, Prrx1, Gorab, Gpr161, Pbx1, Vangl2, Sdccag8, Akt3, Kif26b, Psen2, Enah, Mia3, H…
intermediate filament (GO:CC)	linear_descending	0.95647	3.19236e-07	0.000299108	injury1	Dst, Des, Vim, Upp2, Bfsp1, Eif6, Dmd, Cldn11, Nes, Lmna, Macf1, Ldlrap1, Iffo2, Tchp, Gper1, Iffo1, Lmntd1, Rtn2, Synm, Lmntd2, Shank2, Gja1, Adora2a, Lmnb2, Nrp1, Nefm, Nefl, Hspa8, Mns1, Myo5a, Bfsp2, Nefh, Slc1a4, Nme2, Nme1, Krt222, Krt10, Krt12, Krt20, Krt23, Krt15, Krt9, Krt17, Jup, Gfap, Tlk2, Fbf1, Evpl, Narf, Dsp, Fam83h, Bc024139, Plec, Prph, Krt73, Krt2, Krt1, Krt77, Krt8, Krt18, Ppl,…
regeneration (GO:BP)	immediate_descending	0.956455	3.19821e-07	0.000299108	injury1	Tmem182, Cflar, Fzd7, Erbb4, Epha4, Bcl2, Lgr6, Tnr, Prrx1, Apoa2, Dusp10, Upf2, Mdk, Bdnf, Capn3, Sulf2, Cebpb, Aurka, Flna, Bex1, Igsf10, Cers2, Bcl9, Ptgfrn, Lrig2, Klf4, Tnc, Jun, Ptprf, Akirin1, Hgf, Tec, Hopx, Cxcl5, Ulk1, Fzd9, Serpine1, Ocm, Ptn, Braf, Ezh2, Dysf, Wnt7a, Itpr1, Cxcl12, Ninj2, Cd9, Cdkn1b, Apoe, Tgfb1, Mag, Klk8, Myod1, Igf1r, Rgma, Ntrk3, Folr1, Adm, Xylt1, Inpp5f, Cd81, …
astrocyte activation (GO:BP)	immediate_descending	0.956373	3.23108e-07	0.000300686	injury1	Il1b, C1qa, Smo, C5ar1, Ifngr1, Adora2a, Lrp1, Agt, Ldlr, Nr1d1, Grn, Psen1, App, Ager, Trem2
regulation of cell killing (GO:BP)	immediate_descending	0.956305	3.25828e-07	0.000265223	injury2	Cd55, Ptprc, Cfh, Mr1, Slamf6, Cr1l, Spi1, Cd59b, Cd59a, Rasgrp1, B2m, Bcl2l11, Bcl2l1, Il12a, Cd1d1, Cd5l, Cxcl5, Cxcl1, P2rx7, Gimap5, Lag3, Clec2d, Pvr, Ceacam1, Tyrobp, Itgam, Igf2, Fadd, Stx7, Arg1, Il23a, Lamp1, Ap1g1, Ppp3cb, Pnp, Ripk3, Hspa8, Cadm1, Cx3cr1, Havcr2, Pik3r6, Arrb2, Crk, Nos2, Lgals9, Ccl2, Stat5b, Stat5a, Serpinb9, Syk, Pomc, Il7r, Nckap1l, Gfer, H2-K1, Tap1, Tap2, Ager, H…
structural constituent of ribosome (GO:MF)	immediate_descending	0.956184	3.30741e-07	0.00030354	injury1	Mrpl15, Rpl7, Mrpl30, Rpl31, Mrps9, Rpl37a, Mrpl44, Gm2000, Mrps14, Mrpl41, Rpl7a, Mrps2, Rpl12, Rpl35, Mrps5, Rps21, Rpl39, Rpl10, Rps4x, Rpl36a, Rpl22l1, Mrpl47, Rps3a1, Mrpl24, Dap3, Rps27, Mrpl9, Mrps21, Rpl34, Rps20, Rps6, Mrpl37, Rps8, Mrps15, Rpl11, Rpl22, Mrpl20, Isg15, Mrpl33, Rpl9, Mrpl1, Mrps18c, Rpl5, Rplp0, Rpl6, Mrps17, Rpl21, Mrpl35, Mrpl19, Mrps25, Rpl32, Mrpl51, Mrps35, Rps9, Rpl…
positive regulation of extrinsic apoptotic signaling pathway (GO:BP)	linear_descending	0.956109	3.33812e-07	0.000268465	injury2	Casp8, Itm2c, Ptprc, Pea15a, Psen2, Tgfb2, Atf3, G0s2, Traf2, Thbs1, Pdia3, Mal, Siglec1, Rbck1, Stk4, Srpx, Agtr2, Tnfsf10, Skil, Bmpr1b, Bcl10, Faf1, Gper1, Cav1, Htra2, Ret, Bid, Ltbr, Dedd2, Pycard, Fadd, Unc5b, Dapk3, Timp3, Sfrp1, Jak3, Cyld, Wwox, Agt, Ppp2r1b, Pml, Hyal2, Nf1, Ripk1, Stk3, Trps1, Pak2, Ppp2r1a, Tnfrsf12a, Ctnna1, Pmaip1, Ppp1ca, Pten
regulation of leukocyte degranulation (GO:BP)	immediate_descending	0.9561	3.34186e-07	0.000268465	injury2	Nppc, Fcer1g, Cd84, Stxbp1, Spi1, Adora3, Lyn, Ptafr, Nppa, Rabgef1, Vamp8, Gata2, D6wsu163e, Sphk2, Fes, Gab2, Il4ra, Stx4a, Itgam, Bcr, Itgb2, Stxbp2, Lamp1, Hmox1, Ap1g1, Foxf1, Ccr2, Pla2g3, Adora2b, Pld2, Abr, Lgals9, Crhr1, Cd300a, Unc13d, Syk, Rac2, Nckap1l, Snx4, Pdpk1, Pram1, Fer
peptidase activator activity (GO:MF)	immediate_descending	0.956002	3.38264e-07	0.000270413	injury2	Cflar, Fn1, Tank, Psmd14, Adrm1, Sfrp2, Gm9774, Aph1a, Ngf, Bcl10, Casp8ap2, Vcp, Pcolce, Cav1, Acrbp, Psenen, Ctsc, Pycard, Vsir, Apaf1, Psme1, Psme2, Nkx3-1, Tnfrsf10b, Clpx, Aph1b, Aph1c, Rps27l, Ctsh, Pcolce2, Psme4, Mapk9, Atp2a3, Psme3, Fbln1, App, Prss22, Nlrc4, Bad
positive regulation of protein folding (GO:BP)	immediate_descending	0.955985	3.38964e-07	0.000306409	injury1	Pdia3, Pdia4, Pofut2, Hspa8, Grn
regulation of mitotic cell cycle (GO:BP)	immediate_descending	0.955962	3.39939e-07	0.000306409	injury1	Nabp1, Hecw2, Bard1, Ctdsp1, Obsl1, Cul3, Gigyf2, Bcl2, Vps4b, Btg2, Kif14, Cdc73, Brinp3, Tpr, Brinp2, Pbx1, Nuf2, Ddr2, Hnrnpu, Sde2, Cenpf, Angel2, Dtl, Prkcq, Hacd1, Fbxw5, Nacc2, Abl1, Nek6, Cacnb4, Rprm, Acvr1, Spc25, Atf2, Ambra1, Dgkz, Aven, Meis2, Bub1b, Zfyve19, Ino80, Nusap1, Bub1, Ttl, Il1a, Il1b, Cdc25b, Plcb1, E2f1, Rbl1, L3mbtl1, Ube2c, Bmp7, Rbm38, Edn3, Pim2, Dynlt3, Ddx3x, Cul4b…
cell adhesion molecule binding (GO:MF)	immediate_descending	0.955945	3.40634e-07	0.000306409	injury1	Dst, Col3a1, Bmpr2, Fn1, Col4a3, Cdh20, Cdh7, Cdh19, Cntn2, Nfasc, Tnr, F11r, Igsf9, Cd46, Itga8, Acvr1, Pkp4, Fap, Itga6, Ccdc141, Itga4, Itgav, Ctnnd1, Ptprj, Lrrc4c, Thbs1, Frmd5, Fbn1, Il1b, Sirpa, Mmp24, Src, Vstm2l, Ptprt, Cdh22, Cdh26, Cdh4, Lama5, Tenm1, Plxnb3, L1cam, Dmd, Msn, Nlgn3, Itgb1bp2, Egfl6, Nlgn1, Fgf2, Trpc4, Postn, Cd1d1, Kirrel, Adam15, Itga10, Ntng1, Vcam1, Npnt, Nexn, Lyn…
peptide metabolic process (GO:BP)	immediate_descending	0.955901	3.42496e-07	0.000306409	injury1	Mrpl15, Rpl7, Gdap1, Gsta3, Mrpl30, Eif5b, Rpl31, Cnot11, Mrps9, Nck2, Mars2, Bzw1, Eef1b2, Fastkd2, Idh1, Rpl37a, Igfbp5, Epha4, Farsb, Mrpl44, Ncl, Eif4e2, Gigyf2, Per2, Pam, Dars, Eif2d, Ppp1r15b, Ren1, Btg2, Rgs2, Tpr, Dhx9, Gm2000, Mrps14, Rc3h1, Dars2, Mettl18, Uhmk1, Ncstn, Hnrnpu, Psen2, Srp9, Disp1, Iars2, Eprs, Vim, Dnajc1, Dph7, Mrpl41, Abca2, Clic3, Inpp5e, Rpl7a, Adamts13, Rxra, Mrps…
fc receptor mediated stimulatory signaling pathway (GO:BP)	immediate_descending	0.955894	3.42781e-07	0.000306409	injury1	Ptprc, Fcer1g, Rapgef1, Ptprj, Rap1a, Lyn, Nr4a3, Rabgef1, Appl2, Appl1, Csk, Plscr1, Plscr2, Myo1g, Cd47
positive regulation of myeloid leukocyte differentiation (GO:BP)	immediate_descending	0.955884	3.43193e-07	0.000306409	injury1	Casp8, Creb1, Traf6, Gnas, Car2, Hax1, Notch2, Cd101, Csf1, Lef1, Slc9b2, Ppp3ca, Tmem64, Jun, Ctnnbip1, Tesc, Cd4, Tgfb1, Tyrobp, Fes, Calca, Itgam, Fadd, Kitl, Il23a, Il34, Rb1, Pou4f1, Ccr1, Pla2g3, Lif, Ikzf1, Ccl5, Ccl3, Stat5a, Itgb3, Prkca, Ripk1, Ninj1, Ror2, Asxl2, Id2, Zfp36l1, Fos, Gpr68, Dlk1, Klf10, Dcstamp, Trib1, Hsf1, Hcls1, Gsk3b, Runx1, Trem2, Cd74, Csf1r, Ppargc1b
glial cell differentiation (GO:BP)	linear_descending	0.95584	3.45038e-07	0.000274043	injury2	Nab1, Epha4, Serpine2, Dner, Gpc1, Actr3, Cxcr4, Slc45a3, Cntn2, Sox13, Gpr37l1, Crb1, Abl2, Myoc, Ncstn, Kcnj10, Dusp10, Vim, Abca2, Notch1, Abl1, Lamc3, Ttc21b, Dlx1, Dlx2, Ptprj, Ckap5, Mdk, Pax6, Spint1, Mal, Il1b, Ptpra, Bmp2, Nkx2-2, Nkx2-2os, Dusp15, Mmp24, B4galt5, Cul4b, Mecp2, Dmd, Med12, Nlgn3, Plp1, Fgf2, Trpc4, Tlr2, Gba, S100a8, S100a9, Phgdh, Tspan2, Mettl14, Lef1, Pou3f2, Bag1, Tl…
positive regulation of morphogenesis of an epithelium (GO:BP)	immediate_descending	0.955799	3.46795e-07	0.000308471	injury1	Abl1, Lcn2, Mdk, Lgr4, Grem1, Agtr2, Maged1, Ar, Fgf2, Wnt2b, Egf, Wnt4, Pik3cd, Pdgfra, Smo, Tgfb1, Itgax, Stox1, Sirt6, Sall1, Agt, Mmrn2, Bmp4, Ctnnb1, Lif, Alox12, Nog, Sox9, Agtr1a, Six1, Six4, Sox8, Vegfa
sulfur compound binding (GO:MF)	immediate_descending	0.955789	3.47214e-07	0.000274882	injury2	Nrp2, Acadl, Lancl1, Fn1, Aamp, Serpine2, Dbi, Prelp, Ptprc, Cfh, Lamc2, Acbd6, Soat1, Serpinc1, Grem2, Acbd3, Cd34, Acbd7, Suv39h2, Dhtkd1, Acbd5, Col5a1, Ptges, Mettl5, Mdk, Hsd17b12, Lgr4, Grem1, Thbs1, Fbn1, Fgf7, Fbln7, Rspo4, Gss, Pcif1, Bmp7, Acad9, Fgf2, Mgst2, Postn, Lxn, Hdgf, Thbs3, Gstm5, Gstm7, Gstm6, Gstm2, Gstm1, Gstm4, Col11a1, Dbt, Col25a1, Acadm, Angptl3, Acot11, Scp2, Mmachc, P…
astrocyte differentiation (GO:BP)	immediate_descending	0.95567	3.52295e-07	0.000278007	injury2	Epha4, Serpine2, Actr3, Cntn2, Gpr37l1, Abl2, Vim, Notch1, Abl1, Lamc3, Ttc21b, Pax6, Il1b, Bmp2, Nkx2-2, Cul4b, Mecp2, Plp1, S100a8, S100a9, Tspan2, Pou3f2, Tlr4, Dab1, Plpp3, Tal1, Kdm4a, C1qa, Hes5, Shh, Fgfr3, Ptpn11, Smo, Kras, C5ar1, Dll3, Mag, Atf5, Ntrk3, Sox6, Mapk3, Ifngr1, Nr2e1, Adora2a, Lrp1, Nfix, Mt3, Agt, Ldlr, Map2k1, Lamb2, Lif, Nf1, Nog, Nr1d1, Stat3, Grn, Gfap, Sox9, Id4, Ror2…
synthesis of lipoxins lx (REACT)	immediate_descending	0.955664	3.52558e-07	0.000310783	injury1	Alox5ap, Alox5, Hpgd, Ltc4s, Alox12
cell matrix adhesion (GO:BP)	immediate_descending	0.955583	3.56049e-07	0.000279621	injury2	Map4k4, Col3a1, Fn1, Sned1, Bcl2, Clasp1, Epb41l5, Cntn2, Myoc, Cd34, Itga8, Tsc1, Abl1, Itga6, Itga4, Itgav, Ptprj, Fmn1, Grem1, Thbs1, Strc, Trpm7, Bcl2l11, Sirpa, Ptpra, Jag1, Rin2, Src, Sdc4, Cask, L1cam, Dmd, Eda, Gpm6b, Arhgap6, Postn, Bcan, Adam15, S100a10, Pip5k1a, Itga10, Csf1, Vcam1, Npnt, Ccl21a, Tmem8b, Frem1, Acer2, Tek, Angptl3, Tesk2, Macf1, Col16a1, Wnt4, Rcc2, Ajap1, Prkcz, Cdk6,…
coagulation (HM)	immediate_descending	0.95548	3.60544e-07	0.00028135	injury2	Klf7, Fn1, Rabif, Csrp1, Cfh, Serpinc1, Capn2, Msrb2, C8g, Gsn, Dpp4, Serping1, Thbs1, Fbn1, Thbd, Mmp9, Rgn, Usp11, Timp1, Lamp2, F8, P2ry1, Ctso, S100a1, S100a13, Ctsk, Hmgcs2, F3, Pef1, C1qa, Casp9, Masp2, Wdr1, Pf4, Iscu, Sh2b2, Serpine1, Gnb2, Rac1, Tfpi2, Gng12, Gp9, A2m, C1s1, Cd9, Vwf, Apoc1, Sirt2, Hpn, Klk8, Furin, Prss23, Capn5, Htra1, Fyn, Prep, Mmp11, Timp3, Lta4h, Dusp6, Lrp1, Plat,…
glial cell differentiation (GO:BP)	late_descending	0.955309	3.68116e-07	0.00032047	injury1	Nab1, Epha4, Serpine2, Dner, Gpc1, Actr3, Cxcr4, Slc45a3, Cntn2, Sox13, Gpr37l1, Crb1, Abl2, Myoc, Ncstn, Kcnj10, Dusp10, Vim, Abca2, Notch1, Abl1, Lamc3, Ttc21b, Dlx1, Dlx2, Ptprj, Ckap5, Mdk, Pax6, Spint1, Mal, Il1b, Ptpra, Bmp2, Nkx2-2, Nkx2-2os, Dusp15, Mmp24, B4galt5, Cul4b, Mecp2, Dmd, Med12, Nlgn3, Plp1, Fgf2, Trpc4, Tlr2, Gba, S100a8, S100a9, Phgdh, Tspan2, Mettl14, Lef1, Pou3f2, Bag1, Tl…
rage receptor binding (GO:MF)	immediate_descending	0.955183	3.73792e-07	0.0002878	injury2	S100a13, S100a4, S100a7a, S100a8, S100b, Hmgb2, App
leukocyte differentiation (GO:BP)	immediate_descending	0.955168	3.74466e-07	0.0002878	injury2	Zap70, Il1rl2, Casp8, Fzd7, Creb1, Fzd5, Ihh, Nhej1, Dock10, Inpp5d, Farp2, Tnfrsf11a, Bcl2, Sox13, Ptprc, Mr1, Abl2, Rc3h1, Pbx1, Fcer1g, Ly9, Slamf1, Slamf6, Slamf9, Ifi204, Psen2, Itpkb, Lbr, Dusp10, Hlx, Batf3, Cd46, Dclre1c, Il2ra, Il15ra, Bmi1, Nrarp, Fut7, Tsc1, Abl1, Rc3h2, Tnfaip6, Cacnb4, Dpp4, Sp3, Atf2, Ptprj, Spi1, Ambra1, Mdk, Traf6, Cd44, Rasgrp1, Dll4, Tyro3, B2m, Fbn1, Mertk, Zc3…
monosaccharide binding (GO:MF)	immediate_descending	0.955096	3.77724e-07	0.000322972	injury1	Lman2l, Rpe, Pam, Phyh, Mrc1, Dbh, Eng, Slc2a8, Dpm1, G6pdx, Ogt, Gyg, Alpk1, Manba, Aldob, Aldoart1, P3h1, Plod1, Slc2a5, Ogfod2, Plod3, Rpia, Hk2, Slc2a3, Clec4a1, Clec4a3, Clec4a2, Clec4n, P3h3, Egln2, Gpi1, Siglecf, Siglece, Gys1, P4ha3, Aldoa, Fuom, Taldo1, P4ha1, Hk1, Hkdc1, Pfkl, Bsg, Cd209a, Cd209f, Pgls, Man2b1, Ogfod1, Egln1, Tkt, Gnpnat1, Lgals3, Cln5, Lman1l, Plod2, P4htm, Gck, Ugp2, …
switching of origins to a post replicative state (REACT)	immediate_descending	0.955084	3.78255e-07	0.000322972	injury1	Mcm3, Orc2, Psmd1, Mcm6, Anapc2, Psmd5, Psmb7, Orc4, Psmd14, Psmc3, Anapc1, Mcm8, Psmf1, Ube2c, Psma7, Psmd10, Ccna2, Ccna1, Psmb4, Psmd4, Psma5, Gm11808, Ccne2, Orc3, Cdc26, Psmb2, Psmc2, Orc5, Anapc4, Anapc7, Anapc5, Psmd9, Ubc, Mcm7, Cul1, Mcm2, Ube2s, Psmc4, Psmd8, Ccne1, Anapc15, Psma1, Psmd13, Anapc16, Ube2d1, Fzr1, Cdk2, Cdc16, Uba52, Mcm5, Anapc10, Orc6, Psmb10, Psmd7, Cdt1, Psmd6, Ube2e1…
positive regulation of leukocyte cell cell adhesion (GO:BP)	immediate_descending	0.95508	3.78457e-07	0.000322972	injury1	Zap70, Il1rl2, Nck2, Hspd1, Igfbp2, Ihh, Cd55, Sox13, Ptprc, Slamf1, Itpkb, Dusp10, Hlx, Cd46, Prkcq, Il2ra, Bmi1, Fut7, Dpp4, Itga4, Ambra1, Mdk, Traf6, Cd44, Cd59b, Cd59a, Rasgrp1, B2m, Il1a, Il1b, Sirpa, Sox12, Ada, Nkap, Sash3, Irak1, Efnb1, Il2rg, Il7, Actl6a, Il2, Il12a, Cd1d1, Zbtb7b, Ptpn22, Vcam1, Lef1, Ppp3ca, Bcl10, Ripk2, Ccl19, Ccl21a, Shb, Nr4a3, Lck, Ptafr, Arid1a, Prkcz, Smarcd3, …
coagulation (HM)	immediate_descending	0.955075	3.78689e-07	0.000322972	injury1	Klf7, Fn1, Rabif, Csrp1, Cfh, Serpinc1, Capn2, Msrb2, C8g, Gsn, Dpp4, Serping1, Thbs1, Fbn1, Thbd, Mmp9, Rgn, Usp11, Timp1, Lamp2, F8, P2ry1, Ctso, S100a1, S100a13, Ctsk, Hmgcs2, F3, Pef1, C1qa, Casp9, Masp2, Wdr1, Pf4, Iscu, Sh2b2, Serpine1, Gnb2, Rac1, Tfpi2, Gng12, Gp9, A2m, C1s1, Cd9, Vwf, Apoc1, Sirt2, Hpn, Klk8, Furin, Prss23, Capn5, Htra1, Fyn, Prep, Mmp11, Timp3, Lta4h, Dusp6, Lrp1, Plat,…
apoptosis (HM)	immediate_descending	0.95507	3.78884e-07	0.000322972	injury1	Cflar, Casp8, Btg2, Rnasel, Fasl, Pea15a, Psen2, Tgfb2, Atf3, Sptan1, Gsn, Madd, Cd44, Bmf, Plcb2, Bcl2l11, Slc20a1, Il1a, Il1b, Cdc25b, Bmp2, Bcl2l1, Ebp, Timp1, Xiap, Bgn, Bcap31, Sat1, Tnfsf10, Ccna1, Lmna, Dap3, Mcl1, Txnip, Gstm2, Plppr4, Dpyd, Casp6, Lef1, Bcl10, Cth, Dnaja1, Jun, Ppt1, Casp9, Dffa, Hgf, Add1, Cd38, Tgfbr3, Diablo, Hspb1, Cav1, Casp2, Gadd45a, Retsat, Bid, Eno2, Ccnd2, Cdkn…
negative regulation of leukocyte proliferation (GO:BP)	immediate_descending	0.955008	3.81731e-07	0.000290945	injury2	Ihh, Inpp5d, Rassf5, Rc3h1, Fcgr2b, Il2ra, Cd44, Grem1, Prnp, Itch, Sdc4, Cebpb, Btk, Il2, Zbtb7b, Pde5a, Lyn, Laptm5, Pla2g2f, Pla2g2d, Shh, Glmn, Mad1l1, Gpnmb, Ptpn6, Ceacam1, Tgfb1, Lgals7, Tyrobp, Il4i1, Cd37, Lrrc32, Tspan32, Arg1, Cd24a, Lilrb4a, Vsir, Pawr, Ido1, Casp3, Pkn1, Dlg5, Bmp4, Gnrh1, Atm, Cd276, Il20rb, Peli1, Havcr2, Tnfrsf13b, Lgals9, Nf1, Ccl12, Erbb2, Prkar1a, Cd300a, Foxj1…
cell activation (GO:BP)	immediate_descending	0.954982	3.82931e-07	0.000325292	injury1	Zap70, Il1rl2, Nck2, Slc39a10, Hspd1, Fzd7, Fzd5, Pikfyve, Fn1, Igfbp2, Cxcr2, Slc11a1, Ihh, Nhej1, Serpine2, Dock10, Nppc, Inpp5d, Bcl2, Cxcr4, Cd55, Rassf5, Rab29, Sox13, Ptprc, Cfh, Pla2g4a, Mr1, Abl2, Rc3h1, Ildr2, Pbx1, Ddr2, Fcgr2b, Fcgr4, Fcgr3, Fcer1g, F11r, Ly9, Cd48, Slamf1, Cd84, Slamf6, Ncstn, Slamf9, Exo1, Psen2, Itpkb, Dusp10, Hlx, Batf3, Cd46, Dclre1c, Prkcq, Il2ra, Il15ra, Bmi1, A…
integrin mediated signaling pathway (GO:BP)	immediate_descending	0.954891	3.87123e-07	0.00032772	injury1	Col3a1, Fn1, Cul3, Lamc1, Fcer1g, Itga8, Abl1, Itga6, Itga4, Itgav, Ptpra, Src, Slc2a10, Lama5, Timp1, Flna, Adam15, Itga10, Vav3, Tln1, Plpp3, Phactr4, Cdc42, Rcc2, Isg15, Tec, Pxn, Ptpn11, Ptn, Zyx, Loxl3, Arhgap35, Tyrobp, Gab2, Ilk, Lat, Itgal, Itgam, Itgax, Itgad, Tspan32, Lama2, Lims1, Itgb2, Cd63, Itga7, Bcar1, Nrp1, Itgb1, Fermt2, Ptk2b, Dmtn, Itgbl1, Thy1, Apoa1, Sema7a, Itga11, Rhoa, La…
interleukin 1 production (GO:BP)	immediate_descending	0.954822	3.90339e-07	0.000293814	injury2	Il1r2, Casp8, Fzd5, Mr1, Slamf9, Aim2, Ifi204, Mndal, Usp50, Il1b, Sirpa, Tlr2, S100a13, Gbp5, Ripk2, Ccl19, Tlr4, Zc3h12a, Errfi1, Cptp, Cd36, Tlr6, P2rx7, Hspb1, Hmgb1, 1810058i24rik, Nod1, Foxp1, Lilra5, Ceacam1, Tyrobp, Cd33, Chrna7, Il16, Calca, Pycard, Nlrp6, Tnfaip3, Hdac2, Lilrb4a, Hk1, Igf1, Nr1h4, Gas6, Lpl, Nod2, Cx3cl1, Wnt5a, Casp1, Casp4, Panx1, Acp5, Apoa1, Pml, Smad3, Myd88, Cx3cr…
antigen processing and presentation of peptide or polysaccharide antigen via mhc class ii (GO:BP)	immediate_descending	0.954798	3.91481e-07	0.000293814	injury2	Pikfyve, Fcgr2b, Fcer1g, Traf6, Thbs1, B2m, Ctss, Arl8b, Pycard, Ifi30, H2-Oa, H2-Dma, H2-Dmb2, H2-Dmb1, H2-Ob, H2-Ab1, H2-Aa, H2-Eb1, Trem2, Cd74, Unc93b1
positive regulation of hemopoiesis (GO:BP)	immediate_descending	0.954719	3.95208e-07	0.000328129	injury1	Zap70, Il1rl2, Casp8, Creb1, Ihh, Inpp5d, Sox13, Ptprc, Itpkb, Dusp10, Hlx, Cd46, Il2ra, Il15ra, Ambra1, Mdk, Traf6, Rasgrp1, Sox12, Ada, Gnas, Zbtb46, Nkap, Sash3, Atp11c, Il2rg, Il7, Car2, Actl6a, Il2, Il12a, Cd1d1, Zbtb7b, Hax1, Notch2, Cd101, Csf1, Lef1, Slc9b2, Ppp3ca, Tox, Tmem64, Ripk2, Ccl19, Shb, Jun, Lck, Arid1a, Ctnnbip1, Prkcz, Smarcd3, Shh, Rhoh, Tesc, Actl6b, Actb, Hmgb1, Gimap5, Cd…
interleukin 10 production (GO:BP)	immediate_descending	0.954718	3.9523e-07	0.000293931	injury2	Hspd1, Fcgr2b, Fcer1g, Cd84, Cd34, Cd46, Sash3, G6pdx, Tlr2, Tlr4, Prkcz, Isg15, Hgf, Hmgb1, Lilra5, Bcl3, Tyrobp, Pycard, Lilrb4a, Vsir, Il23a, Ido1, Jak3, Nod2, Plcg2, Prkcd, Pibf1, Il20rb, Tusc2, Lgals9, Epx, Stat3, Irf4, Cd83, Syk, Trib2, Ptger4, Cd47, Dll1, Ager, Tnfrsf21, Trem2, Tslp, Cd274
ribosomal subunit (GO:CC)	immediate_descending	0.9547	3.96096e-07	0.000328129	injury1	Mrpl15, Rpl7, Mrpl30, Rpl31, Mrps9, Rpl37a, Mrpl44, Mterf4, Eif2d, Mrps14, Mrpl41, Rpl7a, Mrps2, Rpl12, Rpl35, Mrps5, Mrps26, Mcts2, Rps21, Ddx3x, Rpl39, Mcts1, Rpl10, Rps4x, Rpl36a, Mrps28, Mrpl47, Eif2a, Gm6525, Rps3a1, Mrpl24, Dap3, Rps27, Mrpl9, Mrps21, Rpl34, Rps20, Mrpl50, Rps6, Mrpl37, Nsun4, Rps8, Mrps15, Zcchc17, Rpl11, Rpl22, Mrpl20, Aurkaip1, Isg15, Mrpl33, Rpl9, Mrpl1, Mrps18c, Rpl5, …
positive regulation of macrophage cytokine production (GO:BP)	immediate_descending	0.954696	3.96286e-07	0.000328129	injury1	Mapkapk2, Card9, Tlr7, Tlr2, Ripk2, Tlr4, Laptm5, Cd36, P2rx7, Nod1, Gprc5b, Pycard, Sirt1, Tlr3, Nod2, Plcg2, Wnt5a, Casp1, Casp4, Panx1, Tirap, Sema7a, Myd88, Rtn4, Ticam1, Cd74
regulation of response to stress (GO:BP)	immediate_descending	0.954668	3.9763e-07	0.000328129	injury1	Oprk1, Rb1cc1, Cops5, Arfgef1, Eya1, Sema4c, Npas2, Map4k4, Il1r1, Il1rl2, Nck2, Stat1, Hspd1, Casp8, Ino80d, Lancl1, Bard1, Xrcc5, Vil1, Epha4, Serpine2, Trip12, Efhd1, Ackr3, Scly, Traf3ip1, Stk25, Bok, Tnfrsf11a, Phlpp1, Clasp1, Steap3, Insig2, Cxcr4, Dyrk3, Ikbke, Atp2b4, Adora1, Gpr37l1, Cfh, Uchl5, Pla2g4a, Ptgs2, Dhx9, Ier5, Tnr, Serpinc1, Prrx1, Tada1, Ddr2, Atf6, Fcgr2b, Fcgr3, Fcer1g, S…
fibrin complement receptor 3 signaling pathway (WP)	immediate_descending	0.954653	3.98328e-07	0.00029534	injury2	Ly96, Rassf5, Fcer1g, Traf6, Src, Lbp, Irak1, Ikbkg, Pik3ca, Nfkb1, Tlr4, Cxcl10, Irak2, Tyrobp, Irf3, Itgam, Itgb2, Ikbkb, Plat, Tlr3, Tirap, Rhoa, Myd88, Rel, Nos2, Ccl2, Syk, Akt1, Irak4, Cblb, Ticam1, Cd14, Ticam2, Rela, Chuk
protein homodimerization activity (GO:MF)	immediate_descending	0.9546	4.00831e-07	0.000296013	injury2	Xkr4, Terf1, Tfap2b, Dst, Pou3f3, Uxs1, Ercc5, Stat1, Tyw5, Aox1, Als2, Idh1, Rpe, Erbb4, Bard1, Atic, Slc11a1, Vil1, Mff, Sp100, Dgkd, Lrrfip1, Scly, Hes6, Stk25, Bok, Bcl2, Vps4b, Inhbb, Lct, Srgap2, Ptgs2, Tpr, Cacybp, Dars2, Apoa2, Fcer1g, Usf1, F11r, Cadm3, Eprs, Tgfb2, Cenpf, Atf3, Hsd11b1, Sephs1, Nudt5, Cubn, Pip4k2a, Nacc2, Card9, Endog, Eng, Stom, Dab2ip, Nr6a1, Kynu, Acvr1, Dpp4, Fap, …
apc c cdh1 mediated degradation of cdc20 and other apc c cdh1 targeted proteins in late mitosis early g1 (REACT)	immediate_descending	0.9546	4.00866e-07	0.00032903	injury1	Psmd1, Anapc2, Psmd5, Psmb7, Psmd14, Psmc3, Anapc1, Psmf1, Ube2c, Aurka, Psma7, Psmd10, Psmb4, Psmd4, Psma5, Gm11808, Cdc26, Cdc20, Psmb2, Psmc2, Anapc4, Anapc7, Anapc5, Psmd9, Ubc, Ube2s, Psmc4, Psmd8, Anapc15, Psma1, Plk1, Psmd13, Anapc16, Ube2d1, Fzr1, Cdc16, Uba52, Anapc10, Psmb10, Psmd7, Psmd6, Ube2e1, Psmc6, Psmb5, Psmb11, Psme1, Psme2, Rb1, Psma4, Rps27a, Psme4, Pttg1, Psme2b, Ubb, Aurkb, …
rho gtpases activate formins (REACT)	immediate_descending	0.954583	4.01648e-07	0.000296013	injury2	Tuba4a, Clasp1, Srgap2, Cenpl, Nuf2, Ahctf1, Cenpf, Nsl1, Ppp2r5a, Tubb4b, Scai, Fmnl2, Spc25, Dync1i2, Nup160, Ckap5, Kif18a, Bub1b, Bub1, Mapre1, Dsn1, Src, Diaph2, Cenpi, Pfn2, Pmf1, Rps27, Rhoc, Cenpe, Itgb3bp, Kif2c, Cdc20, Cdca8, Nudc, Cdc42, Rcc2, Dvl1, Cenpa, Cenpc1, Dynll1, Ppp1cc, Clip1, Kntc1, Mad1l1, Actb, Rac1, Dync1i1, Mad2l1, Sec13, Tuba8, B9d2, Nup98, Plk1, Bub3, Nup43, Ranbp2, Zw…
regulation of macrophage activation (GO:BP)	immediate_descending	0.954561	4.02744e-07	0.00032903	injury1	Hspd1, Pla2g4a, Cd84, Nr1h3, Thbs1, Cst7, Lbp, Cd1d1, Syt11, Tlr4, Pla2g5, Tnip2, Tlr6, Snca, Pparg, Cebpa, Ctsc, Il4ra, Mfhas1, Slc7a2, Jund, Cx3cl1, Kars, Wnt5a, Ldlr, Atm, Rora, Havcr2, Shpk, Myo18a, Lgals9, Nr1d1, Grn, Sphk1, Gpr137b, Lrfn5, Lrrk2, Cd200, Adgrf5, Ttbk1, Trem2, Pja2, Il33
tumor necrosis factor superfamily cytokine production (GO:BP)	immediate_descending	0.954526	4.04418e-07	0.000297163	injury2	Ly96, Arid5a, Hspd1, Fzd5, Ncl, Twist2, Mapkapk2, Ptprc, Dhx9, Fcgr3, Fcer1g, Slamf1, Cd84, Slamf9, Psen2, Cd34, Card9, Ifih1, Ptprj, C1qtnf4, Rasgrp1, Thbs1, Il1a, Sirpa, Mavs, Lbp, Arfgef2, Sash3, Tlr2, Arhgef2, Syt11, Ptpn22, Ripk2, Ube2j1, Ddx58, Ccl19, Tlr4, Cyp2j6, Zc3h12a, Ptafr, Ephb2, Errfi1, Cd36, Tlr1, Tlr6, Oas2, Oas1c, Oas1a, Ptpn11, Hspb1, Flt3, Hmgb1, Gpnmb, Nod1, Foxp1, Clec4a1, C…
positive regulation of vasculature development (GO:BP)	immediate_descending	0.954454	4.07887e-07	0.000331131	injury1	Pdcl3, Cxcr2, Cxcr4, Chil1, Akt3, Vash2, Cd34, Slc39a12, Abl1, Eng, Hc, Nfe2l2, Aplnr, Mdk, Grem1, Thbs1, Il1a, Il1b, Plcg1, Mmp9, Cd40, Ptgis, Cysltr1, Fgf2, Sfrp2, S100a1, Ecm1, Wars2, Nras, F3, Ddah1, Klf4, Tek, Angptl3, Jak1, Tie1, Zc3h12a, Pik3cd, Hgf, Nos3, Shh, Emilin1, Add1, Kdr, Anxa3, Hpse, Pxn, Ccl24, Hspb1, Serpine1, Flt1, Hmgb1, Hipk2, Aqp1, Hk2, Gata2, C3ar1, Tnfrsf1a, C5ar1, Prkd2,…
negative regulation of endopeptidase activity (GO:BP)	immediate_descending	0.954415	4.09797e-07	0.000298531	injury2	Cflar, Serpine2, Serpinb8, Fcmr, Ptgs2, Serpinc1, Ifi204, Crb2, Serping1, Cd44, Thbs1, Avp, Cst3, Cst7, Csnk2a1, Src, Mmp9, Ddx3x, Timp1, Xiap, Renbp, Igbp1, Rps6ka3, Siah2, Serpini1, Sfrp2, Lamtor5, Reck, Klf4, Caap1, Dhcr24, Sfn, Rps6ka1, Park7, Hgf, Dnajb6, Htt, Triap1, Rnf34, Por, Serpine1, Ints1, Aqp1, Snca, Timp4, A2m, Gapdh, Plaur, Akt2, Gpi1, Bcl2l12, Pih1d1, Picalm, Serpinh1, Arrb1, Usp4…
positive regulation of g1 s transition of mitotic cell cycle (GO:BP)	immediate_descending	0.954391	4.1092e-07	0.000331131	injury1	Ddr2, Plcb1, Ddx3x, Cul4b, Plrg1, Sass6, Larp7, Anp32b, Stil, Lsm10, Dbf4, Kmt2e, Ankrd17, Mepce, Mblac1, Kcna5, Ccnd2, Rrm1, Ccnd1, Stox1, Mdm2, Cul4a, Ube2e2, Apex1, Cenpj, Rgcc, Rdx, Hyal1, Egfr, Lsm11, Rptor, Fgf10, Cpsf3, Adam17, Rrm2, Akt1, Mtbp, Crebbp, Eif4g1, Adamts1, Aif1, Ccnd3, Rpl17, Anxa1
hypoxia (HM)	immediate_descending	0.954378	4.11567e-07	0.000298837	injury2	Klf7, Ankzf1, Inha, Ackr3, Gpc1, Hdlbp, Pam, Bcl2, Cxcr4, Ppfia4, Atf3, Pfkfb3, Col5a1, Hspa5, Pdk1, Tgm2, Sdc4, Srpx, Gpc4, Gpc3, Ids, Bgn, Pdk3, Pgk1, Tpd52, Cp, Noct, Siah2, Tiparp, Lxn, Bcan, Efna1, Efna3, S100a4, Selenbp1, F3, Casp6, Rragd, Pnrc1, Zfp292, Grhpr, Aldob, Plin2, Jun, Pgm2, Ak4, Slc2a1, Sdc3, Slc2a5, Errfi1, B3galt6, Fosl2, Hs3st1, Ppargc1a, Rbpj, Pgm1, Stbd1, Ccng2, Plac8, Tpst…
complement activation classical pathway (WP)	immediate_descending	0.95437	4.11962e-07	0.000331131	injury1	Cd55, Hc, C1qb, C1qc, C1qa, C1ra, C1s1, C4b, C2, C3
regulation of glial cell proliferation (GO:BP)	immediate_descending	0.954281	4.16333e-07	0.000331131	injury1	Creb1, Vim, Notch1, Il1b, E2f1, Mecp2, Prkci, Cers2, Lyn, Ufl1, Cdkn2b, Mfn2, Mtor, Ski, Shh, Rnf10, Ppp1cc, Flt1, Ptn, Kras, Abcc8, Idh2, Ascl2, Igf1, Nrg1, Vegfc, Slc7a5, Rb1, Nf2, Pmp22, Ntn1, Trp53, Nf1, Gfap, Atxn1, Sox11, Prkch, Dicer1, Myc, Ptk2, Sox10, Tspo, Etv5, Hes1, Adcyap1, Fas
leukocyte chemotaxis (GO:BP)	immediate_descending	0.954213	4.19686e-07	0.000331131	injury1	Pikfyve, Cxcr2, Scg2, Prss56, Gpr35, Fcgr3, Fcer1g, Slamf1, Slamf9, Camk1d, Hc, Tnfaip6, Dpp4, Stk39, Ptprj, Spi1, Mdk, Grem1, Thbs1, Il1b, Defb25, Lbp, Prex1, Edn3, Mpp1, Mospd2, Cyp7b1, Il12a, S100a8, S100a9, Csf1, Vav3, S1pr1, Lyn, Ccl27a, Ccl19, Ccl21a, Creb3, Pde4b, Akirin1, Csf3r, Cnr2, Nbl1, Padi2, Bst1, Slit2, Kit, Cxcl5, Ppbp, Pf4, Cxcl1, Cxcl10, Spp1, Cmklr1, Trpv4, Slc8b1, Sbds, Ccl24,…
calcium independent cell cell adhesion via plasma membrane cell adhesion molecules (GO:BP)	late_descending	0.954212	4.19735e-07	0.00030253	injury2	Bmp2, Cldn2, Cldn3, Cx3cl1, Esam, Dscaml1, Cadm1, Cldn1
response to cytokine (GO:BP)	immediate_descending	0.954205	4.20104e-07	0.000331131	injury1	Sox17, Mrpl15, St18, Msc, Aff3, Il1r2, Il1r1, Col3a1, Stat4, Stat1, Hspd1, Casp8, Nrp2, Adam23, Creb1, Atic, Fn1, Xrcc5, Cxcr2, Slc11a1, Ptprn, Pid1, Sp100, Ncl, Ackr3, Hdac4, Gpr35, Tnfrsf11a, Bcl2, Actr3, Cxcr4, Mapkapk2, Ikbke, Rab7b, Adipor1, Kdm5b, Ptprc, Cfh, Ptgs2, Tpr, Dhx9, Cacybp, Rc3h1, Vamp4, Nme7, Fcer1g, Ackr1, Aim2, Ifi204, Mndal, Ifi203, Grem2, Hnrnpu, Enah, Eprs, Traf5, Ccdc3, Il…
mitotic g1 phase and g1 s transition (REACT)	immediate_descending	0.954185	4.21113e-07	0.000331131	injury1	Mcm3, Prim2, Orc2, Psmd1, Mcm6, Akt3, Lin9, Mcm10, Abl1, Psmd5, Psmb7, Orc4, Psmd14, Psmc3, Mcm8, Psmf1, E2f1, Rbl1, Src, Psma7, Pola1, Psmd10, E2f5, Ccna2, Ccna1, Cks1b, Psmb4, Psmd4, Psma5, Lyn, Gm11808, Ccne2, Orc3, Pole3, Cdkn2b, Psmb2, Rbbp4, Hdac1, E2f2, Cdk6, Dbf4, Psmc2, Orc5, Lin54, Cdc7, Pole, Psmd9, Ubc, Mcm7, Rpa3, Cul1, Pole4, Mcm2, Ccnd2, Cdkn1b, Akt2, Psmc4, Psmd8, Lin37, Ccne1, We…
regulation of runx1 expression and activity (REACT)	immediate_descending	0.954176	4.21555e-07	0.000331131	injury1	Cdk6, Ptpn11, Ccnd2, Ccnd1, Cbfb, Pml, Ccnd3
penetration of zona pellucida (GO:BP)	immediate_descending	0.954172	4.21747e-07	0.000331131	injury1	B4galt1, Pithd1, Dkkl1, Ppp3cc, Hyal3, Hexb, Acr
positive regulation of complement activation (GO:BP)	immediate_descending	0.954116	4.24547e-07	0.000331131	injury1	Il1b, Phb, Trem2, C3
apical part of cell (GO:CC)	immediate_descending	0.954096	4.25537e-07	0.000304033	injury2	Myo1b, Bmpr2, Pard3b, Fn1, Igfbp2, Kcne4, Lct, Cd55, Dstyk, Ren1, Crb1, Aspm, Bc034090, Pappa2, Atp1b1, Ddr2, Cfap126, Vangl2, Kcnj10, Psen2, Kcnk2, Hsd11b1, Cd34, Itga8, Cubn, Slc34a3, Sapcd2, Notch1, Dbh, Rab14, Crb2, Acvr1, Slc4a10, Dpp4, Fap, Stk39, Lrp2, Cybrd1, Rapgef4, Cd44, Slc12a6, Pdia3, Prom2, Mal, Slc4a11, Spef1, Slc23a2, Jag1, Kcnb1, Pard6b, Shroom4, Clcn5, Atp6ap2, Usp9x, Stk26, Cet…
gap junction trafficking and regulation (REACT)	linear_descending	0.954095	4.25598e-07	0.000331131	injury1	Tuba4a, Tubb4b, Dnm1, Gjd2, Src, Gjb1, Clta, Gja4, Actb, Tuba8, Tjp1, Gja1, Tubb3, Gjb2, Gjb6, Dnm2, Myo6, Gjc2, Cltc, Gjc1, Actg1, Tubb2a, Tubb2b, Cltb, Dab2, Tuba1b, Tuba1a, Tuba1c, Ap2m1, Tubb4a, Tubb6
regulation of endopeptidase activity (GO:BP)	immediate_descending	0.954042	4.28245e-07	0.000331131	injury1	St18, Stat1, Hspd1, Cflar, Casp8, Epha4, Serpine2, Col4a3, Bok, Serpinb8, Fcmr, Ptgs2, Serpinc1, Fasl, Ncstn, Aim2, Ifi204, Grin1, Card9, Gsn, Crb2, Acvr1c, Serping1, Mtch2, Cd44, Thbs1, Usp50, Bcl2l11, Avp, Cst3, Cst7, Csnk2a1, Src, Mmp9, Ddx3x, Timp1, Xiap, Bcap31, Renbp, Igbp1, Rps6ka3, Tnfsf10, Sox2, Siah2, Serpini1, Sfrp2, Efna1, Efna3, S100a8, S100a9, Aph1a, Ngf, Lamtor5, F3, Casp6, Bcl10, …
negative regulation of immune system process (GO:BP)	immediate_descending	0.954034	4.28659e-07	0.000304932	injury2	Col3a1, Ihh, Atg9a, Inpp5d, Twist2, Cd55, C4bp, Rassf5, Adora1, Ptprc, Rc3h1, Ildr2, Fcgr2b, Apoa2, Fcer1g, Slamf1, Cd84, Ifi204, Susd4, Mia3, Dusp10, Hlx, Tgfb2, Cd46, Cr1l, Il2ra, Nrarp, Phpt1, Hc, Rc3h2, Nmi, Tnfaip6, Dpp4, Ypel4, Serping1, Ptprj, Spi1, Nr1h3, Mdk, Dgkz, Cd44, Cd59b, Cd59a, Grem1, Thbs1, Tyro3, Fbn1, Mertk, Zc3h8, Prnp, Plcb1, Cst7, Itch, Sla2, Samhd1, Mafb, Ada, Sdc4, Cebpb, …
translation (REACT)	immediate_descending	0.953979	4.31439e-07	0.000305581	injury2	Mrpl15, Rpl7, Mrpl30, Eif5b, Rpl31, Mrps9, Eef1b2, Rpl37a, Mrpl44, Gm2000, Mrps14, Srp9, Mrpl41, Mrps2, Rpl12, Mrrf, Rpl35, Eif3m, Srp14, Eif3j1, Mrps5, Mrps26, Eif2s2, Rps21, Rpl39, Rpl10, Eif2s3x, Gspt2, Rps4x, Rpl36a, Gm15013, Eif1ax, Mrps28, Rpl22l1, Mrpl47, Gfm1, Gm6525, Rps3a1, Mrpl24, Dap3, Rps27, Mrpl9, Mrps21, Rpl34, Ppa2, Eif4e, Rps20, Gm11808, Mrpl50, Rps6, Mrpl37, Eif2b3, Rps8, Mrps15…
immune response inhibiting cell surface receptor signaling pathway (GO:BP)	immediate_descending	0.95393	4.33939e-07	0.00033448	injury1	Lyn, Lilrb4a
regulation of mitotic cell cycle phase transition (GO:BP)	immediate_descending	0.953889	4.36026e-07	0.000334514	injury1	Nabp1, Hecw2, Bard1, Ctdsp1, Cul3, Gigyf2, Bcl2, Vps4b, Kif14, Cdc73, Tpr, Pbx1, Nuf2, Ddr2, Sde2, Cenpf, Dtl, Prkcq, Hacd1, Nacc2, Nek6, Cacnb4, Acvr1, Spc25, Ambra1, Dgkz, Aven, Bub1b, Zfyve19, Ino80, Bub1, Cdc25b, Plcb1, E2f1, Rbl1, Ube2c, Rbm38, Ddx3x, Cul4b, Fhl1, Mecp2, Brcc3, Foxo4, Pkia, Chmp4c, Actl6a, Jade1, Plrg1, Muc1, Ints3, Cdc14a, Sass6, Camk2d, Larp7, Cenpe, Nbn, Anp32b, Klf4, Ini…
astrocyte differentiation (GO:BP)	immediate_descending	0.953837	4.38691e-07	0.00033551	injury1	Epha4, Serpine2, Actr3, Cntn2, Gpr37l1, Abl2, Vim, Notch1, Abl1, Lamc3, Ttc21b, Pax6, Il1b, Bmp2, Nkx2-2, Cul4b, Mecp2, Plp1, S100a8, S100a9, Tspan2, Pou3f2, Tlr4, Dab1, Plpp3, Tal1, Kdm4a, C1qa, Hes5, Shh, Fgfr3, Ptpn11, Smo, Kras, C5ar1, Dll3, Mag, Atf5, Ntrk3, Sox6, Mapk3, Ifngr1, Nr2e1, Adora2a, Lrp1, Nfix, Mt3, Agt, Ldlr, Map2k1, Lamb2, Lif, Nf1, Nog, Nr1d1, Stat3, Grn, Gfap, Sox9, Id4, Ror2…
angiogenesis (GO:BP)	immediate_descending	0.953765	4.424e-07	0.000309257	injury2	Sox17, Sulf1, Adgrb3, Hs6st1, Pdcl3, Stat1, Casp8, Nrp2, Fzd5, Fn1, Cxcr2, Ihh, Scg2, Col4a3, Sp100, Ncl, Ackr3, Ramp1, Cxcr4, Atp2b4, Optc, Chil1, Cfh, Ptgs2, Glul, Fasl, Vangl2, Akt3, Mia3, Tgfb2, Vash2, Cd34, Slc39a12, Nrarp, Notch1, Egfl7, Vav2, Rxra, Abl1, Eng, Hc, Dab2ip, Acvr1, Fap, Atf2, Nfe2l2, Itgav, Calcrl, Aplnr, Mdk, Creb3l1, Cd59a, Grem1, Spred1, Thbs1, Dll4, Adra2b, Il1a, Il1b, Pan…
cell killing (GO:BP)	immediate_descending	0.953751	4.43147e-07	0.000309257	injury2	Cd55, Ptprc, Cfh, Mr1, Fcgr3, Slamf6, Cr1l, Spi1, Cd59b, Cd59a, Rasgrp1, B2m, Bcl2l11, Bcl2l1, Romo1, Hprt, Il12a, Cd1d1, Cd5l, Fcgr1, Ccl27a, Ccl19, Ccl21a, Prdx1, Rnf19b, Hmgn2, Plekhm2, Cxcl5, Ppbp, Cxcl1, Cxcl10, P2rx7, Ncf1, Tac1, Gimap5, Arl8b, Cxcl12, Ptpn6, Lag3, Gapdh, Clec2d, Pglyrp1, Pvr, Rps19, Ceacam1, Tyrobp, Cebpg, Ctsc, Coro1a, Itgam, Nlrp6, Igf2, Fadd, Stx11, Stx7, Arg1, Gzmm, Nt…
hippocampal neuron apoptotic process (GO:BP)	immediate_descending	0.953744	4.43493e-07	0.000309257	injury2	Lcn2, Draxin, Stambp, Tyrobp, Itgam, Cx3cl1, Cx3cr1, Trem2
cysteine type endopeptidase activity (GO:MF)	immediate_descending	0.953732	4.44099e-07	0.000338066	injury1	Cflar, Casp8, Usp37, Usp40, Capn10, Atg4b, Capn2, Usp20, Capn3, Ctsz, Usp27x, Usp9x, Usp11, Capn6, Usp13, Ctso, Ctsk, Ctss, Casp6, Usp33, Pigk, Usp1, Atg4c, Usp24, Usp48, Casp9, Uchl1, Usp46, Usp30, Usp42, Usp12, Casp2, Usp18, Usp5, Usp29, Capn12, Capns1, Ctsc, Usp35, Capn5, Usp47, Pycard, Adgb, Usp15, Sfrp1, Casp3, Usp38, Usp10, Capn9, Capn7, Ctsb, Casp1, Casp4, Casp12, Usp28, Senp6, Ctsh, Usp34…
amide biosynthetic process (GO:BP)	immediate_descending	0.953731	4.44189e-07	0.000309257	injury2	Mrpl15, Rpl7, Mrpl30, Eif5b, Rpl31, Cnot11, Mrps9, Nck2, Ormdl1, Mars2, Bzw1, Eef1b2, Fastkd2, Cps1, Rpl37a, Igfbp5, Farsb, Mrpl44, Ncl, Eif4e2, Gigyf2, Per2, St8sia4, Pam, Dars, Eif2d, Pm20d1, Ppp1r15b, Btg2, B3galt2, Rgs2, Tpr, Dhx9, Gm2000, Mrps14, Rc3h1, Dars2, Mettl18, Mpc2, Uhmk1, B4galt3, Fh1, Hnrnpu, Srp9, Degs1, Iars2, Eprs, Vim, St8sia6, Dnajc1, Dph7, Mrpl41, Inpp5e, Rpl7a, Rxra, Mrps2,…
cell chemotaxis (GO:BP)	immediate_descending	0.953657	4.48025e-07	0.000309821	injury2	Pikfyve, Cxcr2, Scg2, Prss56, Ackr3, Gpr35, Cxcr4, Fcgr3, Fcer1g, Slamf1, Slamf9, Camk1d, Prkcq, Notch1, Eng, Hc, Tnfaip6, Dpp4, Stk39, Ptprj, Spi1, Mdk, Grem1, Thbs1, Il1b, Defb25, Lbp, Elmo2, Prex1, Edn3, Plxnb3, Mpp1, Fgf16, Mospd2, Cyp7b1, Fgf2, Il12a, Rab13, S100a8, S100a9, Pip5k1a, Csf1, Vav3, S1pr1, Vcam1, Lef1, Lyn, Ccl27a, Ccl19, Ccl21a, Creb3, Lpar1, Pde4b, Akirin1, Csf3r, Cnr2, Nbl1, P…
ppar signaling pathway (WP)	immediate_descending	0.953646	4.48598e-07	0.000309821	injury2	Acadl, Cyp27a1, Acsl3, Dbi, Rxrg, Apoa2, Rxra, Slc27a4, Nr1h3, Slc27a2, Pltp, Gk, Acsl4, Fabp5, Fabp4, Hmgcs2, Acadm, Cpt2, Scp2, Fabp3, Cd36, Acox3, Ubc, Pparg, Slc27a5, Cpt1c, Plin1, Ilk, Fabp7, Acsl1, Lpl, Slc27a1, Acox2, Pck2, Apoa1, Apoc3, Acsbg1, Me1, Acaa1b, Acaa1a, Acsl6, Acox1, Ppara, Ehhadh, Pdpk1, Ppard, Angptl4, Rxrb, Cpt1a, Fads2, Sorbs1, Scd3, Scd2, Scd1, Acsl5
positive regulation of adaptive immune response (GO:BP)	immediate_descending	0.953626	4.4963e-07	0.000339434	injury1	Arid5a, Il1r1, Hspd1, Fzd5, Slc11a1, Cd55, Ptprc, Dennd1b, Pla2g4a, Mr1, Fcgr3, Fcer1g, Slamf1, Prkcq, Traf2, Card9, Rif1, Traf6, Cd44, Eif2ak4, Trp53bp1, B2m, Il1b, Ada, Cd40, Sash3, Il2, Il12a, Cd1d1, Fcgr1, Ripk2, Map3k7, Exosc3, Mad2l2, Prkcz, Paxip1, P2rx7, Zp3, Pms2, Gimap5, Hmces, Clec4n, Cd4, Pvr, Tgfb1, Nfkbid, Hpx, Pagr1a, Pycard, Cd81, Fadd, Stx7, Cd24a, Sirt1, Mif, Stat6, Il23a, Tnfsf…
aggrephagy (REACT)	immediate_descending	0.953612	4.50368e-07	0.000309821	injury2	Tuba4a, Vim, Tubb4b, Dync1i2, Ube2v1, Hdac6, Gm11808, Park7, Dynll1, Ubc, Dync1i1, Cftr, Tuba8, Ube2n, Uba52, Dync1li2, Tubb3, Dync1li1, Rps27a, Ubb, Dynll2, Tubb2a, Tubb2b, Dync1h1, Tuba1b, Tuba1a, Tuba1c, Arl13b, Tubb4a, Tubb6
regulation of lipopolysaccharide mediated signaling pathway (GO:BP)	linear_descending	0.953583	4.51926e-07	0.000339434	injury1	Ly96, Cd55, Cd84, Traf6, Trim5, Trim12a, Trim12c, Trim30a, Trim30d, Sash1, Tnfaip3, Mif, Cactin, Prdx2, Cx3cl1, Prkca, Ly86, Bmp6, Cd180, Trib1, Nfkbil1
complement activation classical pathway (WP)	immediate_descending	0.953574	4.52373e-07	0.000310116	injury2	Cd55, Hc, C1qb, C1qc, C1qa, C1ra, C1s1, C4b, C2, C3
leukocyte proliferation (GO:BP)	immediate_descending	0.953559	4.53161e-07	0.000339434	injury1	Zap70, Nck2, Slc39a10, Stat4, Hspd1, Igfbp2, Slc11a1, Ihh, Inpp5d, Bcl2, Cxcr4, Cd55, Rassf5, Ptprc, Rc3h1, Fcgr2b, Slamf1, Slamf6, Ncstn, Cd46, Prkcq, Il2ra, Bmi1, Abl1, Rc3h2, Mapk8ip1, Traf6, Cd44, Cd59b, Cd59a, Grem1, Rasgrp1, Il1a, Il1b, Prnp, Fkbp1a, Bcl2l1, Itch, Ada, Sdc4, Zfp335, Cd40, Cebpb, Nfatc2, Sash3, Elf4, Hprt, Msn, Efnb1, Btk, Il7, Il2, Il12a, Cd1d1, Gba, Zbtb7b, Chrnb2, Ptpn22,…
astrocyte end foot (GO:CC)	linear_descending	0.953549	4.53701e-07	0.000310159	injury2	Slc17a8, Mt3, Adgrg1, Atp1b2, Gfap, Eif2s1, Mlc1, Slc2a13, Aqp4
classic pathway (BC)	immediate_descending	0.953532	4.54623e-07	0.000339434	injury1	Hc, C1qb, C1qa, C1ra, C1s1, C4b, C2, C3
cellular response to iron ion (GO:BP)	immediate_descending	0.953523	4.55087e-07	0.000339434	injury1	Slc40a1, B2m, Tfr2, Hmox1, Ireb2, Trf, Hfe, Gpld1, Bmp6, Tfap2a, Tfrc
regulation of apoptotic signaling pathway (GO:BP)	immediate_descending	0.953486	4.57037e-07	0.000339434	injury1	Rb1cc1, Sgk3, Eya1, Tmem14a, Nck2, Cflar, Casp8, Stradb, Tmbim1, Scg2, Sp100, Itm2c, Ackr3, Bok, Ing5, Bcl2, Inhbb, Steap3, Fcmr, Mdm4, Ptprc, Ptgs2, Ivns1abp, Pea15a, Psen2, Parp1, Tgfb2, Atf3, G0s2, Bmi1, Traf2, Nacc2, Dbh, Traf1, Dab2ip, Nr4a2, Acvr1, Itga6, Nfe2l2, Prkra, Itgav, Mtch2, Ndufs3, Madd, Creb3l1, Mapk8ip1, Cd44, Bdnf, Thbs1, Bmf, Pdia3, Mal, Bub1, Bcl2l11, Il1b, Avp, Siglec1, Rbck…
cell chemotaxis (GO:BP)	immediate_descending	0.953455	4.58714e-07	0.000339434	injury1	Pikfyve, Cxcr2, Scg2, Prss56, Ackr3, Gpr35, Cxcr4, Fcgr3, Fcer1g, Slamf1, Slamf9, Camk1d, Prkcq, Notch1, Eng, Hc, Tnfaip6, Dpp4, Stk39, Ptprj, Spi1, Mdk, Grem1, Thbs1, Il1b, Defb25, Lbp, Elmo2, Prex1, Edn3, Plxnb3, Mpp1, Fgf16, Mospd2, Cyp7b1, Fgf2, Il12a, Rab13, S100a8, S100a9, Pip5k1a, Csf1, Vav3, S1pr1, Vcam1, Lef1, Lyn, Ccl27a, Ccl19, Ccl21a, Creb3, Lpar1, Pde4b, Akirin1, Csf3r, Cnr2, Nbl1, P…
regulation of locomotion (GO:BP)	immediate_descending	0.953349	4.64363e-07	0.000314818	injury2	Oprk1, Sulf1, Ptp4a1, Sema4c, Map4k4, Il1r1, Col3a1, Tmeff2, Bmpr2, Erbb4, Fn1, Igfbp5, Cxcr2, Arpc2, Vil1, Epha4, Scg2, Dock10, Irs1, Sp100, Prss56, Ackr3, Twist2, Hdac4, Bcl2, Clasp1, Epb41l5, Actr3, Mgat5, Cxcr4, Srgap2, Atp2b4, Adora1, Adipor1, Lgr6, Kif14, Ptprc, Ptgs2, Lamc2, Glul, Tnr, Myoc, Ddr2, Slamf1, Igsf8, Cfap45, Akt3, Mia3, Dusp10, Tgfb2, Prox1, Plxna2, Camk1d, Vim, Nsmf, Grin1, Fu…
cell cycle (REACT)	immediate_descending	0.953349	4.64395e-07	0.000341637	injury1	Terf1, Mcm3, Prim2, Orc2, Sumo1, Bard1, Tuba4a, Psmd1, Hjurp, Clasp1, Mcm6, Mdm4, Ppp1r12b, Tpr, Cenpl, Blzf1, Nme7, Nuf2, Exo1, Sdccag8, Akt3, Ahctf1, Lin9, Lbr, Cenpf, Nsl1, Ppp2r5a, Nek2, Mcm10, Optn, Mastl, Tubb4b, Ssna1, Anapc2, Odf2, Set, Nup188, Abl1, Nup214, Golga2, Psmd5, Psmb7, Ppp6c, Orc4, Psmd14, Spc25, Gorasp2, Dync1i2, Nup35, Nup160, Psmc3, Ckap5, Kif18a, Nop10, Bub1b, Oip5, Haus2, …
positive regulation of apoptotic signaling pathway (GO:BP)	immediate_descending	0.953315	4.66185e-07	0.000341637	injury1	Nck2, Casp8, Itm2c, Bok, Ing5, Inhbb, Steap3, Ptprc, Pea15a, Psen2, Tgfb2, Atf3, G0s2, Traf2, Nacc2, Dab2ip, Prkra, Mtch2, Thbs1, Bmf, Pdia3, Mal, Bub1, Bcl2l11, Siglec1, Rbck1, Plagl2, Serinc3, Stk4, Srpx, Agtr2, Bcap31, Maged1, Siah1b, Tnfsf10, Skil, Fbxw7, S100a8, S100a9, Mcl1, Bmpr1b, Sh3glb1, Bcl10, Tgfbr1, Faf1, Sfpq, Lck, Rpl11, Park7, Trp73, Msx1, Styxl1, Fis1, Taf6, Gper1, Cav1, Casp2, E…
production of molecular mediator involved in inflammatory response (GO:BP)	immediate_descending	0.953252	4.69597e-07	0.000317052	injury2	Il1r2, Fcer1g, Dusp10, Card9, Snap23, Sirpa, Lbp, Abcd1, Pbxip1, Adora3, Chia1, Rap1gds1, Gbp5, Lyn, Tlr4, Zc3h12a, Kpna6, Ephb2, Nppa, Tlr6, Ncf1, Serpine1, Alox5ap, Ezh2, Vamp8, Il17rc, Alox5, Il17ra, Rps19, Pld3, Ankrd42, Il4ra, Pycard, Chid1, Traf3ip2, Lilrb4a, Appl2, Ido1, Slc7a2, Prdx2, Adcy7, Nod2, Appl1, Bap1, Il17d, Ephx2, Myd88, Pla2g3, Per1, P2rx1, Nos2, Stat3, Grn, Cd300a, Syk, Adam17…
ribonucleoprotein complex (GO:CC)	immediate_descending	0.953222	4.71226e-07	0.000342777	injury1	Mrpl15, Rrs1, Arfgef1, Rpl7, Stau2, Imp4, Mrpl30, Rpl31, Mrps9, Sf3b1, Ppil3, Casp8, Nop58, Wdr12, Xrcc5, Rpl37a, Utp14b, Mrpl44, Ncl, Mterf4, Hdlbp, Eif2d, Snrpe, Smg7, Dhx9, Mrps14, Alyref2, Rbm8a2, Hnrnpu, Nvl, Srp9, Eprs, Rrp15, Rpp38, Prpf18, Upf2, Celf2, Rbm17, Vim, Mrpl41, Rpl7a, Mrps2, Bc005624, Rpl12, Rpl35, Prpf40a, Rbms1, Ssb, Hnrnpa3, Rbm45, Prkra, Cwc22, Celf1, Api5, Nat10, Nop10, Aq…
astrocyte differentiation (GO:BP)	linear_descending	0.953221	4.71329e-07	0.000342777	injury1	Epha4, Serpine2, Actr3, Cntn2, Gpr37l1, Abl2, Vim, Notch1, Abl1, Lamc3, Ttc21b, Pax6, Il1b, Bmp2, Nkx2-2, Cul4b, Mecp2, Plp1, S100a8, S100a9, Tspan2, Pou3f2, Tlr4, Dab1, Plpp3, Tal1, Kdm4a, C1qa, Hes5, Shh, Fgfr3, Ptpn11, Smo, Kras, C5ar1, Dll3, Mag, Atf5, Ntrk3, Sox6, Mapk3, Ifngr1, Nr2e1, Adora2a, Lrp1, Nfix, Mt3, Agt, Ldlr, Map2k1, Lamb2, Lif, Nf1, Nog, Nr1d1, Stat3, Grn, Gfap, Sox9, Id4, Ror2…
anatomical structure formation involved in morphogenesis (GO:BP)	immediate_descending	0.953216	4.71569e-07	0.000317075	injury2	Sox17, Sulf1, Eya1, Rdh10, Adgrb3, Rab23, Ptpn18, Hs6st1, Cnnm4, Sema4c, Pdcl3, Tmem182, Fhl2, Col3a1, Col5a2, Slc40a1, Stat1, Sf3b1, Cflar, Casp8, Fzd7, Bmpr2, Nrp2, Fzd5, Pikfyve, Fn1, Cxcr2, Wnt6, Cdk5r2, Ihh, Obsl1, Scg2, Cul3, Col4a3, Agfg1, Sp100, Ncl, Ackr3, Ramp1, Gpc1, Clasp1, Gli2, Epb41l5, Cxcr4, Nfasc, Atp2b4, Optc, Chil1, Klhl12, Lmod1, Csrp1, Tnnt2, Igfn1, Cacna1s, Crb1, Cfh, Cdc73,…
regulation of apc c activators between g1 s and early anaphase (REACT)	immediate_descending	0.95318	4.73536e-07	0.00034293	injury1	Anapc2, Bub1b, Anapc1, Ube2c, Ccna2, Ccna1, Gm11808, Cdc26, Cdc20, Anapc4, Anapc7, Anapc5, Ubc, Cul1, Mad2l1, Ube2s, Anapc15, Plk1, Bub3, Fbxo5, Anapc16, Cdk1, Ube2d1, Fzr1, Cdk2, Cdc16, Uba52, Anapc10, Ube2e1, Rps27a, Ubb, Cdc27, Anapc11, Ccnb1, Cdc23
gap junction assembly (REACT)	linear_descending	0.953178	4.73659e-07	0.000317385	injury2	Tuba4a, Tubb4b, Gjd2, Gjb1, Gja4, Tuba8, Gja1, Tubb3, Gjb2, Gjb6, Gjc2, Gjc1, Tubb2a, Tubb2b, Tuba1b, Tuba1a, Tuba1c, Tubb4a, Tubb6
syncytium formation (GO:BP)	immediate_descending	0.953137	4.75909e-07	0.000317385	injury2	Adgrb3, Tmem182, Stat1, Cflar, Cacna1s, Capn2, Vash2, Tanc1, Cd44, Nfatc2, Plekho1, Ptgfrn, Cd53, Cxcl10, Cav3, Camk1, Cxcl12, Cd9, Ehd2, Ercc1, Dyrk1b, Tyrobp, Nphs1, Flt3l, Myod1, Il4ra, Dock1, Adam8, Ins2, Cd81, Sbno2, Adam9, Gdf15, Dock5, Casp1, Adamts15, Cdon, Neo1, Cd109, Tcta, Dock2, Ccng1, Scgb3a1, Ccl8, Dcstamp, Adgrb1, Myh9, Rapgef3, Gsk3b, Adamts5, Mapk14, Flot1, Trem2, Ehd1, Myof, Sh3…
mta3 pathway (BC)	immediate_descending	0.953099	4.77989e-07	0.000343514	injury1	Tuba4a, Snai1, Hspb1, Tuba8, Gapdh, Aldoa, Ctsd, Esr1, Mbd3, Cdh1, Hspb2, Greb1, Mta1, Tuba1b, Tuba1a, Tuba1c, Snai2, Mta3
actin cytoskeleton (GO:CC)	immediate_descending	0.953089	4.78541e-07	0.000343514	injury1	Dst, Myo1b, Stk17b, Mpp4, Abi2, Map2, Myl1, Arpc2, Catip, Vil1, Inpp5d, Mlph, Hdac4, Actr3, Lmod1, Csrp1, Tnni1, Lad1, Tnnt2, Arpc5, Dhx9, Abl2, Ddr2, Vangl2, Fmn2, Cdc42bpa, Enah, Nebl, Arhgap21, Tsc1, Sptan1, Abl1, Aif1l, Gsn, Arpc5l, Neb, Xirp2, Myo3b, Wipf1, Ttn, Nckap1, Ttc17, Fmn1, Bmf, Vps18, Vps16, Snap25, Dstn, Hck, Bpifb4, Myh7b, Myl9, Src, Tnnc2, Ncoa5, Rab22a, Shroom4, Was, Zfp185, Fl…
iron ion homeostasis (GO:BP)	immediate_descending	0.953033	4.81622e-07	0.000319518	injury2	Ccdc115, Slc40a1, Slc11a1, Steap3, Lcn2, Cybrd1, Epb42, B2m, Atp6ap1, Heph, Abcb7, Alas2, Cp, Frrs1, Bdh2, Slc39a8, Aco1, Atp6v1g1, Atp13a2, Steap2, Steap1, Steap4, Htt, Fbxl5, Iscu, Atp6v0a2, Tfr2, Eif2ak1, Ftl1, Picalm, Hpx, Bola2, Glrx3, Ank1, Hmox1, Atp6v0d1, Egln1, Ncoa4, Slc22a17, Scara5, Slc39a14, Ireb2, Neo1, Trf, Hyal2, Mon1a, Tmem199, Cyb561, Hfe, Bmp6, Hif1a, Myc, Tmprss6, Slc11a2, Hmo…
endothelial cell proliferation (GO:BP)	immediate_descending	0.953016	4.82577e-07	0.000319518	injury2	Sulf1, Pdcl3, Stat1, Bmpr2, Scg2, Col4a3, Akt3, Prox1, Vash2, Cd34, Nrarp, Egfl7, Dbh, Eng, Itga4, Aplnr, Mdk, Thbs1, Dll4, Fgf7, Bmp2, Ppp1r16b, Plcg1, Apln, Plxnb3, Prkx, Tnmd, Fgf2, Il12a, Pdcd10, Ecm1, Nras, F3, Enpep, Egf, Aimp1, Tgfbr1, Tek, Jun, Tie1, Atpif1, Epha2, Mtor, Pik3cd, Krit1, Fgfr3, Fgfbp1, Kdr, Scarb1, Ccl24, Flt1, Hmgb1, Cav2, Cav1, Wnt2, Atoh8, Dysf, Gata2, Prok2, Pparg, Alox…
sequestering of iron ion (GO:BP)	immediate_descending	0.953008	4.83014e-07	0.000319518	injury2	Lcn2, Ftl1, Fth1
myeloid leukocyte differentiation (GO:BP)	immediate_descending	0.953006	4.83146e-07	0.00034512	injury1	Casp8, Creb1, Inpp5d, Farp2, Tnfrsf11a, Fcer1g, Ifi204, Psen2, Lbr, Batf3, Tnfaip6, Sp3, Spi1, Traf6, Fbn1, Rassf2, Plcb1, Src, Mafb, Cebpb, Gnas, Zbtb46, Tfe3, Nkap, Gpc3, Atp6ap1, Gab3, Pir, Car2, Tlr2, Fbxw7, Gba, Hax1, Pias3, Notch2, Cd101, Tspan2, Csf1, Lef1, Slc9b2, Ppp3ca, Lyn, Tmem64, Ccl19, Jun, Tal1, Kdm1a, C1qc, Epha2, Mtor, Ctnnbip1, Prdm16, Cdk6, Lrrc17, Fgfr3, Rbpj, Kit, Tesc, Fam20…
antigen processing and presentation of exogenous antigen (GO:BP)	immediate_descending	0.952973	4.84994e-07	0.000319966	injury2	Mfsd6, Pikfyve, Mr1, Fcgr2b, Fcgr3, Fcer1g, Traf6, B2m, Cd1d1, Ctss, Fcgr1, Clec4a1, Clec4a3, Clec4a2, Ap3d1, Ifi30, Psme1, Psme2, Ap3b1, Tapbp, H2-K1, H2-Oa, H2-Dma, H2-Dmb2, H2-Dmb1, Tap1, Tap2, H2-Ob, H2-Ab1, H2-Aa, H2-Eb1, H2-M3, Cd74, Unc93b1
cell motility (GO:BP)	immediate_descending	0.952973	4.84996e-07	0.00034512	injury1	Sox17, Sulf1, Efhc1, Ptp4a1, Dst, Sema4c, Map4k4, Il1r1, Pou3f3, Nck2, Col3a1, Tmeff2, Satb2, Bmpr2, Abi2, Nrp2, Ccnyl1, Pikfyve, Erbb4, Spag16, Fn1, Igfbp5, Tns1, Cxcr2, Arpc2, Vil1, Cdk5r2, Epha4, Scg2, Cul3, Dock10, Irs1, Sp100, Prss56, Ackr3, Twist2, Hdac4, Gpc1, Gpr35, Bcl2, Clasp1, Epb41l5, Cfap221, Actr3, Mgat5, Cxcr4, Srgap2, Cntn2, Pik3c2b, Atp2b4, Adora1, Adipor1, Lgr6, Nav1, Kif14, Ptp…
activation of cysteine type endopeptidase activity (GO:BP)	immediate_descending	0.952894	4.89427e-07	0.000321594	injury2	Casp8, Ifi204, Casp6, Asph, Ripk2, Casp9, Cycs, Pycard, Nlrp6, Fadd, Perp, Apaf1, Pawr, Cideb, Tbc1d10a, Cyfip2, Lgmn, Bak1, Nlrc4, Bad
e2f targets (HM)	immediate_descending	0.952874	4.90532e-07	0.000347549	injury1	Mcm3, Prim2, Orc2, Bard1, Mcm6, Ube2t, Lbr, Spc25, Ssrp1, Bub1b, Dut, Snrpb, Nop56, Cdc25b, Pcna, Gins1, Mybl2, Cse1l, Aurka, Suv39h1, Hmgb3, Kif4, Prps1, Smc1a, Prdx4, Rbbp7, Plk4, Exosc8, Smc4, Cks1b, Anp32e, Dclre1b, Cenpe, Nbn, Mms22l, Melk, Psip1, Usp1, Cdkn2c, Nasp, Kif2c, Cdc20, Ctps, Cdca8, Ak2, Rpa2, Ppp1r8, Stmn1, Slbp, Tacc3, Lyar, Rfc1, Paics, Dck, Hnrnpd, Pole, Chek2, Ung, Cit, Ran, …
regulation of vasculature development (GO:BP)	immediate_descending	0.952829	4.93075e-07	0.000347845	injury1	Sulf1, Adgrb3, Pdcl3, Stat1, Cxcr2, Col4a3, Sp100, Cxcr4, Atp2b4, Optc, Chil1, Glul, Fasl, Akt3, Tgfb2, Vash2, Cd34, Slc39a12, Abl1, Eng, Hc, Dab2ip, Atf2, Nfe2l2, Aplnr, Mdk, Creb3l1, Cd59a, Grem1, Spred1, Thbs1, Il1a, Il1b, Ism1, Id1, Ppp1r16b, Plcg1, Mmp9, Cd40, Ptgis, Mecp2, Foxo4, Pgk1, Cysltr1, Tnmd, Amot, Fgf2, Pdcd10, Sfrp2, Sema4a, Efna1, Efna3, Shc1, S100a1, Ecm1, Wars2, Nras, Sars, F3,…
threonine type endopeptidase activity (GO:MF)	immediate_descending	0.952736	4.98336e-07	0.000350458	injury1	Psmb7, Tasp1, Psmb4, Psmb2, Psmb10, Psmb5, Psmb11, Psma4, Prss50, Psmb6, Psmb3, Psmb1, Psmb9, Psmb8
protein folding (GO:BP)	linear_descending	0.952689	5.0105e-07	0.000350579	injury1	Pdcl3, Hspd1, Hspe1, Ppil3, Dnajb2, Nppc, Dnajb3, Qsox1, Pfdn2, Pex19, Hspa14, Dnajc1, Qsox2, Dnlz, Tor1b, Tor1a, Tor2a, Hspa5, Pdcl, Ppig, Dnajc10, Pdia3, B2m, Mkks, Fkbp1a, Pdrg1, Pfdn4, Dnajc5, Vbp1, Prdx4, Hspa4l, Ppid, Cct3, Dnajb14, Sh3glb1, Dnajb4, Dnaja1, Bag1, Dnajb5, Erp44, Dnajc25, Ttc4, Calr4, P3h1, Ppih, Ppie, Nudc, Nppa, Dffa, Ube4b, Dnajc2, Dnajb6, Grpel1, Hspb1, Hsph1, Pdia4, Fkbp…
nf kb is activated and signals survival (REACT)	immediate_descending	0.952652	5.03169e-07	0.000350579	injury1	Traf6, Irak1, Ngf, Nfkb1, Gm11808, Ubc, Ikbkb, Uba52, Rps27a, Sqstm1, Ubb, Ngfr, Nfkbia, Rela
amide biosynthetic process (GO:BP)	immediate_descending	0.952623	5.04806e-07	0.000350579	injury1	Mrpl15, Rpl7, Mrpl30, Eif5b, Rpl31, Cnot11, Mrps9, Nck2, Ormdl1, Mars2, Bzw1, Eef1b2, Fastkd2, Cps1, Rpl37a, Igfbp5, Farsb, Mrpl44, Ncl, Eif4e2, Gigyf2, Per2, St8sia4, Pam, Dars, Eif2d, Pm20d1, Ppp1r15b, Btg2, B3galt2, Rgs2, Tpr, Dhx9, Gm2000, Mrps14, Rc3h1, Dars2, Mettl18, Mpc2, Uhmk1, B4galt3, Fh1, Hnrnpu, Srp9, Degs1, Iars2, Eprs, Vim, St8sia6, Dnajc1, Dph7, Mrpl41, Inpp5e, Rpl7a, Rxra, Mrps2,…
regulation of cell population proliferation (GO:BP)	immediate_descending	0.95261	5.05593e-07	0.000326533	injury2	Sox17, Rb1cc1, St18, Sulf1, Eya1, Tfap2b, Zap70, Pdcl3, Pou3f3, Nck2, Slc39a10, Stat4, Stat1, Cflar, Fzd7, Bmpr2, Creb1, Fzd5, Erbb4, Fn1, Xrcc5, Igfbp2, Igfbp5, Cxcr2, Ihh, Dnajb2, Ptprn, Inha, Epha4, Sgpp2, Scg2, Serpine2, Irs1, Rhbdd1, Col4a3, Pid1, Nppc, Dis3l2, Inpp5d, Sh3bp4, Ackr3, Cops8, Per2, Twist2, Hdac4, Bok, Ing5, Bcl2, Gli2, Cd55, Rassf5, Avpr1b, Mdm4, Btg2, Adora1, Kdm5b, Gpr37l1, …
regulation of b cell proliferation (GO:BP)	immediate_descending	0.952499	5.12008e-07	0.00035282	injury1	Slc39a10, Inpp5d, Bcl2, Ptprc, Rc3h1, Fcgr2b, Bmi1, Ada, Cd40, Nfatc2, Sash3, Btk, Il7, Il2, Chrnb2, Vav3, Lyn, Tlr4, Ephb2, Tnfrsf4, Bst1, Cd38, Tyrobp, Cd22, Cd81, Cd24a, Mif, Tcf3, Pawr, Tnfsf13b, Irs2, Casp3, Pkn1, Gpr183, Tirap, Atm, Peli1, Tnfrsf13b, Atad5, Cd300a, Mef2c, Ahr, Tnfrsf13c, Nckap1l, Bcl6, Tfrc, Btla, Tsc2, Cdkn1a, Cd320, Tnfrsf21, Ticam1, Cd74, Clcf1, Pten
positive regulation of production of molecular mediator of immune response (GO:BP)	immediate_descending	0.952485	5.12807e-07	0.00035282	injury1	Arid5a, Il1r1, Fzd5, Cd55, Mapkapk2, Ptprc, Dennd1b, Fcer1g, Slamf1, Traf2, Card9, Rif1, Traf6, Trp53bp1, B2m, Il1b, Mavs, Cd40, Sash3, Tlr7, Il2, Dhx36, Tlr2, Ptpn22, Ripk2, Map3k7, Ddx58, Exosc3, Nr4a3, Tlr4, Tek, Laptm5, Ephb2, Mad2l2, Prkcz, Tnfrsf4, Cd36, Paxip1, Kit, P2rx7, Pms2, Gimap5, Nod1, Hmces, Foxp1, Phb2, Tgfb1, Gpi1, Klk7, Cd37, Sphk2, Hpx, Gprc5b, Il4ra, Pagr1a, Stx4a, Pycard, Cd8…
dna strand elongation (REACT)	immediate_descending	0.952469	5.1378e-07	0.00035282	injury1	Prim2, Pcna, Gins1, Pola1, Rfc1, Rfc5, Rfc2, Rfc3, Rpa3, Lig1, Pold1, Pold3, Dna2, Prim1, Gins4, Gins3, Gins2, Pold2, Rpa1, Rfc4, Pold4, Pola2, Fen1
blood vessel morphogenesis (GO:BP)	immediate_descending	0.952405	5.17486e-07	0.000331287	injury2	Sox17, Sulf1, Eya1, Tfap2b, Adgrb3, Hs6st1, Pdcl3, Col3a1, Stat1, Casp8, Bmpr2, Nrp2, Fzd5, Fn1, Cxcr2, Ihh, Scg2, Col4a3, Sp100, Ncl, Ackr3, Ramp1, Cxcr4, Atp2b4, Optc, Chil1, Cfh, Ptgs2, Glul, Fasl, Prrx1, Vangl2, Akt3, Mia3, Tgfb2, Prox1, Vash2, Cd34, Slc39a12, Nrarp, Notch1, Egfl7, Vav2, Rxra, Prrx2, Abl1, Eng, Hc, Dab2ip, Acvr1, Fap, Lrp2, Atf2, Nfe2l2, Itgav, Calcrl, Aplnr, Ptprj, Spi1, Mdk…
response to axon injury (GO:BP)	immediate_descending	0.952384	5.18749e-07	0.000354311	injury1	Epha4, Bcl2, Tnr, Flrt3, Matn4, Flna, Bex1, Fgf2, P2ry12, Cers2, Lrig2, Klf4, Tnc, Jun, Ptprf, Shh, Fgfr3, P2rx4, Ocm, Ptn, Braf, Apoe, Tyrobp, Mag, Klk8, Bax, Igf1r, Rgma, Ntrk3, Folr1, Xylt1, Inpp5f, Enpp1, Map2k2, Lrp1, Nrg1, Mmp2, Plcg2, Nefl, Stk24, Apoa1, Neo1, Map2k1, Lamb2, Nefh, Kremen1, Ndel1, Rtn4rl1, Scarf1, Sarm1, Omg, Erbb2, Grn, Mtr, D130043k22rik, Dhfr, Fkbp1b, Adam17, Matn2, Rtn4…
glial cell proliferation (GO:BP)	immediate_descending	0.95238	5.19008e-07	0.000331287	injury2	Creb1, Dbi, Vim, Notch1, Il1b, E2f1, Mecp2, Prkci, Gba, Cers2, Csf1, Lyn, Ufl1, Orc3, Cdkn2b, Lepr, Mfn2, Mtor, Ski, Shh, Areg, Rnf10, Ppp1cc, Flt1, Ptn, Cntnap2, Kras, Lgi4, Abcc8, Idh2, Ascl2, Epm2a, Igf1, Nrg1, Vegfc, Cx3cl1, Il34, Slc7a5, Anxa7, Clu, Rb1, Ctnnb1, Nf2, Pmp22, Ntn1, Trp53, Nf1, Gfap, Sox4, Atxn1, Sox11, Prkch, Dicer1, Myc, Ptk2, Sox10, Tspo, Shank3, Etv5, Hes1, Trem2, Adcyap1, …
regulation of inflammatory response (GO:BP)	immediate_descending	0.95234	5.21367e-07	0.000354558	injury1	Il1r1, Il1rl2, Hspd1, Tnfrsf11a, Adora1, Pla2g4a, Ptgs2, Dhx9, Fcgr2b, Fcgr3, Fcer1g, Aim2, Dusp10, Il2ra, Fut7, Ptges, Nmi, Tnfaip6, Stk39, Calcrl, Celf1, Nr1h3, Mdk, Cd44, Tyro3, Il1b, Cst7, Abhd12, Lbp, Ada, Ptgis, Spata2, Cebpb, Zbp1, Fabp4, Il2, Tlr2, Syt11, Ash1l, S100a8, S100a9, Psmb4, Tnfaip8l2, Ctss, Fcgr1, Adora3, Pde5a, Nfkb1, Ptger3, Lyn, Cnr1, Akna, Tnc, Tlr4, Smpdl3b, Cnr2, Camk2n1,…
positive regulation of locomotion (GO:BP)	immediate_descending	0.952241	5.2725e-07	0.000332515	injury2	Oprk1, Ptp4a1, Sema4c, Map4k4, Il1r1, Bmpr2, Erbb4, Fn1, Igfbp5, Cxcr2, Arpc2, Vil1, Epha4, Scg2, Irs1, Prss56, Ackr3, Twist2, Hdac4, Bcl2, Clasp1, Epb41l5, Actr3, Mgat5, Cxcr4, Lgr6, Ptprc, Ptgs2, Lamc2, Myoc, Ddr2, Slamf1, Akt3, Mia3, Tgfb2, Prox1, Camk1d, Nsmf, Grin1, Fut7, Phpt1, Notch1, Abl1, Lcn2, Hspa5, Dab2ip, Acvr1, Stk39, Itga6, Rapgef4, Nfe2l2, Itga4, Itgav, Ptprj, Spi1, Mdk, Pax6, Thb…
peptide biosynthetic process (GO:BP)	immediate_descending	0.952238	5.27413e-07	0.000332515	injury2	Mrpl15, Rpl7, Mrpl30, Eif5b, Rpl31, Cnot11, Mrps9, Nck2, Mars2, Bzw1, Eef1b2, Fastkd2, Rpl37a, Igfbp5, Farsb, Mrpl44, Ncl, Eif4e2, Gigyf2, Per2, Dars, Eif2d, Ppp1r15b, Btg2, Rgs2, Tpr, Dhx9, Gm2000, Mrps14, Rc3h1, Dars2, Mettl18, Uhmk1, Hnrnpu, Srp9, Iars2, Eprs, Vim, Dnajc1, Dph7, Mrpl41, Inpp5e, Rpl7a, Rxra, Mrps2, Tsc1, Trub2, Gle1, Exosc2, Rpl12, Mrrf, Rc3h2, Rpl35, Mettl5, Nfe2l2, Zc3h15, Ce…
positive regulation of gene expression (GO:BP)	immediate_descending	0.952174	5.31226e-07	0.000358452	injury1	Sox17, Sulf1, Ly96, Rims1, Bag2, Arid5a, Pdcl3, Il1r1, Il1rl2, Pou3f3, Nck2, Stat4, Stat1, Hspd1, Casp8, Fastkd2, Creb1, Fzd5, Fn1, Slc11a1, Wnt6, Wnt10a, Rhbdd1, Pid1, Ncl, Rab3gap1, Cd55, Mapkapk2, Ikbke, Rab7b, Cntn2, Chil1, Kdm5b, Timm17a, Ptprc, Dennd1b, Ptgs2, Dhx9, Abl2, Prdx6, Uhmk1, Fcgr3, Apoa2, Fcer1g, Ly9, Slamf1, Cd84, Slamf6, Aim2, Ifi204, Mndal, Hnrnpu, Mark1, Tgfb2, Angel2, Atf3, …
regulation of lymphocyte differentiation (GO:BP)	immediate_descending	0.952139	5.33361e-07	0.000358452	injury1	Zap70, Il1rl2, Ihh, Inpp5d, Sox13, Ptprc, Rc3h1, Itpkb, Dusp10, Hlx, Cd46, Il2ra, Il15ra, Nrarp, Abl1, Rc3h2, Ambra1, Mdk, Cd44, Rasgrp1, Zc3h8, Sox12, Ada, Adrm1, Nkap, Sash3, Atp11c, Hmgb3, Il2rg, Il7, Actl6a, Il2, Il12a, Cd1d1, Zbtb7b, Rorc, Lef1, Tox, Ripk2, Ccl19, Shb, Zc3h12a, Lck, Arid1a, Prkcz, Fgl2, Smarcd3, Shh, Rhoh, Dtx1, Sh2b3, Hspb1, Actl6b, Actb, Flt3, Hmgb1, Braf, Gimap5, Loxl3, C…
regulation of multicellular organismal development (GO:BP)	immediate_descending	0.95211	5.35123e-07	0.000358452	injury1	Sox17, Sulf1, Stau2, Smap1, Adgrb3, Sema4c, Zap70, Pdcl3, Il1rl2, Stat1, Casp8, Trak2, Bmpr2, Ino80d, Klf7, Creb1, Map2, Erbb4, Fn1, Xrcc5, Cxcr2, Ctdsp1, Wnt6, Ihh, Obsl1, Epha4, Serpine2, Col4a3, Trip12, Sp100, Inpp5d, Hes6, Per2, Twist2, Stk25, Ing5, Clasp1, Gli2, Actr3, Cxcr4, Rab7b, Sox13, Atp2b4, Optc, Chil1, Gpr37l1, Kif14, Ptprc, Aspm, Cdc73, Uchl5, Rgs2, Glul, Tnr, Rc3h1, Fasl, Kifap3, R…
tube development (GO:BP)	immediate_descending	0.952078	5.37002e-07	0.000358732	injury1	Sox17, Sulf1, Eya1, Rdh10, Tfap2b, Gsta3, Adgrb3, Rab23, Hs6st1, Sema4c, Pdcl3, Pou3f3, Col3a1, Stat1, Casp8, Bmpr2, Nrp2, Creb1, Fzd5, Fn1, Igfbp5, Cxcr2, Wnt6, Ihh, Epha4, Scg2, Serpine2, Col4a3, Sp100, Ncl, Ackr3, Ramp1, Traf3ip1, Bcl2, Gli2, Epb41l5, Cxcr4, Atp2b4, Optc, Chil1, Kdm5b, Cfh, Ptgs2, Glul, Abl2, Fasl, Prrx1, Gorab, Gpr161, Pbx1, Vangl2, Sdccag8, Akt3, Kif26b, Psen2, Enah, Mia3, H…
defense response to tumor cell (GO:BP)	immediate_descending	0.951979	5.43077e-07	0.000361315	injury1	Spi1, Klf4, Laptm5, Plk5, Prdx2, Rbms3, Dlec1, Abi3, Dapk1, Rela
maintenance of protein location (GO:BP)	immediate_descending	0.951936	5.45719e-07	0.000361603	injury1	Bard1, Sp100, Insig2, Hnrnpu, Taf3, Ciz1, Hspa5, Gsn, Fbn1, Rbck1, Ywhab, Ccdc22, Flna, Tmsb15l, Tmsb15b2, Tmsb15b1, Psmd10, Tmsb4x, Pex5l, Ankrd13c, Topors, Creb3, Txn1, Faf1, Pink1, Nbl1, Vps13d, Park7, Rer1, Sri, Cdk5, Insig1, Supt7l, Tacc3, Tapt1, Pkd2, Sun1, Get4, Mad1l1, Kdelr2, Cav1, Tmsb10, Hk2, Cd4, Grik5, Nfkbib, Kdelr1, Tnrc6a, Syne1, Lats1, Gopc, Gja1, Hk1, Srgn, Ank3, Chchd10, Os9, D…
morphogenesis of an epithelium (GO:BP)	immediate_descending	0.951859	5.50404e-07	0.000363354	injury1	Sox17, Sulf1, Eya1, Rdh10, Rab23, Sema4c, Tmeff2, Casp8, Fzd5, Erbb4, Igfbp5, Cxcr2, Wnt6, Wnt10a, Ihh, Epha4, Traf3ip1, Bcl2, Clasp1, Gli2, Epb41l5, Cxcr4, Kdm5b, Lamc1, Abl2, Gorab, Pbx1, Vangl2, Kif26b, Enah, Tgfb2, Prox1, Nrarp, Sapcd2, Notch1, Rxra, Col5a1, Tsc1, Tor1a, Abl1, Lcn2, Eng, Lhx2, Zeb2, Acvr1, Lrp2, Frzb, Nckap1, Ctnnd1, Aplnr, Mdk, Traf6, Cd44, Wt1, Lin7c, Lgr4, Fmn1, Grem1, Spi…
regulation of macrophage differentiation (GO:BP)	immediate_descending	0.951845	5.51322e-07	0.000363354	injury1	Casp8, Zbtb46, Csf1, C1qc, Gata2, Tgfb1, Calca, Fadd, Il34, Rb1, Lif, Thoc5, Prkca, Ripk1, Ror2, Asxl2, Id2, Trib1, Hsf1, Hcls1, Ptpn2
rho gtpases activate iqgaps (REACT)	immediate_descending	0.951809	5.5356e-07	0.000363853	injury1	Tuba4a, Tubb4b, Iqgap3, Cdc42, Clip1, Actb, Rac1, Tuba8, Calm3, Iqgap1, Tubb3, Ctnnb1, Actg1, Tubb2a, Tubb2b, Iqgap2, Calm1, Tuba1b, Tuba1a, Tuba1c, Tubb4a, Calm2, Ctnna1, Tubb6, Men1
membrane invagination (GO:BP)	immediate_descending	0.951682	5.61465e-07	0.000365652	injury1	Xkr4, Gulp1, Fcgr2b, Fcgr3, Fcer1g, Gsn, Thbs1, Sirpa, Lbp, Syt11, Fcgr1, Fnbp1l, Abca1, Xkr8, Cdc42, Cd36, Rhoh, Alkbh4, Rac1, Smurf1, Wasl, Arhgap25, Gata2, Pparg, Chmp2a, Siglece, Mfge8, Rhog, Itgam, Snx3, Rhobtb1, Itgb2, Abca7, Appl2, Xkr5, Msr1, Clcn3, Plcg2, Spire2, Xkr6, Rhobtb2, Snx33, Rhoa, Dppa1, Arf1, Aurkb, Becn1, Cd300a, Hgs, Elmo1, Fcho2, Snx18, Adgrb1, Myh9, Rac2, Sh3bp1, Ano6, Bin…
endoplasmic reticulum protein containing complex (GO:CC)	immediate_descending	0.951681	5.61505e-07	0.000365652	injury1	Ormdl1, Insig2, Pigc, Pigm, Sec61a2, Traf2, Dpm2, Hspa5, Dnajc10, Ext2, Hsd17b12, Emc4, Emc7, Pdia3, B2m, Sptlc3, H13, Pigu, Rpn2, Pigt, Mmgt1, Ssr4, Magt1, Arxes2, Arxes1, Piga, Sptssb, Krtcap2, Alg14, Elovl6, Ostc, Pigk, Vcp, Sec61b, Faf1, Ddost, Emc1, Rint1, Insig1, Ost4, Mlec, Abcb9, Pdia4, Pyurf, Aup1, Rpn1, Sec61a1, Emc3, Emc10, Sec11a, Spcs2, Arl6ip1, Map3k5, Sec63, P4ha1, Derl3, Hsp90b1, …
regulation of cysteine type endopeptidase activity (GO:BP)	immediate_descending	0.951669	5.62255e-07	0.000365652	injury1	St18, Stat1, Hspd1, Cflar, Casp8, Col4a3, Bok, Fcmr, Ptgs2, Fasl, Aim2, Ifi204, Grin1, Card9, Gsn, Acvr1c, Mtch2, Cd44, Thbs1, Usp50, Bcl2l11, Avp, Cst3, Cst7, Csnk2a1, Src, Mmp9, Ddx3x, Xiap, Bcap31, Igbp1, Rps6ka3, Tnfsf10, Sox2, Siah2, Sfrp2, S100a8, S100a9, Ngf, Lamtor5, F3, Casp6, Bcl10, Asph, Ripk2, Epha7, Casp8ap2, Vcp, Anp32b, Klf4, Acer2, Caap1, Dhcr24, Lck, Laptm5, Sfn, Rps6ka1, Mul1, C…
regulation of extrinsic apoptotic signaling pathway (GO:BP)	immediate_descending	0.951616	5.65629e-07	0.00036639	injury1	Rb1cc1, Sgk3, Eya1, Cflar, Casp8, Stradb, Tmbim1, Scg2, Sp100, Itm2c, Bcl2, Fcmr, Ptprc, Pea15a, Psen2, Tgfb2, Atf3, G0s2, Traf2, Dbh, Traf1, Acvr1, Itga6, Itgav, Madd, Thbs1, Pdia3, Mal, Il1b, Siglec1, Rbck1, Bcl2l1, Src, Stk4, Eya2, Srpx, Ddx3x, Agtr2, Ar, Il7, Tnfsf10, Skil, Siah2, Sfrp2, Lmna, Mcl1, Gclm, Bmpr1b, Bcl10, Tgfbr1, Faf1, Eya3, Park7, Tnfrsf4, Hgf, Htt, Rnf34, Serpine1, Gper1, Cav…
cell surface (GO:CC)	immediate_descending	0.951519	5.71751e-07	0.000352525	injury2	Sulf1, Il1r1, Hspd1, Bmpr2, Fzd5, Cxcr2, Arpc2, Aamp, Wnt6, Slc4a3, Epha4, Serpine2, Ncl, Ackr3, Ramp1, Gpc1, Pam, Tnfrsf11a, Lct, Cxcr4, Cd55, Fcmr, Cntn2, Rnpep, Ptprc, Cfh, Mr1, Astn1, Tnr, Fasl, Vamp4, Fcgr2b, Fcgr4, Fcgr3, Fcer1g, Ly9, Cd48, Slamf1, Cd84, Slamf6, Slamf9, Hnrnpu, Psen2, Capn2, Tgfb2, Kcnk2, Kcnh1, Cd34, Cd46, Cr1l, Il2ra, Il15ra, Itga8, Mrc1, Grin1, Entpd2, Fcna, Notch1, Egfl…
positive regulation of reactive oxygen species metabolic process (GO:BP)	immediate_descending	0.951502	5.72838e-07	0.000368962	injury1	Pid1, Hdac4, Grin1, Lcn2, Nfe2l2, Thbs1, Romo1, Ogt, Gnai3, Tlr4, Zc3h12a, Mfn2, Park7, Cd36, Tlr6, Cxcl1, Hvcn1, Snca, Gadd45a, Tgfb1, Tyrobp, Itgam, Foxo3, Itgb2, Rnf41, Clcn3, Plcg2, Cyba, Agt, Plau, Prkcd, Ripk3, Ptk2b, Il18, Rab27a, Gnai2, Tgfbr2, Trp53, Eif5a, Mapt, Grb2, Dcxr, Agtr1a, Nqo2, Syk, Nnt, Adgrb1, Pdgfb, Tspo, App, Sod1, Slc5a3, Cbr1, Sod2, Zfp13, Mapk14, Cdkn1a, Ager, Xdh, Cyp1…
lagging strand synthesis (REACT)	immediate_descending	0.951483	5.74107e-07	0.000368962	injury1	Prim2, Pcna, Pola1, Rfc1, Rfc5, Rfc2, Rfc3, Rpa3, Lig1, Pold1, Pold3, Dna2, Prim1, Pold2, Rpa1, Rfc4, Pold4, Pola2, Fen1
cell substrate adhesion (GO:BP)	immediate_descending	0.95139	5.80042e-07	0.000354555	injury2	Map4k4, Col3a1, Tmeff2, Fzd7, Fn1, Arpc2, Sned1, Bcl2, Clasp1, Epb41l5, Srgap2, Cntn2, Kif14, Lamc1, Myoc, Lamb3, Cd34, Itga8, Rsu1, Hacd1, Notch1, Tsc1, Ntng2, Abl1, Lamc3, Itga6, Itga4, Itgav, Ptprj, Mdk, Hsd17b12, Fmn1, Grem1, Thbs1, Tyro3, Strc, Trpm7, Bcl2l11, Mertk, Sirpa, Ptpra, Atrn, Jag1, Rin2, Src, Stk4, Sdc4, Prex1, Cass4, Lama5, Cask, L1cam, Flna, Dmd, Eda, Gpm6b, Egfl6, Arhgap6, Fndc…
death domain binding (GO:MF)	immediate_descending	0.95138	5.8069e-07	0.000372012	injury1	Bcl2, Dapl1, Bcl2l1, Mcl1, Bax, Cradd, Tradd, Irgm1, Igtp, Ripk1, Dap
glial cell migration (GO:BP)	immediate_descending	0.951338	5.83393e-07	0.000372012	injury1	Col3a1, Fn1, Cdk5r2, Epha4, Srgap2, Tgfb2, Vim, Grin1, Dab2ip, Dcx, P2ry12, P2ry1, Cers2, Csf1, Wdr47, Fubp1, Dab1, Lrp8, Reln, Cdk5, P2rx4, Sun1, Ptprz1, Cd9, Mboat7, Rras, Ndn, Idh2, Rras2, Enpp1, Nr2e1, Lrp1, Arhgef7, Cx3cl1, Adgrg1, Zmiz1, Gpr183, Cspg4, Cx3cr1, Ctnnb1, Ccr2, Efemp1, Rtn4, Pmp22, Ntn1, Atp1b2, Pafah1b1, Nf1, Cdk5r1, Ccl2, Ccl12, Ccl3, Socs7, Gli3, Vcan, Hexb, Lamb1, Foxg1, Sy…
morphogenesis of an endothelium (GO:BP)	immediate_descending	0.95132	5.84591e-07	0.000356006	injury2	Cxcr4, Lcn2, Dll4, Rbpj, Kdr, Cxcl10, Stard13, Foxp1, Itgax, Bsg, Bmp4, Rhoa, Ctnnb1, Ccm2, Alox12, Rhob, Acvrl1, Csnk2b, Fgf1
mitotic cell cycle phase transition (GO:BP)	immediate_descending	0.951315	5.84915e-07	0.000372012	injury1	Nabp1, Hecw2, Bard1, Ctdsp1, Usp37, Cul3, Gigyf2, Bcl2, Vps4b, Clasp1, Cdk18, Kif14, Cdc73, Tpr, Pbx1, Nuf2, Ddr2, Sde2, Cenpf, Dtl, Prkcq, Hacd1, Mastl, Anapc2, Nacc2, Nek6, Ppp6c, Cacnb4, Acvr1, Spc25, Ambra1, Dgkz, Aven, Bub1b, Zfyve19, Ino80, Bub1, Anapc1, Cdc25b, Plcb1, E2f1, Chmp4b, Rbl1, Ube2c, Rbm38, Pim2, Ddx3x, Cdk16, Cul4b, Fhl1, Mecp2, Brcc3, Foxo4, Phf8, Pkia, Chmp4c, E2f5, Actl6a, C…
apoptotic cleavage of cellular proteins (REACT)	immediate_descending	0.951286	5.8677e-07	0.000372227	injury1	Casp8, Prkcq, Vim, Sptan1, Sh3glb2, Gsn, Stk26, Bcap31, Bmx, Lmna, Casp6, Clspn, Add1, Gas2, Tjp1, Fnta, Casp3, Prkcd, Acin1, Stk24, Birc2, Ctnnb1, Mapt, Dsp, Ocln, Ptk2, Plec, Satb1, Rock1, Dsg2, Apc, Lmnb1, Tjp2, Casp7
negative regulation of cytokine production (GO:BP)	immediate_descending	0.95124	5.89815e-07	0.000357414	injury2	Il1r2, Fn1, Slc11a1, Atg9a, Inpp5d, Traf3ip1, Twist2, Inhbb, Ptprc, Prg4, Fcgr2b, Apoa2, Slamf1, Cd84, Parp1, Tgfb2, Cd34, Nmi, Cd59a, Lgr4, Thbs1, Mapkbp1, Mertk, Sirpa, Prnp, Lbp, Slc2a10, Otud5, Abcd1, Btk, Rnf128, Il12a, Tlr2, Syt11, Gba, Otud7b, Ptpn22, Sars, Lef1, Nfkb1, Bank1, Klf4, Tlr4, Zc3h12a, Laptm5, Gpatch3, Ephb2, Mul1, Epha2, Errfi1, Cptp, Tnfrsf4, Hgf, Tlr6, Gbp4, Cmklr1, Oas1c, O…
interferon beta production (GO:BP)	immediate_descending	0.951211	5.91675e-07	0.00037389	injury1	Atg9a, Traf3ip1, Dhx9, Nmi, Ifih1, Sirpa, Mavs, Polr3f, Ddx3x, Tlr7, Tlr2, Polr3c, Ptpn22, Ddx58, Tlr4, Isg15, Oas2, Oas1c, Oas1a, Ptpn11, Trim56, Rnf216, Hmgb1, Zc3hav1, Relb, Irf3, Pycard, Irf7, Cactin, Polr3b, Tbk1, Tlr3, Hmgb2, Polr3a, Polr3d, Tirap, Nlrx1, Traip, Rel, Irf1, Rnf135, Dhx58, Polr3g, Yy1, Hsp90aa1, Traf3, Nlrc3, Crebbp, Zbtb20, Tomm70a, Ifnar1, Flot1, Ticam1, Ptprs, Ppm1b, Riok3…
epithelial cell differentiation (GO:BP)	immediate_descending	0.951078	6.00489e-07	0.000378	injury1	Sox17, Eya1, Slc9a4, Fzd7, Bmpr2, Abi2, Klf7, Creb1, Fzd5, Erbb4, Ihh, Tfcp2l1, Gli2, Epb41l5, Cxcr4, Ren1, Ptgs2, Lamc1, Abl2, F11r, Tagln2, Opn3, Tgfb2, Prox1, Irf6, Vim, Tprn, Notch1, Rxra, Rapgef1, Abl1, Ptgs1, Zeb2, Acvr1, Myo3b, Neurod1, Frzb, Ctnnd1, Elf5, Wt1, Pax6, Grem1, Spred1, Strc, Cep152, Il1a, Il1b, Tgm3, Bmp2, Plcb1, Jag1, Bfsp1, Ovol2, Rbbp9, Insm1, Nkx2-2, Tcf15, Tbc1d20, Id1, A…
il6 jak stat3 signaling (HM)	immediate_descending	0.951065	6.01357e-07	0.000361926	injury2	Il1r2, Il1r1, Stat1, Il2ra, Il15ra, Stam2, Itga4, Cd44, Il1b, Ptpn1, Il13ra1, Il2rg, Il7, Pdgfc, Tlr2, Hax1, Csf1, Cntfr, Jun, Lepr, Csf3r, Tnfrsf1b, Cd36, Cd38, Pf4, Cxcl10, Crlf2, Ptpn11, Il17ra, A2m, Ltbr, Tnfrsf1a, Cd9, Tgfb1, Il4ra, Ifngr1, Inhbe, Stat2, Il12rb1, Hmox1, Il3ra, Il17rb, Irf9, Tyk2, Cbl, Myd88, Ccr1, Irf1, Pik3r5, Ccl7, Stat3, Itgb3, Grb2, Socs3, Il6st, Osmr, Acvrl1, Acvr1b, So…
regulation of response to wounding (GO:BP)	immediate_descending	0.95099	6.06314e-07	0.000379626	injury1	Arfgef1, Vil1, Epha4, Serpine2, Clasp1, Cxcr4, Tnr, Serpinc1, Ddr2, Cd34, Nfe2l2, Tfpi, Serping1, Mdk, Thbs1, Thbd, Srsf6, Cask, Flna, Anxa5, Fgf2, S100a9, Cers2, Lrig2, F3, Ptger3, Klf4, Plpp3, Ptprf, Cldn19, Ephb2, Wnt4, Mtor, Ajap1, Cd36, Pdgfra, Hpse, Sh2b3, Cldn3, Serpine1, Pdgfa, Ocm, Hmgb1, Cav1, Ptn, Braf, Alox5, Cd9, Apoe, Plaur, Cadm4, Ceacam1, Klk8, Abcc8, Igf1r, Rgma, Ntrk3, Xylt1, Vk…
amplification of signal from the kinetochores (REACT)	immediate_descending	0.950892	6.12905e-07	0.000381415	injury1	Clasp1, Cenpl, Nuf2, Ahctf1, Cenpf, Nsl1, Ppp2r5a, Spc25, Dync1i2, Nup160, Ckap5, Kif18a, Bub1b, Bub1, Mapre1, Dsn1, Cenpi, Pmf1, Rps27, Cenpe, Itgb3bp, Kif2c, Cdc20, Cdca8, Nudc, Rcc2, Cenpa, Cenpc1, Dynll1, Ppp1cc, Clip1, Kntc1, Mad1l1, Dync1i1, Mad2l1, Sec13, B9d2, Nup98, Plk1, Bub3, Nup43, Ranbp2, Zwint, Nup37, Nup107, Ppp2cb, Cenpu, Dync1li2, Cenpt, Cenpn, Nup133, Spc24, Zw10, Ppp2r1b, Zwilc…
respiratory burst involved in inflammatory response (GO:BP)	immediate_descending	0.950734	6.23649e-07	0.000370237	injury2	Dusp10, Lbp, Ncf1, Rps19, Prdx2, Grn
regulation of iron ion transport (GO:BP)	immediate_descending	0.950617	6.31707e-07	0.000370368	injury2	Lcn2, B2m, Iscu, Nos1, Trf, Hfe
protein methylation (REACT)	immediate_descending	0.950584	6.33993e-07	0.00038766	injury1	Mettl21a, Kin, Vcp, Calm3, Etfb, Prmt3, Eef2, Hspa8, Eef1a1, Vcpkmt, Calm1, Eef2kmt, Mettl22, Rps2, Calm2
ruffle membrane (GO:CC)	immediate_descending	0.950545	6.36668e-07	0.000371141	injury2	Sntg1, Map2, Arpc2, Epb41l5, Psd4, Aif1l, Itgav, Ptprj, Src, Plcg1, Cdkl5, Bmx, Arhgef2, Pip5k1a, Plekho1, Ddx58, Macf1, Pdpn, Trpv4, Hip1r, Rac1, Ptprz1, Eps8, C2cd5, Eps8l1, Akt2, Rps3, Plekha1, Eps8l2, Abca7, Appl2, Dlc1, Psd3, Plcg2, Itgb1, Fam107a, Arf4, Spata13, Cdc37, Dnm2, Tirap, Tpm1, Eef1a1, Myo6, Rhoa, Clasp2, Egfr, Plek, Wwc1, Inpp5k, Myo1c, Nme1, Ppp1r9b, Itgb3, Adam17, Sh3yl1, Twf1,…
viral transcription (GO:BP)	immediate_descending	0.950536	6.37273e-07	0.000388551	injury1	Sp100, Ccnt2, Nucks1, Dhx9, Usf1, Notch1, Cdk9, Psmc3, Mid2, Zfp639, Larp7, Lef1, Gtf2b, Trim32, Jun, Trim62, Hdac1, Tardbp, Rest, Mdfic, Zfp36, Hpn, Rsf1, Trim21, Smarcb1, Mon1b, Smarca4, Pou2f3, Ubp1, Trim11, Pfn1, Inpp5k, Ccl5, Hexim1, Trim65, Trim27, Map3k1, Snw1, Ep300, Ccnt1, Sp1, Tarbp2, Tfap4, Chd1, Taf11, Rrp1b, Brd4, Ctdp1, Trim8
apoptotic process (GO:BP)	immediate_descending	0.950534	6.37422e-07	0.000371141	injury2	Xkr4, Rb1cc1, Sgk3, Cops5, Sulf1, Eya1, Tfap2b, Efhc1, Tmem14a, Pdcl3, Map4k4, Pou3f3, Fhl2, Nck2, Ercc5, Gulp1, Slc40a1, Slc39a10, Stk17b, Hspd1, Cflar, Casp8, Stradb, Bmpr2, Ndufs1, Fastkd2, Creb1, Fzd5, Lancl1, Erbb4, Bard1, Fn1, Cxcr2, Tmbim1, Vil1, Ihh, Scg2, Cul3, Rhbdd1, Col4a3, Mff, Sp110, Sp100, Itm2c, Ncl, Ptma, Inpp5d, Ackr3, Twist2, Hdac4, Capn10, Stk25, Bok, Ing5, Rnf152, Phlpp1, Bcl…
maternal placenta development (GO:BP)	linear_descending	0.95046	6.42618e-07	0.000388551	injury1	Bmpr2, Pla2g4a, Ptgs2, Dedd, Rxra, Ptgis, Ldoc1, Ash1l, Il11ra1, Tmed2, Ptn, Nr2f2, Mapk3, Cited2, Prdm1, Nodal, Dazap1, Junb, Tppp3, Cdh1, Ctsb, Epor, Lif, Ctsl, Akt1, Mapk1, Rxrb, Prdx3
erk1 and erk2 cascade (GO:BP)	immediate_descending	0.950456	6.4287e-07	0.000388551	injury1	Cflar, Erbb4, Fn1, Epha4, Ackr3, Tnfrsf11a, Phlpp1, Cxcr4, Dstyk, Chil1, Ptprc, Abl2, Ddr2, Slamf1, Dusp10, Slc30a10, Atf3, Card9, Notch1, Rapgef1, Abl1, Dab2ip, Itgav, Cd44, Apip, Spred1, Rasgrp1, Il1a, Il1b, Sirpa, Avp, Bmp2, Dusp15, Src, Fam83d, Ptpn1, Dusp9, L1cam, Dmd, Rps6ka6, Htr2c, Ace2, Fgf2, Spry1, P2ry1, E130311k13rik, Rapgef2, Pdgfc, Tlr2, Fbxw7, Iqgap3, Shc1, Notch2, Ngf, Ptpn22, Rap…
positive regulation of glial cell proliferation (GO:BP)	immediate_descending	0.950438	6.44186e-07	0.000373308	injury2	Vim, Il1b, E2f1, Mecp2, Prkci, Lyn, Ufl1, Mtor, Ppp1cc, Flt1, Kras, Igf1, Nrg1, Vegfc, Slc7a5, Ntn1, Gfap, Atxn1, Prkch, Myc, Ptk2, Tspo, Etv5
gap junction assembly (REACT)	linear_descending	0.950427	6.44928e-07	0.000388551	injury1	Tuba4a, Tubb4b, Gjd2, Gjb1, Gja4, Tuba8, Gja1, Tubb3, Gjb2, Gjb6, Gjc2, Gjc1, Tubb2a, Tubb2b, Tuba1b, Tuba1a, Tuba1c, Tubb4a, Tubb6
positive regulation of humoral immune response (GO:BP)	immediate_descending	0.950415	6.45778e-07	0.000388551	injury1	Ptprc, Il1b, Gimap5, Klk7, Hpx, Nod2, Phb, H2-Dma, Trem2, C3
positive regulation of cytokine production (GO:BP)	immediate_descending	0.950345	6.50746e-07	0.000375779	injury2	Sulf1, Ly96, Arid5a, Il1r1, Il1rl2, Stat1, Hspd1, Casp8, Creb1, Fzd5, Slc11a1, Ncl, Cd55, Mapkapk2, Rab7b, Chil1, Ptprc, Dennd1b, Ptgs2, Dhx9, Abl2, Fcgr3, Apoa2, Fcer1g, Ly9, Slamf1, Cd84, Slamf6, Aim2, Ifi204, Mndal, Cd34, Cd46, Optn, Prkcq, Traf2, Card9, Agpat2, Abl1, Hc, Pla2r1, Ifih1, Atf2, Ptprj, C1qtnf4, Mdk, Traf6, Rasgrp1, Thbs1, B2m, Usp50, Il1a, Il1b, Mavs, Plcb1, Polr3f, Zcchc3, Defb2…
positive regulation of gliogenesis (GO:BP)	linear_descending	0.95032	6.52521e-07	0.000389766	injury1	Serpine2, Actr3, Cxcr4, Vim, Notch1, Lrp2, Mdk, Spint1, Il1b, Ptpra, Bmp2, Nkx2-2, Nkx2-2os, E2f1, Mecp2, Prkci, Tlr2, Lyn, Ufl1, Bag1, Hdac1, Tnfrsf1b, Mtor, Trp73, Rheb, Shh, Gsx2, Ppp1cc, Flt1, Ptprz1, Ptn, Pparg, Ntf3, Kras, Tgfb1, Mag, Tenm4, Nkx6-2, Hdac2, Egr2, Zfp365, Igf1, Nrg1, Vegfc, Il34, Slc7a5, Zfp488, Prmt5, Trf, Dag1, Lif, Rtn4, Gjc2, Rnf112, Ntn1, Aspa, Nog, Gfap, Atxn1, Il6st, I…
neuron remodeling (GO:BP)	immediate_descending	0.950292	6.54481e-07	0.000389988	injury1	Adgrb3, Farp2, Abl2, C1qa, Epha8, Ntn4, Ednra, Cspg4, Bcl11a, Scarf1, C1ql1, Pdgfb, Rnd1, App, Anks1, C3, Gnaq
reactive oxigen species pathway (HM)	immediate_descending	0.950175	6.62835e-07	0.00039401	injury1	Stk25, Glrx2, Prdx6, Ndufs2, Cat, Prnp, Srxn1, G6pdx, Prdx4, Lamtor5, Gclm, Txn1, Prdx1, Mgst1, Ercc2, Egln2, Ftl1, Fes, Lsp1, Ipcef1, Gpx4, Sbno2, Txnrd1, Gsr, Prdx2, Junb, Nqo1, Msra, Cdkn2d, Gclc, Oxsr1, Gpx3, Atox1, Pfkp, Glrx, Ndufa6, Hmox2, Abcc1, Txnrd2, Sod1, Scaf4, Sod2, Mbp, Hhex, Pdlim1
signal regulatory protein family interactions (REACT)	immediate_descending	0.95012	6.66841e-07	0.00039429	injury1	Sirpa, Skap2, Tyrobp, Ptk2b, Grb2, Fyb, Cd47
spindle elongation (GO:BP)	immediate_descending	0.950091	6.68928e-07	0.00039429	injury1	Kif4, Cdca8, Prc1, Numa1, Map10, Kif23, Aurkb, Birc5, Racgap1, Ppp2r1a, Incenp, Kif11
regulation of immune system process (GO:BP)	immediate_descending	0.950053	6.71693e-07	0.000382804	injury2	Ly96, Smap1, Arid5a, Zap70, Il1r1, Il1rl2, Nck2, Col3a1, Slc39a10, Stat1, Hspd1, Casp8, Creb1, Fzd5, Fn1, Xrcc5, Igfbp2, Cxcr2, Slc11a1, Ihh, Atg9a, Wdfy1, Nppc, Prss56, Inpp5d, Twist2, Ing5, Phlpp1, Bcl2, Cd55, C4bp, Mapkapk2, Rassf5, Ikbke, Rab7b, Rab29, Sox13, Adora1, Ptprc, Dennd1b, Cfh, Cdc73, Pla2g4a, Dhx9, Mr1, Rc3h1, Ildr2, Fcgr2b, Fcgr4, Fcgr3, Apoa2, Fcer1g, Cd48, Slamf1, Cd84, Slamf6, …
humoral immune response (GO:BP)	immediate_descending	0.950017	6.74318e-07	0.000382804	injury2	Cd55, C4bp, Ptprc, Cfh, Fcgr2b, Exo1, Susd4, Cd46, Cr1l, Bmi1, C8g, Fcna, Notch1, Hc, Serping1, Cd59b, Cd59a, B2m, Il1b, Romo1, Wfdc12, Wfdc15a, Slpi, Wfdc2, Wfdc3, Tfe3, Cfp, Rpl39, Fam3a, Cd5l, S100a9, Notch2, Ccl27a, Ccl19, Ccl21a, Hmgn2, C1qb, C1qc, C1qa, Masp2, Rbpj, Jchain, Cxcl5, Ppbp, Pf4, Cxcl1, Cxcl10, Zp3, Tac1, Rarres2, Gimap5, Npy, Alox5, Cxcl12, A2m, C1rl, C1ra, C1s1, Ptpn6, Gapdh, …
disordered domain specific binding (GO:MF)	immediate_descending	0.950014	6.74514e-07	0.000382804	injury2	Fn1, Ncoa3, Dffb, Gapdh, Kcna1, Calm3, Tead2, Numa1, Rrm1, Ap2a2, Fyn, Gja1, Mdm2, Fkbp8, Siah1a, Bcl2l2, Rb1, Keap1, Tpm1, Myo5a, Ctnnb1, Trp53, Cltc, Hspa2, Calm1, Hsp90aa1, Crebbp, Ap2m1, Ezr, Ppil1, Hspa1a, Hsp90ab1, Calm2, Smad2
glial cell development (GO:BP)	late_descending	0.949946	6.79485e-07	0.00039867	injury1	Cntn2, Myoc, Ncstn, Kcnj10, Vim, Abca2, Lamc3, Ckap5, Mdk, Mal, Il1b, Nkx2-2, B4galt5, Dmd, Med12, Plp1, Tlr2, S100a8, S100a9, Phgdh, Tspan2, Pou3f2, Tlr4, Eif2b3, Pou3f1, C1qa, Hes5, Ski, Mxra8, Adam22, Cdk5, Shh, Eif2b4, Fgfr3, Prdm8, Eif2b1, Nsun5, Wasf3, Smo, Cntnap2, Hdac11, Kras, C5ar1, Ercc2, Tgfb1, Prx, Akt2, Sirt2, Mag, Lgi4, Ntrk3, Tenm4, Ilk, Itgam, Nkx6-2, Adgrg6, Ifngr1, Enpp1, Adora…
positive regulation of jnk cascade (GO:BP)	linear_descending	0.949922	6.81231e-07	0.00039867	injury1	Rb1cc1, Map4k4, Fcgr2b, Slamf1, Traf5, Traf2, Card9, Traf1, Dab2ip, Dusp19, Mapk8ip1, Traf6, Rasgrp1, Mapkbp1, Il1a, Il1b, Rassf2, Plcb1, Birc7, Eda2r, Tnik, Ripk2, Map3k7, Ankrd6, Ccl19, Ccl21a, Tlr4, Cdc42, Trpv4, Taok3, Hmgb1, Wnt16, Hipk2, Mturn, Nod1, Gadd45a, Wnt7a, Ltbr, Map3k10, Taok2, Pycard, Hras, Map3k5, Tpd52l1, Edar, Sh3rf3, Gadd45b, Map2k7, Mfhas1, Tlr3, Sh3rf1, Nod2, Wnt5a, Tnfrsf1…
regulation of gliogenesis (GO:BP)	immediate_descending	0.94982	6.88785e-07	0.000401655	injury1	Serpine2, Actr3, Cxcr4, Gpr37l1, Dusp10, Vim, Notch1, Lrp2, Dlx1, Dlx2, Mdk, Spint1, Il1b, Ptpra, Bmp2, Nkx2-2, Nkx2-2os, E2f1, Mecp2, Prkci, Tlr2, Cers2, Lyn, Ufl1, Bag1, Cdkn2b, Dab1, Kdm4a, Hdac1, Tnfrsf1b, Mfn2, Mtor, Casz1, Trp73, Hes5, Ski, Rheb, Shh, Fgfr3, Gsx2, Rnf10, Ppp1cc, Flt1, Ptprz1, Ptn, Ezh2, Pparg, Ntf3, Kras, Tgfb1, Dll3, Sirt2, Mag, Atf5, Abcc8, Ntrk3, Idh2, Tenm4, Nkx6-2, Asc…
endosomal vacuolar pathway (REACT)	immediate_descending	0.949706	6.97257e-07	0.000392479	injury2	B2m, Lnpep, H2-K1, H2-Q1, H2-Q4, H2-Q6, H2-Q7, H2-T23, H2-T22, H2-M5, H2-M3
positive regulation of amyloid precursor protein catabolic process (GO:BP)	immediate_descending	0.949672	6.99842e-07	0.000392583	injury2	Epha4, Abca2, Efna1, Efna3, Lyn, Gsap, Apoe, Gsk3a, Chrna7, Picalm, Spon1, Ifngr1, Lrrtm3, Casp3, Clu, Ranbp9, Rock2, Slc2a13, Sp1, App, Abcg1, Ager, Rela
ruffle (GO:CC)	immediate_descending	0.9496	7.05218e-07	0.000407847	injury1	Sntg1, Als2, Map2, Arpc2, Vil1, Epb41l5, Actr3, Psd4, Inpp5e, Abl1, Aif1l, Gsn, Nckap1, Itgav, Ptprj, Arhgap1, Kif18a, Knstrn, Trpm7, Src, Plcg1, Gnas, Mtm1, Amot, Fgd1, Cdkl5, Bmx, Arhgef2, S100a6, S100a11, Pip5k1a, Plekho1, Ddx58, Tln1, Macf1, Wasf2, Asap3, Pdpn, Cdk6, Trpv4, Cit, Tesc, Hip1r, Sh2b2, Fscn1, Rac1, Cyth3, Ptprz1, Mkln1, Podxl, Frmd4b, Mtmr14, Eps8, C2cd5, Myadm, Eps8l1, Akt2, Rin…
platelet activation signaling and aggregation (REACT)	immediate_descending	0.949559	7.08325e-07	0.000408681	injury1	Fn1, Aamp, Tuba4a, Dgkd, Spp2, Cyb5r1, Pla2g4a, Qsox1, F5, Fcer1g, Tagln2, Sccpdh, Lefty2, Lefty1, Tgfb2, Prkcq, Apbb1ip, Tor4a, Vav2, Rapgef4, Ola1, Serping1, Dgkz, Rasgrp1, Thbs1, Adra2b, Abhd12, Src, Ptpn1, Timp1, Lamp2, Flna, F8, Apool, Sytl4, Maged2, Tmsb4x, Pik3ca, Gnb4, Anxa5, P2ry12, P2ry1, Shc1, Ecm1, Rap1a, Gnai3, Stxbp3, Vav3, Egf, Gng5, Lyn, Tln1, Gng10, Pik3r3, Lck, Cdc42, Pdpn, Gnb1…
myeloid leukocyte activation (GO:BP)	immediate_descending	0.949493	7.13373e-07	0.000410628	injury1	Hspd1, Pikfyve, Fn1, Cxcr2, Slc11a1, Nppc, Pla2g4a, Fcgr2b, Fcgr4, Fcgr3, Fcer1g, Cd48, Slamf1, Cd84, Batf3, Ptgds, Stxbp1, Nmi, Stk39, Spi1, Nr1h3, Traf6, Rasgrp1, Thbs1, Snap23, Stard7, Cst7, Lbp, Tlr2, Cd1d1, Syt11, Notch2, Adora3, Bcl10, Lyn, Cnr1, Nr4a3, Tlr4, Jun, Ptafr, Cnr2, C1qa, Pla2g5, Nppa, Kmt2e, Tnip2, Rbpj, Tlr1, Tlr6, Rhoh, Kit, Anxa3, Crlf2, Rabgef1, Lat2, Hmgb1, Cftr, Gimap5, Np…
smooth endoplasmic reticulum (GO:CC)	immediate_descending	0.949408	7.19865e-07	0.000412678	injury1	Map2, Hspa5, Ryr3, Pdia3, Plcb4, Fmr1, Rpl10, Prdx4, Stx17, Aldob, Sri, Erp29, Pdia4, Itpr1, Ttyh1, Ryr1, Th, Hsp90b1, Calr, Jph4, Dnajc3, Hyou1, Ppib, Myo5a, Canx, Gabarap, Myo1d, Kcnj2, Ryr2, Pdia6, Rtn1, Psen1, Mapk8ip3, Kcnn2, Syvn1
interferon alpha response (HM)	immediate_descending	0.949315	7.27017e-07	0.00040428	injury2	Casp8, Sp110, Nmi, Ifih1, Ube2l6, B2m, Procr, Ogfr, Helz2, Il7, Adar, Txnip, Mov10, Csf1, Gbp3, Ifi44, Ripk2, Tdrd7, Isg15, Nub1, Lap3, Cxcl10, Oasl1, Oas1a, Trafd1, Samd9l, Tmem140, Parp12, Herc6, Usp18, C1s1, Isg20, Trim21, Trim12c, Il4ra, Ifitm2, Ifitm1, Ifitm3, Irf7, Ncoa7, Stat2, Irf2, Ddx60, Ifi30, Bst2, Mvb12a, Il15, Psme1, Psme2, Rnf31, Irf9, Lpar6, Epsti1, Elf1, Casp1, Plscr1, Uba7, Ccrl…
filamentous actin (GO:CC)	linear_descending	0.94931	7.27467e-07	0.000415333	injury1	Arpc2, Nckap1, Tmsb15l, Tmsb15b2, Pdlim5, Espn, Myo18b, Arpc3, Kptn, Specc1l, Apc2, Myo1a, Pdlim3, Ldb3, Pdlim2, Jam3, Tmod3, Myo6, Smtn, Ehbp1, Pdlim4, Specc1, Smtnl2, Myo1c, Actg1, Rac3, Dusp22, Pdlim7, Map3k1, Myo1f, Cd2ap, Prickle4, Dpysl3, Ehbp1l1, Pdlim1
positive regulation of cell death (GO:BP)	immediate_descending	0.949287	7.29233e-07	0.00040428	injury2	Tfap2b, Efhc1, Nck2, Stk17b, Hspd1, Casp8, Creb1, Bard1, Cxcr2, Atg9a, Sp110, Itm2c, Inpp5d, Hdac4, Capn10, Bok, Ing5, Inhbb, Steap3, Fam72a, Adora1, Phlda3, Ptprc, Pla2g4a, Ptgs2, Ncf2, Fasl, Ddr2, Atf6, Fcgr2b, Pea15a, Psen2, Parp1, Degs1, Trp53bp2, Capn2, Tgfb2, Kcnk2, Atf3, G0s2, Optn, Camk1d, Grin1, Traf2, Nacc2, Notch1, Rxra, Olfm1, Slc27a4, Endog, Abl1, Lcn2, Pip5kl1, Gsn, Dab2ip, Acvr1c, …
peptide metabolic process (GO:BP)	immediate_descending	0.94927	7.30576e-07	0.00040428	injury2	Mrpl15, Rpl7, Gdap1, Gsta3, Mrpl30, Eif5b, Rpl31, Cnot11, Mrps9, Nck2, Mars2, Bzw1, Eef1b2, Fastkd2, Idh1, Rpl37a, Igfbp5, Epha4, Farsb, Mrpl44, Ncl, Eif4e2, Gigyf2, Per2, Pam, Dars, Eif2d, Ppp1r15b, Ren1, Btg2, Rgs2, Tpr, Dhx9, Gm2000, Mrps14, Rc3h1, Dars2, Mettl18, Uhmk1, Ncstn, Hnrnpu, Psen2, Srp9, Disp1, Iars2, Eprs, Vim, Dnajc1, Dph7, Mrpl41, Abca2, Clic3, Inpp5e, Rpl7a, Adamts13, Rxra, Mrps…
positive regulation of cell cycle (GO:BP)	immediate_descending	0.949189	7.36865e-07	0.000417125	injury1	Cspp1, Bard1, Cul3, Vps4b, Dyrk3, Kif14, Cdc73, Tpr, Pbx1, Ddr2, Hnrnpu, Tgfb2, Prox1, Dtl, Abl1, Pkp4, Meis2, Ino80, Nusap1, Ncaph, Bcl2l11, Ttl, Il1a, Il1b, Cdc25b, Plcb1, Nsfl1c, Kif3b, Cdk5rap1, Src, Fam83d, Ube2c, Aurka, Edn3, Dynlt3, Ddx3x, Cul4b, Mecp2, Atrx, Psmd10, Ect2, Plk4, Smc4, Plrg1, Psrc1, Gpsm2, Cdc14a, Sass6, Camk2d, Larp7, Egf, Lef1, Cenpe, Eif4e, Pkn2, Ubxn2b, Shb, Anp32b, Nr4…
dna replication factor c complex (GO:CC)	immediate_descending	0.949179	7.37664e-07	0.000417125	injury1	Rfc1, Rfc5, Rfc2, Rfc3, Rfc4
regulation of immune effector process (GO:BP)	immediate_descending	0.949164	7.38822e-07	0.000417125	injury1	Arid5a, Il1r1, Hspd1, Fzd5, Atg9a, Nppc, Twist2, Cd55, C4bp, Mapkapk2, Ptprc, Dennd1b, Cfh, Mr1, Rc3h1, Fcgr2b, Fcgr3, Apoa2, Fcer1g, Slamf1, Cd84, Slamf6, Susd4, Dusp10, Hlx, Tgfb2, Cd46, Cr1l, Fut7, Traf2, Card9, Rapgef1, Stxbp1, Rc3h2, Rif1, Dpp4, Serping1, Ptprj, Spi1, Traf6, Cd59b, Cd59a, Rasgrp1, Trp53bp1, B2m, Il1b, Mavs, Lbp, Cd40, Was, Cfp, Sash3, Tlr7, Il2, Dhx36, Il12a, Tlr2, Cd1d1, Cd…
lipid droplet (GO:CC)	linear_descending	0.94915	7.39952e-07	0.000417125	injury1	Rdh10, Acsl3, Rab3gap1, Sccpdh, Pnpla7, Tsc1, Set, Traf6, Osbpl2, Nsdhl, Bcap31, Irak1, Eda, Acsl4, Cldn11, Spg20, Sigmar1, Vcp, Plin2, Dhrs3, Hsd17b11, Stard13, Cav2, Cav1, Hilpda, Repin1, Gimap9, Aup1, Rab7, Gapdh, Lipe, Plin1, Tmem135, Dgat2, Smpd1, Tmem159, Pnpla2, Katna1, Fig4, Aifm2, Lss, Ube2g2, Ckap4, Rap1b, Lpcat2, Ces1d, Abhd4, Zw10, Anxa2, Rbp1, Abhd5, Hspa4, Ctdnep1, Akap1, Rab5c, Rnf…
positive regulation of molecular function (GO:BP)	immediate_descending	0.949079	7.45542e-07	0.000409331	injury2	St18, Cops5, Sdhaf4, Prim2, Tbc1d8, Map4k4, Slc39a10, Stat1, Hspd1, Plcl1, Cflar, Casp8, Stradb, Als2, Sumo1, Abi2, Fzd5, Erbb4, Xrcc5, Slc11a1, Rnf25, Stk36, Cdk5r2, Dnajb2, Epha4, Dock10, Irs1, Col4a3, Sp100, Cab39, Ptma, Ngef, Agap1, Cops8, Lrrfip1, Ramp1, Hdac4, Bok, Tnfrsf11a, Bcl2, Ralb, Epb41l5, Dbi, Actr3, Rab3gap1, Pfkfb2, Ikbke, Srgap2, Avpr1b, Rab7b, Dstyk, Ppp1r15b, Atp2b4, Chil1, Ado…
b cell apoptotic process (GO:BP)	immediate_descending	0.94905	7.47821e-07	0.000417693	injury1	Slc39a10, Bcl2, Cd44, Ada, Il2, Bcl10, Lyn, Noc2l, Foxp1, Bax, Traf3ip2, Cd24a, Mif, Irs2, Pkn1, Bcl2a1a, Fnip1, Aurkb, Ormdl3, Myc, Crkl, Bak1, Tnfrsf21, Cd74, Pten
positive regulation of osteoclast development (GO:BP)	immediate_descending	0.949049	7.47862e-07	0.000409688	injury2	Slc9b2, Tyrobp, Ninj1, Gpr68
apc cdc20 mediated degradation of nek2a (REACT)	immediate_descending	0.94902	7.5018e-07	0.000417693	injury1	Nek2, Anapc2, Bub1b, Anapc1, Ube2c, Gm11808, Cdc26, Cdc20, Anapc4, Anapc7, Anapc5, Ubc, Mad2l1, Ube2s, Anapc15, Bub3, Anapc16, Ube2d1, Cdc16, Uba52, Anapc10, Ube2e1, Rps27a, Ubb, Cdc27, Anapc11, Cdc23
positive regulation of response to external stimulus (GO:BP)	immediate_descending	0.94902	7.50226e-07	0.000417693	injury1	Ly96, Hspd1, Bmpr2, Fn1, Xrcc5, Cxcr2, Scg2, Prss56, Tnfrsf11a, Cxcr4, Ikbke, Pla2g4a, Ptgs2, Dhx9, Fcgr3, Fcer1g, Slamf1, Slamf6, Aim2, Ifi204, Mndal, Ifi203, Optn, Camk1d, Card9, Lrsam1, Nmi, Dpp4, Stk39, Ptprj, Spi1, Mdk, Traf6, Rasgrp1, Thbs1, Fbn1, Il1b, Mavs, Polr3f, Zcchc3, Defb25, Lbp, Znfx1, Cebpb, Zbp1, Edn3, Usp27x, Pqbp1, Flna, Nono, Fgf16, Mospd2, Fabp4, Fgf2, P2ry12, Il12a, Tlr2, S1…
response to lectin (GO:BP)	immediate_descending	0.949015	7.50619e-07	0.000410283	injury2	Clec4n, Tyrobp, Plcg2, Syk
positive regulation of mononuclear cell migration (GO:BP)	immediate_descending	0.948992	7.52462e-07	0.000417693	injury1	Slamf1, Stk39, Itga4, Spi1, Defb25, Cd99l2, Mospd2, Il12a, Ccl27a, Ccl21a, Creb3, Cxcl10, Serpine1, Hmgb1, Cxcl12, Wnk1, Tgfb1, Coro1a, Pycard, Adam8, Fadd, Med23, Gas6, Calr, Wnt5a, Lgals3, Ptk2b, Pdgfd, Adam10, Rhoa, Oxsr1, Cx3cr1, Ccr1, Ccr2, Tmem102, C1qbp, Lgals9, Ccl2, Ccl7, Ccl5, Itgb3, Cxcl14, Adam17, Lgmn, Ano6, Cd47, Jam2, App, Ager, Aif1, Pla2g7, Dock8
phosphorylation of emi1 (REACT)	immediate_descending	0.948956	7.55305e-07	0.000417693	injury1	Cdc20, Plk1, Fbxo5, Cdk1, Fzr1, Ccnb1
transcriptional regulation by runx3 (REACT)	immediate_descending	0.94894	7.56573e-07	0.000417693	injury1	Psmd1, Hdac4, Notch1, Psmd5, Psmb7, Psmd14, Psmc3, Psmf1, Src, Psma7, Mamld1, Psmd10, Maml3, Psmb4, Psmd4, Psma5, Lef1, Gm11808, Psmb2, Psmc2, Rbpj, Psmd9, Ubc, Smurf1, Tcf7l1, Tead4, Tgfb1, Psmc4, Psmd8, Tead2, Tead1, Psma1, Psmd13, Ccnd1, Mdm2, Uba52, Cbfb, Psmb10, Psmd7, Zfhx3, Psmd6, Psmc6, Psmb5, Psme1, Psme2, Yap1, Maml2, Psma4, Smad3, Ctnnb1, Rps27a, Psme2b, Maml1, Tcf7, Ubb, Trp53, Psmb6,…
carbohydrate derivative catabolic process (GO:BP)	immediate_descending	0.948931	7.57267e-07	0.000411023	injury2	Neu2, Gpc1, Neu4, Lct, Chit1, Chil1, Edem3, Npl, Man1b1, Upp2, Cd44, Adal, Dut, Itpa, Ahcy, Edem2, Samhd1, Fitm2, Ada, Nudt11, Nudt10, Hprt, Ids, Abcd1, Renbp, Gla, Fgf2, Gba, Ovgp1, Chia1, Dpyd, Pde5a, Manba, Ctbs, Uox, Galt, Gba2, Slc9a1, Fuca1, Cda, Fbxo6, Fbxo44, Fbxo2, Acot7, Gnpda2, Hpse, Nudt9, Idua, Gusb, Nudt1, Nt5c3, Nagk, Edem1, Dera, Pglyrp1, Tgfb1, Fbxo27, Fbxo17, Nudt19, Cemip, Neu3…
interleukin 21 signaling (REACT)	immediate_descending	0.948925	7.57805e-07	0.000411023	injury2	Il2rg, Il21r, Stat5b, Stat5a, Stat3
myeloid leukocyte migration (GO:BP)	immediate_descending	0.948857	7.63281e-07	0.000418959	injury1	Il1r1, Pikfyve, Cxcr2, Scg2, Gpr35, Fcgr3, Fcer1g, Slamf1, Camk1d, Fut7, Hc, Tnfaip6, Dpp4, Ptprj, Spi1, Mdk, Grem1, Thbs1, Il1a, Il1b, Sirpa, Plcb1, Defb25, Lbp, Prex1, Edn3, Cd99l2, Mpp1, Mospd2, P2ry12, Tlr2, S100a8, S100a9, Csf1, Vav3, Ptger3, Lyn, B4galt1, Ccl19, Ccl21a, Creb3, Pde4b, Akirin1, Csf3r, Nbl1, Emilin1, Wdr1, Bst1, Slit2, Rhoh, Kit, Cxcl5, Ppbp, Pf4, Cxcl1, Cxcl10, Spp1, Cmklr1, …
synthesis of 15 eicosatetraenoic acid derivatives (REACT)	immediate_descending	0.94885	7.63815e-07	0.000418959	injury1	Ptgs2, Gpx4, Gpx1, Alox8, Gpx2
innate immune response activating signal transduction (GO:BP)	immediate_descending	0.948844	7.64284e-07	0.000412413	injury2	Tlr2, Tlr4, Masp2, Clec4n, Tyrobp, Plcg2, Syk
amide binding (GO:MF)	immediate_descending	0.948832	7.6528e-07	0.000412413	injury2	Oprk1, Npbwr1, Tpp2, Slc40a1, Gpr1, Fzd5, Acadl, Lancl1, Itm2c, Ramp1, Sctr, Dbi, Avpr1b, Gpr37l1, Rnpep, Pla2g4a, Acbd6, Soat1, Fcgr2b, Tomm40l, Pfdn2, Pex19, Acbd3, Lbr, Tgfb2, Acbd7, Sec61a2, Acbd5, Grin1, Sardh, Rxra, Ptges, Nup214, Dpp4, Ppig, Plekha3, Calcrl, Ldlrad3, Cat, Srp14, Prnp, Cst3, Fkbp1a, Gss, Lbp, Pltp, Pfdn4, Mc3r, Oprl1, Gria3, Vbp1, Ogt, Itm2a, Gprasp2, Hsd17b10, Pex5l, Acad9…
cytokine production (GO:BP)	immediate_descending	0.948777	7.6968e-07	0.000412491	injury2	Sulf1, Ly96, Arid5a, Il1r2, Il1r1, Il1rl2, Col3a1, Stat1, Hspd1, Casp8, Creb1, Fzd5, Fn1, Slc11a1, Atg9a, Ncl, Inpp5d, Traf3ip1, Twist2, Inhbb, Cd55, Mapkapk2, Rab7b, Chil1, Ptprc, Dennd1b, Ptgs2, Prg4, Dhx9, Mr1, Abl2, Fcgr2b, Fcgr3, Apoa2, Fcer1g, F11r, Ly9, Slamf1, Cd84, Slamf6, Slamf9, Ackr1, Aim2, Ifi204, Mndal, Psen2, Parp1, Capn2, Tgfb2, Cd34, Cd46, Optn, Prkcq, Traf2, Card9, Notch1, Agpat…
microglial cell mediated cytotoxicity (GO:BP)	immediate_descending	0.948766	7.70626e-07	0.000412491	injury2	Spi1, Tyrobp, Itgam, Cx3cr1
cargo concentration in the er (REACT)	immediate_descending	0.948752	7.7179e-07	0.00041928	injury1	Lman2l, F5, Cnih3, Mia3, Cd59b, Ctsz, F8, Sec22b, Sec24d, Sec24b, Preb, Areg, Tmed2, Tgfa, Ctsc, Folr1, Sec24c, Cnih1, Lman1l, Col7a1, Sec24a, Sar1b, Gria1, Gosr2, Lman2, Sec23a, Tmed10, Mcfd2, Lman1, Cnih2, Stx5a
hippocampal neuron apoptotic process (GO:BP)	immediate_descending	0.948692	7.76645e-07	0.00041928	injury1	Lcn2, Draxin, Stambp, Tyrobp, Itgam, Cx3cl1, Cx3cr1, Trem2
sequestering of actin monomers (GO:BP)	linear_descending	0.948688	7.77008e-07	0.00041928	injury1	Gsn, Tmsb15l, Tmsb15b2, Tmsb15b1, Tmsb4x, Tmsb10, Twf2, Pfn1, Pfn4, Scin, Twf1
response to symbiont (GO:BP)	immediate_descending	0.948687	7.77052e-07	0.00041928	injury1	C4bp, Gpx1, Slc22a5, Slc22a21, Gpx2
maintenance of location in cell (GO:BP)	immediate_descending	0.948681	7.77576e-07	0.00041928	injury1	Bard1, Sp100, Dbi, Insig2, Ptprc, Aspm, Fasl, Casq1, Hnrnpu, Tgfb2, Taf3, Arhgap21, Abl1, Ciz1, Lcn2, Hspa5, Gsn, Itgav, Aplnr, Ryr3, Capn3, Slc30a4, Fkbp1a, Plcg1, Jph2, Ntsr1, Flna, Dmd, Tmsb15l, Tmsb15b2, Tmsb15b1, Htr2c, Tmsb4x, Fgf2, Casq2, Ngf, Gstm7, Gpsm2, Slc30a7, Camk2d, Ank2, Ankrd13c, Lyn, Chd7, Asph, Topors, Ccl19, Ccl21a, Tmem38b, Txn1, Lck, Pink1, Vps13d, Park7, Rer1, Akap9, Sri, C…
response to uv a (GO:BP)	immediate_descending	0.948676	7.7793e-07	0.00041928	injury1	Opn3, Mmp9, Timp1, Mme, Ppid, Ccnd1, Cers1, Mmp2, Egfr, Akt1
granulocyte activation (GO:BP)	immediate_descending	0.948649	7.80135e-07	0.000415316	injury2	Pikfyve, Cxcr2, Fcgr4, Fcer1g, Spi1, Ptafr, Kmt2e, Anxa3, Tyrobp, Il16, Stx4a, Itgam, Stx11, Traf3ip2, Bcr, Itgb2, Il15, Kars, Prkcd, Il18, Myd88, Ccr2, Vamp2, Abr, Ccl5, Grn, Cd300a, Syk, Myo1f, Pram1, Anxa1, Plpp6, Pi4k2a
negative regulation of protein modification by small protein conjugation or removal (GO:BP)	immediate_descending	0.94862	7.82564e-07	0.000420393	injury1	Bag2, Dnajb2, Trip12, Per2, Ivns1abp, Psen2, Spopl, Abl1, Trim44, Bub1b, Chp1, Capn3, Ogt, Hdac8, Gnl3l, Pias3, Ufl1, Dnaja1, Plaa, Cdc20, Svbp, Rpl11, Mad2l2, Mtor, Park7, Isg15, Cdk5, Gbp4, Rpl5, Limk1, Cav1, Mad2l1, Dysf, Prkcg, U2af2, Prmt3, Rps3, Arrb1, Trim21, Dcun1d3, Bub3, Fbxo5, Tnfaip3, Fyn, Atg5, Hmg20b, Cry1, Rasd2, N4bp1, Pinx1, Spry2, Ttc36, Hmg20a, Gclc, Usp4, Ctnnb1, Klhl40, Ppia,…
regulation of chemotaxis (GO:BP)	immediate_descending	0.94858	7.85843e-07	0.000420832	injury1	Sema4c, Bmpr2, Fn1, Cxcr2, Scg2, Prss56, Cxcr4, Slamf1, Camk1d, Notch1, Hc, Tnfaip6, Tbr1, Dpp4, Stk39, Ptprj, Spi1, Mdk, Grem1, Thbs1, Sema6d, Il1b, Defb25, Lbp, Edn3, Ythdf1, Plxna3, Mpp1, Fgf16, Mospd2, Fgf2, P2ry12, Il12a, Sema4a, Sema6c, Csf1, S1pr1, Lyn, Ccl27a, Ccl19, Ccl21a, Creb3, Lpar1, Artn, Akirin1, Nbl1, Padi2, Agrn, Sema3d, Sema3a, Sema3e, Sema3c, Shh, Bst1, Slit2, Pdgfra, Kdr, Cxcl…
dna damage bypass (REACT)	immediate_descending	0.948559	7.87553e-07	0.000417004	injury2	Rev1, Dtl, Ube2l6, Pcna, Cul4b, Gm11808, Vcp, Pole3, Usp1, Mad2l2, Isg15, Rfc1, Rchy1, Pole, Rfc5, Ubc, Rfc2, Rfc3, Rpa3, Pole4, Rad18, Pold1, Pold3, Rev3l, Cul4a, Uba52, Usp10, Uba7, Wdr48, Pold2, Rps27a, Ube2b, Ubb, Usp43, Rpa1, Trim25, Nploc4, Polk, Pole2, Rbx1, Rfc4, Polh, Poli, Pold4, Ddb1
chromosome organization (GO:BP)	immediate_descending	0.948526	7.90288e-07	0.000420832	injury1	Rrs1, Mcmdc2, Terf1, Mcm3, Hecw2, Ino80d, Xrcc5, Cul3, Sp100, Dis3l2, Hjurp, Vps4b, Zranb3, Mcm6, Kif14, Nek7, Uchl5, Tpr, Shcbp1l, Dhx9, Nuf2, Hnrnpu, Parp1, H3f3a, Nsl1, Nek2, Dclre1c, Prkcq, Anapc2, Abl1, Nek6, Rif1, Spc25, Hat1, Nat10, Kif18a, Nop10, Bub1b, Knstrn, Rad51, Ino80, Oip5, Nusap1, Ncaph, Bub1, Anapc1, Itpa, Pcna, Mcm8, Gins1, Mapre1, Chmp4b, Dsn1, Src, Actr5, Top1, Ube2c, Rae1, Rt…
negative regulation of granulocyte differentiation (GO:BP)	immediate_descending	0.948497	7.9271e-07	0.000420832	injury1	Inpp5d, Zbtb46, C1qc, Prdm16, Ceacam1, Cul4a, Rara, Trib1, Runx1
positive regulation of gliogenesis (GO:BP)	immediate_descending	0.948466	7.95318e-07	0.000420209	injury2	Serpine2, Actr3, Cxcr4, Vim, Notch1, Lrp2, Mdk, Spint1, Il1b, Ptpra, Bmp2, Nkx2-2, Nkx2-2os, E2f1, Mecp2, Prkci, Tlr2, Lyn, Ufl1, Bag1, Hdac1, Tnfrsf1b, Mtor, Trp73, Rheb, Shh, Gsx2, Ppp1cc, Flt1, Ptprz1, Ptn, Pparg, Ntf3, Kras, Tgfb1, Mag, Tenm4, Nkx6-2, Hdac2, Egr2, Zfp365, Igf1, Nrg1, Vegfc, Il34, Slc7a5, Zfp488, Prmt5, Trf, Dag1, Lif, Rtn4, Gjc2, Rnf112, Ntn1, Aspa, Nog, Gfap, Atxn1, Il6st, I…
regulation of reactive oxygen species metabolic process (GO:BP)	immediate_descending	0.948448	7.96775e-07	0.000420832	injury1	Hspd1, Cflar, Pikfyve, Pid1, Hdac4, Bcl2, Ncf2, Slc30a10, Grin1, Lcn2, Nfe2l2, Thbs1, Eif6, Romo1, Abcd1, G6pdx, Pdk3, Ogt, Abcb7, Foxo1, Shc1, Gnai3, Map3k7, Tlr4, Zc3h12a, Pink1, Mfn2, Slc25a33, Park7, Cd36, Mpv17, Tlr6, Cxcl1, Aldh2, Hvcn1, Pon3, Cycs, Snca, Gadd45a, Hk2, Alox5, Tigar, Foxm1, Tgfb1, Sirt2, Tyrobp, Sphk2, Prcp, Ndufc2, Trim30a, Coq7, Itgam, Bnip3, Fyn, Foxo3, Atg5, Sirt1, Bcr, …
myeloid leukocyte cytokine production (GO:BP)	immediate_descending	0.948439	7.97573e-07	0.000420832	injury1	Atg9a, Twist2, Mapkapk2, Fcer1g, Psen2, Tgfb2, Card9, Rasgrp1, Il1b, Mavs, Tlr7, Dhx36, Tlr2, Ash1l, Ripk2, Ube2j1, Ddx58, Nr4a3, Tlr4, Laptm5, Cd36, Kit, P2rx7, Rabgef1, Nod1, Tgfb1, Axl, Gprc5b, Pycard, Ddx21, Sirt1, Mif, Irak3, Gas6, Tlr3, Hmox1, Nod2, Plcg2, Wnt5a, Casp1, Casp4, Panx1, Acp5, Tirap, Nlrx1, Sema7a, Myd88, Rtn4, Nlrp3, Epx, Syk, Ddx1, Twist1, Tgfb3, Litaf, Bcl6, Ticam1, Cd74, Cu…
initial triggering of complement (REACT)	immediate_descending	0.948438	7.97612e-07	0.000420832	injury1	Fcna, Cfp, C1qb, C1qc, C1qa, Masp2, C1ra, Gzmm, Colec11, C4b, C2, C3
p53 signaling (WP)	immediate_descending	0.948387	8.01867e-07	0.000420832	injury1	Casp8, Steap3, Mdm4, Rprm, Ddb2, Cd82, Thbs1, Siah1b, Zmat3, Ccne2, Sesn2, Sfn, Casp9, Trp73, Cdk6, Rchy1, Ccng2, Chek2, Serpine1, Cycs, Gadd45a, Bid, Ccnd2, Bbc3, Ccne1, Bax, Pidd1, Ccnd1, Perp, Sesn1, Cdk1, Gadd45b, Igf1, Apaf1, Mdm2, Cdk2, Casp3, Siah1a, Sesn3, Chek1, Ei24, Atm, Ccnb2, Atr, Shisa5, Igfbp3, Ccng1, Trp53, Ppm1d, Gadd45g, Ccnb1, Rrm2, Rrm2b, Adgrb1, Gtse1, Tsc2, Cdkn1a, Ccnd3, Pm…
cellular response to iron ion (GO:BP)	immediate_descending	0.948379	8.02536e-07	0.000422204	injury2	Slc40a1, B2m, Tfr2, Hmox1, Ireb2, Trf, Hfe, Gpld1, Bmp6, Tfap2a, Tfrc
dna conformation change (GO:BP)	immediate_descending	0.948303	8.08959e-07	0.000422959	injury1	Mcmdc2, Mcm3, Zranb3, Mcm6, Dhx9, Abl1, Rad51, Mcm8, Gins1, Top1, Rtel1, Dhx36, Nbn, Mterf1a, Mterf1b, Mcm7, Hmgb1, Pot1a, Ssbp1, Hnrnpa2b1, Mcm2, Recql, Ercc2, Blm, Ascc3, Mcm9, Supv3l1, Gins4, Wrn, Upf1, Mcm5, Gins3, Gins2, Top2b, Tdrd3, Mre11a, Mthfs, Rad50, Top3a, Rpa1, Top2a, Recql5, Ddx1, Mnat1, Top1mt, Recql4, Mcm4, Top3b, Cdc45, Pot1b, Ddx11, Ercc3, Pura, Ighmbp2, Anxa1, Hhex
chemoattractant activity (GO:MF)	immediate_descending	0.948294	8.09738e-07	0.000422959	injury1	Scg2, Fgf7, Fgf2, S100a7a, Hgf, Cxcl10, Ntf3, Saa3, Mif, Vegfc, Hmgb2, Cx3cl1, Wnt5a, Bmp4, Lgals3, Ccl5, Ccl9, Ccl6, Ccl3, Fgf10, Pgf, Alkbh1, Pdgfb, Wnt7b, App, Vegfa, Vegfb
igg binding (GO:MF)	immediate_descending	0.948242	8.14114e-07	0.000425027	injury2	Fcgr2b, Fcgr4, Fcgr3, Fcer1g, Fcgr1, Fcgrt
cell junction disassembly (GO:BP)	immediate_descending	0.948224	8.15693e-07	0.000425027	injury2	Map4k4, Epha4, Ngef, Tgfbr1, C1qb, C1qc, C1qa, Cdk5, Iqsec1, Abcc8, Itgam, Cx3cr1, Dusp3, Pik3r1, Arf6, Tgfb3, Snai2, Trem2, C3, Mapre2
antigen processing and presentation of exogenous peptide antigen (GO:BP)	immediate_descending	0.948187	8.18841e-07	0.000425639	injury2	Mfsd6, Pikfyve, Fcgr2b, Fcgr3, Fcer1g, Traf6, B2m, Ctss, Fcgr1, Clec4a1, Clec4a3, Clec4a2, Ifi30, Tapbp, H2-K1, H2-Oa, H2-Dma, H2-Dmb2, H2-Dmb1, Tap1, Tap2, H2-Ob, H2-Ab1, H2-Aa, H2-Eb1, H2-M3, Cd74, Unc93b1
leukocyte migration (GO:BP)	immediate_descending	0.948033	8.32074e-07	0.00042812	injury2	Il1r1, Pikfyve, Cxcr2, Scg2, Prss56, Gpr35, Adora1, Fcgr3, Fcer1g, F11r, Slamf1, Slamf9, Mia3, Cd34, Camk1d, Fut7, Dbh, Hc, Tnfaip6, Dpp4, Stk39, Itga6, Itga4, Ptprj, Spi1, Mdk, Grem1, Thbs1, Il1a, Il1b, Sirpa, Plcb1, Defb25, Lbp, Ada, Mmp9, Prex1, Edn3, Cd99l2, Mpp1, Msn, Mospd2, Cyp7b1, P2ry12, Il12a, Tlr2, Gba, S100a8, S100a9, Ecm1, Ptpn22, Adora3, Csf1, Vav3, S1pr1, Vcam1, Aimp1, Ptger3, Lyn,…
microglia pathogen phagocytosis pathway (WP)	immediate_descending	0.948015	8.3359e-07	0.000433589	injury1	Ncf2, Fcer1g, Vav2, Hck, Cybb, Pik3ca, Fcgr1, Vav3, Lyn, Pik3r3, C1qb, C1qc, C1qa, Pik3cd, Ncf1, Rac1, Arpc1b, Ptpn6, Tyrobp, Siglece, Pik3c2a, Lat, Itgam, Itgb2, Pik3r2, Plcg2, Cyba, Pik3cb, Pik3r6, Rac3, Syk, Pik3r1, Pik3cg, Ncf4, Rac2, Nckap1l, Trem2, Vav1, Pik3c3
t cell mediated immunity (GO:BP)	immediate_descending	0.947993	8.35495e-07	0.000433589	injury1	Arid5a, Il1r1, Hspd1, Fzd5, Slc11a1, Cd55, Ptprc, Dennd1b, Mr1, Slamf1, Cd46, Cr1l, Fut7, Traf2, Dpp4, Traf6, B2m, Stard7, Il1b, Jag1, Was, Sash3, Hprt, Il12a, Cd1d1, Gba, Map3k7, Tnfrsf1b, Prkcz, Crlf2, P2rx7, Zp3, Hmgb1, Ephb6, Pvr, Il4i1, Trpm4, Kdelr1, Ctsc, Cd81, Fadd, Stx11, Stx7, Arg1, Cd24a, Lilrb4a, Vsir, Gzmm, Il23a, Nod2, Ppp3cb, Pnp, Il25, Ripk3, Icam1, Hspa8, Il18, Rab27a, Ctsh, Il20…
regulation of iron ion transmembrane transport (GO:BP)	immediate_descending	0.947982	8.36435e-07	0.00042812	injury2	Lcn2, Iscu, Nos1
cell cell adhesion (GO:BP)	immediate_descending	0.94793	8.40967e-07	0.000434647	injury1	Zap70, Il1rl2, Nck2, Hspd1, Fn1, Igfbp2, Ihh, Obsl1, Serpine2, Cdh20, Bcl2, Serpinb8, Cdh7, Cdh19, Epb41l5, Cd55, Cntn2, Nfasc, Sox13, Igfn1, Ptprc, Crb1, Cfh, Hmcn1, Abl2, Astn1, Tnr, Rc3h1, Kifap3, Ildr2, F11r, Slamf1, Igsf9, Cadm3, Kif26b, Itpkb, Mia3, Dusp10, Hlx, Tgfb2, Cd34, Cd46, Prkcq, Il2ra, Itga8, Bmi1, Nrarp, Fut7, Notch1, Ntng2, Rapgef1, Ass1, Abl1, Stxbp1, Rc3h2, Crb2, Acvr1, Pkp4, D…
single stranded dna helicase activity (GO:MF)	immediate_descending	0.947895	8.44077e-07	0.000434881	injury1	Mcm3, Mcm6, Dhx9, Rad51, Mcm8, Helq, Rfc5, Rfc2, Mcm7, Rfc3, Mcm2, Mcm9, Dna2, Helb, Mcm5, Chtf8, Wrnip1, Dscc1, Mcm4, Rfc4, Polq, Chtf18
signal transduction in response to dna damage (GO:BP)	immediate_descending	0.947853	8.47689e-07	0.000435827	injury1	Bard1, Sp100, Gigyf2, Dyrk3, Tiprl, Sde2, Smyd2, Dtl, Ints7, Abl1, Pla2r1, Atf2, Dgkz, Cd44, Spred1, Eif2ak4, Rad51, Trp53bp1, Wdr76, E2f1, Snai1, Rbm38, Brcc3, Foxo4, Atrx, Rps6ka6, Psmd10, Muc1, Nbn, Acer2, Zmpste24, Clspn, Sesn2, Rpa2, Syf2, Kdm1a, Casp9, Mad2l2, Rint1, Paxip1, Clock, Chek2, Triap1, Taok3, Ptpn11, Rad9b, Brca2, Hipk2, Casp2, Gadd45a, Xpc, Fancd2, Mbd4, Bid, Ing4, Rhno1, Foxm1,…
complement component c1 complex (GO:CC)	immediate_descending	0.947809	8.51637e-07	0.000436942	injury1	C1qb, C1qc, C1qa, C1ra, C1s1
regeneration (GO:BP)	immediate_descending	0.947711	8.60274e-07	0.000437572	injury2	Tmem182, Cflar, Fzd7, Erbb4, Epha4, Bcl2, Lgr6, Tnr, Prrx1, Apoa2, Dusp10, Upf2, Mdk, Bdnf, Capn3, Sulf2, Cebpb, Aurka, Flna, Bex1, Igsf10, Cers2, Bcl9, Ptgfrn, Lrig2, Klf4, Tnc, Jun, Ptprf, Akirin1, Hgf, Tec, Hopx, Cxcl5, Ulk1, Fzd9, Serpine1, Ocm, Ptn, Braf, Ezh2, Dysf, Wnt7a, Itpr1, Cxcl12, Ninj2, Cd9, Cdkn1b, Apoe, Tgfb1, Mag, Klk8, Myod1, Igf1r, Rgma, Ntrk3, Folr1, Adm, Xylt1, Inpp5f, Cd81, …
anatomical structure formation involved in morphogenesis (GO:BP)	immediate_descending	0.947615	8.68868e-07	0.000440862	injury1	Sox17, Sulf1, Eya1, Rdh10, Adgrb3, Rab23, Ptpn18, Hs6st1, Cnnm4, Sema4c, Pdcl3, Tmem182, Fhl2, Col3a1, Col5a2, Slc40a1, Stat1, Sf3b1, Cflar, Casp8, Fzd7, Bmpr2, Nrp2, Fzd5, Pikfyve, Fn1, Cxcr2, Wnt6, Cdk5r2, Ihh, Obsl1, Scg2, Cul3, Col4a3, Agfg1, Sp100, Ncl, Ackr3, Ramp1, Gpc1, Clasp1, Gli2, Epb41l5, Cxcr4, Nfasc, Atp2b4, Optc, Chil1, Klhl12, Lmod1, Csrp1, Tnnt2, Igfn1, Cacna1s, Crb1, Cfh, Cdc73,…
secondary lysosome (GO:CC)	immediate_descending	0.947605	8.69715e-07	0.000440862	injury1	Map1lc3a, Lamp2, Pla2g5, Ftl1, Cln3, Adam8, Lamp1, Map1lc3b, Ncoa4, Irgm1, Sqstm1, Plekhm1, Gaa, Crhbp, Lrrk2, Pik3c3, Fth1
positive regulation of cell population proliferation (GO:BP)	immediate_descending	0.947554	8.7432e-07	0.000440862	injury1	Eya1, Tfap2b, Zap70, Pdcl3, Pou3f3, Nck2, Slc39a10, Cflar, Fzd7, Bmpr2, Erbb4, Fn1, Igfbp2, Igfbp5, Cxcr2, Ihh, Ptprn, Epha4, Scg2, Irs1, Pid1, Twist2, Hdac4, Bcl2, Gli2, Cd55, Mdm4, Kdm5b, Gpr37l1, Kif14, Ptprc, Aspm, Pla2g4a, Ptgs2, Lamc2, Dhx9, Glul, Fasl, Prrx1, Pbx1, Ddr2, Slamf1, Akt3, Hnrnpu, Hlx, Tgfb2, Prox1, Vash2, Atf3, Traf5, Cd46, Optn, Prkcq, Il2ra, Rsu1, Vim, Bmi1, Nrarp, Sapcd2, B…
response to interleukin 4 (GO:BP)	immediate_descending	0.947544	8.75236e-07	0.000440862	injury1	Mrc1, Hspa5, Cited1, Lef1, Alad, Rplp0, Mcm2, Coro1a, Cdk4, Stat6, Jak3, Keap1, Pml, Impdh2, Xbp1, Tcf7, Shpk, Stat5b, Cd300lf, Fasn, Nfil3, Dcstamp, Rpl3, Tuba1b, Parp14, Rps2, Hsp90ab1, Ptpn2
structural constituent of ribosome (GO:MF)	immediate_descending	0.947535	8.76025e-07	0.000444596	injury2	Mrpl15, Rpl7, Mrpl30, Rpl31, Mrps9, Rpl37a, Mrpl44, Gm2000, Mrps14, Mrpl41, Rpl7a, Mrps2, Rpl12, Rpl35, Mrps5, Rps21, Rpl39, Rpl10, Rps4x, Rpl36a, Rpl22l1, Mrpl47, Rps3a1, Mrpl24, Dap3, Rps27, Mrpl9, Mrps21, Rpl34, Rps20, Rps6, Mrpl37, Rps8, Mrps15, Rpl11, Rpl22, Mrpl20, Isg15, Mrpl33, Rpl9, Mrpl1, Mrps18c, Rpl5, Rplp0, Rpl6, Mrps17, Rpl21, Mrpl35, Mrpl19, Mrps25, Rpl32, Mrpl51, Mrps35, Rps9, Rpl…
antigen processing and presentation (GO:BP)	immediate_descending	0.947415	8.86882e-07	0.000443681	injury1	Mfsd6, Pikfyve, Slc11a1, Mr1, Fcgr2b, Fcgr4, Fcgr3, Fcer1g, Traf6, Thbs1, Pdia3, B2m, Ythdf1, Was, Rab33a, Cd1d1, Gba, Ctss, Fcgr1, Ptpn22, Ccl19, Ccl21a, Rab3b, Fgl2, Rab35, Abcb9, Flt3, Nod1, Arl8b, Clec4a1, Clec4a3, Clec4a2, Tapbpl, Relb, Rab6a, Pycard, Rab32, Atg5, Psap, Ap3d1, Rab5b, Ifi30, Calr, Nod2, Rab4a, Wdfy4, Psme1, Psme2, Icam1, Rab8b, Rab27a, Cd68, Rab34, Hfe, Ctsl, Erap1, Ap3b1, Ra…
actin filament (GO:CC)	immediate_descending	0.947383	8.89833e-07	0.000443681	injury1	Myo1b, Abi2, Arpc2, Inpp5d, Actr3, Lmod1, Fmn2, Tsc1, Aif1l, Wipf1, Nckap1, Fmn1, Vps18, Vps16, Hck, Src, Shroom4, Was, Flna, Pls3, Gdpd2, Diaph2, Tmsb15l, Tmsb15b2, Amot, Fhdc1, Tpm3, Pdlim5, Tpm2, Tmod1, Whrn, Tek, Espn, Yes1, Afap1, Myo18b, Arpc3, Sh2b2, Actb, Rac1, Wasl, Wipf3, Gng12, Tfpt, Kptn, Sptbn4, Gas2, Akap13, Pak1, Coro1a, Cttn, Fyn, Specc1l, Misp, Apc2, Dapk3, Gas2l3, Pawr, Avil, My…
sphingolipid metabolism (REACT)	immediate_descending	0.94738	8.90072e-07	0.000443681	injury1	Ormdl1, Glb1l, Sgpp2, Neu2, Neu4, Kdsr, Degs1, Cers6, Sptlc3, Ctsa, Gla, B3galnt1, Sptssb, Gba, Cers2, Ugt8a, Arsj, Sgms2, Gba2, Ugcg, Acer2, Plpp3, Cptp, Gltp, Sumf2, Sumf1, Sphk2, Acer3, Neu3, Smpd1, Smpd2, Psap, Sgpl1, Plpp2, B4galnt1, Esyt1, Ormdl2, Cers4, Asah1, Cers1, Smpd3, Fa2h, Samd8, Hexa, Esyt3, Glb1, Gm2a, Aldh3a2, Spns2, Ormdl3, Arsg, Sphk1, Sptlc1, Arsk, Arsb, Hexb, Plpp1, Sptssa, S…
antigen processing and presentation of exogenous peptide antigen via mhc class i (GO:BP)	immediate_descending	0.947288	8.98472e-07	0.000452299	injury2	Mfsd6, Fcgr3, Fcer1g, Fcgr1, Clec4a1, Clec4a3, Clec4a2, Ifi30, Tapbp, H2-K1, Tap1
gap filling dna repair synthesis and ligation in gg ner (REACT)	immediate_descending	0.947266	9.00537e-07	0.000447534	injury1	Pcna, Gm11808, Pole3, Rfc1, Pole, Rfc5, Ubc, Rfc2, Rfc3, Rpa3, Pole4, Pold1, Pold3, Uba52, Pold2, Rps27a, Ubb, Rpa1, Polk, Pole2, Rfc4, Pold4
inflammatory response to antigenic stimulus (GO:BP)	immediate_descending	0.947207	9.05969e-07	0.000449075	injury1	Cxcr2, Fcgr2b, Fcgr3, Fcer1g, Il2ra, Fut7, Notch1, Rasgrp1, Ahcy, Cysltr1, Psmb4, Fcgr1, Notch2, Cnr1, Pla2g2d, Park7, Rbpj, Zp3, Ephb6, Npy, Mkrn2, Psma1, Nlrp6, Cd81, Enpp1, Cd24a, Lilrb4a, Hmgb2, Npy5r, Nod2, Kars, Il25, Icam1, Il20rb, Gpx1, Cd68, Serpinb9, Gpx2, Pnma1, Ak7, Ext1, Trem2, C3, Adcyap1, Zfp35, Gpr17, Cd6
cytoplasmic translation (GO:BP)	immediate_descending	0.94715	9.1126e-07	0.000456877	injury2	Rpl7, Rpl31, Rpl37a, Eif2d, Dhx9, Hnrnpu, Dph7, Rpl7a, Rpl12, Zc3h15, Ckap5, Eif3m, Dph6, Mcts2, Eif2s2, Rps21, Ftsj1, Rpl39, Mcts1, Fmr1, Eif2s3x, Rps4x, Rpl36a, Rpl22l1, Dhx36, Rps3a1, Csde1, Dph5, Rpl34, Rps20, Ncbp1, Rps6, Eif2b3, Rps8, Dph2, Ybx1, Eif3i, Ythdf2, Rpl11, Rpl22, Slbp, Cpeb2, Rpl9, Hnrnpd, Rpl5, Rplp0, Rpl6, Denr, Eif4h, Rpl21, Cnbp, Rpl32, Rps9, Rpl28, Rps5, Rps19, Rps16, Rps11…
regulation of natural killer cell activation (GO:BP)	immediate_descending	0.947108	9.15191e-07	0.000457447	injury2	Il15ra, Rasgrp1, Bloc1s6, Il12a, Ptpn22, Tox, Il12rb2, Pglyrp1, Bloc1s3, Axl, Tyrobp, Flt3l, Prdm1, Lilrb4a, Il23a, Lamp1, Gas6, Il12rb1, Il15, Dcaf15, Ap1g1, Pibf1, Tyk2, Il18, Rhbdd3, Havcr2, Irf1, Lgals9, Stat5b, Stat5a, Lyst, Zbtb1, Ticam1, Jak2, Hps1
negative regulation of macrophage differentiation (GO:BP)	immediate_descending	0.947086	9.1727e-07	0.000449718	injury1	Zbtb46, C1qc, Gata2, Thoc5, Ptpn2
cytokine production involved in immune response (GO:BP)	immediate_descending	0.947084	9.17438e-07	0.000449718	injury1	Arid5a, Il1r1, Fzd5, Slc11a1, Atg9a, Twist2, Cd55, Mapkapk2, Dennd1b, Mr1, Apoa2, Fcer1g, Slamf1, Slamf9, Psen2, Tgfb2, Traf2, Card9, Traf6, Rasgrp1, B2m, Stard7, Il1b, Mavs, Sash3, Tlr7, Dhx36, Il12a, Tlr2, Ash1l, Gba, Ripk2, Map3k7, Ube2j1, Ddx58, Nr4a3, Tlr4, Tek, Laptm5, Tnfrsf1b, Prkcz, Cd36, Kit, Crlf2, P2rx7, Rabgef1, Gimap5, Tril, Nod1, Tgfb1, Axl, Trpm4, Sphk2, Kdelr1, Gprc5b, Pycard, Cd…
hdr through homologous recombination hrr (REACT)	immediate_descending	0.946762	9.4799e-07	0.000459814	injury1	Bard1, Exo1, Rad51, Pcna, Gm11808, Nbn, Pole3, Xrcc2, Rfc1, Pole, Rfc5, Ubc, Rfc2, Brca2, Rfc3, Rpa3, Pole4, Rad51ap1, Pold1, Blm, Pold3, Palb2, Slx1b, Dna2, Wrn, Uba52, Mre11a, Chek1, Atm, Pold2, Rps27a, Rad50, Top3a, Ubb, Rpa1, Rad51d, Brip1, Rad51c, Eme1, Brca1, Rmi1, Polk, Pole2, Xrcc3, Slx4, Rmi2, Spidr, Rfc4, Eme2, Polh, Rbbp8, Pold4, Mus81, Kat5
cellular amide metabolic process (GO:BP)	immediate_descending	0.946713	9.52639e-07	0.000469471	injury2	Mrpl15, Rpl7, Gdap1, Gsta3, Mrpl30, Eif5b, Rpl31, Cnot11, Mrps9, Nck2, Ormdl1, Mars2, Bzw1, Eef1b2, Fastkd2, Idh1, Cps1, Rpl37a, Igfbp5, Epha4, Farsb, Acsl3, Mrpl44, Ncl, Eif4e2, Gigyf2, Neu2, Per2, Neu4, St8sia4, Pam, Lct, Dars, Eif2d, Pm20d1, Ppp1r15b, Ren1, Btg2, B3galt2, Rgs2, Tpr, Dhx9, Npl, Gm2000, Mrps14, Rc3h1, Dars2, Mettl18, Mpc2, Uhmk1, B4galt3, Nit1, Ncstn, Fh1, Hnrnpu, Psen2, Srp9, D…
polymerase switching (REACT)	immediate_descending	0.946703	9.53661e-07	0.000460495	injury1	Prim2, Pcna, Pola1, Rfc1, Rfc5, Rfc2, Rfc3, Pold1, Pold3, Prim1, Pold2, Rfc4, Pold4, Pola2
endoplasmic reticulum membrane organization (GO:BP)	abrupt_descending	0.946698	9.54148e-07	0.000460495	injury1	Vcpip1, Vapb, Stx18, Tmed2, Mospd3, Lpcat3, Arl6ip1, Rtn4, Atl1, Bnip1, Atl2, Reep5
regulation of lipopolysaccharide mediated signaling pathway (GO:BP)	immediate_descending	0.946663	9.57568e-07	0.000460495	injury1	Ly96, Cd55, Cd84, Traf6, Trim5, Trim12a, Trim12c, Trim30a, Trim30d, Sash1, Tnfaip3, Mif, Cactin, Prdx2, Cx3cl1, Prkca, Ly86, Bmp6, Cd180, Trib1, Nfkbil1
tp53 regulates transcription of genes involved in g2 cell cycle arrest (REACT)	immediate_descending	0.946627	9.61008e-07	0.000460921	injury1	Pcna, Aurka, Sfn, Gadd45a, Bax, Cdk1, Ccnb1
positive regulation of pattern recognition receptor signaling pathway (GO:BP)	immediate_descending	0.946578	9.6575e-07	0.000461083	injury1	Wdfy1, Zdhhc5, Nr1h3, Zcchc3, Lbp, Ddx3x, Tlr2, Ptpn22, Tlr4, Pum1, Tlr1, Ankrd17, Oasl1, Slc15a4, Hmgb1, Cav1, Zc3hav1, Usp15, Mfhas1, Tlr3, Ddx60, Cyba, Tirap, Peli1, Rtn4, Dhx58, Ifi35, Ninj1, Pum2, Rsad2, Flot1, Pja2, Peli3, Slc15a3
keratinization (GO:BP)	immediate_descending	0.946546	9.6892e-07	0.000461083	injury1	Il1a, Tgm3, Tmem79, Lor, Sfn, Kazn, Cyp26b1, Cdh3, Tgm1, Krt17, Evpl, Sharpin, Pphln1, Krt73, Krt2, Krt1, Krt77, Krt8, Ppl, Cdsn
positive regulation of proteolysis (GO:BP)	immediate_descending	0.946544	9.69102e-07	0.000475199	injury2	St18, Bag2, Stat1, Hspd1, Cflar, Casp8, Sumo1, Dnajb2, Epha4, Rhbdd1, Col4a3, Bok, Cntn2, Timm17a, Fasl, Ncstn, Aim2, Ifi204, Psen2, Cd46, Grin1, Card9, Zer1, Gsn, Dab2ip, Acvr1c, Tank, Ctnnd1, Mtch2, Pacsin3, Capn3, Usp50, Bcl2l11, Il1b, Ddrgk1, Trib3, Src, Aurka, Ccdc22, Ddx3x, Rgn, Fmr1, Bcap31, Ogt, Psmd10, Ubqln2, Tnfsf10, Usp13, Bbs7, Sfrp2, Fbxw7, Sh3d19, Gba, Efna1, Efna3, S100a8, S100a9,…
epithelial tube morphogenesis (GO:BP)	immediate_descending	0.94652	9.71419e-07	0.000461083	injury1	Sox17, Eya1, Rdh10, Rab23, Sema4c, Casp8, Cxcr2, Wnt6, Ihh, Epha4, Bcl2, Gli2, Cxcr4, Kdm5b, Abl2, Pbx1, Vangl2, Kif26b, Enah, Tgfb2, Nrarp, Notch1, Tsc1, Abl1, Lcn2, Eng, Lhx2, Zeb2, Acvr1, Lrp2, Nckap1, Aplnr, Mdk, Traf6, Cd44, Wt1, Lgr4, Fmn1, Grem1, Spint1, Dll4, Bmp2, Ovol2, Gzf1, Src, Ift52, Stk4, Sdc4, Ncoa3, Bmp7, Ctsz, Lama5, Kdm6a, Agtr2, Gpc3, Zic3, Maged1, Ar, Med12, Cited1, Hey1, Ccd…
thyroid hormone metabolic process (GO:BP)	immediate_descending	0.946491	9.74291e-07	0.000475839	injury2	Slco4a1, Slc16a2, Ctsk, Reln, Slco1c1, Hpn, Crym, Iyd, Slc16a10, Slc5a5, Ctsb, Med1, Ctsl, Gcnt4, Dio2, Dio3, Cpq, Kcnj6
nuclear envelope ne reassembly (REACT)	immediate_descending	0.946463	9.77025e-07	0.000461083	injury1	Sumo1, Tuba4a, Ahctf1, Lbr, Tubb4b, Nup188, Nup35, Nup160, Chmp4b, Rbm39, Emd, Chmp4c, Lmna, Ndc1, Cc2d1b, Rcc1, Ankle2, Ran, Pom121, Nup205, Chmp3, Sec13, Tuba8, Chmp2a, Sirt2, Nup98, Nup43, Cdk1, Nup37, Nup107, Nup93, Vps4a, Ist1, Tubb3, Nup133, Ppp2r2a, Chmp7, Ccnb2, Vrk2, Ppp2ca, Kpnb1, Nup85, Chmp6, Tubb2a, Tubb2b, Ccnb1, Vrk1, Nup155, Rangap1, Tuba1b, Tuba1a, Tuba1c, Chmp2b, Ppp2r1a, Ube2i,…
rho gtpase effectors (REACT)	immediate_descending	0.946461	9.77273e-07	0.000461083	injury1	Ncoa2, Abi2, Arpc2, Tuba4a, Clasp1, Actr3, Srgap2, Ppp1r12b, Kif14, Arpc5, Ncf2, Cenpl, Nuf2, Ahctf1, Cenpf, Nsl1, Ppp2r5a, Abi1, Tubb4b, Pkn3, Abl1, Scai, Fmnl2, Spc25, Dync1i2, Wipf1, Nckap1, Nup160, Ckap5, Kif18a, Bub1b, Bub1, Mapre1, Myl9, Dsn1, Src, Ywhab, Cybb, Flna, Ar, Diaph2, Cenpi, Btk, Pak3, Pfn2, Iqgap3, Pmf1, Rps27, S100a8, S100a9, Rhoc, Cenpe, Pkn2, Itgb3bp, Kif2c, Cdc20, Cdca8, Was…
positive regulation of epithelial cell proliferation (GO:BP)	immediate_descending	0.946452	9.78163e-07	0.000475839	injury2	Eya1, Pdcl3, Cflar, Fzd7, Bmpr2, Erbb4, Ihh, Ptprn, Scg2, Twist2, Gli2, Kdm5b, Glul, Akt3, Hlx, Prox1, Vash2, Nrarp, Notch1, Egfl7, Itga4, Aplnr, Mdk, Fgf7, Bmp2, Id1, Ppp1r16b, Plcg1, Srsf6, Hrh3, Apln, Plxnb3, Ar, Cyp7b1, Fgf2, Iqgap3, Ecm1, Notch2, Nras, F3, Egf, Esrp1, B4galt1, Nr4a3, Jun, Cdc42, Mtor, Pik3cd, Shh, Fgfr3, Fgfbp1, Rbpj, Kdr, Ccl24, Hmgb1, Dlx6, Dlx5, Foxp2, Cav2, Cav1, Wnt2, S…
regulation of cell morphogenesis (GO:BP)	immediate_descending	0.946439	9.79388e-07	0.000461083	injury1	Stau2, Rims1, Fn1, Arpc2, Vil1, Obsl1, Epha4, Actr3, Cxcr4, Cntn2, Syt2, Myoc, F11r, Plxna2, Fam171a1, Anapc2, Camsap1, Ntng2, Abl1, Arhgap15, Rnd3, Fmnl2, Prpf40a, Ermn, Ypel4, Mdk, Cd44, Caprin1, Itpka, Epb42, Slc23a2, Hck, Src, Fitm2, Prex1, Cass4, Ss18l1, Cask, Xlr3b, Plxnb3, Mecp2, Flna, Plxna3, Il1rapl1, Msn, Zmym3, Brwd3, Bhlhb9, Pak3, Fgd1, Sh3kbp1, Cdkl5, Tnik, Mfn1, Postn, P2ry1, Dhx36,…
negative regulation of regulated secretory pathway (GO:BP)	immediate_descending	0.946416	9.81675e-07	0.000461083	injury1	Cd84, Notch1, Spi1, Fmr1, Rap1a, Stxbp3, Rest, Rabgef1, Braf, Bcr, Cbarp, Rap1b, Hmox1, Foxf1, Gnai2, Ccr2, Abr, Lgals9, Cd300a, Trim9, Nckap1l, Syt4, Adra2a
regulation of cell death (GO:BP)	immediate_descending	0.94641	9.82267e-07	0.000461083	injury1	Rb1cc1, Sgk3, Cops5, Eya1, Tfap2b, Efhc1, Tmem14a, Npas2, Map4k4, Pou3f3, Fhl2, Nck2, Ercc5, Slc40a1, Slc39a10, Stk17b, Hspd1, Cflar, Casp8, Stradb, Creb1, Lancl1, Erbb4, Bard1, Fn1, Cxcr2, Tmbim1, Ihh, Atg9a, Scg2, Rhbdd1, Sp110, Sp100, Itm2c, Ncl, Ptma, Inpp5d, Ackr3, Twist2, Hdac4, Capn10, Bok, Ing5, Phlpp1, Bcl2, Vps4b, Gli2, Inhbb, Steap3, Cxcr4, Fcmr, Dyrk3, Rassf5, Fam72a, Pm20d1, Rab29, N…
negative regulation of cell cell adhesion (GO:BP)	immediate_descending	0.946389	9.84332e-07	0.000476009	injury2	Ihh, Serpine2, Epb41l5, Abl2, Tnr, Rc3h1, Ildr2, Mia3, Hlx, Il2ra, Nrarp, Notch1, Ass1, Abl1, Rc3h2, Spi1, Mdk, Cd44, Zc3h8, Prnp, Bmp2, Jag1, Ccm2l, Itch, Sdc4, Cebpb, Pag1, Il2, Zbtb7b, Tnfaip8l2, Ptpn22, Pde5a, Lef1, Ptger3, Ccl21a, Klf4, Akna, Zc3h12a, Laptm5, Pla2g2f, Pla2g2d, Mad2l2, Fgl2, Shh, Glmn, Trpv4, Dtx1, Sh2b3, Hspb1, Mad1l1, Hmgb1, Podxl, Gimap5, Gpnmb, Loxl3, Cxcl12, Wnk1, Ptpn6,…
positive regulation of intracellular signal transduction (GO:BP)	immediate_descending	0.946303	9.92886e-07	0.00046341	injury1	Oprk1, Rb1cc1, Arfgef1, Sema4c, Zap70, Map4k4, Nck2, Col3a1, Cflar, Casp8, Fzd5, Erbb4, Fn1, Igfbp5, Epha4, Nppc, Ackr3, Gpr35, Stk25, Bok, Tnfrsf11a, Phlpp1, Sctr, Steap3, Cxcr4, Avpr1b, Dstyk, Chil1, Adora1, Gpr37l1, Ptprc, Tpr, Abl2, Rc3h1, Fasl, Myoc, Ddr2, Fcgr2b, F11r, Slamf1, Cd84, Vangl2, Akt3, Itpkb, Slc30a10, Tgfb2, Prox1, Nenf, Traf5, Traf2, Nacc2, Card9, Notch1, Rapgef1, Abl1, Eng, Tr…
tube morphogenesis (GO:BP)	immediate_descending	0.946261	9.97077e-07	0.000463451	injury1	Sox17, Sulf1, Eya1, Rdh10, Tfap2b, Adgrb3, Rab23, Hs6st1, Sema4c, Pdcl3, Col3a1, Stat1, Casp8, Bmpr2, Nrp2, Fzd5, Fn1, Cxcr2, Wnt6, Ihh, Epha4, Scg2, Col4a3, Sp100, Ncl, Ackr3, Ramp1, Bcl2, Gli2, Epb41l5, Cxcr4, Atp2b4, Optc, Chil1, Kdm5b, Cfh, Ptgs2, Glul, Abl2, Fasl, Prrx1, Pbx1, Vangl2, Sdccag8, Akt3, Kif26b, Enah, Mia3, Hlx, Tgfb2, Prox1, Vash2, Cd34, Slc39a12, Nrarp, Notch1, Egfl7, Vav2, Rxr…
regulation of myelination (GO:BP)	late_descending	0.946246	9.98638e-07	0.000463451	injury1	Kif14, Rxrg, Rxra, Cst7, Tnfrsf1b, Mtor, Hes5, Hgf, Rnf10, Nsun5, Wasf3, Ptprz1, Ptn, Eif2ak3, Sirt2, Mag, Lgi4, Klk8, Cyfip1, Ctsc, Tenm4, Itgax, Nkx6-2, Fig4, Egr2, S100b, Igf1, Pard3, Rarb, Zfp488, Mtmr2, Zpr1, Trf, Dag1, Ctnnb1, Tmem98, Ngfr, Rara, Tppp, Lpin1, Dicer1, Akt1, Sox10, Rarg, Dlg1, Jam2, Rxrb, Tnfrsf21, Cdh2, Myrf, 2700046g09rik, Pten, Tcf7l2
positive regulation of cellular extravasation (GO:BP)	immediate_descending	0.946081	1.01527e-06	0.000468511	injury1	Il1r1, Mdk, Cd99l2, Ptger3, Ptafr, Lyve1, Adam8, Fadd, Med23, Pawr, Plvap, Pdgfd, Icam1, Jam3, Thy1, Ccr2, Ccl2, Pecam1, Ptger4, Cd47, Ager
type i hypersensitivity (GO:BP)	immediate_descending	0.946077	1.01569e-06	0.000485909	injury2	Fcgr2b, Fcgr3, Fcer1g
endocytic vesicle (GO:CC)	immediate_descending	0.946024	1.02106e-06	0.000486565	injury2	Lmbrd1, Rab23, Pikfyve, Slc11a1, Srgap2, Rab7b, Pik3c2b, Stx6, Vamp4, Slamf1, Cubn, Vim, Rapgef1, Stxbp1, Gapvd1, Rab14, Gsn, Dab2ip, Stam2, Dpp4, Lrp2, Zdhhc5, Ambra1, Ehd4, B2m, Kif16b, Rin2, Rab22a, Was, Cybb, Lamp2, Nlgn3, Rab9b, Amot, Sh3kbp1, Rab9, Tlr7, Pld1, Rapgef2, Syt11, Rab13, Ctss, Rap1a, Stxbp3, Unc13b, Abca1, Lpar1, Tyrp1, Sgip1, Eps15, Csf3r, Lck, Stx12, Cdc42, Pla2g5, Mtor, Vamp3…
fibroblast proliferation (GO:BP)	immediate_descending	0.946011	1.02235e-06	0.000470012	injury1	Col3a1, Creb1, Fn1, Ing5, Cdc73, Dhx9, Ddr2, Abl1, Dab2ip, E2f1, Mmp9, Agtr2, Emd, Pex2, Fndc3b, Ccna2, Pdgfc, Rps3a1, Cks1b, Nras, Egf, Trp53inp1, Nbn, Trim32, Jun, Prdx1, Zmpste24, Icmt, Ski, Cdk6, Kmt2c, Fosl2, Pdgfra, Btc, Serpine1, Pdgfa, Cav1, Wnt2, Ptprz1, Aqp1, Brpf1, Brk1, Pparg, Tgfb1, Med25, Bax, E2f8, Nupr1, Fbrs, Hras, Esr1, Cdk1, Mif, Dazap1, Sirt6, Igf1, Pawr, Cdk4, Ptges3, Lig4, G…
inflammatory response (GO:BP)	immediate_descending	0.946005	1.02301e-06	0.000486565	injury2	Ly96, Il1r2, Il1r1, Il1rl2, Hspd1, Fn1, Cxcr2, Slc11a1, Cul3, Tnfrsf11a, Mapkapk2, Chil1, Adora1, Cfh, Pla2g4a, Ptgs2, Dhx9, Scyl3, Fcgr2b, Fcgr3, Fcer1g, Slamf1, Ackr1, Aim2, Psen2, Dusp10, Camk1d, Prkcq, Il2ra, Fut7, Card9, Notch1, Ptges, Hc, Dab2ip, Ptgs1, Nmi, Tnfaip6, Acvr1, Scn9a, Stk39, Cers6, Nfe2l2, Itgav, Calcrl, Celf1, Nr1h3, Mdk, Chst1, Cd44, Rasgrp1, Thbs1, Tyro3, Snap23, Stard7, Il1…
regulation of t cell migration (GO:BP)	immediate_descending	0.945993	1.02427e-06	0.000470015	injury1	Stk39, Itga4, Cd99l2, Ecm1, Ccl27a, Ccl21a, Cxcl10, Cxcl12, Wnk1, Coro1a, Pycard, Adam8, Fadd, Med23, Il27ra, Wnt5a, 2610528a11rik, Ripk3, Lrch1, Adam10, Rhoa, Oxsr1, Ccr2, Tmem102, Spns2, Crk, Lgals9, Ccl5, Itgb3, Adam17, Crkl, Apod, Cd200r1, Cd200, App, Aif1, Dock8
response to cadmium ion (GO:BP)	immediate_descending	0.945884	1.03542e-06	0.00047188	injury1	Sumo1, Abcb6, Slc30a1, Gsn, Sord, Prnp, Gss, Mmp9, Sox2, Alad, Jun, Mtf1, Mapk3, Hmox1, Mt3, Mt2, Mt1, Mapk8, Camk2b, Egfr, Mapk9, Fos, Akt1, Hsf1, Mapk1, Daxx, Haao, Npc1, Chuk, mt-Cytb
regulation of epithelial cell proliferation (GO:BP)	immediate_descending	0.94586	1.03794e-06	0.000491757	injury2	Sulf1, Eya1, Pdcl3, Stat1, Cflar, Fzd7, Bmpr2, Erbb4, Ihh, Ptprn, Sgpp2, Scg2, Col4a3, Twist2, Gli2, Kdm5b, Cdc73, Glul, Akt3, Dusp10, Hlx, Tgfb2, Prox1, Vash2, Irf6, Nrarp, Notch1, Egfl7, Dbh, Eng, Dab2ip, Atf2, Itga4, Aplnr, Mdk, Pax6, Thbs1, Dll4, B2m, Fgf7, Bmp2, Jag1, Ovol2, Id1, Gdf5, Ppp1r16b, Plcg1, Srsf6, Ift52, Stk4, Sulf2, Hrh3, Lama5, Wdr13, Cask, Rgn, Apln, Gpc3, Plxnb3, Arx, Maged1,…
rrna metabolic process (GO:BP)	immediate_descending	0.945827	1.04137e-06	0.00047188	injury1	Rrs1, Rpl7, Imp4, Wdr75, Wdr12, Utp14b, Mrpl44, Ncl, Mterf4, Nifk, Ddx18, Rnasel, Mettl18, Dedd, Tfb2m, Nvl, Rrp15, Rpp38, Rpl7a, Rexo4, Exosc2, Rpl35, Mettl5, Nat10, Mettl15, Nop10, Rpusd2, Polr1b, Esf1, Eif6, Top1, Ddx27, Rps21, Suv39h1, Utp14a, Dkc1, Las1l, Pin4, Trmt2b, Tsr2, Exosc9, Exosc8, Rps27, Wdr3, Gar1, Znhit6, Rpf1, Chd7, Mdn1, Nol6, Zcchc7, Polr1e, Exosc3, Rps6, Nsun4, Rps8, Eri3, Eb…
endoplasmic reticulum lumen (GO:CC)	immediate_descending	0.945815	1.04256e-06	0.00047188	injury1	Uggt1, Wnt6, Resp18, Edem3, Tor3a, Casq1, Dnajc1, Tor4a, Tor1b, Tor1a, Tor2a, Hspa5, Dnajc10, Bdnf, Pdia3, Slc27a2, Pcsk2, Aifm1, Il12a, Bche, Casq2, Ngf, Erp44, Pcsk9, Txndc12, Wnt4, H6pd, Lrpap1, Erp29, Ache, Calu, Pdia4, Wnt7a, Tmem43, Eogt, Wnt5b, Cd4, Ntf3, Ntf5, Furin, Pcsk4, Hsp90b1, Lyz2, Os9, Rdh5, Colgalt1, Calr3, Calr, Ces1d, Wnt5a, Txndc16, Clu, Dnajc3, Pcsk7, Cln6, Manf, Erlec1, Wnt3…
cellular oxidant detoxification (GO:BP)	immediate_descending	0.945809	1.04318e-06	0.000492814	injury2	Prdx6, Nfe2l2, Cat, Prdx1, Cd36, Nos3, Sod3, Sesn1, Prdx2, Mt3, Nqo1, Gch1, Fancc, Dhfr, Nnt, Fbln5, Sod1, Sod2, Ccs
ferric iron binding (GO:MF)	immediate_descending	0.945742	1.05015e-06	0.000494798	injury2	Ftl1, Th, Acp5, Trf, Rrm2, Fth1, Fxn
extracellular exosome (GO:CC)	immediate_descending	0.945735	1.05096e-06	0.000473819	injury1	Hspd1, Fn1, Abcb6, Qsox1, Fasl, Cubn, Itga4, Sord, Lamp2, Rbmx, Rap2b, Muc1, Adam15, Egf, Sdcbp, Aldoart1, Plaa, Ybx1, Sri, Prom1, Serpine1, Podxl, Hnrnpa2b1, Gars, Aqp1, Scnn1a, Cd9, Tsg101, Anpep, Gprc5b, Scnn1g, Aldoa, Cd81, Rab5b, Cd63, Ist1, Rab4a, Icam1, Hspa8, Rab11a, Anxa2, Acy1, Pdcd6ip, Hspa4, Slc2a4, Tmem98, Car4, Naglu, Itga2b, Ace, Gprc5c, Actg1, Nsun2, Bhmt, Snx18, Slc26a4, Dicer1, …
ribosomal large subunit biogenesis (GO:BP)	immediate_descending	0.945726	1.05186e-06	0.000473819	injury1	Rrs1, Rpl7, Wdr12, Fastkd2, Nifk, Ddx18, Nvl, Rrp15, Surf6, Rpl7a, Rpl35, Eif6, Rpl10, Las1l, Znhit6, Rpf1, Mdn1, Ebna1bp2, Rpl11, Mrto4, Nol9, Mrpl20, Noc2l, Sdad1, Mrpl1, Rpl5, Rplp0, Rpl6, Gtf3a, Malsu1, Nop2, Rpf2, Mak16, Heatr3, Ddx28, Nip7, Ppan, Rsl24d1, Dhx30, Rpl14, Pes1, Npm1, Nhp2, Rpl26, Rpl23a, Nle1, Znhit3, Ftsj3, Rpl38, Gtpbp4, Pak1ip1, Nop16, Nsa2, Brix1, Zfp622, Bop1, Rsl1d1, Rpl…
negative regulation of extrinsic apoptotic signaling pathway (GO:BP)	immediate_descending	0.945693	1.05535e-06	0.000474097	injury1	Rb1cc1, Sgk3, Eya1, Cflar, Stradb, Tmbim1, Scg2, Bcl2, Fcmr, Pea15a, Acvr1, Itga6, Itgav, Il1b, Bcl2l1, Src, Eya2, Ddx3x, Ar, Il7, Siah2, Sfrp2, Lmna, Mcl1, Gclm, Tgfbr1, Eya3, Park7, Tnfrsf4, Hgf, Htt, Rnf34, Serpine1, Zc3hc1, Raf1, Tnfrsf22, Tnfrsf23, Cttn, Tnfaip3, Eya4, Fyn, Unc5b, Igf1, Agap2, Nrg1, Hmgb2, Sh3rf1, Hmox1, Prdx2, Cx3cl1, Nol3, Nrp1, Bmp4, Lgals3, Yap1, Icam1, Map2k5, Gclc, Phi…
leukocyte chemotaxis (GO:BP)	immediate_descending	0.94567	1.05768e-06	0.000496321	injury2	Pikfyve, Cxcr2, Scg2, Prss56, Gpr35, Fcgr3, Fcer1g, Slamf1, Slamf9, Camk1d, Hc, Tnfaip6, Dpp4, Stk39, Ptprj, Spi1, Mdk, Grem1, Thbs1, Il1b, Defb25, Lbp, Prex1, Edn3, Mpp1, Mospd2, Cyp7b1, Il12a, S100a8, S100a9, Csf1, Vav3, S1pr1, Lyn, Ccl27a, Ccl19, Ccl21a, Creb3, Pde4b, Akirin1, Csf3r, Cnr2, Nbl1, Padi2, Bst1, Slit2, Kit, Cxcl5, Ppbp, Pf4, Cxcl1, Cxcl10, Spp1, Cmklr1, Trpv4, Slc8b1, Sbds, Ccl24,…
negative regulation of interferon gamma production (GO:BP)	immediate_descending	0.945575	1.0677e-06	0.000476584	injury1	Slamf1, Prnp, Tlr4, Zc3h12a, Laptm5, Hmgb1, Gimap5, Pglyrp1, Axl, Lgals7, Nlrp6, Lilrb4a, Vsir, Nr1h4, Ddit3, Gas6, Nod2, Cd276, Il20rb, Havcr2, C1qbp, Lgals9, Rara, Cd274, Il33
substrate adhesion dependent cell spreading (GO:BP)	immediate_descending	0.945534	1.07213e-06	0.000477258	injury1	Tmeff2, Fzd7, Fn1, Arpc2, Srgap2, Kif14, Lamc1, Myoc, Lamb3, Itga8, Ntng2, Abl1, Lamc3, Itga4, Itgav, Mdk, Tyro3, Mertk, Atrn, Src, Prex1, Cass4, Lama5, Flna, Fndc3b, Postn, Efna1, S100a10, Ntng1, Ap1ar, Tesk1, Megf9, Tek, Cdc42, Rcc2, Pdpn, Vamp3, Hpse, Coro1c, Pxn, Micall2, Radil, Rac1, Braf, Antxr1, Myadm, Axl, Actn4, Cib1, Fzd4, Ilk, Akip1, Parva, Dock1, Bves, Lims1, Ntn4, Sfrp1, Calr, Bcar1,…
cellular macromolecule biosynthetic process (GO:BP)	immediate_descending	0.945487	1.07705e-06	0.000502528	injury2	Mrpl15, Rb1cc1, Arfgef1, Rpl7, B3gat2, Hs6st1, Uggt1, Mgat4a, Mrpl30, Eif5b, Chst10, Rpl31, Cnot11, Mrps9, Nck2, Pgap1, Mars2, Bzw1, Trak2, Eef1b2, Fastkd2, Rpl37a, Igfbp5, Chpf, Inha, Farsb, Mrpl44, Irs1, Itm2c, B3gnt7, Ncl, Eif4e2, Gigyf2, Atg16l1, Ramp1, Per2, Pask, St8sia4, Pign, Bcl2, Dbi, Mgat5, Rab3gap1, Dars, Eif2d, Ppp1r15b, Btg2, B3galt2, Rgs2, Tpr, Dhx9, Glul, Gm2000, Soat1, Fam20b, Mr…
iron ion homeostasis (GO:BP)	immediate_descending	0.945441	1.08199e-06	0.000478767	injury1	Ccdc115, Slc40a1, Slc11a1, Steap3, Lcn2, Cybrd1, Epb42, B2m, Atp6ap1, Heph, Abcb7, Alas2, Cp, Frrs1, Bdh2, Slc39a8, Aco1, Atp6v1g1, Atp13a2, Steap2, Steap1, Steap4, Htt, Fbxl5, Iscu, Atp6v0a2, Tfr2, Eif2ak1, Ftl1, Picalm, Hpx, Bola2, Glrx3, Ank1, Hmox1, Atp6v0d1, Egln1, Ncoa4, Slc22a17, Scara5, Slc39a14, Ireb2, Neo1, Trf, Hyal2, Mon1a, Tmem199, Cyb561, Hfe, Bmp6, Hif1a, Myc, Tmprss6, Slc11a2, Hmo…
lipoprotein catabolic process (GO:BP)	immediate_descending	0.945427	1.08349e-06	0.000478767	injury1	Lypla1, Lyplal1, Abhd12, Ppt1, Lypla2, Apoe, Abhd17c, Ctsd, Abhd17a, Abhd13, Ldlr, Atm, Notum, Abhd10, Abhd17b
circulatory system development (GO:BP)	immediate_descending	0.945419	1.08439e-06	0.000478767	injury1	Sox17, Rb1cc1, Sulf1, Eya1, Tfap2b, Adgrb3, Hs6st1, Pdcl3, Fhl2, Col3a1, Stat1, Cflar, Casp8, Fzd7, Bmpr2, Nrp2, Creb1, Fzd5, Erbb4, Fn1, Cxcr2, Ihh, Speg, Scg2, Col4a3, Daw1, Sp100, Ncl, Ackr3, Ramp1, Traf3ip1, Mterf4, Gli2, Cxcr4, Mdm4, Atp2b4, Optc, Chil1, Tnni1, Tnnt2, Cfh, Rgs2, Ptgs2, Glul, Abl2, Cacybp, Fasl, Prrx1, Rgs4, Vangl2, Akt3, Hnrnpu, Lefty1, Trp53bp2, Mia3, Tgfb2, Kcnk2, Ptpn14, …
peptidase activator activity (GO:MF)	immediate_descending	0.945407	1.08566e-06	0.000478767	injury1	Cflar, Fn1, Tank, Psmd14, Adrm1, Sfrp2, Gm9774, Aph1a, Ngf, Bcl10, Casp8ap2, Vcp, Pcolce, Cav1, Acrbp, Psenen, Ctsc, Pycard, Vsir, Apaf1, Psme1, Psme2, Nkx3-1, Tnfrsf10b, Clpx, Aph1b, Aph1c, Rps27l, Ctsh, Pcolce2, Psme4, Mapk9, Atp2a3, Psme3, Fbln1, App, Prss22, Nlrc4, Bad
interleukin 1 production (GO:BP)	immediate_descending	0.945392	1.08722e-06	0.000478767	injury1	Il1r2, Casp8, Fzd5, Mr1, Slamf9, Aim2, Ifi204, Mndal, Usp50, Il1b, Sirpa, Tlr2, S100a13, Gbp5, Ripk2, Ccl19, Tlr4, Zc3h12a, Errfi1, Cptp, Cd36, Tlr6, P2rx7, Hspb1, Hmgb1, 1810058i24rik, Nod1, Foxp1, Lilra5, Ceacam1, Tyrobp, Cd33, Chrna7, Il16, Calca, Pycard, Nlrp6, Tnfaip3, Hdac2, Lilrb4a, Hk1, Igf1, Nr1h4, Gas6, Lpl, Nod2, Cx3cl1, Wnt5a, Casp1, Casp4, Panx1, Acp5, Apoa1, Pml, Smad3, Myd88, Cx3cr…
immune system development (GO:BP)	immediate_descending	0.945362	1.09051e-06	0.000505423	injury2	Tcea1, Rrs1, Smap1, Zap70, Il1rl2, Slc40a1, Stat1, Hspd1, Casp8, Fzd7, Creb1, Fzd5, Xrcc5, Ihh, Nhej1, Dock10, Inpp5d, Twist2, Farp2, Ing5, Tnfrsf11a, Phlpp1, Bcl2, Dyrk3, Rab7b, Sox13, Ptprc, Cdc73, Prg4, Mr1, Abl2, Rabgap1l, Rc3h1, Prrc2c, Pbx1, Fcer1g, Ly9, Slamf1, Slamf6, Slamf9, Ifi204, Exo1, Ahctf1, Psen2, Itpkb, Lbr, Dusp10, Hlx, Tgfb2, Batf3, Cd34, Cd46, Dclre1c, Dhtkd1, Il2ra, Il15ra, Bm…
defense response (GO:BP)	immediate_descending	0.945352	1.09149e-06	0.000505423	injury2	Oprk1, Ly96, Sdhaf4, Rab23, Arid5a, Zap70, Npas2, Il1r2, Il1r1, Il1rl2, Stat4, Stat1, Hspd1, Casp8, Als2, Fn1, Xrcc5, Cxcr2, Slc11a1, Atg9a, Asic4, Cul3, Sp110, Sp100, Atg16l1, Traf3ip1, Tnfrsf11a, Bcl2, Dbi, Actr3, Lypd1, Cd55, C4bp, Mapkapk2, Ikbke, Rab7b, Chil1, Adora1, Ptprc, Cfh, Pla2g4a, Ptgs2, Dhx9, Rnasel, Cacna1e, Mr1, Vamp4, Scyl3, Fcgr2b, Fcgr3, Fcer1g, Adamts4, Ly9, Slamf1, Cd84, Slam…
transition metal ion homeostasis (GO:BP)	immediate_descending	0.94532	1.09504e-06	0.000480916	injury1	Ccdc115, Slc40a1, Slc39a10, Slc11a1, Abcb6, Steap3, Slc30a10, Slc30a1, Slc39a12, Lcn2, Cybrd1, Slc39a13, Epb42, B2m, Slc30a4, Prnp, Ccdc22, Atp6ap1, Heph, Abcb7, Alas2, Cp, Slc30a7, Frrs1, Bdh2, Slc39a8, Aco1, Slc31a2, Slc31a1, Atp6v1g1, Atp13a2, Steap2, Steap1, Steap4, Slc30a3, Htt, Fbxl5, Slc30a9, Iscu, Atp6v0a2, Tfr2, Cox19, Eif2ak1, Ftl1, Picalm, Hpx, Bola2, Glrx3, Ap3d1, Slc39a5, Atp7b, Ank1…
phagocytosis (GO:BP)	immediate_descending	0.945201	1.10796e-06	0.000511117	injury2	Xkr4, Gulp1, Pikfyve, Slc11a1, C4bp, Rab7b, Ptprc, Ncf2, Abl2, Fcgr2b, Fcgr3, Apoa2, Fcer1g, Slamf1, Camk1d, Il15ra, Rapgef1, Abl1, Rab14, Gsn, Cd302, Itgav, Ptprj, Nr1h3, Thbs1, Tyro3, Spg11, Mertk, Il1b, Sirpa, Hck, Tm9sf4, Tgm2, Lbp, Elmo2, Srpx, Cfp, Il2rg, Pik3ca, 4932438a13rik, Ptx3, Tlr2, Pear1, Syt11, 4933434e20rik, Cdc42se1, Fcgr1, Rap1a, Abca1, Tlr4, Lepr, Xkr8, Cdc42, Rap1gap, Pla2g5, …
regulation of dna binding transcription factor activity (GO:BP)	immediate_descending	0.945088	1.12029e-06	0.00048637	injury1	Cops5, Cflar, Sumo1, Carf, Rnf25, Stk36, Sp100, Ptma, Lrrfip1, Hes6, Hdac4, Tnfrsf11a, Ikbke, Rab7b, Rnf2, Dhx9, Pbx1, Ddr2, Fcgr2b, Cd84, Aim2, Prox1, Traf5, Camk1d, Taf3, Prkcq, Traf2, Card9, Traf1, Dab2ip, Atf2, Neurod1, Spi1, Traf6, Cat, Bdnf, Grem1, Eif2ak4, Chp1, Capn3, Il1b, Ddrgk1, Mavs, Prnp, Bmp2, Rbck1, Id1, Foxs1, Hck, Commd7, E2f1, Itch, Cd40, Ncoa3, Ptgis, Ntsr1, Ccdc22, Ndp, Zic3, …
misfolded protein binding (GO:MF)	late_descending	0.945083	1.12085e-06	0.000513687	injury2	Hspa14, Tor1a, Hspa5, Dnajc10, Hdac6, Tmem67, Edem1, Derl3, Clu, Dnajc3, Hspa8, Derl2, Sdf2, Dnajb9, Hspa2, Derl1, Sdf2l1, Dnajb11, Hspa13, Stub1, Hspa1b, Hspa1a, Hspa1l, Bag6, Hspa9
neuron remodeling (GO:BP)	linear_descending	0.945071	1.12213e-06	0.00048637	injury1	Adgrb3, Farp2, Abl2, C1qa, Epha8, Ntn4, Ednra, Cspg4, Bcl11a, Scarf1, C1ql1, Pdgfb, Rnd1, App, Anks1, C3, Gnaq
b cell activation (GO:BP)	immediate_descending	0.945053	1.12419e-06	0.00048637	injury1	Slc39a10, Hspd1, Nhej1, Dock10, Inpp5d, Bcl2, Ptprc, Rc3h1, Fcgr2b, Exo1, Dclre1c, Bmi1, Abl1, Rif1, Dpp4, Sp3, Ptprj, Spi1, Rasgrp1, Trp53bp1, Ada, Cd40, Nfatc2, Chrna4, Dock11, Slc25a5, Sash3, Atp11c, Hmgb3, Igbp1, Il2rg, Itm2a, Btk, Sh3kbp1, Il7, Tpd52, Il2, Fcrl1, Gon4l, Chrnb2, Notch2, Vav3, Lef1, Bank1, Lyn, Nbn, Exosc3, Shb, Tlr4, Ctps, Txlna, Laptm5, Themis2, Ephb2, Mad2l2, Pik3cd, Tnfrsf…
negative regulation of mitotic cell cycle phase transition (GO:BP)	immediate_descending	0.945043	1.12529e-06	0.00048637	injury1	Nabp1, Bard1, Ctdsp1, Gigyf2, Bcl2, Cdc73, Tpr, Nuf2, Sde2, Dtl, Nacc2, Cacnb4, Acvr1, Spc25, Dgkz, Aven, Bub1b, Zfyve19, Bub1, Rbl1, Rbm38, Fhl1, Brcc3, Foxo4, Chmp4c, Jade1, Muc1, Ints3, Cenpe, Nbn, Klf4, Inip, Cdk5rap2, Cdkn2b, Plk3, Cdc20, Cdca8, Clspn, Rpa2, Syf2, Miip, Rint1, Pkd2, Chfr, Taok3, Kntc1, Mad1l1, Zfp655, Casp2, Ezh2, Gpnmb, Mad2l1, Tpra1, Mbd4, Brsk1, Blm, Anapc15, Usp47, Dcun1…
tumor necrosis factor binding (GO:MF)	immediate_descending	0.945025	1.1272e-06	0.00051418	injury2	Traf2, Tnfrsf1b, A2m, Tnfrsf1a, Tmc8
regulation of microglial cell activation (GO:BP)	immediate_descending	0.944984	1.13178e-06	0.000487888	injury1	Cst7, Syt11, Pparg, Ctsc, Cx3cl1, Ldlr, Atm, Nr1d1, Grn, Sphk1, Lrrk2, Ttbk1, Trem2
mitotic nuclear division (GO:BP)	immediate_descending	0.944923	1.13854e-06	0.000488817	injury1	Rrs1, Hecw2, Obsl1, Cul3, Dis3l2, Vps4b, Clasp1, Kif14, Tpr, Nuf2, Hnrnpu, Nsl1, Nek2, Anapc2, Fbxw5, Golga2, Nek6, Spc25, Kif18a, Bub1b, Knstrn, Ino80, Nusap1, Ncaph, Bub1, Anapc1, Il1a, Il1b, Nsfl1c, Tpx2, Kif3b, Mapre1, Chmp4b, Dsn1, L3mbtl1, Mybl2, Ube2c, Aurka, Bmp7, Edn3, Stag2, Naa10, Flna, Atrx, Smc1a, Ofd1, Chmp4c, Actl6a, Smc4, Map9, Pogz, Psrc1, Cdc14a, Egf, Cenpe, Ubxn2b, Chmp5, Smc2,…
dendritic cell differentiation (GO:BP)	immediate_descending	0.944867	1.14484e-06	0.000488817	injury1	Slamf9, Batf3, Spi1, Traf6, Cebpb, Zbtb46, Notch2, Lyn, Ccl19, Rbpj, Flt3, Hmgb1, Gimap5, Tmem176b, Tmem176a, Ltbr, Pirb, Relb, Tgfb1, Trpm2, Prtn3, Irf8, Tgfbr2, Azi2, Irf4, Psen1, Batf, Itgb8, Dcstamp, Ager, Trem2, Tnfsf9, Camk4, Batf2
scf skp2 mediated degradation of p27 p21 (REACT)	immediate_descending	0.944866	1.14496e-06	0.000488817	injury1	Psmd1, Psmd5, Psmb7, Psmd14, Psmc3, Psmf1, Psma7, Psmd10, Ccna2, Ccna1, Cks1b, Psmb4, Psmd4, Psma5, Gm11808, Ccne2, Psmb2, Psmc2, Psmd9, Ubc, Cul1, Cdkn1b, Psmc4, Psmd8, Ccne1, Psma1, Psmd13, Ccnd1, Cdk4, Cdk2, Uba52, Psmb10, Psmd7, Psmd6, Psmc6, Psmb5, Psme1, Psme2, Psma4, Rps27a, Psme2b, Ubb, Psmb6, Psmd11, Psmb3, Psmd3, Psme3, Psmc5, Psmd12, Psma2, Psma6, Psma3, Psmc1, Skp2, Psmd2, Psmb1, Cdkn…
regulation of cell cycle g1 s phase transition (GO:BP)	immediate_descending	0.944845	1.14727e-06	0.000488817	injury1	Ctdsp1, Gigyf2, Bcl2, Atp2b4, Kif14, Cdc73, Ddr2, Sde2, Hacd1, Nacc2, Cacnb4, Acvr1, Ambra1, Dgkz, Ino80, Plcb1, E2f1, Rbl1, Fam83d, Rbm38, Ddx3x, Cul4b, Fhl1, Actl6a, Sox2, Jade1, Mlf1, Plrg1, Muc1, Sass6, Larp7, Anp32b, Klf4, Cdkn2b, Cdkn2c, Stil, Plk3, Lsm10, Rpa2, Arid1a, Pdpn, Dbf4, Kmt2e, Smarcd3, Ankrd17, Pkd2, Mn1, Bcl7a, Bcl7b, Actl6b, Mepce, Mblac1, Actb, Zfp655, Casp2, Ezh2, Gpnmb, Bid…
iron uptake and transport (REACT)	immediate_descending	0.944808	1.15148e-06	0.000520434	injury2	Atp6v1h, Slc40a1, Steap3, Lcn2, Cybrd1, Atp6ap1, Heph, Cp, Gm11808, Aco1, Atp6v1g1, Atp6v0b, Steap2, Fbxl5, Atp6v0a2, Ubc, Tfr2, Atp6v1f, Atp6v0a4, Cul1, Atp6v0e2, Atp6v1e1, Cand1, Mcoln1, Atp6v1b2, Uba52, Hmox1, Atp6v0d1, Slc22a17, Nedd8, Ireb2, Trf, Rps27a, Ubb, Slc46a1, Atp6v0a1, Hfe, Atp6v1c2, Atp6v1d, Atp6v1c1, Slc11a2, Hmox2, Tfrc, Atp6v1a, Atp6v0c, Atp6v0e, Atp6v1g2, Tcirg1, Fth1
cytokine receptor binding (GO:MF)	immediate_descending	0.9448	1.15229e-06	0.000488817	injury1	Pdcl3, Tgfbrap1, Stat1, Cflar, Casp8, Tmbim1, Fasl, Hsd17b7, Lefty2, Lefty1, Cnih4, Tgfb2, Traf5, Traf2, Eng, Traf1, Dab2ip, Traf6, Cd44, Bdnf, Grem1, Spred1, Il1b, Fkbp1a, Itch, Plcg1, Il13ra1, Irak1, Eda, Il7, Tnfsf10, Il2, Il12a, Nes, Shc1, Il6ra, Ecm1, Ngf, Csf1, Lyn, Sdcbp, Nsmaf, Ccl27a, Ccl19, Ccl21a, Creb3, Tgfbr1, Jak1, Rasl11b, Cxcl5, Ppbp, Pf4, Cxcl1, Cxcl10, Tgfbr3, Sh2b3, Ccl24, Trip…
positive regulation of interleukin 10 production (GO:BP)	immediate_descending	0.944778	1.15484e-06	0.000488817	injury1	Hspd1, Fcer1g, Cd34, Cd46, Sash3, Tlr2, Tlr4, Prkcz, Isg15, Hgf, Hmgb1, Lilra5, Bcl3, Pycard, Il23a, Nod2, Plcg2, Pibf1, Il20rb, Tusc2, Lgals9, Stat3, Irf4, Cd83, Syk, Ptger4, Trem2, Tslp, Cd274
positive regulation of cell differentiation (GO:BP)	immediate_descending	0.944674	1.16655e-06	0.000523887	injury2	Sox17, Stau2, Smap1, Bend6, Zap70, Il1rl2, Stat1, Casp8, Bmpr2, Creb1, Vwc2l, Fn1, Xrcc5, Arpc2, Ihh, Obsl1, Epha4, Serpine2, Nppc, Neu2, Inpp5d, Gpc1, Stk25, Bcl2, Gli2, Actr3, Cxcr4, Rab7b, Sox13, Ptprc, Aspm, Brinp3, Ptgs2, Lamc1, Brinp2, Suco, Myoc, Lmx1a, Ddr2, F11r, Ifi204, Hnrnpu, Itpkb, Parp1, Dusp10, Hlx, Tgfb2, Prox1, Plxna2, Cd34, Cd46, Ccdc3, Il2ra, Il15ra, Vim, Anapc2, Notch1, Abl1, …
skeletal system development (GO:BP)	immediate_descending	0.944665	1.16766e-06	0.000523887	injury2	Sulf1, Eya1, Rdh10, Col9a1, Rab23, Arid5a, Col3a1, Col5a2, Nab1, Satb2, Bmpr2, Ihh, Atg9a, Nppc, Twist2, Hdac4, Gli2, Insig2, Cacna1s, Ptprc, Cfh, Pappa2, Rabgap1l, Myoc, Prrx1, Pbx1, Hsd17b7, Ddr2, Mia3, Tgfb2, Ucma, Bmi1, Pip4k2a, Etl4, Abi1, Wdr5, Prrx2, Acvr2a, Sp5, Dlx1as, Dlx1, Dlx2, Sp3, Atf2, Prkra, Frzb, Acp2, Mdk, Alx4, Ext2, Fmn1, Grem1, Thbs1, Fbn1, Ddrgk1, Rassf2, Bmp2, Mkks, Tcf15, …
negative regulation of neuron projection development (GO:BP)	immediate_descending	0.944543	1.18153e-06	0.000527387	injury2	Sema4c, Trak2, Map2, Epha4, Itm2c, Ngef, Neu4, Actr3, Rab29, Tnr, Dnm3, Il15ra, Vim, Tsc1, Dync1i2, Lrp4, B2m, Sema6d, Ctsz, Thoc2, Fgf13, Flna, Gdi1, Plxna3, Nlgn3, Stmn2, Nlgn1, Spg20, Sema4a, Trim46, Efna1, Snapin, Sema6c, Cers2, Lrig2, Epha7, Lpar1, Dab1, Ephb2, Draxin, Sema3d, Sema3a, Sema3e, Sema3c, Cdk5, Crmp1, Cd38, Slit2, Rufy3, Paqr3, Gak, Ulk1, Trpv4, Rnf6, Ptprz1, Sema4f, Dguok, Apoe,…
acute phase response (GO:BP)	immediate_descending	0.944536	1.18235e-06	0.000527387	injury2	Fn1, Tnfrsf11a, Ptgs2, Ptges, Il1a, Il1b, Lbp, F8, Ptger3, Cnr1, Cd163, Saa3, Saa1, Sigirr, Hp, Ednrb, Plscr1, Ccr5, Serpinf2, Ccl5, Stat5b, Stat3, Serpina3n
regulation of cell differentiation (GO:BP)	immediate_descending	0.944521	1.18405e-06	0.000527387	injury2	Sox17, Eya1, Stau2, Tfap2b, Smap1, Bend6, Plekhb2, Sema4c, Zap70, Il1rl2, Tmem182, Col5a2, Stat1, Casp8, Trak2, Fzd7, Bmpr2, Klf7, Creb1, Map2, Vwc2l, Fn1, Xrcc5, Igfbp5, Arpc2, Ctdsp1, Ihh, Obsl1, Epha4, Serpine2, Nppc, Neu2, Inpp5d, Hes6, Per2, Twist2, Hdac4, Gpc1, Stk25, Bcl2, Clasp1, Gli2, Actr3, Ccnt2, Cxcr4, Rab7b, Slc45a3, Cntn2, Sox13, Adipor1, Gpr37l1, Kif14, Ptprc, Aspm, Cdc73, Rgs2, Br…
regulation of programmed necrotic cell death (GO:BP)	immediate_descending	0.944508	1.18555e-06	0.000498379	injury1	Cflar, Casp8, Bok, Rbck1, Spata2, Zbp1, Casp6, Map3k7, Mutyh, Cav1, Casp2, Ybx3, Nupr1, Fadd, Asah1, Slc25a4, Cyld, Rnf31, Ripk3, Birc2, Birc3, Peli1, Trp53, Ripk1
respiratory burst involved in defense response (GO:BP)	immediate_descending	0.944494	1.18725e-06	0.000527524	injury2	Dusp10, Lbp, Ncf1, Rps19, Prdx2, Grn, Trem2
fc gamma receptor signaling pathway (GO:BP)	immediate_descending	0.94447	1.18994e-06	0.00049904	injury1	Ptprc, Fcer1g, Rapgef1, Ptprj, Rap1a, Lck, Oscar, Appl2, Appl1, Myo1g, Cd47
rhod gtpase cycle (REACT)	linear_descending	0.944433	1.19427e-06	0.000499902	injury1	Steap3, Tor1aip1, Lbr, Arhgap21, Golga2, Arhgap1, Pak6, Rbm39, Vapb, Emd, Diaph2, Mospd2, Pgrmc2, Vangl1, Hint2, Capzb, Efhd2, Vamp3, Stbd1, Cav1, Rab7, Plxna1, Arhgap35, Whamm, Arhgap17, Akap12, Esyt1, Pik3r2, Slc4a7, Diaph3, Arhgap32, Mcam, Filip1, Plxnb1, Vrk2, Ankfy1, Pik3r1, Depdc1b, Arhgap5, Actn1, Arhgap39, Cpne8, Racgap1, Arhgap12, Diaph1, Arhgap26, Lmnb1, Lman1, Rhod, Add3
interleukin 10 production (GO:BP)	immediate_descending	0.94438	1.20041e-06	0.00050023	injury1	Hspd1, Fcgr2b, Fcer1g, Cd84, Cd34, Cd46, Sash3, G6pdx, Tlr2, Tlr4, Prkcz, Isg15, Hgf, Hmgb1, Lilra5, Bcl3, Tyrobp, Pycard, Lilrb4a, Vsir, Il23a, Ido1, Jak3, Nod2, Plcg2, Prkcd, Pibf1, Il20rb, Tusc2, Lgals9, Epx, Stat3, Irf4, Cd83, Syk, Trib2, Ptger4, Cd47, Dll1, Ager, Tnfrsf21, Trem2, Tslp, Cd274
female meiosis i (GO:BP)	immediate_descending	0.944374	1.20116e-06	0.00050023	injury1	Cdc25b, Aurka, Cenpe, Fbxo5, Ccnb2, Ubb, Trip13, Mlh3, Hsf2bp, Ndc80
response to molecule of bacterial origin (GO:BP)	immediate_descending	0.944257	1.21475e-06	0.000502135	injury1	Ly96, Arid5a, Stat1, Fzd5, Cps1, Slc11a1, Ncl, Tnfrsf11a, Cd55, Mapkapk2, Cfh, Cdc73, Ptgs2, Ncf2, Fcgr2b, Fcgr4, Cd84, Dusp10, Vim, Mrc1, Card9, Abl1, Dab2ip, Itgav, Spi1, Nr1h3, Traf6, B2m, Il1a, Il1b, Sirpa, Defb25, Lbp, Slpi, Cebpb, Otud5, Ldoc1, Irak1, Ogt, Cited1, Rps6ka3, Noct, Il12a, Tlr2, S100a8, S100a9, Ptpn22, Nfkb1, Adh5, Gbp2, Bcl10, Ptgfr, Ptger3, Lyn, Ripk2, Cnr1, Akirin2, Chmp5, A…
intrinsic apoptotic signaling pathway by p53 class mediator (GO:BP)	immediate_descending	0.944257	1.21482e-06	0.000502135	injury1	Bok, Steap3, Mdm4, Phlda3, Ifi204, Trp53bp2, Zfp385b, Cd44, E2f1, Eda2r, Muc1, Hipk1, Casp6, Sh3glb1, Topors, Rpl11, E2f2, Kdm1a, Trp73, Armc10, Msx1, Chek2, Triap1, Brca2, Hipk2, Bbc3, Bcl3, Bcl2l12, Bax, Aen, Rrp8, Nupr1, Pycard, Perp, Ddit4, Sirt1, Mif, Pttg1ip, Stk11, Mdm2, Dyrk2, Wwox, Fhit, Pou4f1, Usp28, Pml, Rps27l, Cep63, Shisa5, Hint1, Ubb, Rpl26, Trp53, Mybbp1a, Atad5, Pdk2, Ddx5, Hnrn…
phosphorylation of cd3 and tcr zeta chains (REACT)	immediate_descending	0.944256	1.21494e-06	0.000502135	injury1	Ptprc, Ptprj, Pag1, Ptpn22, Lck, Cd4, Cd3d, Csk, H2-Ab1, H2-Aa, H2-Eb1
pepi pathway (BC)	immediate_descending	0.944205	1.22088e-06	0.000502895	injury1	Slpi, Grn, Cela1
carboxyterminal post translational modifications of tubulin (REACT)	linear_descending	0.944091	1.23445e-06	0.000545139	injury2	Ttll4, Tuba4a, Tubb4b, Ttll11, Ttll9, Ttll7, Ttll3, Tuba8, Ttll13, Tubb3, Ttll6, Tubb2a, Tubb2b, Ttll5, Ttll12, Tuba1b, Tuba1a, Tuba1c, Tubb4a, Tubb6
oxidoreductase activity acting on ch oh group of donors (GO:MF)	linear_descending	0.944062	1.23788e-06	0.000506921	injury1	Adhfe1, Rdh10, Mdh1b, Idh1, D2hgdh, Kdsr, Hsd17b7, Hsd11b1, Gpd2, Hsd17b12, Sord, Idh3b, Nsdhl, Idh3g, G6pdx, Hsd17b10, Kcnab1, Phgdh, Hadh, Bdh2, Adh1, Adh5, Grhpr, Ptgr1, Akr1a1, Akr7a5, Dhrs3, Pgd, H6pd, Kcnab2, Hadha, Ctbp1, Ugdh, Hsd17b11, Mdh2, Impdh1, Akr1b3, Akr1b8, Akr1b10, Hibadh, Spr, Tuba8, Ldhb, Rdh13, Dhdh, Hsd17b14, Ldha, Uevld, Idh2, Me3, Ctbp2, Rdh5, Hpgd, Cbr4, Cyp4f18, Ldhd, Sd…
microglial cell proliferation (GO:BP)	immediate_descending	0.94405	1.23927e-06	0.000545374	injury2	Gba, Csf1, Cx3cl1, Il34, Clu, Trem2, Csf1r, Il33
astrocyte development (GO:BP)	immediate_descending	0.944039	1.2406e-06	0.000545374	injury2	Vim, Lamc3, Il1b, Plp1, S100a8, S100a9, Tspan2, Pou3f2, Tlr4, C1qa, Smo, Kras, C5ar1, Ifngr1, Adora2a, Lrp1, Mt3, Agt, Ldlr, Lamb2, Nf1, Nr1d1, Grn, Gfap, Ror2, Drd1, Psen1, Eif2b5, App, Dll1, Ager, Trem2
transport of connexons to the plasma membrane (REACT)	linear_descending	0.944023	1.24259e-06	0.000545374	injury2	Tuba4a, Tubb4b, Tuba8, Gja1, Tubb3, Gjb2, Tubb2a, Tubb2b, Tuba1b, Tuba1a, Tuba1c, Tubb4a, Tubb6
extracellular organelle (GO:CC)	immediate_descending	0.944002	1.245e-06	0.000508834	injury1	Hspd1, Fn1, Abcb6, Qsox1, Fasl, Cubn, Arrdc1, Itga4, Sord, Prom2, Lamp2, Rbmx, Rap2b, Muc1, Adam15, Egf, Gbp7, Gbp3, Gbp2, Sdcbp, Aldoart1, Plaa, Ybx1, Alpl, Sri, Prom1, Gbp9, Serpine1, Peg10, Podxl, Hnrnpa2b1, Gars, Aqp1, Scnn1a, Cd9, Ppfia3, Tsg101, Arrdc4, Anpep, Gprc5b, Scnn1g, Aldoa, Cd81, Rab5b, Cd63, Defb1, Ist1, Rab4a, Icam1, Hspa8, Rab11a, Anxa2, Acy1, Pdcd6ip, Hspa4, Slc2a4, Tmem98, Car…
positive regulation of acute inflammatory response (GO:BP)	immediate_descending	0.943996	1.24581e-06	0.000545374	injury2	Tnfrsf11a, Ptgs2, Fcgr3, Fcer1g, Il1b, Fcgr1, Ptger3, Cnr1, Park7, Zp3, Alox5ap, Tac1, Adam8, Npy5r, C2cd4b, C2cd4a, Ccr5, Ccl5, Aoc3, Pik3cg, C3
actin filament binding (GO:MF)	linear_descending	0.94398	1.2477e-06	0.000508834	injury1	Myo1b, Arpc2, Vil1, Espnl, Actr3, Arpc5, Rcsd1, Cacnb2, Nebl, Sptan1, Abl1, Aif1l, Gsn, Arpc5l, Neb, Fmnl2, Ermn, Xirp2, Ttn, Bloc1s6, Vps16, Dstn, Myh7b, Tnnc2, Shroom4, Zfp185, Flna, Pls3, Dmd, Shroom2, Iqgap3, Tpm3, Tmod4, Capza1, Nexn, Tpm2, Tln1, Tmod1, Coro2a, Ctnnal1, Macf1, Marcksl1, Myom3, Tmem201, Espn, Klhl17, Actr3b, Add1, Ablim2, Wdr1, Shroom3, Myo18b, Coro1c, Myo1h, Trpv4, Arpc3, Hi…
regulation of mammary gland epithelial cell proliferation (GO:BP)	immediate_descending	0.943932	1.25352e-06	0.000509502	injury1	Kdm5b, Iqgap3, Pygo2, Brca2, Phb2, Bax, Deaf1, Ccnd1, Agap2, Zfp703, Gpx1, Rtn4, Etv4, Rreb1, Robo1
peptidase regulator activity (GO:MF)	immediate_descending	0.943906	1.25663e-06	0.000548023	injury2	Pi15, Cflar, Fn1, Vil1, Serpine2, Serpinb8, Uchl5, Serpinc1, Itih2, Itih5, Abca2, Hc, Crb2, Tank, Psmd14, Tfpi, Serping1, Spint1, Avp, Prnp, Cst3, Cst7, Bcl2l1, Wfdc12, Wfdc15a, Slpi, Wfdc2, Wfdc3, Adrm1, Birc7, Pcsk1n, Timp1, Xiap, Gpc3, Renbp, Rps6ka3, Lxn, Rarres1, Serpini1, Sfrp2, Gm9774, Aph1a, Ngf, Bcl10, Casp8ap2, Vcp, Reck, Rps6ka1, Pebp1, Serpine1, Pcolce, Tfpi2, Cav1, Snca, Timp4, A2m, …
regulation of lymphocyte mediated immunity (GO:BP)	immediate_descending	0.943884	1.25929e-06	0.000510752	injury1	Arid5a, Il1r1, Hspd1, Fzd5, Cd55, C4bp, Ptprc, Dennd1b, Mr1, Fcgr2b, Fcgr3, Fcer1g, Slamf1, Slamf6, Susd4, Cd46, Cr1l, Fut7, Traf2, Rif1, Dpp4, Traf6, Rasgrp1, Trp53bp1, B2m, Il1b, Cd40, Was, Sash3, Il2, Il12a, Cd1d1, Fcgr1, Map3k7, Exosc3, Tnfrsf1b, Mad2l2, Prkcz, Paxip1, P2rx7, Slc15a4, Zp3, Pms2, Hmgb1, Gimap5, Aplf, Hmces, Ptpn6, Lag3, Clec2d, Pvr, Ceacam1, Tgfb1, Il4i1, Trpm4, Hpx, Pagr1a, I…
ribosome (GO:CC)	immediate_descending	0.943861	1.26204e-06	0.000549166	injury2	Mrpl15, Rpl7, Mrpl30, Rpl31, Mrps9, Rpl37a, Mrpl44, Mterf4, Eif2d, Dhx9, Gm2000, Mrps14, Hspa14, Mrpl41, Rpl7a, Mrps2, Rpl12, Rpl35, Eif2ak4, Mrps5, Mrps26, Mcts2, Mtg2, Rps21, Ddx3x, Rpl39, Mcts1, Rpl10, Dmd, Rps4x, Rpl36a, Mrps28, Rpl22l1, Mrpl47, Eif2a, Gm6525, Rps3a1, Mrpl24, Dap3, Rps27, Mrpl9, Mrps21, Rpl34, Rps20, Mrpl50, Rps6, Mrpl37, Elavl4, Nsun4, Rps8, Mrps15, Zcchc17, Rpl11, Rpl22, Mr…
antigen processing and presentation of peptide antigen via mhc class i (GO:BP)	immediate_descending	0.943828	1.26609e-06	0.000549428	injury2	Mfsd6, Mr1, Fcgr3, Fcer1g, Pdia3, B2m, Fcgr1, Abcb9, Clec4a1, Clec4a3, Clec4a2, Tapbpl, Ifi30, Calr, Hfe, Erap1, Tapbp, H2-K1, Tap1, Tap2, Bag6, H2-D1, H2-Q1, H2-Q4, H2-Q6, H2-Q7, H2-T23, H2-T22, H2-M5, H2-M3, Ide
regulation of morphogenesis of an epithelium (GO:BP)	immediate_descending	0.943827	1.26622e-06	0.000511699	injury1	Sulf1, Rxra, Abl1, Lcn2, Mdk, Lgr4, Grem1, Fgf7, Bmp7, Agtr2, Maged1, Ar, Fgf2, Wnt2b, Egf, Wnt4, Pik3cd, Rnf207, Hgf, Shh, Pdgfra, Cxcl10, Pdgfa, Met, Wnt2, Smo, Foxp1, Cav3, Phb2, Tgfb1, Itgax, Esr1, Stox1, Sirt6, Ntn4, Sfrp1, Fgfr1, Nkd1, Sall1, Cdh1, Agt, Wnt5a, Mmrn2, Bmp4, Ctnnb1, Lif, Alox12, Tbx2, Nog, Sox9, Agtr1a, Fgf10, Six1, Six4, Btbd7, Snai2, Etv5, Sox8, Fkbpl, Vegfa, Six2, Fgf1
lysozyme activity (GO:MF)	immediate_descending	0.943819	1.26712e-06	0.000549428	injury2	Lyz2, Lyzl4
immune effector process (GO:BP)	immediate_descending	0.94378	1.27194e-06	0.000513164	injury1	Arid5a, Il1r1, Hspd1, Fzd5, Pikfyve, Slc11a1, Atg9a, Dock10, Nppc, Inpp5d, Twist2, Cd55, C4bp, Mapkapk2, Ptprc, Dennd1b, Cfh, Mr1, Rc3h1, Fcgr2b, Fcgr3, Apoa2, Fcer1g, Ly9, Slamf1, Cd84, Slamf6, Slamf9, Exo1, Psen2, Susd4, Dusp10, Hlx, Tgfb2, Cd46, Cr1l, Apbb1ip, Fut7, Ptgds, C8g, Traf2, Fcna, Card9, Dbh, Tsc1, Rapgef1, Abl1, Stxbp1, Hc, Rc3h2, Nmi, Rif1, Dpp4, Serping1, Ptprj, Spi1, Mdk, Traf6, …
ncrna processing (GO:BP)	immediate_descending	0.943709	1.28063e-06	0.000514146	injury1	Rrs1, Rpl7, Imp4, Wdr75, Osgepl1, Tyw5, Wdr12, Utp14b, Ncl, Mterf4, Tsn, Nifk, Ddx18, Trmt1l, Tsen15, Rnasel, Mettl18, Tfb2m, Nvl, Rrp15, Ints7, Rpp38, Ankrd16, Trdmt1, Nsun6, Rpl7a, Rexo4, Trub2, Urm1, Exosc2, Rpl35, Ssb, Mettl5, Prkra, Clp1, Nat10, Elp4, Mettl15, Nop10, Rpusd2, Lcmt2, Dtwd1, Trmt6, Esf1, Cdk5rap1, Eif6, Ddx27, Mocs3, Rps21, Polr3k, Suv39h1, Rbm3, Ftsj1, Ddx3x, Rnf113a1, Utp14a,…
glutathione peroxidase activity (GO:MF)	immediate_descending	0.943708	1.28065e-06	0.000514146	injury1	Prdx6, Mgst3, Ptges, Mgst2, Gstm7, Gpx7, Alox5ap, Gstk1, Mgst1, Gstt3, Gstt1, Gstt2, Gpx4, Gsta4, Gsta2, Gpx1, Ltc4s, Gpx3, Gpx8, Gpx2, Gstp1
bone development (GO:BP)	immediate_descending	0.943694	1.28245e-06	0.000554607	injury2	Sulf1, Col9a1, Rab23, Col3a1, Nab1, Ihh, Atg9a, Nppc, Insig2, Ptprc, Cfh, Pappa2, Rabgap1l, Myoc, Ddr2, Pip4k2a, Abi1, Sp5, Atf2, Ext2, Grem1, Thbs1, Fbn1, Bmp2, Asxl1, Src, Sulf2, Gnas, Ebp, Rgn, Bgn, Flna, Atp6ap1, Pls3, Amer1, Mbtps2, Fat4, Smad9, Shox2, Ift80, Pdgfc, Fbxw7, Mef2d, Bglap3, Thbs3, Setdb1, Ecm1, Notch2, Trim45, Slc9b2, Bmpr1b, Mmp16, Map3k7, Npr2, Tmem38b, Col27a1, Frem1, Lepr, …
apoptotic process (GO:BP)	immediate_descending	0.943653	1.28746e-06	0.000515174	injury1	Xkr4, Rb1cc1, Sgk3, Cops5, Sulf1, Eya1, Tfap2b, Efhc1, Tmem14a, Pdcl3, Map4k4, Pou3f3, Fhl2, Nck2, Ercc5, Gulp1, Slc40a1, Slc39a10, Stk17b, Hspd1, Cflar, Casp8, Stradb, Bmpr2, Ndufs1, Fastkd2, Creb1, Fzd5, Lancl1, Erbb4, Bard1, Fn1, Cxcr2, Tmbim1, Vil1, Ihh, Scg2, Cul3, Rhbdd1, Col4a3, Mff, Sp110, Sp100, Itm2c, Ncl, Ptma, Inpp5d, Ackr3, Twist2, Hdac4, Capn10, Stk25, Bok, Ing5, Rnf152, Phlpp1, Bcl…
t cell differentiation (GO:BP)	immediate_descending	0.943643	1.28868e-06	0.000515174	injury1	Zap70, Il1rl2, Fzd7, Fzd5, Ihh, Nhej1, Bcl2, Sox13, Ptprc, Mr1, Abl2, Rc3h1, Fcer1g, Ly9, Slamf6, Itpkb, Dusp10, Hlx, Cd46, Il2ra, Bmi1, Nrarp, Fut7, Tsc1, Abl1, Rc3h2, Cacnb4, Sp3, Atf2, Spi1, Ambra1, Mdk, Cd44, Rasgrp1, Dll4, B2m, Zc3h8, Il1a, Il1b, Sox12, Mafb, Ada, Prex1, Adrm1, Otud5, Nkap, Sash3, Il2rg, Il7, Actl6a, Il2, Il12a, Cd1d1, Sema4a, Gba, Zbtb7b, Il6ra, Rorc, Gpr89, Ptpn22, Lef1, T…
cellular macromolecule biosynthetic process (GO:BP)	immediate_descending	0.943544	1.30091e-06	0.000517646	injury1	Mrpl15, Rb1cc1, Arfgef1, Rpl7, B3gat2, Hs6st1, Uggt1, Mgat4a, Mrpl30, Eif5b, Chst10, Rpl31, Cnot11, Mrps9, Nck2, Pgap1, Mars2, Bzw1, Trak2, Eef1b2, Fastkd2, Rpl37a, Igfbp5, Chpf, Inha, Farsb, Mrpl44, Irs1, Itm2c, B3gnt7, Ncl, Eif4e2, Gigyf2, Atg16l1, Ramp1, Per2, Pask, St8sia4, Pign, Bcl2, Dbi, Mgat5, Rab3gap1, Dars, Eif2d, Ppp1r15b, Btg2, B3galt2, Rgs2, Tpr, Dhx9, Glul, Gm2000, Soat1, Fam20b, Mr…
mononuclear cell migration (GO:BP)	immediate_descending	0.943543	1.30106e-06	0.000517646	injury1	F11r, Slamf1, Slamf9, Mia3, Fut7, Stk39, Itga4, Ptprj, Spi1, Mdk, Grem1, Thbs1, Sirpa, Plcb1, Defb25, Cd99l2, Msn, Mospd2, Cyp7b1, Il12a, Gba, Ecm1, Csf1, S1pr1, Lyn, Ccl27a, Ccl19, Ccl21a, Creb3, Artn, Akirin1, Cdc42, Nbl1, Padi2, Slit2, Cxcl10, Cmklr1, Trpv4, Slc8b1, Ccl24, Serpine1, Flt1, Hmgb1, Wasl, Arhgef5, Rarres2, Alox5, Cxcl12, Wnk1, C3ar1, Ptpro, Eps8, C5ar1, Rps19, Tgfb1, Trpm4, Calca,…
regulation of gliogenesis (GO:BP)	linear_descending	0.943513	1.30478e-06	0.000517646	injury1	Serpine2, Actr3, Cxcr4, Gpr37l1, Dusp10, Vim, Notch1, Lrp2, Dlx1, Dlx2, Mdk, Spint1, Il1b, Ptpra, Bmp2, Nkx2-2, Nkx2-2os, E2f1, Mecp2, Prkci, Tlr2, Cers2, Lyn, Ufl1, Bag1, Cdkn2b, Dab1, Kdm4a, Hdac1, Tnfrsf1b, Mfn2, Mtor, Casz1, Trp73, Hes5, Ski, Rheb, Shh, Fgfr3, Gsx2, Rnf10, Ppp1cc, Flt1, Ptprz1, Ptn, Ezh2, Pparg, Ntf3, Kras, Tgfb1, Dll3, Sirt2, Mag, Atf5, Abcc8, Ntrk3, Idh2, Tenm4, Nkx6-2, Asc…
regulation of catalytic activity (GO:BP)	immediate_descending	0.943494	1.30712e-06	0.000561319	injury2	St18, Ppp1r42, Arfgef1, Terf1, Pi15, Sdhaf4, Prim2, Bag2, Tbc1d8, Map4k4, Ercc5, Slc39a10, Stat1, Hspd1, Cflar, Casp8, Stradb, Als2, Abi2, Ccnyl1, Fzd5, Erbb4, Xrcc5, Tmbim1, Slc11a1, Cdk5r2, Cnppd1, Epha4, Serpine2, Dock10, Irs1, Col4a3, Cab39, Ngef, Sh3bp4, Agap1, Cops8, Bok, Tnfrsf11a, Bcl2, Serpinb8, Ralb, Dbi, Mgat5, Rab3gap1, Pfkfb2, Fcmr, Srgap2, Fam72a, Avpr1b, Dstyk, Ppp1r15b, Atp2b4, Ch…
dna damage bypass (REACT)	immediate_descending	0.943466	1.31064e-06	0.000517646	injury1	Rev1, Dtl, Ube2l6, Pcna, Cul4b, Gm11808, Vcp, Pole3, Usp1, Mad2l2, Isg15, Rfc1, Rchy1, Pole, Rfc5, Ubc, Rfc2, Rfc3, Rpa3, Pole4, Rad18, Pold1, Pold3, Rev3l, Cul4a, Uba52, Usp10, Uba7, Wdr48, Pold2, Rps27a, Ube2b, Ubb, Usp43, Rpa1, Trim25, Nploc4, Polk, Pole2, Rbx1, Rfc4, Polh, Poli, Pold4, Ddb1
adaptive immune response based on somatic recombination of immune receptors built from immunoglobulin superfamily domains (GO:BP)	immediate_descending	0.943461	1.31124e-06	0.000517646	injury1	Arid5a, Il1r1, Hspd1, Fzd5, Slc11a1, Inpp5d, Cd55, C4bp, Ptprc, Dennd1b, Cfh, Pla2g4a, Mr1, Rc3h1, Fcgr2b, Fcgr3, Fcer1g, Ly9, Slamf1, Slamf6, Exo1, Susd4, Hlx, Cd46, Cr1l, Prkcq, Fut7, C8g, Traf2, Card9, Notch1, Hc, Rc3h2, Rif1, Dpp4, Serping1, Traf6, Trp53bp1, B2m, Stard7, Il1b, Jag1, Ada, Cd40, Otud5, Was, Sash3, Hprt, Btk, Il2, Il12a, Cd1d1, Sema4a, Gba, Zbtb7b, Il6ra, Rorc, Fcgr1, Lef1, Bcl1…
rna polymerase ii transcription regulator complex (GO:CC)	immediate_descending	0.943451	1.31257e-06	0.000517646	injury1	Tcea1, Ncoa2, Npas2, Stat4, Stat1, Creb1, Pou2f1, Rxrg, Pbx1, Atf6, Hnrnpu, Batf3, Atf3, Taf3, Med22, Rxra, Med27, Atf2, Nfe2l2, Neurod1, Med19, Nr1h3, Tcf15, E2f1, Mafb, Ncoa3, Cebpb, Nfatc2, Med14, Nono, Taf1, Taf9b, E2f5, Hltf, Smad9, Rfxap, Pygo2, S100a10, Rfx5, Arnt, Bcl9, Taf13, Lef1, Gtf2b, Lmo4, Bach2, Creb3, Tle1, Jun, Med8, Nfyc, Sfpq, Taf12, Med18, E2f2, Fosl2, Mxd4, Med28, Clock, Dr1,…
metabolism of rna (REACT)	immediate_descending	0.9434	1.3189e-06	0.000518065	injury1	Rpl7, Imp4, Rpl31, Cnot11, Wdr75, Sf3b1, Ppil3, Nop58, Wdr12, Rpl37a, Utp14b, Psmd1, Ncl, Mapkapk2, Snrpe, Zc3h11a, Tpr, Smg7, Dhx9, Gm2000, Hnrnpu, Rpp38, Upf2, Rbm17, Gle1, Set, Nup188, Exosc2, Nup214, Rpl12, Psmd5, Psmb7, Rpl35, Prpf40a, Psmd14, Hnrnpa3, Cwc22, Nup35, Clp1, Tnks1bp1, Nup160, Psmc3, Cstf3, Aqr, Snrnp200, Snrpb, Nop56, Crnkl1, Xrn2, Nxt1, Psmf1, Ctnnbl1, Ywhab, Cstf1, Rae1, Psma…
cellular response to chemical stress (REACT)	immediate_descending	0.943363	1.32356e-06	0.000519065	injury1	Ncoa2, Cox5b, Cul3, Psmd1, Ncf2, Prdx6, Akt3, Cox20, Surf1, Rxra, Psmd5, Psmb7, Psmd14, Nfe2l2, Psmc3, Cat, Blvra, Psmf1, Srxn1, H13, Psma7, Helz2, Cybb, Tbl1x, Cox7b, Psmd10, Tbl1xr1, Psmb4, Psmd4, Psma5, Tgs1, Gm11808, Nudt2, Vcp, Txn1, Gpx7, Prdx1, Psmb2, Sesn2, Mul1, Psmc2, Smarcd3, Sod3, Cox18, Cox6a1, Psmd9, Ncor2, Ubc, Ncf1, Cox19, Mafk, Ndufa4, Cul1, Cycs, Blvrb, Akt2, Psmc4, Psmd8, Cox6b…
mononuclear cell migration (GO:BP)	immediate_descending	0.943261	1.33647e-06	0.000570427	injury2	F11r, Slamf1, Slamf9, Mia3, Fut7, Stk39, Itga4, Ptprj, Spi1, Mdk, Grem1, Thbs1, Sirpa, Plcb1, Defb25, Cd99l2, Msn, Mospd2, Cyp7b1, Il12a, Gba, Ecm1, Csf1, S1pr1, Lyn, Ccl27a, Ccl19, Ccl21a, Creb3, Artn, Akirin1, Cdc42, Nbl1, Padi2, Slit2, Cxcl10, Cmklr1, Trpv4, Slc8b1, Ccl24, Serpine1, Flt1, Hmgb1, Wasl, Arhgef5, Rarres2, Alox5, Cxcl12, Wnk1, C3ar1, Ptpro, Eps8, C5ar1, Rps19, Tgfb1, Trpm4, Calca,…
positive regulation of cell matrix adhesion (GO:BP)	immediate_descending	0.943216	1.3422e-06	0.000525114	injury1	Map4k4, Epb41l5, Myoc, Tsc1, Abl1, Ptprj, Fmn1, Rin2, Sdc4, Dmd, S100a10, Csf1, Ccl21a, Tek, Col16a1, Wnt4, Prkcz, Cdk6, Cd36, Kdr, Hpse, Ptpn11, Rac1, Rras, Cib1, Iqgap1, Ilk, Utrn, Lims1, Ccl25, Plekha2, Cdh13, Nrp1, Fermt2, Ptk2b, Thy1, Smad3, Dag1, Tdgf1, Skap1, Jup, Itgb3, Ninj1, Ccl28, Itgb1bp1, Dicer1, Enpp2, Emp2, Ppm1f, Gsk3b, Vegfa, Rock1, Efemp2, Cfl1, Pcsk5
positive regulation of defense response to bacterium (GO:BP)	immediate_descending	0.94321	1.34303e-06	0.000572233	injury2	Unc13b, Emilin1, Klk7, Nod2, Cyba, Mmrn2, Havcr2, Rab34, Lgals9, Grn, Emilin2
focal adhesion (WP)	immediate_descending	0.943149	1.35073e-06	0.000526175	injury1	Col3a1, Col5a2, Fn1, Col4a4, Farp2, Bcl2, Lamc2, Lamc1, Tnr, Akt3, Lamb3, Itga8, Col5a1, Rapgef1, Lamc3, Itga6, Itga4, Itgav, Thbs1, Pak6, Hck, Src, Lama5, Srms, Araf, Elk1, Flna, Col4a6, Pak3, Pik3ca, Pdgfc, Thbs3, Shc1, Itga10, Rap1a, Col11a1, Egf, Tln1, Tnc, Jun, Tesk2, Cdc42, Pik3cd, Hgf, Reln, Pdgfra, Ibsp, Spp1, Pxn, Pdgfa, Actb, Rac1, Flt1, Col1a2, Cav2, Cav1, Met, Braf, Zyx, Cav3, Raf1, V…
termination of translesion dna synthesis (REACT)	immediate_descending	0.943145	1.35134e-06	0.000526175	injury1	Rev1, Ube2l6, Pcna, Gm11808, Pole3, Isg15, Rfc1, Pole, Rfc5, Ubc, Rfc2, Rfc3, Rpa3, Pole4, Pold1, Pold3, Uba52, Usp10, Uba7, Pold2, Rps27a, Ubb, Usp43, Rpa1, Trim25, Polk, Pole2, Rfc4, Polh, Poli, Pold4
organonitrogen compound catabolic process (GO:BP)	immediate_descending	0.943104	1.35659e-06	0.000576009	injury2	Sox17, Lypla1, Adhfe1, Ube2w, Bag2, Ccdc115, Uggt1, Pdcl3, Rnf149, Tpp2, Gls, Hibch, Hecw2, Casp8, Sumo1, Acadl, Usp37, Zfand2b, Ankzf1, Dnajb2, Epha4, Serpine2, Cul3, Rhbdd1, Trip12, Psmd1, Neu2, Usp40, Scly, Gpc1, Capn10, Atg4b, Neu4, Vps4b, Ubxn4, Lct, C4bp, Yod1, Mdm4, Atp2b4, Chit1, Chil1, Tmem9, Kif14, Uchl5, Pla2g4a, Edem3, Ncf2, Npl, Rc3h1, Klhl20, Usp21, Dedd, Fmn2, Psen2, Wdr26, Capn2, …
positive regulation of glial cell proliferation (GO:BP)	immediate_descending	0.943088	1.35856e-06	0.000527691	injury1	Vim, Il1b, E2f1, Mecp2, Prkci, Lyn, Ufl1, Mtor, Ppp1cc, Flt1, Kras, Igf1, Nrg1, Vegfc, Slc7a5, Ntn1, Gfap, Atxn1, Prkch, Myc, Ptk2, Tspo, Etv5
rho gtpases activate iqgaps (REACT)	linear_descending	0.943069	1.36109e-06	0.000527691	injury1	Tuba4a, Tubb4b, Iqgap3, Cdc42, Clip1, Actb, Rac1, Tuba8, Calm3, Iqgap1, Tubb3, Ctnnb1, Actg1, Tubb2a, Tubb2b, Iqgap2, Calm1, Tuba1b, Tuba1a, Tuba1c, Tubb4a, Calm2, Ctnna1, Tubb6, Men1
endosome lumen (GO:CC)	immediate_descending	0.943056	1.36275e-06	0.000527691	injury1	Il12a, Ctss, Gapdh, Cd63, Hspa8, Pdlim4
regulation of nuclear division (GO:BP)	immediate_descending	0.943034	1.36553e-06	0.000527932	injury1	Obsl1, Cul3, Tpr, Nuf2, Fbxw5, Spc25, Bub1b, Nusap1, Bub1, Il1a, Il1b, Plcb1, L3mbtl1, Bmp7, Edn3, Egf, Cenpe, Mos, Cdk5rap2, Cdc20, Cdca8, Rcc1, Gpr3, Wnt4, Cdc42, Eif4g3, Cdk11b, Ywhah, Fgfr3, Msx1, Btc, Pebp1, Anapc7, Anapc5, Kntc1, Mad1l1, Met, Mad2l1, Tgfa, Rad51ap1, Pde3a, Ccdc8, Nanos2, Sirt2, Nup62, Igf1r, Anapc15, Plk1, Lcmt1, Sh2b1, Fgfr2, Bub3, Mki67, Igf2, Esr1, Fbxo5, Zwint, Fzr1, Ig…
regulation of erythrocyte differentiation (GO:BP)	immediate_descending	0.942994	1.37075e-06	0.000580016	injury2	Smap1, Stat1, Inpp5d, Acvr2a, Ypel4, Spi1, Lmo2, B2m, Mafb, Fam210b, Lyn, Tal1, Kdm1a, Isg15, Cdk6, Gata2, Zfp36, Prmt1, Klf13, Setd1a, Foxo3, Hmgb2, Zfpm1, Abcb10, Ets1, P4htm, Gas2l1, Kat7, Med1, Stat5b, Stat5a, Stat3, Id2, Hif1a, Zfp36l1, Rbfox2, Ankrd54, Brd1, Senp1, Acvr1b, Nckap1l, Prkdc, Mapk14, Hspa9, Ldb1
response to bacterium (GO:BP)	immediate_descending	0.942972	1.37357e-06	0.000580209	injury2	Ly96, Arid5a, Stat1, Cflar, Fzd5, Cps1, Slc11a1, Vil1, Sp110, Ncl, Tnfrsf11a, Cd55, C4bp, Mapkapk2, Rab29, Tnnt2, Cfh, Cdc73, Ptgs2, Hmcn1, Ncf2, Mr1, Fcgr2b, Fcgr4, Fcer1g, Adamts4, Cd84, Slamf9, Ifi204, Mndal, Dusp10, Optn, Cubn, Vim, Mrc1, Card9, Abl1, Lcn2, Rab14, Dab2ip, Scn7a, Itgav, Spi1, Nr1h3, Traf6, Mapkbp1, B2m, Aa467197, Il1a, Il1b, Sirpa, Mavs, Bmp2, Macrod2, Rbck1, Defb25, Hck, Romo…
receptor metabolic process (GO:BP)	linear_descending	0.942951	1.37636e-06	0.000529305	injury1	Als2, Rab29, Psen2, Optn, Abca2, Kif16b, Itch, Arfgef2, Ptpn1, Gria3, Dmd, Gprasp1, Gria2, Ap1ar, Sh3glb1, Chmp5, Pcsk9, Laptm5, Ece1, Vamp3, Agrn, Cdk5, Nsg1, Ache, Lmtk2, Smurf1, Snca, Rep15, Apoe, Tgfb1, Furin, Uvrag, Arap1, Lamtor1, Inpp5f, Bves, Plekhj1, Fnta, Nrg1, Snx25, Mvb12a, Mtmr2, Ldlr, Sorl1, Anxa2, Nedd4, Pik3r4, Znrf3, Ramp3, Gria1, Git1, Rnf43, Becn1, Nsf, Tbc1d16, Agtr1a, Mylip, …
protein oxidation (GO:BP)	immediate_descending	0.942937	1.37815e-06	0.000529305	injury1	Apoa2, Trabd2b, Loxl3, Chchd4, Sumf1, Loxl2, Apoa1, Loxl1, Gpx1, Lox, Tmx3, Prdx3
p75ntr signals via nf kb (REACT)	immediate_descending	0.942932	1.37878e-06	0.000529305	injury1	Traf6, Irak1, Prkci, Ngf, Nfkb1, Gm11808, Ripk2, Ubc, Ikbkb, Uba52, Myd88, Rps27a, Sqstm1, Ubb, Ngfr, Nfkbia, Rela
negative regulation of binding (GO:BP)	immediate_descending	0.942858	1.38848e-06	0.000530063	injury1	Bag2, Mitd1, Sumo1, Map2, Dnajb2, Sp100, Per2, Twist2, Ralb, Epb41l5, Pex19, Ifi204, Nek2, Lhx2, Itga4, Ttbk2, Ckmt1, B2m, Id1, Ccm2l, E2f1, Cpne1, Slpi, Aurka, Ctsz, Pim2, Mecp2, Gnl3l, Hey1, P2ry1, Fbxw7, Nes, Adam15, 1810037i17rik, Larp7, Lef1, Ppp3ca, Usp33, Zfp462, Nfib, Jun, Pcsk9, Ptprf, Zfp593, Kdm1a, Rap1gap, Mad2l2, Pex14, Ctnnbip1, Park7, Dvl1, Sri, Lrpap1, Crmp1, Msx1, Rest, Tfip11, A…
endopeptidase activity (GO:MF)	immediate_descending	0.942835	1.39148e-06	0.000530063	injury1	Cops5, Tpp2, Cflar, Casp8, Adam23, Cps1, Usp37, Rhbdd1, Ecel1, Prss56, Usp40, Capn10, Atg4b, Cntnap5a, Ren1, Pappa2, Adamts4, Ncstn, Psen2, Capn2, Cd46, Yme1l1, Pmpca, Adamts13, Adamtsl2, Usp20, Psmb7, Psmd14, Dpp4, Fap, Pamr1, Jmjd7, Capn3, Sppl2a, Adam33, Tasp1, Pcsk2, H13, Mmp24, Cpne1, Mmp9, Ctsz, Usp27x, Usp9x, Usp11, Capn6, Phex, Mbtps2, Ace2, Usp13, Mme, Ctso, Cd5l, Adam15, Psmb4, Ctsk, Ct…
ribosomal subunit (GO:CC)	immediate_descending	0.94282	1.39342e-06	0.000585069	injury2	Mrpl15, Rpl7, Mrpl30, Rpl31, Mrps9, Rpl37a, Mrpl44, Mterf4, Eif2d, Mrps14, Mrpl41, Rpl7a, Mrps2, Rpl12, Rpl35, Mrps5, Mrps26, Mcts2, Rps21, Ddx3x, Rpl39, Mcts1, Rpl10, Rps4x, Rpl36a, Mrps28, Mrpl47, Eif2a, Gm6525, Rps3a1, Mrpl24, Dap3, Rps27, Mrpl9, Mrps21, Rpl34, Rps20, Mrpl50, Rps6, Mrpl37, Nsun4, Rps8, Mrps15, Zcchc17, Rpl11, Rpl22, Mrpl20, Aurkaip1, Isg15, Mrpl33, Rpl9, Mrpl1, Mrps18c, Rpl5, …
cd40 signaling pathway (GO:BP)	immediate_descending	0.942793	1.39699e-06	0.000530063	injury1	Slamf1, Cd40, Tnip2, Fancd2, Phb2, Tnfaip3, Traf3ip2, Fanca, Itgb1, Rnf31, Phb, Sharpin, Itga5, Cd86, Trem2
regulation of locomotion (GO:BP)	immediate_descending	0.942764	1.40085e-06	0.000530063	injury1	Oprk1, Sulf1, Ptp4a1, Sema4c, Map4k4, Il1r1, Col3a1, Tmeff2, Bmpr2, Erbb4, Fn1, Igfbp5, Cxcr2, Arpc2, Vil1, Epha4, Scg2, Dock10, Irs1, Sp100, Prss56, Ackr3, Twist2, Hdac4, Bcl2, Clasp1, Epb41l5, Actr3, Mgat5, Cxcr4, Srgap2, Atp2b4, Adora1, Adipor1, Lgr6, Kif14, Ptprc, Ptgs2, Lamc2, Glul, Tnr, Myoc, Ddr2, Slamf1, Igsf8, Cfap45, Akt3, Mia3, Dusp10, Tgfb2, Prox1, Plxna2, Camk1d, Vim, Nsmf, Grin1, Fu…
positive regulation of interleukin 1 alpha production (GO:BP)	immediate_descending	0.942761	1.40121e-06	0.000530063	injury1	S100a13, P2rx7, Il16, Calca, Casp1, Panx1, Isl1
negative regulation of hippocampal neuron apoptotic process (GO:BP)	immediate_descending	0.942738	1.4043e-06	0.000530063	injury1	Lcn2, Draxin, Stambp, Cx3cl1, Cx3cr1
external encapsulating structure organization (GO:BP)	immediate_descending	0.942732	1.40508e-06	0.000530063	injury1	Sulf1, Col9a1, Col19a1, Col3a1, Col5a2, Cflar, Fn1, Ihh, Col4a4, Col4a3, Clasp1, Optc, Hmcn1, Lamc1, Qsox1, Abl2, Tnr, Ddr2, Olfml2b, Adamts4, Mia3, Tgfb2, Lamb3, Itga8, Notch1, Adamts13, Adamtsl2, Col5a1, Ntng2, Abl1, Pomt1, Eng, Olfml2a, Dpp4, Fap, Creb3l1, Hsd17b12, Wt1, Grem1, Spint1, Tgm3, Bmp2, Tcf15, Mmp24, Matn4, Mmp9, Slc2a10, Sulf2, Col9a3, Col4a6, Col4a5, Prdx4, Gpm6b, Egfl6, Postn, Pt…
procentriole replication complex (GO:CC)	immediate_descending	0.942706	1.40843e-06	0.000530063	injury1	Cep152, Plk4, Sass6, Stil, Cenpj, Cep192
positive regulation of b cell mediated immunity (GO:BP)	immediate_descending	0.942693	1.41014e-06	0.000530063	injury1	Ptprc, Fcgr3, Fcer1g, Rif1, Trp53bp1, Cd40, Il2, Fcgr1, Exosc3, Mad2l2, Paxip1, Pms2, Gimap5, Hmces, Tgfb1, Hpx, Pagr1a, Stat6, Nod2, Mlh1, Tnfsfm13, Atad5, Tfrc, Trem2, C3, Msh2, Clcf1
regulation of peptidyl tyrosine phosphorylation (GO:BP)	immediate_descending	0.942687	1.41096e-06	0.000530063	injury1	Pdcl3, Abi2, Erbb4, Epha4, Ncl, Traf3ip1, Fam72a, Adora1, Ptprc, Psen2, Abi1, Abl1, Acvr1, Ctnnd1, Ptprj, Lrp4, Cd44, Grem1, Ehd4, Fgf7, Prnp, Src, Cd40, Ptpn1, Cass4, Zgpat, Rap2c, Dlg3, Il7, Il2, Rap2b, Il12a, Pdgfc, Sfrp2, Fbxw7, Arhgef2, Efna1, Il6ra, Hax1, Ptpn22, Egf, Bank1, Lyn, Ripk2, Epha7, Musk, Tlr4, Plpp3, Lrp8, Lck, Mtor, Errfi1, Hes5, Prkcz, Agrn, Hgf, Cd36, Reln, Yes1, Fgfr3, Zfyve…
maintenance of location (GO:BP)	immediate_descending	0.942679	1.41206e-06	0.000530063	injury1	Bard1, Sp100, Dbi, Insig2, Ikbke, Ptprc, Aspm, Soat1, Fasl, Casq1, Hnrnpu, Tgfb2, Taf3, Arhgap21, Abl1, Ciz1, Lcn2, Hspa5, Gsn, Acvr1c, Itgav, Aplnr, Nr1h3, Cry2, Ryr3, Capn3, Slc30a4, Fbn1, Il1b, Cds2, Fkbp1a, Rbck1, Plcg1, Jph2, Fitm2, Ywhab, Ntsr1, Ccdc22, Flna, Dmd, Tmsb15l, Tmsb15b2, Tmsb15b1, Psmd10, Htr2c, Tmsb4x, Pex5l, 4932438a13rik, Fgf2, Gba, Casq2, Ngf, Gstm7, Gpsm2, Slc30a7, Camk2d, …
defense response to other organism (GO:BP)	immediate_descending	0.942676	1.41251e-06	0.000589053	injury2	Oprk1, Ly96, Sdhaf4, Arid5a, Zap70, Il1rl2, Stat1, Casp8, Xrcc5, Slc11a1, Atg9a, Sp110, Sp100, Atg16l1, Traf3ip1, Bcl2, Actr3, Cd55, C4bp, Ikbke, Rab7b, Ptprc, Cfh, Dhx9, Rnasel, Mr1, Vamp4, Fcer1g, Adamts4, Ly9, Slamf1, Cd84, Slamf6, Slamf9, Aim2, Ifi204, Mndal, Ifi203, Susd4, Dusp10, Eprs, Cr1l, Optn, Vim, Mrc1, C8g, Fcna, Card9, Lcn2, Stxbp1, Lrsam1, Hc, Rab14, Gsn, Dab2ip, Ppp6c, Kynu, Nmi, D…
positive regulation of calcium ion transport (GO:BP)	abrupt_descending	0.942625	1.41919e-06	0.000532332	injury1	Sumo1, Dbi, Cxcr4, Atp1b1, Casq1, Cacnb2, Grin1, Abl1, Cacnb4, Aplnr, Capn3, Plcg1, Jph2, Ntsr1, Cask, Rgn, G6pdx, Plp1, Wnk3, Crh, Trpc3, Trpc4, S100a1, Gstm7, Ank2, Ppp3ca, Lpar3, Asph, Creb3, Slc9a1, Sri, Cacna2d1, Cdk5, Htt, Wfs1, Stim2, Cxcl10, Pkd2, P2rx7, P2rx4, Orai1, Serpine1, Gper1, Cav1, Gimap5, Adcyap1r1, Snca, Itpr1, Atp2b2, Cxcl12, Cacna1c, Cd4, Lilra5, Calm3, Bax, Sphk2, Cemip, Kcn…
cysteine type peptidase activity (GO:MF)	immediate_descending	0.942541	1.43045e-06	0.000594012	injury2	Vcpip1, Cflar, Casp8, Usp37, Usp40, Capn10, Atg4b, Yod1, Uchl5, Usp21, Desi2, Capn2, Otud1, Usp20, Tank, Scrn3, Capn3, Usp8, Usp50, Ctsz, Usp27x, Otud5, Usp9x, Usp11, Brcc3, Atg4a, Capn6, Alg13, Usp13, Ctso, Ctsk, Ctss, Otud7b, Usp53, Casp6, Usp33, Pigk, Otud6b, Ggh, Usp45, Mysm1, Usp1, Atg4c, Usp24, Zc3h12a, Tinagl1, Usp48, Otud3, Casp9, Uchl1, Usp46, Usp30, Ufsp1, Usp42, Usp12, Uspl1, Casp2, Sc…
glutathione metabolism (WP)	immediate_descending	0.942461	1.44124e-06	0.000536435	injury1	Idh1, Gss, G6pdx, Gstm7, Gstm2, Gclm, Anpep, Ggt1, Ggt5, Gstt1, Gstt2, Gpx4, Gsr, Gclc, Gpx1, Gpx3, Gpx2, Oplah
cytokine mediated signaling pathway (GO:BP)	immediate_descending	0.942408	1.44845e-06	0.000536435	injury1	St18, Il1r2, Il1r1, Stat4, Stat1, Cxcr2, Ptprn, Ackr3, Gpr35, Tnfrsf11a, Cxcr4, Ikbke, Adipor1, Ptprc, Fcer1g, Ackr1, Aim2, Grem2, Traf5, Ccdc3, Il15ra, Traf2, Notch1, Traf1, Nmi, Stk39, Zc3h15, C1qtnf4, Spi1, Traf6, Trim44, Il1a, Il1b, Mavs, Plcb1, Mkks, Fkbp1a, Commd7, Cpne1, Samhd1, Src, Spata2, Zbp1, Birc7, Usp27x, Il13ra1, Irak1, Eda2r, Eda, Il2rg, Il7, Ythdf3, Adar, Il6ra, Ecm1, Pias3, Hipk…
negative regulation of multicellular organismal process (GO:BP)	immediate_descending	0.942393	1.4504e-06	0.000598969	injury2	Sox17, Oprk1, Sulf1, Adgrb3, Sema4c, Il1r2, Stat1, Plcl1, Trak2, Fzd7, Bmpr2, Klf7, Map2, Fn1, Igfbp5, Slc11a1, Ctdsp1, Ihh, Atg9a, Inha, Epha4, Serpine2, Col4a3, Sp100, Inpp5d, Traf3ip1, Twist2, Gpr35, Bcl2, Gli2, Inhbb, Actr3, Atp2b4, Optc, Adora1, Adipor1, Gpr37l1, Ptprc, Rgs2, Ptgs2, Prg4, Tnr, Rc3h1, Fasl, Kifap3, Rgs4, Fcgr2b, Apoa2, Slamf1, Cd84, Atp1a2, Parp1, Aida, Dusp10, Hlx, Mark1, Tg…
s100 protein binding (GO:MF)	immediate_descending	0.94238	1.45216e-06	0.000598969	injury2	Cacybp, S100a1, S100a6, S100a11, Kcnk3, Atp2a2, Iqgap1, S100b, Anxa11, Anxa2, Ezr, Ager, Fgf1, Ahnak
type ii interferon signaling ifng (WP)	immediate_descending	0.94238	1.45226e-06	0.000536435	injury1	Stat1, Spi1, Il1b, Cybb, Jak1, Isg15, Cxcl10, Ptpn11, Ifngr1, Stat2, Irf2, Irf8, Prkcd, Irf9, Icam1, Irf1, Nos2, Socs3, Irf4, Socs1, Ifngr2, Psmb9, Tap1, Eif2ak2, Jak2, Ifit2
regulation of pattern recognition receptor signaling pathway (GO:BP)	immediate_descending	0.942365	1.45416e-06	0.000536435	injury1	Wdfy1, Rab7b, Dab2ip, Zdhhc5, Nr1h3, Lgr4, Tyro3, Zcchc3, Lbp, Ddx3x, Tspan6, Tlr2, Ptpn22, Lyn, Tlr4, Pum1, Smpdl3b, Gpatch3, Cd36, Tlr1, Tlr6, Ankrd17, Oasl1, Slc15a4, Hmgb1, Cav1, Zc3hav1, Trim30a, Nlrp6, Irf7, Esr1, Tnfaip3, Cactin, Appl2, Irak3, Usp15, Mfhas1, Tlr3, Ddx60, Otud4, Nod2, Cyba, Appl1, Tirap, Nlrx1, Peli1, Rtn4, Irf1, Gps2, Arrb2, C1qbp, Sarm1, Nr1d1, Dhx58, Ifi35, Cd300a, Cd300…
comp pathway (BC)	immediate_descending	0.942302	1.46279e-06	0.000536991	injury1	Hc, C1qb, C1qa, Masp2, Vps33a, C1ra, C1s1, C4b, C2, C3
regulation of antigen receptor mediated signaling pathway (GO:BP)	immediate_descending	0.94228	1.46578e-06	0.000536991	injury1	Slc39a10, Rab29, Ptprc, Rc3h1, Phpt1, Ptprj, Dgkz, Prnp, Sla2, Ada, Usp9x, Ikbkg, Ptpn22, Bcl10, Lyn, Lck, Laptm5, Usp46, Usp12, Foxp1, Ptpn6, Prkd2, Kcnn4, Cd22, Rps3, Prkcb, Cd81, Lilrb4a, Pawr, Cyld, Cmtm3, Lgals3, Elf1, Thy1, Gps2, Dusp3, Cd300a, Dusp22, Prkch, Nfam1, Cblb, Ezr, Plcl2, Malt1, Ptpn2, Rela, Lpxn
decidualization (GO:BP)	linear_descending	0.942274	1.46661e-06	0.000536991	injury1	Pla2g4a, Ptgs2, Dedd, Ptgis, Ash1l, Il11ra1, Ptn, Mapk3, Cited2, Junb, Tppp3, Cdh1, Ctsb, Epor, Lif, Ctsl, Mapk1
positive regulation of cell adhesion (GO:BP)	immediate_descending	0.942229	1.47286e-06	0.000604375	injury2	Zap70, Map4k4, Il1rl2, Nck2, Hspd1, Fn1, Igfbp2, Arpc2, Ihh, Epha4, Epb41l5, Cd55, Sox13, Ptprc, Lamc1, Myoc, Kifap3, F11r, Slamf1, Kif26b, Itpkb, Dusp10, Hlx, Tgfb2, Cd46, Prkcq, Il2ra, Rsu1, Hacd1, Bmi1, Apbb1ip, Fut7, Tsc1, Abl1, Dpp4, Itga6, Itga4, Itgav, Ptprj, Ambra1, Mdk, Hsd17b12, Traf6, Cd44, Cd59b, Cd59a, Fmn1, Rasgrp1, Thbs1, Frmd5, B2m, Il1a, Il1b, Sirpa, Rin2, Sox12, Src, Tgm2, Ada, …
structural molecule activity (GO:MF)	immediate_descending	0.942221	1.47388e-06	0.000604375	injury2	Mrpl15, Sntg1, Rpl7, Jph1, Rims1, Col9a1, Col19a1, Dst, Tsga10, Mrpl30, Rpl31, Mrps9, Col3a1, Col5a2, Cryga, Myl1, Fn1, Rpl37a, Arpc2, Cryba2, Tuba4a, Des, Mrpl44, Col4a4, Col4a3, Col6a3, Actr3, Prelp, Csrp1, Lad1, Tnnt2, Tpr, Hmcn1, Arpc5, Lamc2, Lamc1, Gm2000, Mrps14, Dnm3, Copa, Lamb3, Vim, Mrpl41, Tubb4b, Rpl7a, Col5a1, Mrps2, Odf2, Nup188, Hmcn2, Nup214, Rpl12, Rpl35, Ttn, Nup35, Nup160, Myb…
b cell differentiation (GO:BP)	immediate_descending	0.942188	1.47851e-06	0.000538658	injury1	Nhej1, Dock10, Inpp5d, Bcl2, Ptprc, Dclre1c, Abl1, Dpp4, Sp3, Ptprj, Spi1, Ada, Dock11, Slc25a5, Atp11c, Hmgb3, Il2rg, Itm2a, Btk, Il7, Tpd52, Il2, Gon4l, Notch2, Laptm5, Rbpj, Kit, Fzd9, Lfng, Flt3, Ezh2, Gimap1, Foxp1, Ptpn6, Itfg2, Bcl3, Cd79a, Pou2f2, Cebpg, Il4i1, Bax, Tnfaip3, Myb, Enpp1, Traf3ip2, Cd24a, Lilrb4a, Tcf3, Zbtb7a, Tnfsf13b, Pcid2, Sfrp1, Jak3, Lyl1, Cyld, Plcg2, Irf8, Irf2bp2,…
positive regulation of myeloid cell differentiation (GO:BP)	immediate_descending	0.942128	1.48678e-06	0.000538658	injury1	Smap1, Stat1, Casp8, Creb1, Inpp5d, Rab7b, Acvr2a, Traf6, Jag1, Fam210b, Gnas, Car2, Hax1, Notch2, Cd101, Csf1, Lef1, Slc9b2, Ppp3ca, Tmem64, Jun, Tal1, Mpl, Pithd1, Kdm1a, Ctnnbip1, Isg15, Tesc, Hmgb1, Mturn, Gata2, Cd4, Tgfb1, Tyrobp, Prmt1, Fes, Calca, Itgam, Fadd, Foxo3, Kitl, Il23a, Hmgb2, Il34, Abcb10, Rb1, Pou4f1, Ets1, Ccr1, Pla2g3, Lif, Ikzf1, Ccl5, Ccl3, Kat7, Med1, Stat5b, Stat5a, Stat…
response to tumor cell (GO:BP)	immediate_descending	0.942123	1.48739e-06	0.000538658	injury1	Hspd1, Mr1, Notch1, Spi1, Il12a, Adam15, Txnip, Notch2, Klf4, Laptm5, Hmgb1, Calm3, Pvr, Ceacam1, Il4i1, Cd24a, Plk5, Prdx2, Rbms3, Dlec1, Havcr2, Abi3, Dapk1, Ahr, Calm1, Calm2, Fbxo38, Rela, Cd274
actin binding (GO:MF)	linear_descending	0.942104	1.49002e-06	0.000538658	injury1	Sntg1, Ppp1r42, Dst, Myo1b, Map2, Tns1, Arpc2, Vil1, Cdk5r2, Mlph, Espnl, Actr3, Cxcr4, Lmod1, Tnni1, Tnnt2, Arpc5, Klhl20, Rcsd1, Fmn2, Hnrnpu, Enah, Vash2, Cacnb2, Nebl, Msrb2, Sptan1, Abl1, Aif1l, Gsn, Arpc5l, Neb, Fmnl2, Ermn, Cobll1, Xirp2, Myo3b, Wipf1, Ttn, Mybpc3, Kif18a, Fmn1, Vps18, Ino80, Map1a, Bloc1s6, Trpm7, Vps16, Spef1, Dstn, Snta1, Myh7b, Epb41l1, Tnnc2, Phactr3, Shroom4, Hdac6, …
antigen processing and presentation (GO:BP)	immediate_descending	0.94208	1.49344e-06	0.000609091	injury2	Mfsd6, Pikfyve, Slc11a1, Mr1, Fcgr2b, Fcgr4, Fcgr3, Fcer1g, Traf6, Thbs1, Pdia3, B2m, Ythdf1, Was, Rab33a, Cd1d1, Gba, Ctss, Fcgr1, Ptpn22, Ccl19, Ccl21a, Rab3b, Fgl2, Rab35, Abcb9, Flt3, Nod1, Arl8b, Clec4a1, Clec4a3, Clec4a2, Tapbpl, Relb, Rab6a, Pycard, Rab32, Atg5, Psap, Ap3d1, Rab5b, Ifi30, Calr, Nod2, Rab4a, Wdfy4, Psme1, Psme2, Icam1, Rab8b, Rab27a, Cd68, Rab34, Hfe, Ctsl, Erap1, Ap3b1, Ra…
myeloid cell differentiation (GO:BP)	immediate_descending	0.942059	1.49628e-06	0.000609091	injury2	Tcea1, Smap1, Stat1, Casp8, Creb1, Inpp5d, Twist2, Farp2, Tnfrsf11a, Dyrk3, Rab7b, Cdc73, Rabgap1l, Fcer1g, Ifi204, Psen2, Itpkb, Lbr, Batf3, Pip4k2a, Abi1, Acvr2a, Tnfaip6, Sp3, Ypel4, Spi1, Traf6, Lmo2, Meis2, Epb42, B2m, Fbn1, Rassf2, Plcb1, Jag1, Ncoa6, Eif6, Src, Mafb, L3mbtl1, Cebpb, Fam210b, Gnas, Zbtb46, Tfe3, Slc25a5, Nkap, Gpc3, Hmgb3, Flna, Atp6ap1, G6pdx, Gab3, Heph, Alas2, Pir, Car2,…
regulation of stem cell differentiation (GO:BP)	immediate_descending	0.942035	1.49963e-06	0.000609091	injury2	Sox17, Hnrnpu, Tgfb2, Nelfb, Notch1, Nfe2l2, Mtch2, Slc4a11, Jag1, Tcf15, Ncoa3, Nap1l2, Rbbp7, Bbs12, Fgf2, Dhx36, Gatad2b, Kdm4c, Rbbp4, Hdac1, Ythdf2, Hes5, Cdk6, Pus7, Ociad1, Pdgfra, Rest, Tbx3, N4bp2l2, Ptn, Ezh2, Kdm3a, Smyd5, Chd4, Sox5, Zfp36, Tead2, Sox6, Setd1a, Ap2a2, Hdac2, Vsir, Mbd3, Pwp1, Prdm4, Gatad2a, Nudt21, Bmpr1a, Yap1, Chd3, Cdk12, Stat3, Sox9, Cdk13, Foxc1, Rbm24, Nsun2, E…
regulation of response to external stimulus (GO:BP)	immediate_descending	0.942018	1.50205e-06	0.000609091	injury2	Ly96, Sema4c, Il1r1, Il1rl2, Stat1, Hspd1, Casp8, Bmpr2, Fn1, Xrcc5, Cxcr2, Epha4, Scg2, Serpine2, Prss56, Traf3ip1, Tnfrsf11a, Bcl2, Clasp1, Cxcr4, Cd55, Ikbke, Adora1, Cfh, Pla2g4a, Ptgs2, Dhx9, Tnr, Serpinc1, Fcgr2b, Fcgr3, Fcer1g, Slamf1, Cd84, Slamf6, Aim2, Ifi204, Mndal, Ifi203, Susd4, Dusp10, Nenf, Cd34, Optn, Camk1d, Il2ra, Grin1, Fut7, Card9, Notch1, Rxra, Ptges, Lrsam1, Hc, Nmi, Tnfaip6…
apoptotic process involved in development (GO:BP)	immediate_descending	0.941986	1.50645e-06	0.000540666	injury1	Xkr4, Fzd5, Tgfb2, Notch1, Atf2, Spi1, Wt1, Bcl2l11, Bmp7, Lef1, Xkr8, Tnfrsf1b, Tgfbr3, Tnfrsf1a, Bax, Kcnq1ot1, Enpp1, Xkr5, Foxc2, Bmp4, Xkr6, Chek1, Zpr1, Cryab, Ppp2r1b, Pml, Hnf1b, Foxc1, Jag2, Scrib, Wnt7b, Bak1, Six3, Megf10, Lrp5
response to virus (GO:BP)	immediate_descending	0.941947	1.51195e-06	0.000540666	injury1	Oprk1, Stat1, Atg16l1, Traf3ip1, Bcl2, Gli2, Ikbke, Ptprc, Ivns1abp, Dhx9, Rnasel, Xpr1, Aim2, Ifi204, Batf3, Card9, Lcn2, Nmi, Ifih1, Atf2, Trim44, Eif2ak4, Il1b, Mavs, Polr3f, Zcchc3, Bcl2l1, Itch, Samhd1, Serinc3, Cd40, Znfx1, Zbp1, Vapb, Polr3k, Usp27x, Pqbp1, Ddx3x, Fmr1, Tlr13, Tspan6, Mid2, Tlr7, Dhx36, Il12a, Adar, Polr3c, Ptpn22, Mov10, Nfkb1, Gbp7, Ndufaf4, Ddx58, Ccl19, Creb3, Ncbp1, T…
granulocyte migration (GO:BP)	immediate_descending	0.941946	1.51207e-06	0.000540666	injury1	Il1r1, Pikfyve, Cxcr2, Scg2, Fcgr3, Fcer1g, Slamf1, Camk1d, Fut7, Tnfaip6, Dpp4, Ptprj, Mdk, Thbs1, Il1a, Il1b, Sirpa, Lbp, Prex1, Edn3, Cd99l2, Mpp1, Mospd2, Tlr2, S100a8, S100a9, Csf1, Vav3, Ptger3, Ccl19, Ccl21a, Pde4b, Akirin1, Csf3r, Wdr1, Bst1, Slit2, Rhoh, Cxcl5, Ppbp, Pf4, Cxcl1, Cxcl10, Spp1, Cmklr1, Trpv4, Ccl24, Rac1, Rarres2, Dysf, Jagn1, Il17rc, Hrh1, Il17ra, C3ar1, C5ar2, C5ar1, Rho…
regulation of intrinsic apoptotic signaling pathway (GO:BP)	immediate_descending	0.941945	1.51221e-06	0.000540666	injury1	Nck2, Ackr3, Bok, Bcl2, Steap3, Mdm4, Ptgs2, Ivns1abp, Parp1, Nacc2, Nfe2l2, Prkra, Mtch2, Ndufs3, Creb3l1, Mapk8ip1, Cd44, Bub1, Bcl2l11, Bcl2l1, Plagl2, Src, Serinc3, Mmp9, Snai1, Ptpn1, Ddx3x, Bcap31, Ikbkg, Nono, Siah1b, Skil, Fbxw7, Muc1, S100a8, S100a9, Mcl1, Sh3glb1, Dnaja1, Creb3, Trim32, Txndc12, Sfpq, Hdac1, Lck, Rpl11, Kdm1a, Pink1, Eno1, Park7, Trp73, Noc2l, Armc10, Wfs1, Msx1, Triap1…
platelet aggregation (GO:BP)	immediate_descending	0.941919	1.51586e-06	0.000540666	injury1	Fn1, Serpine2, Cfh, F11r, Prkcq, Stxbp1, Tyro3, Gnas, Slc7a11, P2ry12, Rap2b, Pear1, Il6ra, Stxbp3, Ptger3, Lyn, Pdpn, Bloc1s4, Pdgfra, Sh2b3, Ptpn6, Cd9, Ceacam1, Vps33b, Tspan32, Pip5k1c, Comp, Adamts18, Prkcd, Dmtn, Ubash3b, Ppia, Plek, Alox12, Itgb3, Prkca, C1qtnf1, Syk, Mfsd2b, Abat, Emilin2, Adrb2, Fermt3, Jak2, Prkg1
triglyceride catabolism (REACT)	immediate_descending	0.941908	1.51739e-06	0.000540666	injury1	Gpd2, Fabp5, Fabp4, Fabp3, Fabp7
negative regulation of t cell receptor signaling pathway (GO:BP)	immediate_descending	0.941807	1.53174e-06	0.000543504	injury1	Phpt1, Ptprj, Dgkz, Prnp, Sla2, Ptpn22, Laptm5, Ptpn6, Lilrb4a, Pawr, Lgals3, Elf1, Thy1, Dusp3, Dusp22, Cblb, Ezr, Ptpn2
m phase (REACT)	immediate_descending	0.941802	1.53244e-06	0.000543504	injury1	Sumo1, Tuba4a, Psmd1, Clasp1, Tpr, Cenpl, Blzf1, Nme7, Nuf2, Sdccag8, Ahctf1, Lbr, Cenpf, Nsl1, Ppp2r5a, Nek2, Mastl, Tubb4b, Ssna1, Anapc2, Odf2, Set, Nup188, Nup214, Golga2, Psmd5, Psmb7, Psmd14, Spc25, Gorasp2, Dync1i2, Nup35, Nup160, Psmc3, Ckap5, Kif18a, Bub1b, Haus2, Tubgcp4, Cep152, Ncaph, Bub1, Anapc1, Ninl, Psmf1, Csnk2a1, Mapre1, Chmp4b, Cep250, Rbm39, Dsn1, Lpin3, Ube2c, Rae1, Psma7, S…
positive regulation of oligodendrocyte progenitor proliferation (GO:BP)	linear_descending	0.941727	1.54307e-06	0.000545854	injury1	Lrp2, Lyn, Shh, Trf, Gjc2, Nog
immunoglobulin receptor activity (GO:MF)	immediate_descending	0.941708	1.54575e-06	0.000620904	injury2	Fcgr2b, Fcgr4, Fcgr3, Fcer1g, Fcgr1
antigen processing and presentation of exogenous peptide antigen via mhc class ii (GO:BP)	immediate_descending	0.941637	1.55602e-06	0.000622458	injury2	Pikfyve, Fcgr2b, Fcer1g, Traf6, B2m, Ctss, Ifi30, H2-Oa, H2-Dma, H2-Dmb2, H2-Dmb1, H2-Ob, H2-Ab1, H2-Aa, H2-Eb1, Cd74, Unc93b1
cellular transition metal ion homeostasis (GO:BP)	immediate_descending	0.94158	1.5641e-06	0.000623656	injury2	Ccdc115, Slc40a1, Slc39a10, Slc11a1, Abcb6, Steap3, Slc30a10, Slc30a1, Slc39a12, Lcn2, Cybrd1, Slc39a13, Slc30a4, Prnp, Ccdc22, Atp6ap1, Heph, Abcb7, Alas2, Slc30a7, Frrs1, Slc39a8, Aco1, Slc31a2, Slc31a1, Atp6v1g1, Atp13a2, Steap2, Steap4, Slc30a3, Slc30a9, Iscu, Atp6v0a2, Tfr2, Cox19, Ftl1, Hpx, Bola2, Glrx3, Ap3d1, Slc39a5, Atp7b, Hmox1, Mt3, Mt2, Mt1, Atp6v0d1, Egln1, Ncoa4, Scara5, Slc39a14,…
threonine type peptidase activity (GO:MF)	immediate_descending	0.94155	1.56847e-06	0.000551839	injury1	Psmb7, Tasp1, Ggt7, Psmb4, Psmb2, Ggt1, Ggt5, Psmb10, Psmb5, Psmb11, Psma4, Prss50, Psmb6, Psmb3, Psmb1, Psmb9, Psmb8, Asrgl1
interferon gamma response (HM)	immediate_descending	0.941542	1.56972e-06	0.000624342	injury2	Stat4, Stat1, Casp8, Sp110, St8sia4, Cfh, Pla2g4a, Ptgs2, Il15ra, Tor1b, Nmi, Tnfaip6, Ifih1, Serping1, Ube2l6, B2m, Sppl2a, Rbck1, Samhd1, Cd40, Ncoa3, Znfx1, Ptpn1, Zbp1, Ogfr, Helz2, Il7, Tnfsf10, P2ry14, Adar, Fcgr1, Txnip, Vcam1, Nfkb1, Bank1, Gbp3, Ifi44, Ripk2, Ddx58, Tdrd7, Pde4b, Psmb2, Isg15, Sri, Fgl2, Cd38, Lap3, Cxcl10, Cmklr1, Oasl1, Oas2, Trafd1, Auts2, Samd9l, Irf5, Bpgm, Parp12, …
recognition of dna damage by pcna containing replication complex (REACT)	immediate_descending	0.941514	1.57373e-06	0.000551839	injury1	Dtl, Pcna, Cul4b, Gm11808, Pole3, Usp1, Rfc1, Pole, Rfc5, Ubc, Rfc2, Rfc3, Rpa3, Pole4, Rad18, Pold1, Pold3, Cul4a, Uba52, Wdr48, Pold2, Rps27a, Ube2b, Ubb, Rpa1, Pole2, Rbx1, Rfc4, Pold4, Ddb1
immune response inhibiting signal transduction (GO:BP)	immediate_descending	0.941501	1.57556e-06	0.000551839	injury1	Lyn, Cd33, Lilrb4a, Il20rb
gap junction trafficking and regulation (REACT)	immediate_descending	0.94148	1.57863e-06	0.000551839	injury1	Tuba4a, Tubb4b, Dnm1, Gjd2, Src, Gjb1, Clta, Gja4, Actb, Tuba8, Tjp1, Gja1, Tubb3, Gjb2, Gjb6, Dnm2, Myo6, Gjc2, Cltc, Gjc1, Actg1, Tubb2a, Tubb2b, Cltb, Dab2, Tuba1b, Tuba1a, Tuba1c, Ap2m1, Tubb4a, Tubb6
regulation of myeloid cell differentiation (GO:BP)	immediate_descending	0.941469	1.58021e-06	0.000551839	injury1	Smap1, Stat1, Casp8, Creb1, Inpp5d, Twist2, Rab7b, Cdc73, Itpkb, Acvr2a, Tnfaip6, Ypel4, Spi1, Traf6, Lmo2, Meis2, B2m, Fbn1, Rassf2, Jag1, Eif6, Mafb, L3mbtl1, Cebpb, Fam210b, Gnas, Zbtb46, Tfe3, Hmgb3, Car2, Fbxw7, Hax1, Pias3, Notch2, Cd101, Rbm15, Csf1, Lef1, Slc9b2, Ppp3ca, Lyn, Tmem64, Jun, Tal1, Mpl, Csf3r, Pithd1, Kdm1a, C1qc, Mtor, Ctnnbip1, Prdm16, Isg15, Cdk6, Lrrc17, Fgfr3, Tesc, Hmgb…
thioredoxin dependent peroxiredoxin activity (GO:MF)	immediate_descending	0.94144	1.58448e-06	0.000552543	injury1	Prdx4, Prdx1, Prdx2, Prdx5, Prdx3
sequestering of metal ion (GO:BP)	immediate_descending	0.941423	1.587e-06	0.000628198	injury2	Lcn2, Slc30a4, Slc30a7, Slc30a3, Ftl1, Ap3d1, Fth1
cell motility (GO:BP)	immediate_descending	0.941394	1.5912e-06	0.00062834	injury2	Sox17, Sulf1, Efhc1, Ptp4a1, Dst, Sema4c, Map4k4, Il1r1, Pou3f3, Nck2, Col3a1, Tmeff2, Satb2, Bmpr2, Abi2, Nrp2, Ccnyl1, Pikfyve, Erbb4, Spag16, Fn1, Igfbp5, Tns1, Cxcr2, Arpc2, Vil1, Cdk5r2, Epha4, Scg2, Cul3, Dock10, Irs1, Sp100, Prss56, Ackr3, Twist2, Hdac4, Gpc1, Gpr35, Bcl2, Clasp1, Epb41l5, Cfap221, Actr3, Mgat5, Cxcr4, Srgap2, Cntn2, Pik3c2b, Atp2b4, Adora1, Adipor1, Lgr6, Nav1, Kif14, Ptp…
polysomal ribosome (GO:CC)	immediate_descending	0.941374	1.59409e-06	0.00062847	injury2	Rpl31, Dhx9, Rpl7a, Rps21, Rpl39, Rpl36a, Elavl4, Rpl11, Rpl6, Rpl32, Rpl18, Eef2, Rpl41, Rps26, Rpl18a, Rpl29, Pnpt1, Larp1, Nufip2, Rpl19, Rpl38, Larp4b, Rps23, Btf3, Rps29, Rpl36al, Rpl30, Eif3h, Rpl8, Rpl24, Rpl10a, Rps28, Abcf1, Rpl36
cell substrate junction (GO:CC)	immediate_descending	0.941349	1.59774e-06	0.000555439	injury1	Dst, Map4k4, Tns1, Arpc2, Clasp1, Epb41l5, Actr3, Ptprc, Hmcn1, Dcaf6, Tada1, Enah, Capn2, Rsu1, Inpp5e, Aif1l, Gsn, Xirp2, Itga6, Itgav, Arl14ep, Ptpra, Ubox5, Flrt3, Hck, Mapre1, Src, Sdc4, Neurl2, Cass4, Shroom4, Dmd, Msn, Bcar3, Synpo2, Nexn, Usp33, Cpne3, Tln1, Focad, Asap3, Epha2, Fblim1, Abcb4, Afap1, Arhgap24, Mtf2, Trpv4, Pxn, Atp6v0a2, Limk1, Trip6, Tes, Cav2, Cav1, Zyx, Cav3, Zfp384, V…
synapse pruning (GO:BP)	immediate_descending	0.94132	1.60206e-06	0.000630598	injury2	Epha4, Ngef, C1qb, C1qc, C1qa, Cdk5, Itgam, Cx3cr1, Trem2, C3
morphogenesis of a polarized epithelium (GO:BP)	immediate_descending	0.941318	1.60236e-06	0.00055572	injury1	Erbb4, Traf3ip1, Abl2, Vangl2, Sapcd2, Abl1, Ctnnd1, Nphp1, Tcf15, Lama5, Gpc3, Msn, Ophn1, Dlg3, Med12, Fat4, Intu, Sfrp2, Sec24b, Ankrd6, Astn2, Mllt3, Grhl3, Cdc42, Ajap1, Dvl1, Fzd1, Wdr1, Actb, Rac1, Alms1, Wnt7a, Lrp6, Brsk1, Syne4, Fuz, Plekha4, Wnt11, Dchs1, Brsk2, Ahi1, Camsap3, Sfrp1, Fat1, Nkd1, Rpgrip1l, Zdhhc7, Foxf1, Dlg5, Wnt5a, Exoc5, Fzd3, Myo9a, Ryk, Rhoa, Celsr3, Znrf3, Wdpcp, …
activated t cell proliferation (GO:BP)	immediate_descending	0.941308	1.60378e-06	0.00055572	injury1	Igfbp2, Rc3h1, Slamf1, Il2ra, Abl1, Prnp, Il2, Ppp3ca, Laptm5, Hmgb1, Ephb6, Lrrc32, Rps3, Itgal, Pycard, Itgam, Itgax, Itgad, Igf2, Fadd, Arg1, Fyn, Cd24a, Lilrb4a, Itgb2, Icosl, Igf1, Il23a, Ido1, Casp3, Il12rb1, Jak3, Il27ra, Ripk3, Il18, Stat5b, Stat5a, Prkar1a, Scrib, Cd86, Ager, Satb1, Tnfsf9, Cd274, Gpam
c4 dicarboxylate transport (GO:BP)	linear_descending	0.941221	1.61664e-06	0.000633796	injury2	Lrrc8a, Slc25a12, Slc1a2, Slc13a3, Ntsr1, Slc25a14, Lrrc8c, Lrrc8d, Slc25a13, Slc25a18, Slc1a5, Slc25a22, Prkcd, Slc1a4, Slc25a11, Slc13a5, Gfap, Slc25a10, Slc1a3, Abat, Slc3a1, Slc12a2, Slc1a1
positive regulation of cell killing (GO:BP)	immediate_descending	0.941202	1.61939e-06	0.000558659	injury1	Ptprc, Mr1, Slamf6, Spi1, Rasgrp1, B2m, Bcl2l11, Il12a, Cd1d1, Cd5l, Cxcl1, P2rx7, Gimap5, Lag3, Pvr, Tyrobp, Itgam, Fadd, Stx7, Arg1, Il23a, Lamp1, Ap1g1, Pnp, Hspa8, Cadm1, Nos2, Ccl2, Stat5b, Stat5a, Syk, Pomc, H2-K1, Tap2, H2-D1, H2-Q1, H2-Q4, H2-Q6, H2-Q7, H2-T23, H2-T22, H2-M5, H2-M3, Vav1, Bad
regulation of coagulation (GO:BP)	immediate_descending	0.941188	1.62146e-06	0.000634167	injury2	Serpine2, Serpinc1, Psen2, Cd34, Nfe2l2, Tfpi, Serping1, Thbs1, Thbd, Procr, Anxa5, S100a9, F3, Ptger3, Ephb2, Cd36, Pdgfra, Hpse, Sh2b3, Serpine1, Pdgfa, Cav1, Cd9, Apoe, Plaur, Ceacam1, Vkorc1, Hs3st5, Tbxa2r, Tspan8, Plat, Prdx2, Adamts18, Plau, Prkcd, Dmtn, St3gal4, Ubash3b, Anxa2, Alox12, Serpinf2, Vtn, Apoh, C1qtnf1, Adtrp, F12, F2r, Psen1, Pdgfb, Ano6, Abat, Gp5, Pros1, Enpp4, Emilin2, Adr…
negative regulation of protein binding (GO:BP)	immediate_descending	0.941168	1.62457e-06	0.00055937	injury1	Bag2, Mitd1, Map2, Dnajb2, Ralb, Epb41l5, Itga4, Ttbk2, Ckmt1, B2m, Id1, Ccm2l, Slpi, Aurka, Ctsz, Pim2, Mecp2, Gnl3l, Nes, Adam15, Usp33, Pcsk9, Ptprf, Kdm1a, Pex14, Ctnnbip1, Park7, Dvl1, Lrpap1, Crmp1, Tfip11, Atp2a2, Gper1, Actb, Cav1, Dysf, Camk1, Sympk, Bax, Rgma, Mapk3, Tdg, Zfpm1, Mapk8, Nfatc4, Pin1, Carm1, Sorl1, Ttc36, Plscr1, Dhrs7b, Aurkb, Arrb2, Atp2a3, Tex14, Nog, Wfikkn2, Ace, Tmc…
regulation of necrotic cell death (GO:BP)	immediate_descending	0.941118	1.63199e-06	0.000559573	injury1	Cflar, Casp8, Atg9a, Bok, Ddr2, Rbck1, Spata2, Zbp1, Casp6, Map3k7, Mutyh, Cav1, Casp2, Slc6a6, Slc6a13, Ybx3, Ndufc2, Nupr1, Bnip3, Fadd, Hebp2, Asah1, Slc25a4, Cyld, Mt3, Nol3, Ppif, Rnf31, Ripk3, Birc2, Birc3, Peli1, Trp53, Ripk1, Ahr, Tspo, Fth1, mt-Co2
microglia pathogen phagocytosis pathway (WP)	immediate_descending	0.941061	1.64045e-06	0.000639008	injury2	Ncf2, Fcer1g, Vav2, Hck, Cybb, Pik3ca, Fcgr1, Vav3, Lyn, Pik3r3, C1qb, C1qc, C1qa, Pik3cd, Ncf1, Rac1, Arpc1b, Ptpn6, Tyrobp, Siglece, Pik3c2a, Lat, Itgam, Itgb2, Pik3r2, Plcg2, Cyba, Pik3cb, Pik3r6, Rac3, Syk, Pik3r1, Pik3cg, Ncf4, Rac2, Nckap1l, Trem2, Vav1, Pik3c3
positive regulation of macrophage activation (GO:BP)	immediate_descending	0.941052	1.6419e-06	0.000561401	injury1	Hspd1, Pla2g4a, Thbs1, Lbp, Cd1d1, Tlr4, Tnip2, Tlr6, Cebpa, Ctsc, Il4ra, Jund, Kars, Wnt5a, Havcr2, Lgals9, Lrrk2, Ttbk1, Trem2, Il33
uv response up (HM)	linear_descending	0.940981	1.65258e-06	0.000563331	injury1	Tgfbrap1, Gls, Plcl1, Igfbp2, Tuba4a, Stk25, Btg2, Cyb5r1, Fmo1, Creg1, Hnrnpu, Ephx1, Atf3, Olfm1, Lhx2, Psmc3, Rasgrp1, Tyro3, Bcl2l11, Bmp2, Maoa, Slc6a8, Eif2s3x, E2f5, Car2, Shox2, Tchh, Prpf3, Tacr3, Lyn, Ggh, Dnaja1, Sigmar1, Pole3, Ptprd, Cdkn2b, Urod, Ppt1, Abcb1a, Kcnh2, Grpel1, Msx1, Ppat, Cxcl1, Nptx2, Pdap1, Asns, Atp6v1f, Spr, Rpn1, Ret, Bid, Slc6a12, Eno2, Fkbp4, Ap2s1, Fosb, Cebpg…
iron ion binding (GO:MF)	linear_descending	0.94095	1.65714e-06	0.000641822	injury2	Tyw5, Aox1, Aox3, Aox4, Cyp20a1, Cyp27a1, Phyh, Lcn2, Alkbh3, Dnajc24, Bbox1, Ptgis, Heph, Phf8, Ppef1, Cyp7b1, Dpyd, Cyp2u1, Tet2, Cyp2j6, Cyp4x1, Cyp4b1, Urod, P3h1, Plod1, Cyp51, Fbxl5, Ppef2, Iscu, Alkbh2, Ogfod2, Plod3, Cyp3a13, Tbxas1, Kdm7a, Snca, Kdm3a, Cyp26b1, Nfu1, Alox5, P3h3, Ethe1, Cyp2s1, Cyp2f2, Egln2, Ftl1, Tph1, P4ha3, Cyp2r1, Cyp2e1, Th, P4ha1, Tet1, Cisd1, Dohh, Tph2, Cyp4v3, …
laminin binding (GO:MF)	immediate_descending	0.940948	1.65744e-06	0.000563331	injury1	Ncl, Gpc1, Thbs1, Ctss, Ecm1, Tinagl1, Shh, Slit2, Ache, Ssc5d, Bcam, Adgrg6, Ntn4, Itga7, Adam9, Plekha2, Itgb1, Lgals3, Dag1, Rpsa, Itga3, Nid1, Thbs4, Pxdn, Lgals1
spinal cord injury (WP)	linear_descending	0.940945	1.6579e-06	0.000563331	injury1	Il1r1, Epha4, Btg2, Fcgr2b, Plxna2, Vim, Grin1, Hc, Bdnf, Il1a, Il1b, Pdyn, Ptpra, Fkbp1a, E2f1, Mmp9, E2f5, Il2, Bcan, Rhoc, Ppp3ca, Tlr4, Pla2g5, Slit2, Cxcl1, Cxcl10, Nos1, Ptprz1, Gadd45a, Tacr1, Pirb, Tgfb1, Zfp36, Mag, Klk8, Rgma, Acan, Xylt1, Mapk3, Ccnd1, Arg1, Gja1, Cdk1, Chst11, Cdk2, Efnb2, Tnfsf13b, Col4a1, Casp3, Ncan, Ltb4r1, Rb1, Icam1, Cspg4, Rhoa, Ccr2, Rtn4, Slit3, Ccng1, Ntn1, …
cellular response to abiotic stimulus (GO:BP)	immediate_descending	0.94094	1.65866e-06	0.000563331	injury1	Bard1, Xrcc5, Rhbdd1, Efhd1, Nucks1, Crb1, Ptgs2, Rcsd1, F11r, Atp1a2, Ifi204, Opn3, Parp1, Sde2, Ints7, Nsmf, 1700007k13rik, Swi5, Tank, Stk39, Tnks1bp1, Mtch2, Ddb2, Slc12a6, Eif2ak4, Bmf, Rad51, Ino80, Capn3, Slc4a11, Pcna, Bcl2l1, Actr5, Mmp9, Rpgr, Ddx3x, Timp1, Elk1, Cul4b, Fmr1, Opn1mw, Brcc3, Wnk3, Rs1, Ect2, Pik3ca, Dhx36, Mme, Ppid, Sfrp2, Fbxw7, Insrr, Atp1a1, Gpr88, Rrh, Rpe65, Trp53i…
integrin binding (GO:MF)	immediate_descending	0.940919	1.66181e-06	0.000563331	injury1	Dst, Col3a1, Fn1, Col4a3, Tnr, F11r, Itga8, Fap, Itga6, Itga4, Itgav, Thbs1, Frmd5, Fbn1, Il1b, Src, Cdh26, Lama5, L1cam, Dmd, Itgb1bp2, Egfl6, Fgf2, Adam15, Itga10, Vcam1, Npnt, Lyn, Tln1, Angptl3, Plpp3, Col16a1, Isg15, Emilin1, Kdr, Ibsp, Spp1, Pxn, Hmgb1, Ptprz1, Ptn, Gpnmb, Cxcl12, Cd9, Vwf, Mfge8, Ilk, Itgal, Itgam, Itgax, Itgad, Adam8, Cd151, Tspan4, Igf2, Cd81, Utrn, Lilrb4a, Itgb2, Igf1,…
positive regulation of defense response (GO:BP)	immediate_descending	0.940904	1.6641e-06	0.000563331	injury1	Npas2, Hspd1, Xrcc5, Tnfrsf11a, Ikbke, Pla2g4a, Ptgs2, Dhx9, Fcgr3, Fcer1g, Slamf6, Aim2, Ifi204, Mndal, Ifi203, Optn, Card9, Lrsam1, Nmi, Dpp4, Spi1, Mdk, Rasgrp1, Il1b, Mavs, Polr3f, Zcchc3, Lbp, Znfx1, Cebpb, Zbp1, Usp27x, Pqbp1, Nono, Fabp4, Crh, Il12a, Tlr2, S100a8, S100a9, Ctss, Fcgr1, Polr3c, Adora3, Pde5a, Casp6, Gbp5, Ptger3, Penk, Ripk2, Cnr1, Akirin2, Unc13b, Tlr4, Sfpq, Trim62, Camk2n…
cell adhesion (GO:BP)	immediate_descending	0.9409	1.66475e-06	0.000563331	injury1	Col19a1, Dst, Zap70, Map4k4, Il1rl2, Nck2, Col3a1, Tmeff2, Hspd1, Fzd7, Pard3b, Adam23, Fn1, Igfbp2, Arpc2, Ihh, Obsl1, Epha4, Serpine2, Col4a3, Ackr3, Sned1, Farp2, Cdh20, Bcl2, Serpinb8, Cdh7, Cdh19, Cntnap5a, Clasp1, Epb41l5, Cxcr4, Cd55, Srgap2, Cntn2, Nfasc, Sox13, Mybph, Igfn1, Kif14, Ptprc, Crb1, Cfh, Hmcn1, Lamc2, Lamc1, Abl2, Astn1, Tnr, Rc3h1, Myoc, Kifap3, Atp1b1, Ildr2, F11r, Ly9, Sla…
apoptosis (REACT)	linear_descending	0.940824	1.67631e-06	0.000565682	injury1	Ly96, Cflar, Casp8, Bcl2, Fasl, Prkcq, Vim, Traf2, Sptan1, Sh3glb2, Gsn, Apip, Aven, Bmf, Bcl2l11, Bcl2l1, Ywhab, Xiap, Stk26, Bcap31, Bmx, Tnfsf10, Lmna, Casp6, Tlr4, Oma1, Clspn, Sfn, Casp9, Dffa, Dffb, Ywhah, Add1, Dynll1, Diablo, Ywhag, Hmgb1, Cycs, Bid, Bax, Gas2, Tjp1, Mapk3, Fadd, Apaf1, Fnta, Casp3, Hmgb2, Tradd, Appl1, Prkcd, Mapk8, Acin1, Tnfrsf10b, Ppp3cc, Stk24, Birc2, Ctnnb1, Ppp3r1,…
positive regulation of tumor necrosis factor superfamily cytokine production (GO:BP)	immediate_descending	0.940794	1.68094e-06	0.000649664	injury2	Ly96, Arid5a, Hspd1, Fzd5, Ncl, Mapkapk2, Ptprc, Dhx9, Fcgr3, Fcer1g, Cd84, Card9, Ifih1, Ptprj, C1qtnf4, Rasgrp1, Thbs1, Il1a, Mavs, Lbp, Arfgef2, Sash3, Tlr2, Arhgef2, Ripk2, Ddx58, Ccl19, Tlr4, Cyp2j6, Ptafr, Ephb2, Cd36, Tlr1, Oas2, Oas1c, Oas1a, Ptpn11, Hspb1, Hmgb1, Nod1, Tnfrsf1a, Lilra5, Tyrobp, Sphk2, Abcc8, Pycard, Adam8, Fadd, Akap12, Ifngr1, Hdac2, Mif, Il23a, Tlr3, Lpl, Nod2, Plcg2, …
other semaphorin interactions (REACT)	immediate_descending	0.940658	1.70178e-06	0.00057231	injury1	Ptprc, Sema6d, Plxnb3, Sema4a, Cd72, Sema3e, Plxna1, Plxnd1, Tyrobp, Plxnc1, Sema7a, Sema4d, Sema5a, Trem2
arp2 3 protein complex (GO:CC)	immediate_descending	0.940539	1.72028e-06	0.000574983	injury1	Arpc2, Actr3, Arpc5, Arpc5l, Arpc3, Arpc1a, Arpc1b, Arpc4, Actr2
regulation of actin filament length (GO:BP)	immediate_descending	0.940528	1.72196e-06	0.000574983	injury1	Arfgef1, Nck2, Arpc2, Vil1, Actr3, Lmod1, Arpc5, Sptan1, Gsn, Arpc5l, Neb, Myo3b, Nckap1, Fmn1, Mkks, Dstn, Was, Tenm1, Tmsb15l, Tmsb15b2, Tmsb15b1, Pak3, Shroom2, Tmsb4x, Pik3ca, Pfn2, Tlr2, Kirrel, Hax1, Tmod4, Capza1, Ccl21a, Gba2, Tmod1, Kank4, Capzb, Mtor, Add1, Wdr1, Slit2, Ssh1, Arpc3, Hip1r, Eln, Ccl24, Rac1, Baiap2l1, Arpc1a, Arpc1b, Ppp1r9a, Capza2, Mtpn, Capg, Tmsb10, Add2, Arpc4, Brk1…
synthesis of leukotrienes lt and eoxins ex (REACT)	immediate_descending	0.940512	1.72442e-06	0.000574983	injury1	Mapkapk2, Cyp4b1, Alox5ap, Alox5, Ggt1, Ggt5, Lta4h, Cyp4f18, Dpep2, Dpep1, Ltc4s, Abcc1, Cyp4f15, Cyp4f14
negative regulation of lymphocyte activation (GO:BP)	immediate_descending	0.940509	1.72498e-06	0.000663549	injury2	Ihh, Inpp5d, Rassf5, Rc3h1, Ildr2, Fcgr2b, Hlx, Il2ra, Nrarp, Rc3h2, Mdk, Cd44, Tyro3, Mertk, Zc3h8, Prnp, Itch, Sdc4, Cebpb, Hmgb3, Btk, Pag1, Il2, Zbtb7b, Tnfaip8l2, Ptpn22, Pde5a, Bank1, Lyn, Zc3h12a, Laptm5, Pla2g2f, Pla2g2d, Fgl2, Shh, Glmn, Dtx1, Hspb1, Mad1l1, Flt3, Hmgb1, Gimap5, Gpnmb, Loxl3, Ptpn6, Lag3, Pglyrp1, Ceacam1, Tgfb1, Axl, Lgals7, Tyrobp, Nfkbid, Il4i1, Cd37, Lrrc32, Il4ra, T…
conversion from apc c cdc20 to apc c cdh1 in late anaphase (REACT)	immediate_descending	0.940506	1.72535e-06	0.000574983	injury1	Anapc2, Anapc1, Ube2c, Cdc14a, Cdc26, Cdc20, Anapc4, Anapc7, Anapc5, Ube2s, Anapc15, Anapc16, Ube2d1, Fzr1, Cdc16, Anapc10, Ube2e1, Cdc27, Anapc11, Cdc23
positive regulation of cell differentiation (GO:BP)	immediate_descending	0.940491	1.72779e-06	0.000574983	injury1	Sox17, Stau2, Smap1, Bend6, Zap70, Il1rl2, Stat1, Casp8, Bmpr2, Creb1, Vwc2l, Fn1, Xrcc5, Arpc2, Ihh, Obsl1, Epha4, Serpine2, Nppc, Neu2, Inpp5d, Gpc1, Stk25, Bcl2, Gli2, Actr3, Cxcr4, Rab7b, Sox13, Ptprc, Aspm, Brinp3, Ptgs2, Lamc1, Brinp2, Suco, Myoc, Lmx1a, Ddr2, F11r, Ifi204, Hnrnpu, Itpkb, Parp1, Dusp10, Hlx, Tgfb2, Prox1, Plxna2, Cd34, Cd46, Ccdc3, Il2ra, Il15ra, Vim, Anapc2, Notch1, Abl1, …
protein heterodimerization activity (GO:MF)	immediate_descending	0.940474	1.73037e-06	0.000574983	injury1	Kcnb2, Tfap2b, Bard1, Dgkd, Hes6, Bok, Bcl2, Adora1, Atf6, Apoa2, Fcer1g, Usf1, Atp1a2, Atf3, Sephs1, Taf3, Pdss1, Nr4a2, Gca, Atf2, Neurod1, Ext2, Abtb2, Ralgapa2, Sdcbp2, Psmf1, Bcl2l1, Ralgapb, Zhx3, Kcnb1, Cebpb, Aurka, Vapb, Tfe3, Cybb, Tenm1, Fmr1, Abcd1, Irak1, Ikbkg, Taf1, Taf9b, Smc1a, Fxr1, P2ry1, Il12a, Mef2d, Arnt, Mcl1, Atp1a1, Syt6, Taf13, Mttp, Bcl10, Sdcbp, Rragd, Tpm2, Gabbr2, Al…
transport of connexons to the plasma membrane (REACT)	linear_descending	0.940465	1.73177e-06	0.000574983	injury1	Tuba4a, Tubb4b, Tuba8, Gja1, Tubb3, Gjb2, Tubb2a, Tubb2b, Tuba1b, Tuba1a, Tuba1c, Tubb4a, Tubb6
homeostatic process (GO:BP)	immediate_descending	0.940419	1.73905e-06	0.000666869	injury2	Tcea1, Oprk1, Crispld1, Tfap2b, Efhc1, Smap1, Col9a1, Ccdc115, Cnnm4, Slc9a4, Slc9a2, Pou3f3, Tpp2, Col3a1, Slc40a1, Slc39a10, Stat4, Stat1, Gls, Ormdl1, Plcl1, Gpr1, Klf7, Unc80, Acadl, Cps1, Erbb4, Igfbp5, Cxcr2, Slc11a1, Ihh, Abcb6, Ptprn, Slc4a3, Dock10, Gigyf2, Inpp5d, Per2, Pask, Bok, Tnfrsf11a, Bcl2, Sctr, Dbi, Steap3, Cxcr4, Dyrk3, Pm20d1, Slc41a1, Nucks1, Atp2b4, Adora1, Adipor1, Tmem9, …
positive regulation of myeloid leukocyte mediated immunity (GO:BP)	immediate_descending	0.940412	1.74008e-06	0.000574983	injury1	Fcgr3, Fcer1g, Spi1, Mavs, Dhx36, Fcgr1, Ddx58, Ptafr, Cxcl1, Tyrobp, Stx4a, Itgam, Arg1, Ddx21, Itgb2, Pomc, Ddx1, Ticam1, C3
intermediate filament organization (GO:BP)	immediate_descending	0.940383	1.74476e-06	0.000574983	injury1	Des, Agfg1, Vim, Bfsp1, Mtm1, Tchh, Shh, Dnajb6, Nefm, Nefl, Bfsp2, Nefh, Krt10, Krt20, Krt23, Krt15, Krt9, Krt17, Gfap, Dsp, Plec, Prph, Krt73, Krt2, Krt1, Krt77, Krt8, Pkp2, Klhl24, Ina
regulation of leukocyte proliferation (GO:BP)	immediate_descending	0.940382	1.74486e-06	0.000574983	injury1	Zap70, Nck2, Slc39a10, Igfbp2, Ihh, Inpp5d, Bcl2, Cd55, Rassf5, Ptprc, Rc3h1, Fcgr2b, Slamf1, Cd46, Prkcq, Il2ra, Bmi1, Mapk8ip1, Traf6, Cd44, Cd59b, Cd59a, Grem1, Il1a, Il1b, Prnp, Bcl2l1, Itch, Ada, Sdc4, Zfp335, Cd40, Cebpb, Nfatc2, Sash3, Efnb1, Btk, Il7, Il2, Il12a, Cd1d1, Zbtb7b, Chrnb2, Ptpn22, Csf1, Vav3, Vcam1, Pde5a, Ppp3ca, Lyn, Ripk2, Ccl19, Tlr4, Mpl, Laptm5, Ephb2, Pla2g2f, Pla2g2d,…
endothelial cell chemotaxis (GO:BP)	immediate_descending	0.940362	1.74804e-06	0.000574983	injury1	Notch1, Thbs1, Fgf16, Fgf2, Rab13, Plekhg5, Shh, Kdr, P2rx4, Hspb1, Hmgb1, Met, Prkd2, Fgfr1, Nrp1, Prkd1, Lgmn, Sema5a, Pdgfb, Nr4a1, Snai2, Smoc2, Vegfa, Fgf1, Coro1b
lymphocyte mediated immunity (GO:BP)	immediate_descending	0.94036	1.74837e-06	0.000574983	injury1	Arid5a, Il1r1, Hspd1, Fzd5, Slc11a1, Inpp5d, Cd55, C4bp, Ptprc, Dennd1b, Cfh, Mr1, Fcgr2b, Fcgr3, Fcer1g, Slamf1, Slamf6, Exo1, Susd4, Cd46, Cr1l, Fut7, C8g, Traf2, Card9, Hc, Rif1, Dpp4, Serping1, Traf6, Rasgrp1, Trp53bp1, B2m, Stard7, Il1b, Jag1, Cd40, Was, Sash3, Hprt, Btk, Il2, Il12a, Cd1d1, Gba, Fcgr1, Bcl10, Nbn, Map3k7, Exosc3, Prdx1, Rnf19b, C1qb, C1qc, C1qa, Plekhm2, Tnfrsf1b, Mad2l2, Ma…
programmed cell death (REACT)	linear_descending	0.940322	1.75433e-06	0.000576012	injury1	Ly96, Cflar, Casp8, Bcl2, Fasl, Prkcq, Vim, Traf2, Sptan1, Sh3glb2, Gsn, Apip, Aven, Bmf, Bcl2l11, Il1a, Il1b, Bcl2l1, Chmp4b, Ywhab, Xiap, Stk26, Bcap31, Ogt, Bmx, Chmp4c, Tnfsf10, Lmna, Casp6, Gm11808, Sdcbp, Tlr4, Oma1, Clspn, Sfn, Casp9, Dffa, Dffb, Ywhah, Add1, Dynll1, Diablo, Ubc, Ywhag, Hmgb1, Cycs, Chmp3, Bid, Chmp2a, Bax, Gas2, Tjp1, Mapk3, Fadd, Apaf1, Fnta, Casp3, Hmgb2, Uba52, Tradd, …
apolipoprotein a i binding (GO:MF)	immediate_descending	0.94031	1.75619e-06	0.000576012	injury1	Hspd1, Abca1, Scarb1, Lcat, Trem2
proteoglycan binding (GO:MF)	immediate_descending	0.940296	1.75837e-06	0.000671113	injury2	Fn1, Ptprc, Cfh, Fcna, Col5a1, Grem1, Fbln7, Ctsk, Ctss, Sdcbp, Tnc, Ptprf, Pla2g2d, Mfn2, Agrn, Slit2, Hpse, Ptn, Gpnmb, Lrrtm4, Apoe, Atp1a3, Itgam, Lpl, Comp, Ctsb, Col5a3, Lipc, Nf1, Nid1, Ctsl, Fst, Sema5a, Col2a1, Chrd, App, Slit1
temperature homeostasis (GO:BP)	immediate_descending	0.940262	1.76378e-06	0.000671113	injury2	Plcl1, Acadl, Per2, Tnfrsf11a, Cxcr4, Adora1, Adipor1, Ptgs2, Fh1, Esrrg, G0s2, Ehmt1, Notch1, Dbh, Ptges, Lcn2, Nr1h3, Lgr4, Gatm, Il1a, Il1b, Oxt, Id1, Cebpb, Mc3r, Gnas, Ntsr1, Tfe3, Apln, Ogt, Fabp5, Fabp4, Pdgfc, Slc25a44, Zbtb7b, Prkab2, Elovl6, Hadh, Ptger3, Decr1, Cnr1, Tlr4, Dock7, Lepr, Oma1, Acot11, Cpt2, Nrd1, Gpr3, Kdm1a, Alpl, Mfap2, Mfn2, Prdm16, Cd36, Napepld, Rheb, Ppargc1a, Rbpj…
il2 stat5 signaling (HM)	immediate_descending	0.940215	1.77138e-06	0.000578923	injury1	Il1r2, Fam126b, Bmpr2, Ikzf2, Bcl2, Mapkapk2, Rgs16, Rabgap1l, Serpinc1, Pou2f1, Uck2, Cd48, Batf3, Irf6, Itih5, Il2ra, Ncs1, Traf1, Scn9a, Itga6, Itgav, Cd44, Capn3, Prnp, Bmp2, Cst7, Bcl2l1, Tgm2, Ncoa3, Ctsz, Praf2, Huwe1, Tlr7, Car2, Tnfsf10, Syt11, Muc1, She, S100a1, Ecm1, Csf1, Slc39a8, Gbp3, Wls, Penk, Rragd, Glipr2, Ttc39b, Plin2, Dhrs3, Tnfrsf1b, Tnfrsf9, Tnfrsf4, Abcb1a, Phtf2, Fgl2, Dr…
recycling pathway of l1 (REACT)	immediate_descending	0.940187	1.77577e-06	0.000674107	injury2	Tuba4a, Dnm3, Tubb4b, Dnm1, Src, Msn, Kif4, Clta, Sh3gl2, Actb, Tuba8, Ap2s1, Ap2a1, Ap2a2, Tubb3, Dpysl2, Dnm2, Rdx, Ap2b1, Cltc, Actg1, Tubb2a, Tubb2b, Numb, Tuba1b, Tuba1a, Tuba1c, Mapk1, Ap2m1, Ezr, Tubb4a, Tubb6
macrophage inflammatory protein 1 alpha production (GO:BP)	immediate_descending	0.940154	1.78108e-06	0.000579353	injury1	Sirpa, Trpv4, Nod2, Arg2, Trem2
regulation of innate immune response (GO:BP)	immediate_descending	0.940152	1.78139e-06	0.000579353	injury1	Casp8, Xrcc5, Ikbke, Cfh, Dhx9, Slamf6, Aim2, Ifi204, Mndal, Ifi203, Susd4, Dusp10, Card9, Nmi, Dpp4, Nfe2l2, Serping1, Spi1, Rasgrp1, Tyro3, Mavs, Polr3f, Zcchc3, Samhd1, Lbp, Znfx1, Zbp1, Usp27x, Pqbp1, Fam3a, Nono, Ythdf3, Il12a, Tlr2, Adar, Polr3c, Casp6, Gbp5, Akirin2, Tlr4, Lrp8, Sfpq, Trim62, Ythdf2, Smpdl3b, Mul1, Pla2g5, Masp2, Isg15, Lyar, Ube2k, Oas1c, Oas1a, Trafd1, Slc15a4, Ncf1, Tri…
tnfr2 non canonical nf kb pathway (REACT)	immediate_descending	0.940149	1.78191e-06	0.000579353	injury1	Psmd1, Tnfrsf11a, Traf2, Psmd5, Psmb7, Psmd14, Psmc3, Psmf1, Cd40, Psma7, Eda2r, Eda, Psmd10, Psmb4, Psmd4, Psma5, Gm11808, Psmb2, Tnfrsf1b, Tnfrsf9, Tnfrsf25, Tnfrsf4, Psmc2, Psmd9, Ubc, Cul1, Uba3, Ltbr, Tnfrsf1a, Ube2m, Relb, Psmc4, Psmd8, Psma1, Psmd13, Edar, Tnfsf13b, Uba52, Psmb10, Psmd7, Psmd6, Psmc6, Psmb5, Psmb11, Psme1, Psme2, Birc2, Birc3, Psma4, Rps27a, Psme4, Fbxw11, Psme2b, Tnfrsf13…
vasculature development (GO:BP)	immediate_descending	0.940135	1.78408e-06	0.000579353	injury1	Sox17, Sulf1, Eya1, Tfap2b, Adgrb3, Hs6st1, Pdcl3, Col3a1, Stat1, Cflar, Casp8, Bmpr2, Nrp2, Fzd5, Fn1, Cxcr2, Ihh, Scg2, Col4a3, Sp100, Ncl, Ackr3, Ramp1, Cxcr4, Atp2b4, Optc, Chil1, Cfh, Ptgs2, Glul, Fasl, Prrx1, Vangl2, Akt3, Mia3, Tgfb2, Ptpn14, Prox1, Vash2, Cd34, Slc39a12, Nrarp, Notch1, Egfl7, Vav2, Rxra, Col5a1, Rapgef1, Prrx2, Abl1, Eng, Hc, Cntrl, Dab2ip, Acvr1, Fap, Lrp2, Atf2, Nfe2l2,…
aggrephagy (REACT)	immediate_descending	0.940085	1.79214e-06	0.000580841	injury1	Tuba4a, Vim, Tubb4b, Dync1i2, Ube2v1, Hdac6, Gm11808, Park7, Dynll1, Ubc, Dync1i1, Cftr, Tuba8, Ube2n, Uba52, Dync1li2, Tubb3, Dync1li1, Rps27a, Ubb, Dynll2, Tubb2a, Tubb2b, Dync1h1, Tuba1b, Tuba1a, Tuba1c, Arl13b, Tubb4a, Tubb6
negative regulation of molecular function (GO:BP)	immediate_descending	0.940077	1.79339e-06	0.000580841	injury1	Arfgef1, Terf1, Pi15, Bag2, Mitd1, Hecw2, Cflar, Sumo1, Map2, Tmbim1, Dnajb2, Kcne4, Serpine2, Sp100, Sh3bp4, Hes6, Per2, Twist2, Hdac4, Gpr35, Serpinb8, Ralb, Epb41l5, Mgat5, Fcmr, Fam72a, Nucks1, Atp2b4, Tnnt2, Ptprc, Rgs2, Ptgs2, Rnf2, Serpinc1, Tiprl, Pbx1, Ddr2, Apoa2, F11r, Pex19, Atp1a2, Aim2, Ifi204, Hnrnpu, Smyd3, Psen2, Aida, Dusp10, Tgfb2, Prox1, Ppp2r5a, Nek2, Rd3, Taf3, Itih2, Itih5,…
iron homeostasis (WP)	immediate_descending	0.940068	1.79495e-06	0.000679287	injury2	Slc40a1, Il1a, Il6ra, Tfr2, Ftl1, Ireb2, Trf, Hfe, Fth1
tyrobp causal network in microglia (WP)	immediate_descending	0.940047	1.79836e-06	0.000679528	injury2	Ncf2, Sft2d2, Cd84, Hlx, Apbb1ip, Il13ra1, Elf4, Dpyd, Tgfbr1, Fkbp15, Rps6ka1, C1qc, Tnfrsf1b, Cytl1, Rbm47, Spp1, Sh2b3, Gal3st4, Creb3l2, Capg, Loxl3, Cd4, Slc1a5, Tyrobp, Cd37, Kcne3, Igsf6, Pycard, Itgam, Itgax, Itgb2, Lyl1, Maf, Rnase6, Slc7a7, Abcc4, Il10ra, Il18, Gpx1, Plek, Cxcl16, Adap2, Stat5a, Tmem106a, Lhfpl2, Npc2, Bin2, Nckap1l, Nrros, Hcls1, Samsn1, Ppp1r18, C3, Zfp36l2, Tcirg1
tissue morphogenesis (GO:BP)	immediate_descending	0.940035	1.80016e-06	0.000582265	injury1	Sox17, Sulf1, Eya1, Rdh10, Rab23, Sema4c, Col3a1, Tmeff2, Casp8, Bmpr2, Nrp2, Fzd5, Erbb4, Igfbp5, Cxcr2, Wnt6, Wnt10a, Ihh, Epha4, Traf3ip1, Bcl2, Clasp1, Gli2, Epb41l5, Cxcr4, Mdm4, Kdm5b, Tnni1, Tnnt2, Lamc1, Abl2, Gorab, Pbx1, Vangl2, Kif26b, Enah, Tgfb2, Prox1, Nrarp, Sapcd2, Notch1, Rxra, Col5a1, Tsc1, Tor1a, Abl1, Lcn2, Eng, Crb2, Lhx2, Zeb2, Acvr1, Xirp2, Lrp2, Ttn, Frzb, Nckap1, Ctnnd1, …
dendritic cell differentiation (GO:BP)	immediate_descending	0.939976	1.80972e-06	0.000681721	injury2	Slamf9, Batf3, Spi1, Traf6, Cebpb, Zbtb46, Notch2, Lyn, Ccl19, Rbpj, Flt3, Hmgb1, Gimap5, Tmem176b, Tmem176a, Ltbr, Pirb, Relb, Tgfb1, Trpm2, Prtn3, Irf8, Tgfbr2, Azi2, Irf4, Psen1, Batf, Itgb8, Dcstamp, Ager, Trem2, Tnfsf9, Camk4, Batf2
humoral immune response mediated by circulating immunoglobulin (GO:BP)	immediate_descending	0.93993	1.81722e-06	0.000584105	injury1	Cd55, C4bp, Ptprc, Fcgr2b, Exo1, Susd4, Cd46, Cr1l, C8g, Hc, Serping1, C1qb, C1qc, C1qa, Masp2, Zp3, Gimap5, C1rl, C1ra, C1s1, Ptpn6, Bcl3, Hpx, Cd81, Nod2, C1qbp, Foxj1, Csmd3, C2, Trem2, C3
cell cycle g1 s phase transition (GO:BP)	immediate_descending	0.939913	1.81996e-06	0.000584105	injury1	Ctdsp1, Usp37, Gigyf2, Bcl2, Cdk18, Atp2b4, Kif14, Cdc73, Ddr2, Sde2, Hacd1, Nacc2, Ppp6c, Cacnb4, Acvr1, Ambra1, Dgkz, Ino80, Plcb1, E2f1, Rbl1, Fam83d, Rbm38, Pim2, Ddx3x, Cdk16, Cul4b, Fhl1, Phf8, E2f5, Actl6a, Sox2, Ccna2, Jade1, Mlf1, Plrg1, Iqgap3, Muc1, Sass6, Camk2d, Larp7, Ppp3ca, Eif4e, Ccne2, Anp32b, Klf4, Rps6, Cdkn2b, Cdkn2c, Stil, Nasp, Plk3, Lsm10, Rcc1, Rpa2, Arid1a, Pdpn, Cdk14, …
keratin filament binding (GO:MF)	immediate_descending	0.939905	1.82131e-06	0.000584105	injury1	Vim, Sirt1, Fam83h
cd95 death inducing signaling complex (GO:CC)	immediate_descending	0.939837	1.8325e-06	0.000585933	injury1	Cflar, Casp8, Tnfrsf23, Fadd, Fas
negative regulation of interleukin 10 production (GO:BP)	immediate_descending	0.93983	1.83362e-06	0.000585933	injury1	Fcgr2b, Cd84, Tyrobp, Lilrb4a, Vsir, Il23a, Ido1, Jak3, Epx, Trib2, Dll1, Ager, Tnfrsf21, Cd274
phosphorylation of the apc c (REACT)	immediate_descending	0.939796	1.83923e-06	0.000586023	injury1	Anapc2, Anapc1, Ube2c, Cdc26, Anapc4, Anapc7, Anapc5, Ube2s, Anapc15, Plk1, Anapc16, Cdk1, Ube2d1, Cdc16, Anapc10, Ube2e1, Cdc27, Anapc11, Ccnb1, Cdc23
regulation of cell cycle process (GO:BP)	immediate_descending	0.939762	1.84473e-06	0.000587014	injury1	Cspp1, Nabp1, Hecw2, Bard1, Ctdsp1, Obsl1, Cul3, Gigyf2, Ilkap, Bcl2, Vps4b, Dyrk3, Atp2b4, Kif14, Cdc73, Tpr, Tiprl, Pbx1, Nuf2, Ddr2, Hnrnpu, Ahctf1, Sde2, Cenpf, Prox1, Dtl, Ints7, Nek2, Prkcq, Hacd1, Anapc2, Fbxw5, Nacc2, Dab2ip, Nek6, Cacnb4, Prpf40a, Acvr1, Pkp4, Grb14, Spc25, Atf2, Ambra1, Dgkz, Nat10, Aven, Eif2ak4, Bub1b, Knstrn, Rad51, Zfyve19, Ino80, Nusap1, Trp53bp1, Wdr76, Ncaph, Bub…
regulation of mast cell activation involved in immune response (GO:BP)	immediate_descending	0.939731	1.84983e-06	0.000692579	injury2	Nppc, Fcer1g, Cd84, Stxbp1, Adora3, Lyn, Nppa, Rabgef1, Vamp8, Gata2, Ptpn6, D6wsu163e, Sphk2, Fes, Gab2, Il4ra, Lilrb4a, Stxbp2, Hmox1, Foxf1, Pla2g3, Adora2b, Pld2, Crhr1, Cd300a, Unc13d, Syk, Rac2, Snx4, Pdpk1, Fer
carbohydrate derivative catabolic process (GO:BP)	immediate_descending	0.939724	1.85113e-06	0.000587143	injury1	Neu2, Gpc1, Neu4, Lct, Chit1, Chil1, Edem3, Npl, Man1b1, Upp2, Cd44, Adal, Dut, Itpa, Ahcy, Edem2, Samhd1, Fitm2, Ada, Nudt11, Nudt10, Hprt, Ids, Abcd1, Renbp, Gla, Fgf2, Gba, Ovgp1, Chia1, Dpyd, Pde5a, Manba, Ctbs, Uox, Galt, Gba2, Slc9a1, Fuca1, Cda, Fbxo6, Fbxo44, Fbxo2, Acot7, Gnpda2, Hpse, Nudt9, Idua, Gusb, Nudt1, Nt5c3, Nagk, Edem1, Dera, Pglyrp1, Tgfb1, Fbxo27, Fbxo17, Nudt19, Cemip, Neu3…
signaling receptor binding (GO:MF)	immediate_descending	0.93971	1.85334e-06	0.000587143	injury1	Oprk1, Ncoa2, Ly96, Lmbrd1, Dst, Sema4c, Zap70, Pdcl3, Il1r1, Tgfbrap1, Nck2, Col3a1, Stat1, Mfsd6, Plcl1, Cflar, Casp8, Trak2, Mpp4, Fzd7, Lancl1, Erbb4, Fn1, Pecr, Arpc2, Tmbim1, Wnt6, Wnt10a, Ihh, Inha, Epha4, Scg2, Serpine2, Cul3, Irs1, Col4a3, Dner, Ncl, Nppc, Ngef, Sag, Traf3ip1, Sned1, Bok, Inhbb, Ptpn4, Dbi, Htr5b, Lypd1, Ren1, Adora1, Ptprc, Lamc2, Mr1, Angptl1, Tnr, Fasl, Dnm3, Myoc, Po…
cell cycle process (GO:BP)	immediate_descending	0.939701	1.85492e-06	0.000587143	injury1	Rrs1, Mybl1, Mcmdc2, Cspp1, Eya1, Terf1, Mcm3, Efhc1, Mitd1, Nabp1, Hecw2, Bard1, Ctdsp1, Usp37, Obsl1, Cul3, Dis3l2, Gigyf2, Ilkap, Bcl2, Vps4b, Clasp1, Actr3, Mcm6, Dyrk3, Cdk18, Atp2b4, Kif14, Ptprc, Aspm, Cdc73, Tpr, Shcbp1l, Bc034090, Tiprl, Pbx1, Nuf2, Ddr2, Fmn2, Sdccag8, Hnrnpu, Ahctf1, Sde2, Cenpf, Prox1, Nsl1, Dtl, Ints7, Nek2, Suv39h2, Prkcq, Hacd1, Mastl, Anapc2, Sapcd2, Fbxw5, Nacc2,…
regulation of adaptive immune response (GO:BP)	immediate_descending	0.939698	1.85536e-06	0.000587143	injury1	Arid5a, Il1r1, Hspd1, Fzd5, Slc11a1, Cd55, C4bp, Ptprc, Dennd1b, Pla2g4a, Mr1, Rc3h1, Fcgr2b, Fcgr3, Fcer1g, Cd48, Slamf1, Susd4, Dusp10, Hlx, Cd46, Cr1l, Prkcq, Fut7, Traf2, Card9, Rc3h2, Rif1, Dpp4, Traf6, Cd44, Eif2ak4, Trp53bp1, B2m, Il1b, Ada, Cd40, Otud5, Was, Sash3, Il2, Il12a, Cd1d1, Zbtb7b, Fcgr1, Ripk2, Map3k7, Ccl19, Exosc3, Zc3h12a, Ephb2, Tnfrsf1b, Mad2l2, Prkcz, Paxip1, P2rx7, Slc15…
allograft rejection (HM)	immediate_descending	0.93966	1.8617e-06	0.000695961	injury2	Zap70, Stat4, Stat1, St8sia4, Inhbb, Dars, Dyrk3, Ptprc, Fasl, Fcgr2b, Degs1, Tgfb2, Il2ra, Abi1, Traf2, Acvr2a, Ly75, Spi1, Eif3j1, B2m, Il1b, Mmp9, Cd40, Was, Timp1, Cfp, Elf4, Flna, Il2rg, Il7, Tpd52, Il2, Il12a, Tlr2, Rps3a1, Ctss, Csf1, Bcl10, Lyn, Ripk2, Map3k7, Lck, Eif4g3, Tlr1, Tlr6, Rpl9, Pf4, Glmn, Ache, Capg, Ptpn6, Cd4, Ccnd2, Bcat1, Prkcg, Rps9, Il11, Bcl3, Cd79a, Tgfb1, Map4k1, Il1…
regulation of cell activation (GO:BP)	immediate_descending	0.939611	1.86975e-06	0.000697378	injury2	Zap70, Il1rl2, Nck2, Slc39a10, Hspd1, Fn1, Igfbp2, Ihh, Serpine2, Nppc, Inpp5d, Bcl2, Cd55, Rassf5, Sox13, Ptprc, Pla2g4a, Rc3h1, Ildr2, Ddr2, Fcgr2b, Fcer1g, F11r, Slamf1, Cd84, Itpkb, Dusp10, Hlx, Cd46, Prkcq, Il2ra, Il15ra, Bmi1, Nrarp, Abl1, Stxbp1, Rc3h2, Rif1, Dpp4, Ptprj, Spi1, Nr1h3, Ambra1, Mdk, Mapk8ip1, Traf6, Cd44, Cd59b, Cd59a, Rasgrp1, Thbs1, Tyro3, Capn3, Trp53bp1, B2m, Bloc1s6, Me…
dna binding transcription factor binding (GO:MF)	immediate_descending	0.939533	1.8828e-06	0.000593361	injury1	Sox17, Ncoa2, Arid5a, Fhl2, Stat1, Nif3l1, Creb1, Rnf25, Trip12, Sp100, Ncl, Ptma, Hes6, Per2, Hdac4, Bcl2, Nucks1, Dhx9, Prrx1, Pbx1, Usf1, Parp1, Trp53bp2, Cenpf, Prox1, Cd34, Rxra, Nek6, Nr4a2, Lrp2, Bbs5, Sp3, Atf2, Nfe2l2, Neurod1, Spi1, Nr1h3, Cry2, Lmo2, Trp53bp1, Ddrgk1, Pcna, Mkks, Tcf15, Asxl1, Commd7, E2f1, Ncoa6, Cpne1, Src, Ptprt, Tox2, Stk4, Ncoa3, Cebpb, Prpf6, Bcor, Elk1, Smarca1,…
superoxide generating nadph oxidase activator activity (GO:MF)	immediate_descending	0.939443	1.89803e-06	0.000596014	injury1	Ncf2, Ncf1, Sh3pxd2b, Ncf4, Pdgfb, Noxo1, Sh3pxd2a
viral process (GO:BP)	immediate_descending	0.939404	1.90453e-06	0.000596014	injury1	Stat1, Pikfyve, Sp100, Atg16l1, Bcl2, Vps4b, Ccnt2, Cxcr4, Eif2d, Avpr1b, Rab29, Nucks1, Dhx9, Rnasel, Usf1, Ifi204, Prox1, Usp6nl, Notch1, Cdk9, Lrsam1, Mvb12b, Gsn, Stom, Ifih1, Ssb, Itgav, Psmc3, Eif2ak4, Spint1, Vps18, Tyro3, Bcl2l11, Vps16, Avp, Siglec1, Mavs, Tbc1d20, Mcts2, Bcl2l1, Chmp4b, Slpi, Stau1, Znfx1, Zbp1, Vapb, Ddx3x, Mcts1, Fmr1, Hcfc1, Arxes2, Mid2, Ace2, Chmp4c, Zfp639, Ptx3, …
neutrophil pathway (BC)	immediate_descending	0.93938	1.90871e-06	0.000706539	injury2	Cd44, Itgal, Itgam, Itgb2, Icam1, Pecam1
endopeptidase complex (GO:CC)	immediate_descending	0.939377	1.9091e-06	0.000596014	injury1	Casp8, Zfand2b, Dnajb2, Psmd1, Cfh, Uchl5, Capn2, Fcna, Psmd5, Psmb7, Psmd14, Psmc3, Ubr1, Thbd, Psmf1, Pigu, Pigt, Psma7, Adrm1, Psmd10, Ubqln4, Gm9774, Psmb4, Psmd4, Psma5, F3, Casp6, Pigk, Vcp, Rad23b, Psmb2, Casp9, Masp2, Psmc2, Psmd9, Hspb1, Zfand2a, Casp2, Htra2, Plaur, Psmc4, Psmd8, Capns1, Ube3a, Psma1, Psmd13, Pidd1, Cradd, Casp3, Rad23a, Psmb10, Psmd7, Psmd6, Plau, Psmc6, Psmb5, Psmb11,…
positive regulation of homotypic cell cell adhesion (GO:BP)	immediate_descending	0.93935	1.91375e-06	0.000596014	injury1	F11r, Il6ra, Jak1, Pdpn, Plaur, Ank3, Dmtn, Ccl5, Mfsd2b, Lgals1, Emilin2, Jak2
positive regulation of mapk cascade (GO:BP)	immediate_descending	0.939348	1.91406e-06	0.000596014	injury1	Oprk1, Rb1cc1, Sema4c, Map4k4, Cflar, Fzd5, Erbb4, Epha4, Ackr3, Stk25, Tnfrsf11a, Cxcr4, Avpr1b, Dstyk, Chil1, Adora1, Gpr37l1, Ptprc, Abl2, Ddr2, Fcgr2b, Slamf1, Cd84, Vangl2, Slc30a10, Tgfb2, Nenf, Traf5, Traf2, Card9, Notch1, Rapgef1, Abl1, Traf1, Dab2ip, Zeb2, Stk39, Dusp19, Ptprj, Spi1, Madd, Mapk8ip1, Traf6, Cd44, Rasgrp1, Thbs1, Mapkbp1, Adra2b, Il1a, Il1b, Rassf2, Bmp2, Plcb1, Dusp15, Sr…
phosphatase binding (GO:MF)	immediate_descending	0.939338	1.91573e-06	0.000596014	injury1	Bcl2, Atp2b4, Smg7, Kifap3, Cnst, Nek2, Vim, Cacna1b, Tprn, Grin1, Traf2, Dab2ip, Ctnnd1, Ambra1, Cry2, Spred1, Sirpa, 1700037h04rik, Trpc4ap, Ppp1r16b, Ptprt, Stau1, Ptpn1, Nfatc2, Phactr3, Ppp1r3d, Ppp1r3f, Fmr1, Igbp1, Dlg3, Foxo1, Fcrls, Smg5, Lmna, Shc1, Cttnbp2nl, Vcp, Stx17, Grin3a, Jak1, Mast2, Lck, Phactr4, Rpa2, Slc9a1, Rcan3, Magi2, Bod1l, Anapc4, Ankle2, Pxn, Ppp1cc, Anapc7, Anapc5, S…
positive regulation of mitotic cell cycle phase transition (GO:BP)	immediate_descending	0.939325	1.91791e-06	0.000596014	injury1	Cul3, Vps4b, Pbx1, Ddr2, Dtl, Cdc25b, Plcb1, Ube2c, Ddx3x, Cul4b, Mecp2, Plrg1, Sass6, Camk2d, Larp7, Cenpe, Anp32b, Stil, Lsm10, Rcc2, Dbf4, Kmt2e, Smarcd3, Ankrd17, Cdc7, Anapc7, Anapc5, Mepce, Mblac1, Mad1l1, Phb2, Kcna5, Ccnd2, Tgfb1, Rrm1, Ccnd1, Fbxo5, Stox1, Cdk1, Mdm2, Cdk4, Cul4a, Cdc16, Cdt1, Ube2e2, Apex1, Cenpj, Rb1, Rgcc, Rdx, Sin3a, Rab11a, Tmod3, Hyal1, Cdc25a, Klhl18, Egfr, Lsm11,…
activation of nima kinases nek9 nek6 nek7 (REACT)	immediate_descending	0.939297	1.92278e-06	0.000709075	injury2	Plk1, Cdk1, Ccnb2, Ccnb1, Nek9
taxis (GO:BP)	immediate_descending	0.939272	1.92701e-06	0.000597326	injury1	Sema4c, Bmpr2, Nrp2, Klf7, Creb1, Pikfyve, Fn1, Cxcr2, Cdk5r2, Epha4, Scg2, Prss56, Ackr3, Gpr35, Gli2, Cxcr4, Cntn2, Nfasc, Lamc2, Lmx1a, Fcgr3, Fcer1g, Slamf1, Vangl2, Slamf9, Enah, Tgfb2, Plxna2, Camk1d, Prkcq, Notch1, Eng, Hc, Lhx2, Kif5c, Tnfaip6, Tbr1, Dpp4, Stk39, Lrp2, Chn1, Ccdc141, Itgav, Ptprj, Spi1, Mdk, Pax6, Bdnf, Lgr4, Grem1, Thbs1, Sema6d, Fgf7, Il1b, Flrt3, Defb25, Vstm2l, Lbp, E…
positive regulation of cell substrate adhesion (GO:BP)	immediate_descending	0.939249	1.93097e-06	0.000597496	injury1	Map4k4, Fn1, Arpc2, Epb41l5, Myoc, Rsu1, Hacd1, Tsc1, Abl1, Ptprj, Mdk, Hsd17b12, Fmn1, Thbs1, Rin2, Stk4, Sdc4, Prex1, Cass4, L1cam, Flna, Dmd, Egfl6, Npy2r, S100a10, Csf1, Npnt, Ccl21a, Tesk1, Tek, Col16a1, Wnt4, Cdc42, Prkcz, Cdk6, Cd36, Emilin1, Kdr, Hpse, Dmp1, Spp1, Ptpn11, Col26a1, Rac1, Ptn, Braf, Npy, Ndnf, Fbln2, Myadm, Rras, Cib1, Iqgap1, Ilk, Dock1, Utrn, Lims1, Spock2, Ccl25, Plekha2…
myeloid leukocyte mediated immunity (GO:BP)	immediate_descending	0.939217	1.93634e-06	0.00071247	injury2	Pikfyve, Nppc, Fcgr3, Fcer1g, Cd84, Ptgds, Card9, Stxbp1, Spi1, Rasgrp1, Snap23, Mavs, Dhx36, Fcgr1, Adora3, Lyn, Ddx58, Nr4a3, Ptafr, Nppa, Kmt2e, Wdr1, Kit, Cxcl5, Cxcl1, Anxa3, Rabgef1, Ncf1, Lat2, Vamp8, Gata2, Jagn1, D6wsu163e, Tyrobp, Sphk2, Fes, Gab2, Il4ra, Lat, Stx4a, Itgam, Nlrp6, Stx11, Arg1, Traf3ip2, Ddx21, Bcr, Itgb2, Stxbp2, Hmox1, Foxf1, Ndst2, Ptgdr, Tusc2, Myd88, Cx3cr1, Ccr2, P…
mitotic spindle (GO:CC)	immediate_descending	0.939211	1.93737e-06	0.000598648	injury1	Efhc1, Hecw2, Cxcr2, Cul3, Clasp1, Tmem9, Aspm, Tpr, Hnrnpu, Tubb4b, Wdr5, Golga2, Cntrl, Pkp4, Kif18a, Katnbl1, Knstrn, Rmdn3, Nusap1, Mapkbp1, Haus2, Ckap2l, Tpx2, Mapre1, Fam83d, Aurka, Rae1, Dynlt3, Efhc2, Stag2, Haus7, Ikbkg, Tbl1x, Smc1a, Tbl1xr1, Ect2, Map9, Gpsm2, Cdc14a, Tbck, Cenpe, Zzz3, Gem, Rmdn1, Cdk5rap2, Haus6, Epb41, Nudc, Cdc42, Rcc2, Wrap73, Mapre3, Agbl5, Tacc3, Haus3, Pkd2, C…
peptidase complex (GO:CC)	immediate_descending	0.939133	1.95091e-06	0.000600939	injury1	Casp8, Zfand2b, Dnajb2, Psmd1, Cfh, Uchl5, Tada1, Capn2, Fcna, Psmd5, Psmb7, Psmd14, Fap, Psmc3, Ubr1, Thbd, Psmf1, Pigu, Pigt, Psma7, Adrm1, Arxes2, Arxes1, Psmd10, Supt20, Ubqln4, Gm9774, Psmb4, Psmd4, Psma5, F3, Casp6, Pigk, Vcp, Rad23b, Psmb2, Taf12, Casp9, Masp2, Psmc2, Supt7l, Tada2b, Psmd9, Hspb1, Taf6, Zfand2a, Trrap, Casp2, Htra2, Tada3, Plaur, Psmc4, Psmd8, Capns1, Ube3a, Sec11a, Spcs2,…
signaling receptor regulator activity (GO:MF)	immediate_descending	0.939099	1.95677e-06	0.00060161	injury1	Sema4c, Bmpr2, Wnt6, Wnt10a, Inha, Scg2, Nppc, Inhbb, Lypd1, Fasl, Copa, Grem2, Lefty2, Lefty1, Tgfb2, Nenf, Cdnf, Lypd6b, Lypd6, Dpp4, C1qtnf4, Mdk, Bdnf, Grem1, Zfp106, Sema6d, Dut, Fbn1, Fgf7, Il1a, Il1b, Pdyn, Oxt, Avp, Bmp2, Jag1, Flrt3, Gdf5, Ghrh, Bmp7, Edn3, Ndp, Timp1, Apln, Igsf1, Fgf13, Eda, Fgf16, Il7, Crh, Tnfsf10, Il2, Fgf2, Il12a, Pdgfc, Sfrp2, Hdgf, Sema4a, S100a7a, Sema6c, Ngf, W…
telomere maintenance (REACT)	immediate_descending	0.939059	1.96372e-06	0.000602241	injury1	Terf1, Prim2, Ppp6c, Nop10, Pcna, Rtel1, Dkc1, Pola1, Atrx, Ccna2, Ccna1, Gar1, Rfc1, Rfc5, Rfc2, Rfc3, Rpa3, Pot1a, Shq1, Lig1, Pold1, Blm, Pold3, Dna2, Prim1, Cdk2, Wrn, Acd, Chtf8, Terf2, Terf2ip, Ankrd28, Pold2, Nhp2, Ctc1, Wrap53, Rpa1, Ten1, Dscc1, Rfc4, Chtf18, Daxx, Ppp6r3, Pold4, Pola2, Fen1
maintenance of cell number (GO:BP)	immediate_descending	0.939027	1.96914e-06	0.000602543	injury1	Fzd7, Dis3l2, Panct2, Aspm, Cdc73, Prrx1, Vangl2, Prox1, Med27, Phf19, Rif1, Spi1, Elf5, Rtf1, Tcf15, Mmp24, Ncoa3, Bmp7, Med14, Nkap, Stag2, Zic3, Med12, Ogt, Smc1a, Rbbp7, Mecom, Actl6a, Sox2, Foxo1, Vps72, Bcl9, Wdr47, Mettl14, Eif4e, Klf4, Kdm4c, Tal1, Rbbp4, Hdac1, Arid1a, Prdm16, Hes5, Ski, Fgfr3, Ldb2, Med28, Rbpj, Kit, Rest, Mtf2, Miat, Suds3, Tbx3, Kdm2b, Bcl7a, Bcl7b, Srrt, Actl6b, Actb…
regulation of glial cell apoptotic process (GO:BP)	immediate_descending	0.93899	1.97556e-06	0.000603234	injury1	Traf2, Prkci, Cdk5, Akap12, Igf1, Gas6, Prkcd, Mapk8, Pmp22, Ccl2, Ccl12, Prkca, Prkch, Dll1, Trem2
side of membrane (GO:CC)	immediate_descending	0.938962	1.98059e-06	0.000604017	injury1	Ptp4a1, Dst, Zap70, Il1r1, Cxcr2, Slc4a3, Serpine2, Ackr3, Tnfrsf11a, Ptpn4, Lct, Cxcr4, Cd55, Fcmr, Rnpep, Ptprc, Cfh, Rgs2, Rgs8, Mr1, Astn1, Fasl, Fcgr2b, Fcgr4, Fcgr3, Fcer1g, Ly9, Cd48, Slamf1, Cd84, Slamf6, Slamf9, Capn2, Traf5, Cd34, Cr1l, Il2ra, Itga8, Traf2, Fcna, Eng, Traf1, Kcnj3, Pkp4, Cd302, Ly75, Lrp2, Itga6, Itga4, Itgav, Traf6, Cd44, Cd59b, Cd59a, Thbs1, B2m, Sppl2a, Tgm3, Gfra4, …
regulation of t cell activation (GO:BP)	immediate_descending	0.938896	1.99208e-06	0.000729472	injury2	Zap70, Il1rl2, Nck2, Hspd1, Igfbp2, Ihh, Cd55, Sox13, Ptprc, Rc3h1, Ildr2, Slamf1, Itpkb, Dusp10, Hlx, Cd46, Prkcq, Il2ra, Bmi1, Nrarp, Abl1, Rc3h2, Dpp4, Ambra1, Mdk, Mapk8ip1, Traf6, Cd44, Cd59b, Cd59a, Rasgrp1, B2m, Zc3h8, Il1a, Il1b, Sirpa, Prnp, Sox12, Itch, Ada, Sdc4, Cebpb, Adrm1, Nkap, Sash3, Efnb1, Il2rg, Il7, Pag1, Actl6a, Il2, Il12a, Cd1d1, Zbtb7b, Rorc, Tnfaip8l2, Ptpn22, Vcam1, Pde5a…
vasculogenesis (GO:BP)	immediate_descending	0.93887	1.99673e-06	0.000605416	injury1	Sox17, Ackr3, Cd34, Notch1, Egfl7, Eng, Aplnr, Ptprj, Wt1, Spred1, Rin2, Sox18, Cited1, Amot, Hey1, Tiparp, Rapgef2, Fbxw7, Wars2, Rap1a, Tek, Tie1, Epha2, Paxip1, Shh, Kdr, Tgfbr3, Glmn, Myo18b, Cav1, Smo, Wnt7a, Prok2, Brpf1, Foxm1, Tnni3, Ceacam1, Tgfb1, Rras, Tead2, Rasip1, Fzd4, Adm, Fgfr2, Cited2, Enpp1, Hey2, Sgpl1, Fgfr1, Junb, Foxf1, Nrp1, Zmiz1, Pbrm1, Fgf9, Yap1, Smarca4, Epor, Myo1e, …
negative regulation of extrinsic apoptotic signaling pathway (GO:BP)	immediate_descending	0.938869	1.99676e-06	0.000729775	injury2	Rb1cc1, Sgk3, Eya1, Cflar, Stradb, Tmbim1, Scg2, Bcl2, Fcmr, Pea15a, Acvr1, Itga6, Itgav, Il1b, Bcl2l1, Src, Eya2, Ddx3x, Ar, Il7, Siah2, Sfrp2, Lmna, Mcl1, Gclm, Tgfbr1, Eya3, Park7, Tnfrsf4, Hgf, Htt, Rnf34, Serpine1, Zc3hc1, Raf1, Tnfrsf22, Tnfrsf23, Cttn, Tnfaip3, Eya4, Fyn, Unc5b, Igf1, Agap2, Nrg1, Hmgb2, Sh3rf1, Hmox1, Prdx2, Cx3cl1, Nol3, Nrp1, Bmp4, Lgals3, Yap1, Icam1, Map2k5, Gclc, Phi…
negative regulation of cytokine production (GO:BP)	immediate_descending	0.938794	2.00998e-06	0.000607324	injury1	Il1r2, Fn1, Slc11a1, Atg9a, Inpp5d, Traf3ip1, Twist2, Inhbb, Ptprc, Prg4, Fcgr2b, Apoa2, Slamf1, Cd84, Parp1, Tgfb2, Cd34, Nmi, Cd59a, Lgr4, Thbs1, Mapkbp1, Mertk, Sirpa, Prnp, Lbp, Slc2a10, Otud5, Abcd1, Btk, Rnf128, Il12a, Tlr2, Syt11, Gba, Otud7b, Ptpn22, Sars, Lef1, Nfkb1, Bank1, Klf4, Tlr4, Zc3h12a, Laptm5, Gpatch3, Ephb2, Mul1, Epha2, Errfi1, Cptp, Tnfrsf4, Hgf, Tlr6, Gbp4, Cmklr1, Oas1c, O…
positive regulation of immune effector process (GO:BP)	immediate_descending	0.938759	2.01616e-06	0.000734135	injury2	Arid5a, Il1r1, Hspd1, Fzd5, Nppc, Cd55, Mapkapk2, Ptprc, Dennd1b, Mr1, Fcgr3, Fcer1g, Slamf1, Cd84, Slamf6, Hlx, Cd46, Traf2, Card9, Rapgef1, Stxbp1, Rif1, Dpp4, Ptprj, Spi1, Traf6, Rasgrp1, Trp53bp1, B2m, Il1b, Mavs, Lbp, Cd40, Cfp, Sash3, Tlr7, Il2, Dhx36, Il12a, Tlr2, Cd1d1, Fcgr1, Ptpn22, Rap1a, Adora3, Lyn, Ripk2, Map3k7, Ddx58, Ccl19, Exosc3, Shb, Nr4a3, Tlr4, Tek, Laptm5, Ptafr, Ephb2, Pla…
positive regulation of gene expression (GO:BP)	immediate_descending	0.938737	2.02017e-06	0.000734477	injury2	Sox17, Sulf1, Ly96, Rims1, Bag2, Arid5a, Pdcl3, Il1r1, Il1rl2, Pou3f3, Nck2, Stat4, Stat1, Hspd1, Casp8, Fastkd2, Creb1, Fzd5, Fn1, Slc11a1, Wnt6, Wnt10a, Rhbdd1, Pid1, Ncl, Rab3gap1, Cd55, Mapkapk2, Ikbke, Rab7b, Cntn2, Chil1, Kdm5b, Timm17a, Ptprc, Dennd1b, Ptgs2, Dhx9, Abl2, Prdx6, Uhmk1, Fcgr3, Apoa2, Fcer1g, Ly9, Slamf1, Cd84, Slamf6, Aim2, Ifi204, Mndal, Hnrnpu, Mark1, Tgfb2, Angel2, Atf3, …
regulation of mononuclear cell migration (GO:BP)	immediate_descending	0.938724	2.02241e-06	0.000609052	injury1	Slamf1, Mia3, Stk39, Itga4, Ptprj, Spi1, Mdk, Grem1, Thbs1, Plcb1, Defb25, Cd99l2, Msn, Mospd2, Il12a, Ecm1, Csf1, Lyn, Ccl27a, Ccl21a, Creb3, Akirin1, Nbl1, Padi2, Slit2, Cxcl10, Cmklr1, Trpv4, Slc8b1, Serpine1, Hmgb1, Wasl, Rarres2, Cxcl12, Wnk1, C3ar1, C5ar1, Tgfb1, Coro1a, Mapk3, Pycard, Adam8, Fadd, Med23, Gas6, Il27ra, Calr, Cx3cl1, Il34, Wnt5a, 2610528a11rik, Lgals3, Ripk3, Ptk2b, Lrch1, P…
response to bacterium (GO:BP)	immediate_descending	0.938713	2.02439e-06	0.000609052	injury1	Ly96, Arid5a, Stat1, Cflar, Fzd5, Cps1, Slc11a1, Vil1, Sp110, Ncl, Tnfrsf11a, Cd55, C4bp, Mapkapk2, Rab29, Tnnt2, Cfh, Cdc73, Ptgs2, Hmcn1, Ncf2, Mr1, Fcgr2b, Fcgr4, Fcer1g, Adamts4, Cd84, Slamf9, Ifi204, Mndal, Dusp10, Optn, Cubn, Vim, Mrc1, Card9, Abl1, Lcn2, Rab14, Dab2ip, Scn7a, Itgav, Spi1, Nr1h3, Traf6, Mapkbp1, B2m, Aa467197, Il1a, Il1b, Sirpa, Mavs, Bmp2, Macrod2, Rbck1, Defb25, Hck, Romo…
response to oxygen containing compound (GO:BP)	immediate_descending	0.938698	2.02703e-06	0.000734821	injury2	Oprk1, Ncoa2, Ly96, Gdap1, Arid5a, Col3a1, Col5a2, Stat4, Stat1, Cflar, Casp8, Eef1b2, Klf7, Creb1, Cps1, Igfbp5, Arpc2, Slc11a1, Ankzf1, Ptprn, Epha4, Irs1, Pid1, Sp100, Ncl, Sh3bp4, Scly, Capn10, Stk25, Tnfrsf11a, Bcl2, Inhbb, Insig2, Htr5b, Lypd1, Lct, Cd55, Pfkfb2, Mapkapk2, Nucks1, Ppp1r15b, Ren1, Atp2b4, Adipor1, Gpr37l1, Cfh, Cdc73, Glrx2, Brinp3, Ptgs2, Edem3, Ncf2, Rgs8, Glul, Cacna1e, A…
dna duplex unwinding (GO:BP)	immediate_descending	0.938673	2.03157e-06	0.000610222	injury1	Mcmdc2, Mcm3, Mcm6, Dhx9, Rad51, Mcm8, Gins1, Rtel1, Nbn, Mcm7, Pot1a, Ssbp1, Mcm2, Recql, Ercc2, Blm, Ascc3, Mcm9, Supv3l1, Gins4, Wrn, Upf1, Mcm5, Gins3, Gins2, Mre11a, Rad50, Rpa1, Top2a, Recql5, Ddx1, Mnat1, Recql4, Mcm4, Cdc45, Pot1b, Ddx11, Ercc3, Pura, Ighmbp2, Anxa1
reactive oxigen species pathway (HM)	linear_descending	0.938609	2.04296e-06	0.000610852	injury1	Stk25, Glrx2, Prdx6, Ndufs2, Cat, Prnp, Srxn1, G6pdx, Prdx4, Lamtor5, Gclm, Txn1, Prdx1, Mgst1, Ercc2, Egln2, Ftl1, Fes, Lsp1, Ipcef1, Gpx4, Sbno2, Txnrd1, Gsr, Prdx2, Junb, Nqo1, Msra, Cdkn2d, Gclc, Oxsr1, Gpx3, Atox1, Pfkp, Glrx, Ndufa6, Hmox2, Abcc1, Txnrd2, Sod1, Scaf4, Sod2, Mbp, Hhex, Pdlim1
embryo development ending in birth or egg hatching (GO:BP)	immediate_descending	0.938604	2.04391e-06	0.000610852	injury1	Sox17, Sulf1, Eya1, Rdh10, Rab23, Ptpn18, Hs6st1, Sema4c, Col3a1, Sf3b1, Satb2, Casp8, Bmpr2, Fzd5, Ttll4, Ihh, Resp18, Speg, Cul3, Eif4e2, Traf3ip1, Twist2, Gli2, Epb41l5, Etnk2, Klhl12, Abl2, Prrx1, Gorab, Atp1b1, Gpr161, Pbx1, Hsd17b7, Vangl2, Zbtb18, Psen2, Enah, Trp53bp2, Capn2, Tgfb2, Vash2, Nek2, Slc30a1, Plxna2, Cr1l, Ucma, Cubn, St8sia6, Bmi1, Etl4, Abi1, Nrarp, Notch1, Rxra, Tsc1, Endog…
regulation of iron ion transmembrane transport (GO:BP)	immediate_descending	0.938601	2.04442e-06	0.000610852	injury1	Lcn2, Iscu, Nos1
positive regulation of osteoclast differentiation (GO:BP)	immediate_descending	0.938575	2.04897e-06	0.000611207	injury1	Creb1, Traf6, Gnas, Car2, Notch2, Csf1, Slc9b2, Ppp3ca, Tmem64, Tyrobp, Il23a, Pou4f1, Ccr1, Ccl5, Ccl3, Itgb3, Ninj1, Asxl2, Fos, Gpr68, Dlk1, Klf10, Gsk3b, Trem2, Csf1r, Ppargc1b
mitotic cell cycle checkpoint signaling (GO:BP)	immediate_descending	0.938524	2.05819e-06	0.00061321	injury1	Nabp1, Bard1, Gigyf2, Tpr, Nuf2, Sde2, Dtl, Spc25, Atf2, Dgkz, Bub1b, Zfyve19, Bub1, Rbm38, Brcc3, Foxo4, Chmp4c, Muc1, Ints3, Cenpe, Nbn, Inip, Cdk5rap2, Rps6, Stil, Plk3, Cdc20, Cdca8, Clspn, Rpa2, Syf2, Rint1, Chfr, Chek2, Taok3, Rad9b, Kntc1, Mad1l1, Trrap, Casp2, Mad2l1, Xpc, Setmar, Fancd2, Mbd4, Brsk1, Blm, Anapc15, Stk33, Plk1, Lcmt1, Taok2, Bub3, D7ertd443e, Pidd1, Ccnd1, Cdk1, Zwint, Pl…
negative regulation of mast cell activation involved in immune response (GO:BP)	immediate_descending	0.938471	2.06779e-06	0.000744646	injury2	Cd84, Rabgef1, Ptpn6, Lilrb4a, Hmox1, Foxf1, Cd300a, Fer
positive regulation of response to biotic stimulus (GO:BP)	immediate_descending	0.938443	2.07275e-06	0.000615195	injury1	Ly96, Hspd1, Xrcc5, Ikbke, Dhx9, Mr1, Slamf6, Aim2, Ifi204, Mndal, Ifi203, Card9, Nmi, Dpp4, Spi1, Traf6, Rasgrp1, Mavs, Polr3f, Zcchc3, Lbp, Znfx1, Zbp1, Usp27x, Pqbp1, Nono, Il12a, Tlr2, Polr3c, Casp6, Gbp5, Akirin2, Unc13b, Tlr4, Sfpq, Trim62, Pum1, Pla2g5, Masp2, Emilin1, Ube2k, Ankrd17, Cxcl1, Oasl1, Slc15a4, Trim56, Hmgb1, Zc3hav1, Gimap5, Clec4n, Lag3, Usp29, Pvr, Rps19, Tyrobp, Lsm14a, Kl…
nonsense mediated decay nmd (REACT)	immediate_descending	0.938432	2.07477e-06	0.00074552	injury2	Rpl7, Rpl31, Rpl37a, Smg7, Gm2000, Upf2, Rpl12, Rpl35, Rps21, Rpl39, Upf3b, Rpl10, Gspt2, Rps4x, Rpl36a, Gm15013, Rpl22l1, Gm6525, Rps3a1, Smg5, Rps27, Rbm8a, Rpl34, Rps20, Gm11808, Ncbp1, Rps6, Magoh, Rps8, Pnrc2, Rpl11, Rpl22, Rpl9, Rpl5, Rplp0, Rpl6, Rpl32, Magohb, Rps9, Rpl28, Smg9, Rps19, Rps16, Rps11, Rpl13a, Rpl18, Rps17, Rps3, Rpl27a, Rps13, Rps15a, Smg1, Rplp2, Rps15, Rps26, Upf3a, Upf1,…
apoptotic process involved in blood vessel morphogenesis (GO:BP)	immediate_descending	0.938431	2.07495e-06	0.000615195	injury1	Spi1, Lef1, Bax, Wnt7b, Bak1, Lrp5
positive regulation of lipoprotein particle clearance (GO:BP)	immediate_descending	0.938425	2.07613e-06	0.000615195	injury1	Ldlrap1, Anxa2, Gpld1, Gpihbp1, Trem2, Lipg
mitotic metaphase and anaphase (REACT)	immediate_descending	0.938398	2.08104e-06	0.000746083	injury2	Sumo1, Tuba4a, Psmd1, Clasp1, Cenpl, Nuf2, Ahctf1, Lbr, Cenpf, Nsl1, Ppp2r5a, Tubb4b, Anapc2, Nup188, Psmd5, Psmb7, Psmd14, Spc25, Dync1i2, Nup35, Nup160, Psmc3, Ckap5, Kif18a, Bub1b, Bub1, Anapc1, Psmf1, Mapre1, Chmp4b, Rbm39, Dsn1, Ube2c, Psma7, Stag2, Emd, Hdac8, Cenpi, Psmd10, Smc1a, Chmp4c, Pmf1, Lmna, Rps27, Psmb4, Psmd4, Psma5, Cenpe, Gm11808, Cdc26, Itgb3bp, Ndc1, Cc2d1b, Kif2c, Cdc20, Cd…
cytokine mediated signaling pathway (GO:BP)	immediate_descending	0.93839	2.08242e-06	0.000746083	injury2	St18, Il1r2, Il1r1, Stat4, Stat1, Cxcr2, Ptprn, Ackr3, Gpr35, Tnfrsf11a, Cxcr4, Ikbke, Adipor1, Ptprc, Fcer1g, Ackr1, Aim2, Grem2, Traf5, Ccdc3, Il15ra, Traf2, Notch1, Traf1, Nmi, Stk39, Zc3h15, C1qtnf4, Spi1, Traf6, Trim44, Il1a, Il1b, Mavs, Plcb1, Mkks, Fkbp1a, Commd7, Cpne1, Samhd1, Src, Spata2, Zbp1, Birc7, Usp27x, Il13ra1, Irak1, Eda2r, Eda, Il2rg, Il7, Ythdf3, Adar, Il6ra, Ecm1, Pias3, Hipk…
positive regulation of myeloid cell differentiation (GO:BP)	immediate_descending	0.938352	2.08941e-06	0.000747497	injury2	Smap1, Stat1, Casp8, Creb1, Inpp5d, Rab7b, Acvr2a, Traf6, Jag1, Fam210b, Gnas, Car2, Hax1, Notch2, Cd101, Csf1, Lef1, Slc9b2, Ppp3ca, Tmem64, Jun, Tal1, Mpl, Pithd1, Kdm1a, Ctnnbip1, Isg15, Tesc, Hmgb1, Mturn, Gata2, Cd4, Tgfb1, Tyrobp, Prmt1, Fes, Calca, Itgam, Fadd, Foxo3, Kitl, Il23a, Hmgb2, Il34, Abcb10, Rb1, Pou4f1, Ets1, Ccr1, Pla2g3, Lif, Ikzf1, Ccl5, Ccl3, Kat7, Med1, Stat5b, Stat5a, Stat…
cellular amide metabolic process (GO:BP)	immediate_descending	0.938301	2.09868e-06	0.000619263	injury1	Mrpl15, Rpl7, Gdap1, Gsta3, Mrpl30, Eif5b, Rpl31, Cnot11, Mrps9, Nck2, Ormdl1, Mars2, Bzw1, Eef1b2, Fastkd2, Idh1, Cps1, Rpl37a, Igfbp5, Epha4, Farsb, Acsl3, Mrpl44, Ncl, Eif4e2, Gigyf2, Neu2, Per2, Neu4, St8sia4, Pam, Lct, Dars, Eif2d, Pm20d1, Ppp1r15b, Ren1, Btg2, B3galt2, Rgs2, Tpr, Dhx9, Npl, Gm2000, Mrps14, Rc3h1, Dars2, Mettl18, Mpc2, Uhmk1, B4galt3, Nit1, Ncstn, Fh1, Hnrnpu, Psen2, Srp9, D…
actin filament organization (GO:BP)	immediate_descending	0.938272	2.10406e-06	0.00075055	injury2	Arfgef1, Nck2, Tmeff2, Myo1b, Abi2, Arpc2, Catip, Vil1, Cul3, Espnl, Bcl2, Clasp1, Actr3, Lmod1, Tnnt2, Hmcn1, Arpc5, Abl2, Myoc, Rgs4, F11r, Fmn2, Enah, Prox1, Fam171a1, Prkcq, Nebl, Msrb2, Abi1, Tsc1, Sptan1, Abl1, Aif1l, Gsn, Arpc5l, Rnd3, Neb, Ermn, Xirp2, Wipf1, Ttn, Nckap1, Ttc17, Fmn1, Sirpa, Mkks, Dstn, Id1, Src, Sdc4, Elmo2, Cass4, Shroom4, Was, Tenm1, Flna, Pls3, Gdpd2, Diaph2, Tmsb15l,…
glial cell development (GO:BP)	linear_descending	0.938246	2.10876e-06	0.000751134	injury2	Cntn2, Myoc, Ncstn, Kcnj10, Vim, Abca2, Lamc3, Ckap5, Mdk, Mal, Il1b, Nkx2-2, B4galt5, Dmd, Med12, Plp1, Tlr2, S100a8, S100a9, Phgdh, Tspan2, Pou3f2, Tlr4, Eif2b3, Pou3f1, C1qa, Hes5, Ski, Mxra8, Adam22, Cdk5, Shh, Eif2b4, Fgfr3, Prdm8, Eif2b1, Nsun5, Wasf3, Smo, Cntnap2, Hdac11, Kras, C5ar1, Ercc2, Tgfb1, Prx, Akt2, Sirt2, Mag, Lgi4, Ntrk3, Tenm4, Ilk, Itgam, Nkx6-2, Adgrg6, Ifngr1, Enpp1, Adora…
defense response to gram negative bacterium (GO:BP)	immediate_descending	0.938221	2.11331e-06	0.000751664	injury2	Slc11a1, Mr1, Optn, B2m, Romo1, Lbp, Tlr4, Cxcl5, Serpine1, Tac1, Rarres2, Npy, Aqp1, Cd4, Ssc5d, Rps19, Adm, Pycard, Vip, Lyz2, Il23a, Defb1, Defb9, Defb11, Hmgb2, Rnase6, Casp1, Tusc2, Irgm1, Igtp, Naip5, Prkd1, Chga, Drosha, Rpl30, Adgrb1, Gsdmd, App, Tfeb, Trem2, Tslp, Iigp1, Peli3, Mpeg1
positive regulation of lipopolysaccharide mediated signaling pathway (GO:BP)	immediate_descending	0.938215	2.11441e-06	0.000621661	injury1	Ly96, Traf6, Sash1, Mif, Prkca, Ly86, Bmp6, Cd180
external side of plasma membrane (GO:CC)	immediate_descending	0.93817	2.12281e-06	0.000753565	injury2	Il1r1, Cxcr2, Slc4a3, Serpine2, Ackr3, Tnfrsf11a, Lct, Cxcr4, Cd55, Fcmr, Rnpep, Ptprc, Cfh, Mr1, Astn1, Fasl, Fcgr2b, Fcgr4, Fcgr3, Fcer1g, Ly9, Cd48, Slamf1, Cd84, Slamf6, Slamf9, Capn2, Cd34, Cr1l, Il2ra, Itga8, Fcna, Eng, Kcnj3, Cd302, Ly75, Lrp2, Itga6, Itga4, Itgav, Cd44, Cd59b, Cd59a, Thbs1, B2m, Gfra4, Thbd, Ada, Cd40, Chrna4, Atp6ap2, Il13ra1, Enox2, Gpc4, L1cam, Il2rg, Amot, Htr2c, Nlgn…
selenium metabolism selenoproteins (WP)	immediate_descending	0.938152	2.12608e-06	0.000622736	injury1	Scly, Pou2f1, Sephs1, Sp3, Nfe2l2, Selenbp1, Sars, Nfkb1, Cth, Jun, Trnau1ap, Sepsecs, Eefsec, Txnrd3, Sars2, Sephs2, Pstk, Gpx4, Txnrd1, Gpx1, Gpx3, Secisbp2, Gpx2, Fos, Dio2, Dio3, Rpl30, Sp1, Txnrd2, Msrb1, Crem, Rela
immunoglobulin receptor activity (GO:MF)	immediate_descending	0.938148	2.12677e-06	0.000622736	injury1	Fcgr2b, Fcgr4, Fcgr3, Fcer1g, Fcgr1
regulation of t cell receptor signaling pathway (GO:BP)	immediate_descending	0.938141	2.12821e-06	0.000622736	injury1	Rab29, Rc3h1, Phpt1, Ptprj, Dgkz, Prnp, Sla2, Ada, Usp9x, Ikbkg, Ptpn22, Bcl10, Lck, Laptm5, Usp46, Usp12, Ptpn6, Prkd2, Kcnn4, Rps3, Cd81, Lilrb4a, Pawr, Cyld, Lgals3, Elf1, Thy1, Dusp3, Cd300a, Dusp22, Cblb, Ezr, Malt1, Ptpn2, Rela
detoxification of reactive oxygen species (REACT)	immediate_descending	0.938125	2.13117e-06	0.000754735	injury2	Ncf2, Prdx6, Cat, Cybb, Nudt2, Txn1, Gpx7, Prdx1, Sod3, Ncf1, Cycs, Txnrd1, Gsr, Prdx2, Cyba, Gpx1, Gpx3, P4hb, Gpx8, Gpx2, Txn2, Ncf4, Txnrd2, Sod1, Sod2, Gstp1, Ccs, Prdx5, Gm10053, Prdx3
toll like receptor 2 signaling pathway (GO:BP)	immediate_descending	0.938018	2.15097e-06	0.000626059	injury1	Irak1, Tlr2, Lyn, Ripk2, Tnip2, Tlr1, Tlr6, Hmgb1, Mfhas1, Nod2, Cyba, Tirap, Trem2, Pja2
positive regulation of hydrolase activity (GO:BP)	immediate_descending	0.938003	2.15375e-06	0.000757989	injury2	St18, Tbc1d8, Map4k4, Slc39a10, Stat1, Hspd1, Cflar, Casp8, Als2, Epha4, Dock10, Col4a3, Ngef, Agap1, Bok, Rab3gap1, Srgap2, Avpr1b, Ppp1r15b, Ptprc, Dennd1b, Rgl1, Rgs8, Rgs16, Abl2, Ralgps2, Rabgap1l, Fasl, Rgs4, F11r, Ncstn, Aim2, Ifi204, Rgs7, Usp6nl, Rsu1, Grin1, Card9, Ralgds, Tsc1, Rapgef1, Slc27a4, Tbc1d13, Garnl3, Ralgps1, Gsn, Rabgap1, Dennd1a, Acvr1c, Pkp4, Tank, Itga6, Rapgef4, Chn1, …
negative regulation of hemopoiesis (GO:BP)	immediate_descending	0.938	2.15428e-06	0.000626059	injury1	Ihh, Inpp5d, Rc3h1, Hlx, Nrarp, Rc3h2, Tnfaip6, Mdk, Cd44, Fbn1, Zc3h8, Mafb, Zbtb46, Hmgb3, Il2, Fbxw7, Zbtb7b, Pias3, Lyn, Zc3h12a, C1qc, Prdm16, Cdk6, Fgl2, Lrrc17, Shh, Dtx1, Hspb1, Flt3, Hmgb1, Tmem176b, Tmem176a, Loxl3, Gata2, Lag3, Clec2d, Pglyrp1, Ceacam1, Nfkbid, Cebpa, Calca, Il4ra, Lilrb4a, Fstl3, Fbxo7, Cul4a, Sfrp1, Jak3, Inpp4b, Prdx2, Cbfb, Zfpm1, Bmp4, Il17d, Ubash3b, Tcta, Ctnnb1…
ribosomal large subunit assembly (GO:BP)	immediate_descending	0.937985	2.1571e-06	0.000626059	injury1	Rrs1, Fastkd2, Rpl10, Mdn1, Rpl11, Mrto4, Mrpl20, Rpl5, Rplp0, Rpl6, Nop2, Rpf2, Ddx28, Ppan, Dhx30, Rpl23a, Nle1, Rpl38, Brix1, Bop1, Rpl24, Traf7
caspase mediated cleavage of cytoskeletal proteins (REACT)	immediate_descending	0.93797	2.15997e-06	0.000626059	injury1	Casp8, Vim, Sptan1, Sh3glb2, Gsn, Casp6, Add1, Gas2, Casp3, Mapt, Plec, Casp7
mammary gland epithelial cell proliferation (GO:BP)	immediate_descending	0.937923	2.16886e-06	0.00062728	injury1	Kdm5b, Cebpb, Iqgap3, Pygo2, Epha2, Areg, Brca2, Phb2, Bax, Deaf1, Ccnd1, Esr1, Agap2, Stat6, Zfp703, Wnt5a, Gpx1, Rtn4, Med1, Etv4, Rreb1, Id2, Mapk1, Robo1, Chuk, Btrc
g1 to s cell cycle control (WP)	immediate_descending	0.937919	2.16963e-06	0.00062728	injury1	Mcm3, Prim2, Orc2, Mcm6, Orc4, Pcna, E2f1, Rbl1, E2f5, Ccna1, Ccne2, Orc3, Cdkn2b, Cdkn2c, Rpa2, E2f2, Cdk6, Orc5, Ccng2, Pole, Mcm7, Rpa3, Gadd45a, Mcm2, Ccnd2, Cdkn1b, Ccne1, Wee1, Cdkn1c, Ccnd1, Cdk1, Mdm2, Prim1, Cdk2, Tfdp1, Mcm5, Orc6, E2f4, Rb1, Cdkn2d, Atm, Tfdp2, Cdc25a, Trp53, Rpa1, E2f3, Ccnh, Cdk7, E2f6, Pole2, Mnat1, Myc, Mcm4, Cdc45, Pkmyt1, Cdkn1a, Ccnd3, Pola2
intrinsic apoptotic signaling pathway in response to dna damage by p53 class mediator (GO:BP)	immediate_descending	0.937899	2.1733e-06	0.000627331	injury1	Steap3, Phlda3, Ifi204, Cd44, Muc1, Hipk1, Topors, Kdm1a, Trp73, Chek2, Triap1, Brca2, Hipk2, Bbc3, Bcl3, Bcl2l12, Aen, Nupr1, Pycard, Ddit4, Sirt1, Mif, Dyrk2, Usp28, Pml, Rps27l, Shisa5, Rpl26, Trp53, Atad5, Hnrnpk, Snw1, Ppp2r5c, Ep300, Zfp385a, Cdip1, Trp63, Cdkn1a, Bag6, Msh2, Cd74, Pmaip1, Tmem109
t cell activation (GO:BP)	immediate_descending	0.937883	2.17623e-06	0.000761898	injury2	Zap70, Il1rl2, Nck2, Hspd1, Fzd7, Fzd5, Igfbp2, Slc11a1, Ihh, Nhej1, Bcl2, Cxcr4, Cd55, Rab29, Sox13, Ptprc, Mr1, Abl2, Rc3h1, Ildr2, Fcer1g, Ly9, Cd48, Slamf1, Cd84, Slamf6, Ncstn, Slamf9, Psen2, Itpkb, Dusp10, Hlx, Cd46, Prkcq, Il2ra, Bmi1, Apbb1ip, Nrarp, Fut7, Tsc1, Abl1, Gsn, Rc3h2, Cacnb4, Dpp4, Sp3, Atf2, Itgav, Spi1, Ambra1, Mdk, Mapk8ip1, Traf6, Cd44, Cd59b, Cd59a, Rasgrp1, Eif2ak4, Dll4…
cytoplasmic translation (GO:BP)	immediate_descending	0.937853	2.18191e-06	0.000628708	injury1	Rpl7, Rpl31, Rpl37a, Eif2d, Dhx9, Hnrnpu, Dph7, Rpl7a, Rpl12, Zc3h15, Ckap5, Eif3m, Dph6, Mcts2, Eif2s2, Rps21, Ftsj1, Rpl39, Mcts1, Fmr1, Eif2s3x, Rps4x, Rpl36a, Rpl22l1, Dhx36, Rps3a1, Csde1, Dph5, Rpl34, Rps20, Ncbp1, Rps6, Eif2b3, Rps8, Dph2, Ybx1, Eif3i, Ythdf2, Rpl11, Rpl22, Slbp, Cpeb2, Rpl9, Hnrnpd, Rpl5, Rplp0, Rpl6, Denr, Eif4h, Rpl21, Cnbp, Rpl32, Rps9, Rpl28, Rps5, Rps19, Rps16, Rps11…
regulation of calcium ion transport (GO:BP)	abrupt_descending	0.937818	2.18868e-06	0.000630289	injury1	Sumo1, Gpr35, Bcl2, Dbi, Cxcr4, Ptgs2, Atp1b1, Rgs4, Nos1ap, Cd84, Casq1, Atp1a2, Psen2, Tgfb2, Slc30a1, Cacnb2, Cacna1b, Grin1, Abl1, Cacnb4, Sestd1, Aplnr, Pacsin3, Capn3, Spg11, Prnp, Fkbp1a, Rem1, Plcg1, Jph2, Ntsr1, Oprl1, Cacna1f, Cask, Rgn, Fmr1, G6pdx, Dmd, Plp1, Wnk3, Crh, Trpc3, Trpc4, P2ry12, S100a1, Casq2, Ngf, Ptpn22, Gstm7, 1810037i17rik, Camk2d, Ank2, Egf, Ppp3ca, Lpar3, Ptger3, Ly…
regulation of phagocytosis (GO:BP)	immediate_descending	0.937795	2.1929e-06	0.000764272	injury2	Slc11a1, Ptprc, Fcgr2b, Fcgr3, Apoa2, Fcer1g, Camk1d, Il15ra, Rapgef1, Itgav, Ptprj, Mertk, Il1b, Sirpa, Hck, Tgm2, Lbp, Cfp, Il2rg, Ptx3, Tlr2, Syt11, Fcgr1, Rap1a, Rap1gap, Pla2g5, Masp2, Cd36, Lyar, Scarb1, Hmgb1, Dysf, Gata2, Atg7, Pparg, Prkcg, Tgfb1, Siglece, Mfge8, Mex3b, Tub, Pycard, Snx3, Atg5, Bcr, Prtn3, Cnn2, Abca7, Appl2, Lrp1, Gas6, Il15, Calr, Nod2, Plcg2, Cyba, Appl1, Dnm2, Hspa8,…
immune effector process (GO:BP)	immediate_descending	0.937774	2.19686e-06	0.000764272	injury2	Arid5a, Il1r1, Hspd1, Fzd5, Pikfyve, Slc11a1, Atg9a, Dock10, Nppc, Inpp5d, Twist2, Cd55, C4bp, Mapkapk2, Ptprc, Dennd1b, Cfh, Mr1, Rc3h1, Fcgr2b, Fcgr3, Apoa2, Fcer1g, Ly9, Slamf1, Cd84, Slamf6, Slamf9, Exo1, Psen2, Susd4, Dusp10, Hlx, Tgfb2, Cd46, Cr1l, Apbb1ip, Fut7, Ptgds, C8g, Traf2, Fcna, Card9, Dbh, Tsc1, Rapgef1, Abl1, Stxbp1, Hc, Rc3h2, Nmi, Rif1, Dpp4, Serping1, Ptprj, Spi1, Mdk, Traf6, …
regulation of extrinsic apoptotic signaling pathway via death domain receptors (GO:BP)	immediate_descending	0.937774	2.19703e-06	0.000764272	injury2	Cflar, Tmbim1, Sp100, Pea15a, Psen2, Atf3, Madd, Thbs1, Mal, Bcl2l1, Stk4, Ddx3x, Skil, Sfrp2, Bmpr1b, Faf1, Park7, Hgf, Rnf34, Serpine1, Raf1, Stx4a, Tnfrsf22, Tnfrsf23, Tnfaip3, Timp3, Sfrp1, Hmgb2, Hmox1, Nol3, Lgals3, Icam1, Fem1b, Faim, Gpx1, Rffl, Brca1, Tmc8, Stk3, Trps1, Faim2, Gsk3b, Pmaip1, Pten
regulation of b cell apoptotic process (GO:BP)	immediate_descending	0.937723	2.2066e-06	0.000633302	injury1	Slc39a10, Bcl2, Cd44, Ada, Il2, Bcl10, Lyn, Noc2l, Foxp1, Bax, Cd24a, Mif, Irs2, Bcl2a1a, Fnip1, Aurkb, Ormdl3, Myc, Cd74, Pten
type ii hypersensitivity (GO:BP)	immediate_descending	0.937716	2.20803e-06	0.000766262	injury2	Fcgr3, Fcer1g, Fcgr1, C3
cell activation (GO:BP)	immediate_descending	0.937703	2.21055e-06	0.000766262	injury2	Zap70, Il1rl2, Nck2, Slc39a10, Hspd1, Fzd7, Fzd5, Pikfyve, Fn1, Igfbp2, Cxcr2, Slc11a1, Ihh, Nhej1, Serpine2, Dock10, Nppc, Inpp5d, Bcl2, Cxcr4, Cd55, Rassf5, Rab29, Sox13, Ptprc, Cfh, Pla2g4a, Mr1, Abl2, Rc3h1, Ildr2, Pbx1, Ddr2, Fcgr2b, Fcgr4, Fcgr3, Fcer1g, F11r, Ly9, Cd48, Slamf1, Cd84, Slamf6, Ncstn, Slamf9, Exo1, Psen2, Itpkb, Dusp10, Hlx, Batf3, Cd46, Dclre1c, Prkcq, Il2ra, Il15ra, Bmi1, A…
fatty acid metabolism (HM)	linear_descending	0.937677	2.21533e-06	0.000634243	injury1	Hibch, Idh1, Acadl, D2hgdh, Glul, Prdx6, Fmo1, Aldh9a1, Hsd17b7, Sdhc, Fh1, Ephx1, G0s2, Gad2, Crat, Gpd2, Ube2l6, Blvra, Idh3b, Acss1, Trp53inp2, Acot8, Maoa, Nsdhl, Idh3g, Acsl4, Hsd17b10, Pdha1, Hccs, Car2, Etfdh, Tdo2, S100a10, Hmgcs2, Ostc, Hadh, Metap1, Rap1gds1, Bmpr1b, Acadm, Cryz, Decr1, Nbn, Grhpr, Hsdl2, Alad, Dhcr24, Cpt2, Urod, Hmgcl, Cd36, Hadhb, Ywhah, Ugdh, Hsd17b11, Acads, Erp29,…
runx1 regulates transcription of genes involved in differentiation of hscs (REACT)	immediate_descending	0.937656	2.21954e-06	0.000634345	injury1	Psmd1, Abl1, Psmd5, Psmb7, Psmd14, Psmc3, Lmo2, Psmf1, Itch, Psma7, Psmd10, Psmb4, Psmd4, Psma5, Gm11808, Tal1, Psmb2, Trp73, Psmc2, Psmd9, Ubc, Gata2, Psmc4, Psmd8, Lmo1, Psma1, Psmd13, Tcf3, Uba52, Cbfb, Psmb10, Psmd7, Psmd6, Psmc6, Psmb5, Psmb11, Psme1, Psme2, Yap1, Kmt2a, Psma4, Tcf12, Rps27a, Psme4, Psme2b, Ubb, Psmb6, Psmd11, Psmb3, Psmd3, Psme3, Psmc5, Psmd12, Psma2, Ccnh, Cdk7, Psma6, Psm…
mtorc1 signaling (HM)	linear_descending	0.937627	2.22491e-06	0.000634764	injury1	Tcea1, Cops5, Hspd1, Hspe1, Idh1, Igfbp5, Tuba4a, Acsl3, Actr3, Cxcr4, Btg2, Uchl5, Cacybp, Eprs, Hspa5, Arpc5l, Psmd14, Pdk1, Sord, Bub1, Trib3, Eif2s2, Aurka, Ebp, Cfp, Hprt, G6pdx, Pgk1, Gla, Slc7a11, Ufm1, Serp1, Gmps, Rit1, Mllt11, Phgdh, Elovl6, Ube2d3, Dapp1, Cth, Ak4, Dhcr24, Pik3r3, Prdx1, Slc2a1, Nfyc, Cyp51, Fgl2, Psmc2, Abcf2, Insig1, Qdpr, Pgm1, Mthfd2l, Uso1, Pitpnb, Ung, Atp2a2, Ps…
neutrophil degranulation (GO:BP)	immediate_descending	0.937621	2.2261e-06	0.000767899	injury2	Pikfyve, Spi1, Ptafr, Anxa3, Itgam, Stx11, Bcr, Itgb2, Abr, Syk, Myo1f, Pram1
biological process involved in interspecies interaction between organisms (GO:BP)	immediate_descending	0.937621	2.22623e-06	0.000767899	injury2	Oprk1, Ly96, Sdhaf4, Arid5a, Zap70, Il1rl2, Stat1, Hspd1, Cflar, Casp8, Fzd5, Pikfyve, Cps1, Fn1, Xrcc5, Slc11a1, Vil1, Atg9a, Sp110, Sp100, Ncl, Atg16l1, Traf3ip1, Tnfrsf11a, Bcl2, Vps4b, Gli2, Actr3, Cd55, C4bp, Mapkapk2, Ikbke, Avpr1b, Rab7b, Rab29, Nucks1, Tnnt2, Ptprc, Cfh, Cdc73, Ptgs2, Hmcn1, Ivns1abp, Ncf2, Dhx9, Rnasel, Mr1, Xpr1, Vamp4, Fcgr2b, Fcgr4, Fcer1g, Adamts4, Alyref2, Ly9, Slam…
positive regulation of catalytic activity (GO:BP)	immediate_descending	0.937607	2.22887e-06	0.000635157	injury1	St18, Sdhaf4, Prim2, Tbc1d8, Map4k4, Slc39a10, Stat1, Hspd1, Cflar, Casp8, Stradb, Als2, Abi2, Fzd5, Erbb4, Xrcc5, Slc11a1, Cdk5r2, Epha4, Dock10, Irs1, Col4a3, Cab39, Ngef, Agap1, Cops8, Bok, Tnfrsf11a, Bcl2, Ralb, Dbi, Rab3gap1, Pfkfb2, Srgap2, Avpr1b, Dstyk, Ppp1r15b, Atp2b4, Chil1, Adora1, Kif14, Ptprc, Nek7, Dennd1b, Rgl1, Dhx9, Rgs8, Rgs16, Abl2, Ralgps2, Rabgap1l, Fasl, Rgs4, Ddr2, Dusp12,…
filopodium membrane (GO:CC)	immediate_descending	0.937553	2.23916e-06	0.000636611	injury1	Itgav, Dmd, Msn, Pdpn, Fzd9, Antxr1, Ttyh1, Utrn, Palm, Itga3, Itgb3, Ninj1, Arf6, Syne2, Akap5, Gap43, Tbc1d10c
signaling receptor binding (GO:MF)	immediate_descending	0.937545	2.24074e-06	0.000769323	injury2	Oprk1, Ncoa2, Ly96, Lmbrd1, Dst, Sema4c, Zap70, Pdcl3, Il1r1, Tgfbrap1, Nck2, Col3a1, Stat1, Mfsd6, Plcl1, Cflar, Casp8, Trak2, Mpp4, Fzd7, Lancl1, Erbb4, Fn1, Pecr, Arpc2, Tmbim1, Wnt6, Wnt10a, Ihh, Inha, Epha4, Scg2, Serpine2, Cul3, Irs1, Col4a3, Dner, Ncl, Nppc, Ngef, Sag, Traf3ip1, Sned1, Bok, Inhbb, Ptpn4, Dbi, Htr5b, Lypd1, Ren1, Adora1, Ptprc, Lamc2, Mr1, Angptl1, Tnr, Fasl, Dnm3, Myoc, Po…
endopeptidase activity (GO:MF)	immediate_descending	0.937534	2.24289e-06	0.000769323	injury2	Cops5, Tpp2, Cflar, Casp8, Adam23, Cps1, Usp37, Rhbdd1, Ecel1, Prss56, Usp40, Capn10, Atg4b, Cntnap5a, Ren1, Pappa2, Adamts4, Ncstn, Psen2, Capn2, Cd46, Yme1l1, Pmpca, Adamts13, Adamtsl2, Usp20, Psmb7, Psmd14, Dpp4, Fap, Pamr1, Jmjd7, Capn3, Sppl2a, Adam33, Tasp1, Pcsk2, H13, Mmp24, Cpne1, Mmp9, Ctsz, Usp27x, Usp9x, Usp11, Capn6, Phex, Mbtps2, Ace2, Usp13, Mme, Ctso, Cd5l, Adam15, Psmb4, Ctsk, Ct…
positive regulation of chemotaxis (GO:BP)	immediate_descending	0.937463	2.25664e-06	0.000639016	injury1	Bmpr2, Fn1, Cxcr2, Scg2, Prss56, Cxcr4, Slamf1, Camk1d, Stk39, Ptprj, Spi1, Mdk, Thbs1, Il1b, Defb25, Lbp, Edn3, Fgf16, Mospd2, Fgf2, P2ry12, Il12a, Csf1, S1pr1, Ccl27a, Ccl19, Ccl21a, Creb3, Lpar1, Artn, Akirin1, Shh, Slit2, Kdr, Cxcl10, Cmklr1, Trpv4, P2rx4, Hspb1, Serpine1, Rac1, Hmgb1, Met, Wasl, Ptn, Rarres2, Dysf, Cxcl12, Wnk1, C3ar1, Ntf3, Zfp580, C5ar1, Prkd2, Megf8, Tgfb1, Akt2, Ntrk3, I…
negative regulation of toll like receptor 2 signaling pathway (GO:BP)	immediate_descending	0.937425	2.26401e-06	0.00063997	injury1	Lyn, Tlr6, Mfhas1, Nod2, Trem2
maintenance of location (GO:BP)	immediate_descending	0.937419	2.26519e-06	0.000774804	injury2	Bard1, Sp100, Dbi, Insig2, Ikbke, Ptprc, Aspm, Soat1, Fasl, Casq1, Hnrnpu, Tgfb2, Taf3, Arhgap21, Abl1, Ciz1, Lcn2, Hspa5, Gsn, Acvr1c, Itgav, Aplnr, Nr1h3, Cry2, Ryr3, Capn3, Slc30a4, Fbn1, Il1b, Cds2, Fkbp1a, Rbck1, Plcg1, Jph2, Fitm2, Ywhab, Ntsr1, Ccdc22, Flna, Dmd, Tmsb15l, Tmsb15b2, Tmsb15b1, Psmd10, Htr2c, Tmsb4x, Pex5l, 4932438a13rik, Fgf2, Gba, Casq2, Ngf, Gstm7, Gpsm2, Slc30a7, Camk2d, …
locomotion (GO:BP)	immediate_descending	0.937372	2.27438e-06	0.000641426	injury1	Oprk1, Sulf1, Ptp4a1, Sema4c, Map4k4, Il1r1, Col3a1, Tmeff2, Bmpr2, Nrp2, Klf7, Creb1, Pikfyve, Erbb4, Fn1, Igfbp5, Cxcr2, Arpc2, Vil1, Cdk5r2, Epha4, Scg2, Dock10, Irs1, Sp100, Prss56, Ackr3, Twist2, Hdac4, Gpr35, Bcl2, Clasp1, Gli2, Epb41l5, Actr3, Mgat5, Cxcr4, Srgap2, Cntn2, Nfasc, Atp2b4, Adora1, Adipor1, Lgr6, Kif14, Ptprc, Ptgs2, Lamc2, Glul, Tnr, Myoc, Lmx1a, Ddr2, Fcgr3, Fcer1g, Slamf1, …
regulation of chemotaxis (GO:BP)	immediate_descending	0.937357	2.2773e-06	0.000775737	injury2	Sema4c, Bmpr2, Fn1, Cxcr2, Scg2, Prss56, Cxcr4, Slamf1, Camk1d, Notch1, Hc, Tnfaip6, Tbr1, Dpp4, Stk39, Ptprj, Spi1, Mdk, Grem1, Thbs1, Sema6d, Il1b, Defb25, Lbp, Edn3, Ythdf1, Plxna3, Mpp1, Fgf16, Mospd2, Fgf2, P2ry12, Il12a, Sema4a, Sema6c, Csf1, S1pr1, Lyn, Ccl27a, Ccl19, Ccl21a, Creb3, Lpar1, Artn, Akirin1, Nbl1, Padi2, Agrn, Sema3d, Sema3a, Sema3e, Sema3c, Shh, Bst1, Slit2, Pdgfra, Kdr, Cxcl…
negative regulation of b cell activation (GO:BP)	immediate_descending	0.937335	2.28163e-06	0.000775737	injury2	Inpp5d, Rc3h1, Fcgr2b, Hmgb3, Btk, Bank1, Lyn, Laptm5, Flt3, Tyrobp, Tnfaip3, Cd24a, Lilrb4a, Pawr, Sfrp1, Casp3, Pkn1, Atm, Parp3, Tnfrsf13b, Cd300a, Foxj1, Id2, Bcl6, Btla, Samsn1, Tsc2, Tnfrsf21, Thoc1, Ndfip1, Tbc1d10c, Pten, Fas
metabolism of rna (REACT)	immediate_descending	0.937303	2.28781e-06	0.000775737	injury2	Rpl7, Imp4, Rpl31, Cnot11, Wdr75, Sf3b1, Ppil3, Nop58, Wdr12, Rpl37a, Utp14b, Psmd1, Ncl, Mapkapk2, Snrpe, Zc3h11a, Tpr, Smg7, Dhx9, Gm2000, Hnrnpu, Rpp38, Upf2, Rbm17, Gle1, Set, Nup188, Exosc2, Nup214, Rpl12, Psmd5, Psmb7, Rpl35, Prpf40a, Psmd14, Hnrnpa3, Cwc22, Nup35, Clp1, Tnks1bp1, Nup160, Psmc3, Cstf3, Aqr, Snrnp200, Snrpb, Nop56, Crnkl1, Xrn2, Nxt1, Psmf1, Ctnnbl1, Ywhab, Cstf1, Rae1, Psma…
acyl coa binding (GO:MF)	linear_descending	0.937284	2.29162e-06	0.000775737	injury2	Acadl, Dbi, Acbd6, Soat1, Acbd3, Acbd7, Acbd5, Acad9, Acadm, Acot11, Scp2, Hmgcl, Acot7, Hadha, Acads, Gcdh, Pank3, Acadvl, Pitpna, Dbil5, Acbd4, Eci3, Eci2, Pnpla3, Pank1
t cell migration (GO:BP)	immediate_descending	0.937232	2.30178e-06	0.000644934	injury1	F11r, Fut7, Stk39, Itga4, Cd99l2, Msn, Ecm1, S1pr1, Ccl27a, Ccl21a, Cxcl10, Cxcl12, Wnk1, Coro1a, Itgal, Pycard, Adam8, Fadd, Med23, Il27ra, Wnt5a, 2610528a11rik, Ripk3, Lrch1, Gpr183, Icam1, Adam10, Rhoa, Oxsr1, Ccr2, Myo1g, Tmem102, Cxcl16, Spns2, Crk, Lgals9, Ccl2, Ccl5, Itgb3, Adam17, Plec, Itgb7, Crkl, Apod, Cd200r1, Cd200, App, Aif1, Slc12a2, Dock8
angiogenesis (GO:BP)	immediate_descending	0.937228	2.30258e-06	0.000644934	injury1	Sox17, Sulf1, Adgrb3, Hs6st1, Pdcl3, Stat1, Casp8, Nrp2, Fzd5, Fn1, Cxcr2, Ihh, Scg2, Col4a3, Sp100, Ncl, Ackr3, Ramp1, Cxcr4, Atp2b4, Optc, Chil1, Cfh, Ptgs2, Glul, Fasl, Vangl2, Akt3, Mia3, Tgfb2, Vash2, Cd34, Slc39a12, Nrarp, Notch1, Egfl7, Vav2, Rxra, Abl1, Eng, Hc, Dab2ip, Acvr1, Fap, Atf2, Nfe2l2, Itgav, Calcrl, Aplnr, Mdk, Creb3l1, Cd59a, Grem1, Spred1, Thbs1, Dll4, Adra2b, Il1a, Il1b, Pan…
cysteine type endopeptidase activity (GO:MF)	immediate_descending	0.937213	2.30563e-06	0.000777769	injury2	Cflar, Casp8, Usp37, Usp40, Capn10, Atg4b, Capn2, Usp20, Capn3, Ctsz, Usp27x, Usp9x, Usp11, Capn6, Usp13, Ctso, Ctsk, Ctss, Casp6, Usp33, Pigk, Usp1, Atg4c, Usp24, Usp48, Casp9, Uchl1, Usp46, Usp30, Usp42, Usp12, Casp2, Usp18, Usp5, Usp29, Capn12, Capns1, Ctsc, Usp35, Capn5, Usp47, Pycard, Adgb, Usp15, Sfrp1, Casp3, Usp38, Usp10, Capn9, Capn7, Ctsb, Casp1, Casp4, Casp12, Usp28, Senp6, Ctsh, Usp34…
positive regulation of catalytic activity (GO:BP)	immediate_descending	0.937207	2.30682e-06	0.000777769	injury2	St18, Sdhaf4, Prim2, Tbc1d8, Map4k4, Slc39a10, Stat1, Hspd1, Cflar, Casp8, Stradb, Als2, Abi2, Fzd5, Erbb4, Xrcc5, Slc11a1, Cdk5r2, Epha4, Dock10, Irs1, Col4a3, Cab39, Ngef, Agap1, Cops8, Bok, Tnfrsf11a, Bcl2, Ralb, Dbi, Rab3gap1, Pfkfb2, Srgap2, Avpr1b, Dstyk, Ppp1r15b, Atp2b4, Chil1, Adora1, Kif14, Ptprc, Nek7, Dennd1b, Rgl1, Dhx9, Rgs8, Rgs16, Abl2, Ralgps2, Rabgap1l, Fasl, Rgs4, Ddr2, Dusp12,…
biological process involved in interaction with host (GO:BP)	immediate_descending	0.937168	2.31451e-06	0.000646852	injury1	Hspd1, Pikfyve, Vps4b, Avpr1b, Alyref2, Gsn, Itgav, Spint1, Vps18, Bcl2l11, Vps16, Avp, Siglec1, Bcl2l1, Chmp4b, Vapb, Thoc2, Mid2, Ace2, Chmp4c, Zfp639, Ptx3, Trim59, Gbp7, Gbp3, Gbp2, Nbn, Chmp5, Eps15, Au040320, Trim62, Kpna6, Tmprss11a, Gbp9, Tpcn1, Vps37b, Scarb1, Trim56, Cav2, Cav1, Vamp8, Rab7, Arl8b, Cd4, Chmp2a, Pglyrp1, Axl, Tsg101, Uvrag, Trim21, Trim68, Trim34a, Trim5, Trim12a, Trim12…
glycosphingolipid metabolism (REACT)	immediate_descending	0.937158	2.31642e-06	0.000646852	injury1	Glb1l, Neu2, Neu4, Ctsa, Gla, B3galnt1, Gba, Ugt8a, Arsj, Gba2, Ugcg, Cptp, Gltp, Sumf2, Sumf1, Neu3, Smpd1, Smpd2, Psap, B4galnt1, Esyt1, Asah1, Smpd3, Hexa, Esyt3, Glb1, Gm2a, Arsg, Arsk, Arsb, Hexb, Galc, Esyt2, Cerk, Arsa, Smpd4, Neu1, Arsi, Asah2
peptidase activity (GO:MF)	immediate_descending	0.937157	2.31671e-06	0.000779927	injury2	Vcpip1, Cops5, Cpa6, Tpp2, Cflar, Casp8, Adam23, Cps1, Usp37, Ihh, Dnpep, Rhbdd1, Ecel1, Prss56, Usp40, Rnpepl1, Capn10, Atg4b, Cntnap5a, Dpp10, Yod1, Pm20d1, Ren1, Rnpep, Uchl5, Pappa2, Adamts4, Usp21, Ncstn, Desi2, Psen2, Capn2, Vash2, Cd46, Otud1, Yme1l1, Dpp7, Pmpca, Adamts13, Adamtsl2, Usp20, Psmb7, Tank, Psmd14, Dpp4, Fap, Metap1d, Scrn3, Agbl2, Pamr1, Immp1l, Jmjd7, Capn3, Pdia3, Usp8, Usp…
p53 pathway (BC)	immediate_descending	0.937147	2.31865e-06	0.000646852	injury1	Bcl2, Pcna, E2f1, Gadd45a, Ccne1, Bax, Ccnd1, Timp3, Apaf1, Mdm2, Cdk4, Cdk2, Rb1, Trp53, Cdkn1a
peptide binding (GO:MF)	immediate_descending	0.937123	2.32339e-06	0.000780089	injury2	Oprk1, Npbwr1, Tpp2, Slc40a1, Gpr1, Fzd5, Lancl1, Itm2c, Ramp1, Sctr, Avpr1b, Gpr37l1, Rnpep, Fcgr2b, Tomm40l, Pfdn2, Pex19, Lbr, Tgfb2, Sec61a2, Grin1, Rxra, Ptges, Nup214, Dpp4, Ppig, Calcrl, Ldlrad3, Cat, Srp14, Prnp, Cst3, Gss, Lbp, Pfdn4, Mc3r, Oprl1, Gria3, Vbp1, Ogt, Itm2a, Gprasp2, Hsd17b10, Pex5l, Anxa5, Mgst2, Gpr149, Mme, Kpna4, Ppid, Gria2, Npy2r, Tlr2, Cd1d1, Npr1, Gstm5, Gstm7, Gstm…
regulation of oxidoreductase activity (GO:BP)	immediate_descending	0.937114	2.32514e-06	0.000780089	injury2	Sdhaf4, Atp2b4, Abl2, Abl1, Eng, Acvr2a, Il1a, Il1b, Edn3, Rgn, Agtr2, Gla, S100a1, Gnai3, Nfkb1, Pdp1, Cnr1, Szt2, Cnr2, Park7, Drd5, Sirt4, Scarb1, Por, Ndufa4, Cav1, Nod1, Snca, Cav3, Alox5, Phb2, Kras, Apoe, Nosip, Sphk2, Sirt3, Esr1, Nus1, Nod2, Mt3, Pdp2, Cdh3, Terf2, Cyba, Gch1, Oxa1l, Ripk3, Ptk2b, Ecsit, Fdx1, Myo5a, Pik3cb, Gnai2, Egfr, Sco1, Lgals9, Aoc3, Slc4a1, Taco1, Edn1, Sirt5, Dh…
regulation of gliogenesis (GO:BP)	immediate_descending	0.937086	2.33083e-06	0.000780873	injury2	Serpine2, Actr3, Cxcr4, Gpr37l1, Dusp10, Vim, Notch1, Lrp2, Dlx1, Dlx2, Mdk, Spint1, Il1b, Ptpra, Bmp2, Nkx2-2, Nkx2-2os, E2f1, Mecp2, Prkci, Tlr2, Cers2, Lyn, Ufl1, Bag1, Cdkn2b, Dab1, Kdm4a, Hdac1, Tnfrsf1b, Mfn2, Mtor, Casz1, Trp73, Hes5, Ski, Rheb, Shh, Fgfr3, Gsx2, Rnf10, Ppp1cc, Flt1, Ptprz1, Ptn, Ezh2, Pparg, Ntf3, Kras, Tgfb1, Dll3, Sirt2, Mag, Atf5, Abcc8, Ntrk3, Idh2, Tenm4, Nkx6-2, Asc…
regulation of leukocyte mediated immunity (GO:BP)	immediate_descending	0.937078	2.33241e-06	0.00064866	injury1	Arid5a, Il1r1, Hspd1, Fzd5, Nppc, Cd55, C4bp, Ptprc, Dennd1b, Mr1, Fcgr2b, Fcgr3, Fcer1g, Slamf1, Cd84, Slamf6, Susd4, Cd46, Cr1l, Fut7, Traf2, Stxbp1, Rif1, Dpp4, Spi1, Traf6, Rasgrp1, Trp53bp1, B2m, Il1b, Mavs, Cd40, Was, Sash3, Il2, Dhx36, Il12a, Tlr2, Cd1d1, Fcgr1, Adora3, Lyn, Map3k7, Ddx58, Exosc3, Tlr4, Ptafr, Tnfrsf1b, Nppa, Mad2l2, Prkcz, Paxip1, Kit, Cxcl5, Cxcl1, P2rx7, Slc15a4, Rabgef…
reactive oxygen species biosynthetic process (GO:BP)	immediate_descending	0.937068	2.33438e-06	0.00064866	injury1	Hspd1, Cflar, Pikfyve, Hdac4, Ncf2, Slc30a10, Grin1, Lcn2, Cybb, Abcd1, Ogt, Abcb7, Tlr4, Mfn2, Slc25a33, Park7, Cd36, Tlr6, Ncf1, Cycs, Alox5, Sphk2, Ndufc2, Fyn, Foxo3, Sirt1, Clcn3, Plcg2, Cyba, Rab27a, Eef1a1, Rhoa, Ctns, Atp5g1, Stat3, Acox1, Hbp1, Arg2, Adgrb1, Ppara, Abcd2, Mpv17l, Sod1, Slc5a3, Sod2, Zfp13, Gbf1, mt-Co2
mrna transcription (GO:BP)	immediate_descending	0.936998	2.34835e-06	0.000650284	injury1	Ncoa2, Creb1, Taf3, Rxra, Atf2, Nr1h3, Hipk3, Zic3, Flna, Hltf, S100a10, Taf13, Ncbp1, Taf12, Hnrnpd, Taf6, Pparg, Taf10, Enpp1, Thrb, Anxa2, Srebf1, Trp53, Ncbp3, Supt6, Med1, Thra, Rara, Stat3, Ddx5, Ap3b1, Taf9, Ncoa1, Zbtb1, Taf2, Eef1d, Hsf1, Atf4, Atf1, Tfcp2, Sp1, Ncbp2, Tbp, Taf11, Taf8, Epas1, Taf4b, Taf7, Taf5
positive regulation of cell cycle phase transition (GO:BP)	immediate_descending	0.936987	2.35065e-06	0.000650284	injury1	Cul3, Vps4b, Dyrk3, Cdc73, Pbx1, Ddr2, Dtl, Cdc25b, Plcb1, Fam83d, Ube2c, Aurka, Ddx3x, Cul4b, Mecp2, Plrg1, Sass6, Camk2d, Larp7, Cenpe, Anp32b, Stil, Lsm10, Rcc2, Dbf4, Kmt2e, Smarcd3, Ankrd17, Cdc7, Chek2, Anapc7, Anapc5, Mepce, Mblac1, Mad1l1, Ezh2, Phb2, Kcna5, Ccnd2, Tgfb1, Paf1, Rrm1, Pagr1a, Ccnd1, Fbxo5, Stox1, Cdk1, Mdm2, Cdk4, Gli1, Cul4a, Cdc16, Plcg2, Cdt1, Ube2e2, Apex1, Cenpj, Rb1,…
antigen presentation folding assembly and peptide loading of class i mhc (REACT)	immediate_descending	0.936986	2.35082e-06	0.000650284	injury1	Hspa5, Pdia3, B2m, Bcap31, Sec24d, Sec24b, Sec31a, Sec13, Calr, Sec24c, Canx, Sec24a, Sar1b, Erap1, Sec23a, Tapbp, H2-K1, Tap1, Tap2, H2-Q1, H2-Q4, H2-Q6, H2-Q7, H2-T23, H2-T22, H2-M5, H2-M3
glial cell proliferation (GO:BP)	immediate_descending	0.93694	2.36011e-06	0.000651384	injury1	Creb1, Dbi, Vim, Notch1, Il1b, E2f1, Mecp2, Prkci, Gba, Cers2, Csf1, Lyn, Ufl1, Orc3, Cdkn2b, Lepr, Mfn2, Mtor, Ski, Shh, Areg, Rnf10, Ppp1cc, Flt1, Ptn, Cntnap2, Kras, Lgi4, Abcc8, Idh2, Ascl2, Epm2a, Igf1, Nrg1, Vegfc, Cx3cl1, Il34, Slc7a5, Anxa7, Clu, Rb1, Ctnnb1, Nf2, Pmp22, Ntn1, Trp53, Nf1, Gfap, Sox4, Atxn1, Sox11, Prkch, Dicer1, Myc, Ptk2, Sox10, Tspo, Shank3, Etv5, Hes1, Trem2, Adcyap1, …
negative regulation of cell death (GO:BP)	immediate_descending	0.936836	2.38107e-06	0.000654253	injury1	Rb1cc1, Sgk3, Cops5, Eya1, Tfap2b, Tmem14a, Npas2, Map4k4, Pou3f3, Fhl2, Ercc5, Slc40a1, Slc39a10, Hspd1, Cflar, Casp8, Stradb, Creb1, Erbb4, Bard1, Fn1, Cxcr2, Tmbim1, Ihh, Scg2, Rhbdd1, Ncl, Ptma, Ackr3, Twist2, Bok, Bcl2, Vps4b, Gli2, Fcmr, Dyrk3, Pm20d1, Nuak2, Dstyk, Mdm4, Btg2, Adora1, Gpr37l1, Kif14, Cdc73, Ptgs2, Ivns1abp, Abl2, Cacybp, Klhl20, Kifap3, Ddr2, Nos1ap, Fcgr2b, Fcer1g, Pea15a…
s100 protein binding (GO:MF)	immediate_descending	0.93682	2.3843e-06	0.000654253	injury1	Cacybp, S100a1, S100a6, S100a11, Kcnk3, Atp2a2, Iqgap1, S100b, Anxa11, Anxa2, Ezr, Ager, Fgf1, Ahnak
dap12 signaling (REACT)	immediate_descending	0.936791	2.39012e-06	0.000795368	injury2	Vav2, B2m, Plcg1, Btk, Pik3ca, Shc1, Vav3, Lck, Rac1, Kras, Tyrobp, Lat, Hras, Fyn, Pik3r2, Plcg2, Pik3cb, Lcp2, Grb2, Syk, Pik3r1, Trem2, Sos1
protein dna complex (GO:CC)	immediate_descending	0.936779	2.39264e-06	0.000655206	injury1	St18, Eya1, Terf1, Mcm3, Prim2, Ercc5, Xrcc5, Smarcal1, Mcm6, Parp1, H3f3a, Epc2, Nfe2l2, Kcnip3, Gins1, Sox12, Top1, Mrgbp, Pola1, Morf4l2, Actl6a, Plrg1, Vps72, Bcas2, Lef1, Gtf2b, Orc3, Xpa, Dmap1, Nfyc, Meaf6, Rpa2, Hp1bp3, Zbtb17, Noc2l, Cenpa, Ep400, Gtf2h3, Znhit1, Mcm7, Actb, Trrap, Rpa3, Ing3, Pot1a, Ruvbl1, Mcm2, Rad52, Kdm5a, Chd4, Tead4, Pold1, Ruvbl2, Sphk2, Pold3, Taf10, Nupr1, Srca…
regulation of epithelial cell migration (GO:BP)	immediate_descending	0.936707	2.4073e-06	0.000798377	injury2	Map4k4, Bmpr2, Vil1, Irs1, Sp100, Clasp1, Epb41l5, Atp2b4, Adipor1, Ptgs2, Glul, Akt3, Dusp10, Tgfb2, Prox1, Notch1, Abl1, Lcn2, Dab2ip, Nfe2l2, Spred1, Thbs1, Dll4, Fgf7, Rin2, Src, Plcg1, Mmp9, Cd40, Hdac6, Mecp2, Fgf16, Srpx2, Amot, Fgf2, Pfn2, Pdcd10, Fbxw7, Sema4a, Efna1, Egf, Glipr2, Klf4, Epb41l4b, Tek, Jun, Plpp3, Svbp, Macf1, Zc3h12a, Epha2, Mtor, Pik3cd, Krit1, Sema3a, Nos3, Shh, Fgfbp1…
positive regulation of signal transduction (GO:BP)	immediate_descending	0.936684	2.41197e-06	0.000659308	injury1	Oprk1, Rb1cc1, Arfgef1, Sulf1, Ncoa2, Eya1, Ly96, Rims1, Sema4c, Zap70, Map4k4, Il1r1, Nck2, Col3a1, Slc39a10, Cflar, Casp8, Bmpr2, Fzd5, Erbb4, Fn1, Igfbp5, Stk36, Ihh, Tmem198, Inha, Epha4, Wdfy1, Irs1, Itm2c, Armc9, Nppc, Dgkd, Ackr3, Gpr35, Stk25, Bok, Ing5, Tnfrsf11a, Phlpp1, Inhbb, Sctr, Steap3, Mgat5, Cxcr4, Ikbke, Avpr1b, Rab29, Nucks1, Dstyk, Cntn2, Chil1, Adora1, Adipor1, Lgr6, Gpr37l1,…
transition metal ion binding (GO:MF)	immediate_descending	0.936669	2.41515e-06	0.0007999	injury2	Tcea1, St18, Cpa6, Lactb2, Tyw5, Aox1, Aox3, Aox4, Cyp20a1, Pikfyve, Lancl1, Fn1, Cyp27a1, Zfand2b, Dnpep, Trip12, Hdac4, Gpc1, Rnpepl1, D2hgdh, Pam, Zcchc2, Gli2, Mgat5, Tmem163, Rabif, Kdm5b, Rnpep, Rnf2, Glul, Abl2, Rc3h1, F5, Rxrg, Dusp12, Nr1i3, Parp1, Eprs, Esrrg, Traf5, Suv39h2, Phyh, Pter, Bmi1, Msrb2, Ehmt1, Traf2, Dnlz, Dbh, Rxra, Usp20, Abl1, Lcn2, Cutal, Traf1, Nr6a1, Nr4a2, Ifih1, Ga…
metabolism of angiotensinogen to angiotensins (REACT)	immediate_descending	0.936657	2.41749e-06	0.000659804	injury1	Ren1, Ctsz, Atp6ap2, Ace2, Mme, Enpep, Ctsd, Ces1d, Agt, Ace
metabolism of proteins (REACT)	immediate_descending	0.936598	2.42971e-06	0.000662403	injury1	Mrpl15, Vcpip1, Cops5, Sbspon, Rpl7, Ube2w, Rab23, Lman2l, Mgat4a, Mrpl30, Eif5b, Chst10, Rpl31, Mrps9, Pgap1, Satb2, Sumo1, Nop58, Ino80d, Eef1b2, Mettl21a, Bard1, Fn1, Rpl37a, Igfbp2, Igfbp5, Usp37, Ttll4, Tuba4a, Inha, Scg2, Mrpl44, Cul3, Sp100, Psmd1, B3gnt7, Cops7b, Neu2, Spp2, Asb18, Cops8, Ube2f, Asb1, Hdac4, Neu4, St8sia4, Rnf152, Pign, Inhbb, Lypd1, Mgat5, Thsd7b, Cd55, Yod1, Ikbke, Rab7…
regulation of intrinsic apoptotic signaling pathway by p53 class mediator (GO:BP)	immediate_descending	0.936547	2.4402e-06	0.000663788	injury1	Steap3, Mdm4, Cd44, Muc1, Sh3glb1, Rpl11, Kdm1a, Trp73, Armc10, Msx1, Triap1, Bcl2l12, Sirt1, Mif, Pttg1ip, Mdm2, Cep63, Ubb, Rpl26, Trp53, Atad5, Hnrnpk, Rps7, Rrm2b, Myc, Zfp385a, Rrn3, Cd74, Ankrd2
response to toxic substance (GO:BP)	immediate_descending	0.93651	2.44779e-06	0.000664886	injury1	Gsta3, Abcb6, Bcl2, Prdx6, Ephx1, Slc30a10, Slc30a1, Ass1, Lcn2, Nr4a2, Scn3a, Scn9a, Nfe2l2, Cat, Abtb2, Slc30a4, Slc7a11, Arnt, Gstm5, Gstm7, Adh5, Ttpa, Xpa, Akr1a1, Prdx1, Oscp1, Oprd1, Htr1d, Pink1, Park7, Abcb1a, Abcb1b, Cd36, Nos3, Slc30a3, Sod3, Gabrb1, Aldh2, Ppp1r9a, Pon1, Pon3, Pon2, Inmt, Abcg2, Slc6a1, Gucy2c, Cyp2f2, Scn1b, Bax, Arnt2, Nupr1, Mapk3, Slc22a18, Sesn1, Kcnc2, Cers1, Pr…
leukocyte cell cell adhesion (GO:BP)	immediate_descending	0.936457	2.45874e-06	0.000665933	injury1	Zap70, Il1rl2, Nck2, Hspd1, Igfbp2, Ihh, Cd55, Sox13, Ptprc, Cfh, Rc3h1, Ildr2, F11r, Slamf1, Itpkb, Mia3, Dusp10, Hlx, Cd46, Prkcq, Il2ra, Bmi1, Nrarp, Fut7, Ass1, Rc3h2, Dpp4, Itga4, Ambra1, Mdk, Traf6, Cd44, Cd59b, Cd59a, Rasgrp1, Thbs1, B2m, Zc3h8, Il1a, Il1b, Sirpa, Prnp, Sox12, Itch, Ada, Sdc4, Cebpb, Bmp7, Nkap, Sash3, L1cam, Irak1, Msn, Efnb1, Il2rg, Il7, Pag1, Actl6a, Il2, Il12a, Cd1d1, …
type ii hypersensitivity (GO:BP)	immediate_descending	0.936425	2.46555e-06	0.000666008	injury1	Fcgr3, Fcer1g, Fcgr1, C3
tgfbeta signaling pathway (WP)	immediate_descending	0.936412	2.46811e-06	0.000666008	injury1	Stat1, Eng, Zeb2, Thbs1, Fkbp1a, Tfe3, Skil, Smad9, Egf, Lef1, Nfkb1, Tgfbr1, Jun, Jak1, Zfyve9, Ski, Spp1, Tgfbr3, Serpine1, Tgfb1, Mapk3, Hras, Smad1, Zfp423, Bmp4, Smad3, Smad6, Tgfbr2, Ctnnb1, Lif, Mapk9, Nog, Stat3, Smad5, Fst, Fos, Ep300, Crebbp, Runx2, Tgif1, Ltbp1, Bambi, Smad4, Smad7, Smad2
production of molecular mediator involved in inflammatory response (GO:BP)	immediate_descending	0.936403	2.47006e-06	0.000666008	injury1	Il1r2, Fcer1g, Dusp10, Card9, Snap23, Sirpa, Lbp, Abcd1, Pbxip1, Adora3, Chia1, Rap1gds1, Gbp5, Lyn, Tlr4, Zc3h12a, Kpna6, Ephb2, Nppa, Tlr6, Ncf1, Serpine1, Alox5ap, Ezh2, Vamp8, Il17rc, Alox5, Il17ra, Rps19, Pld3, Ankrd42, Il4ra, Pycard, Chid1, Traf3ip2, Lilrb4a, Appl2, Ido1, Slc7a2, Prdx2, Adcy7, Nod2, Appl1, Bap1, Il17d, Ephx2, Myd88, Pla2g3, Per1, P2rx1, Nos2, Stat3, Grn, Cd300a, Syk, Adam17…
positive regulation of immune system process (GO:BP)	immediate_descending	0.936379	2.4751e-06	0.000813511	injury2	Arid5a, Zap70, Il1r1, Il1rl2, Nck2, Slc39a10, Hspd1, Casp8, Creb1, Fzd5, Xrcc5, Igfbp2, Cxcr2, Slc11a1, Ihh, Nppc, Prss56, Inpp5d, Bcl2, Cd55, C4bp, Mapkapk2, Ikbke, Rab29, Sox13, Ptprc, Dennd1b, Cfh, Pla2g4a, Dhx9, Mr1, Rc3h1, Fcgr3, Fcer1g, Slamf1, Cd84, Slamf6, Aim2, Ifi204, Mndal, Ifi203, Psen2, Itpkb, Susd4, Mia3, Dusp10, Hlx, Tgfb2, Cd46, Cr1l, Camk1d, Prkcq, Il2ra, Il15ra, Bmi1, Fut7, C8g,…
epithelium development (GO:BP)	immediate_descending	0.936319	2.48758e-06	0.000815633	injury2	Sox17, Sulf1, Eya1, Rdh10, Tfap2b, Gsta3, Rab23, Sema4c, Slc9a4, Pou3f3, Slc40a1, Tmeff2, Stat1, Casp8, Fzd7, Bmpr2, Abi2, Klf7, Creb1, Fzd5, Erbb4, Mreg, Igfbp5, Cxcr2, Wnt6, Wnt10a, Ihh, Epha4, Serpine2, Traf3ip1, Bcl2, Clasp1, Tfcp2l1, Gli2, Epb41l5, Dbi, Cxcr4, Ren1, Kdm5b, Cfh, Ptgs2, Lamc1, Abl2, Gorab, Gpr161, Pbx1, F11r, Vangl2, Tagln2, Opn3, Kif26b, Psen2, Enah, Dusp10, Tgfb2, Prox1, Irf…
negative regulation of immune system process (GO:BP)	immediate_descending	0.936304	2.49074e-06	0.000667961	injury1	Col3a1, Ihh, Atg9a, Inpp5d, Twist2, Cd55, C4bp, Rassf5, Adora1, Ptprc, Rc3h1, Ildr2, Fcgr2b, Apoa2, Fcer1g, Slamf1, Cd84, Ifi204, Susd4, Mia3, Dusp10, Hlx, Tgfb2, Cd46, Cr1l, Il2ra, Nrarp, Phpt1, Hc, Rc3h2, Nmi, Tnfaip6, Dpp4, Ypel4, Serping1, Ptprj, Spi1, Nr1h3, Mdk, Dgkz, Cd44, Cd59b, Cd59a, Grem1, Thbs1, Tyro3, Fbn1, Mertk, Zc3h8, Prnp, Plcb1, Cst7, Itch, Sla2, Samhd1, Mafb, Ada, Sdc4, Cebpb, …
tp53 regulates transcription of genes involved in g1 cell cycle arrest (REACT)	immediate_descending	0.936291	2.49363e-06	0.000667961	injury1	Ccna2, Ccna1, Ccne2, Cdkn1b, Ccne1, E2f8, E2f7, Cdk2, Cdkn1a
syncytium formation (GO:BP)	immediate_descending	0.936249	2.50249e-06	0.000669603	injury1	Adgrb3, Tmem182, Stat1, Cflar, Cacna1s, Capn2, Vash2, Tanc1, Cd44, Nfatc2, Plekho1, Ptgfrn, Cd53, Cxcl10, Cav3, Camk1, Cxcl12, Cd9, Ehd2, Ercc1, Dyrk1b, Tyrobp, Nphs1, Flt3l, Myod1, Il4ra, Dock1, Adam8, Ins2, Cd81, Sbno2, Adam9, Gdf15, Dock5, Casp1, Adamts15, Cdon, Neo1, Cd109, Tcta, Dock2, Ccng1, Scgb3a1, Ccl8, Dcstamp, Adgrb1, Myh9, Rapgef3, Gsk3b, Adamts5, Mapk14, Flot1, Trem2, Ehd1, Myof, Sh3…
eukaryotic translation initiation (REACT)	immediate_descending	0.936246	2.5031e-06	0.000817447	injury2	Rpl7, Eif5b, Rpl31, Rpl37a, Gm2000, Rpl12, Rpl35, Eif3m, Eif3j1, Eif2s2, Rps21, Rpl39, Rpl10, Eif2s3x, Rps4x, Rpl36a, Gm15013, Eif1ax, Rpl22l1, Gm6525, Rps3a1, Rps27, Rpl34, Eif4e, Rps20, Gm11808, Rps6, Eif2b3, Rps8, Eif3i, Rpl11, Rpl22, Eif2b4, Rpl9, Rpl5, Rplp0, Rpl6, Eif2b1, Eif4h, Eif3b, Rpl32, Rps9, Rpl28, Rps19, Rps16, Eif3k, Rps11, Rpl13a, Rpl18, Rps17, Rps3, Eif3f, Rpl27a, Rps13, Rps15a, …
positive regulation of neuron death (GO:BP)	immediate_descending	0.93616	2.52125e-06	0.000821283	injury2	Tfap2b, Casp8, Hdac4, Adora1, Ncf2, Fasl, Ddr2, Fcgr2b, Parp1, Trp53bp2, Capn2, Tgfb2, Optn, Abl1, Lcn2, Atf2, Rapsn, Bcl2l11, Il1b, Prnp, Mybl2, Ctsz, Elk1, Aifm1, Pak3, Fbxw7, Mcl1, Casp6, Epha7, Musk, Tlr4, Jun, Pcsk9, Ptprf, C1qa, Cdc42, Casp9, Mtor, Agrn, Srpk2, Cdk5, Fgfr3, Tlr6, Rest, Ssh1, Nos1, Hrk, Fis1, Aimp2, Tac1, Ptprz1, Casp2, Zfp746, Snca, Tnfrsf1a, Grin2b, Ube2m, Bbc3, Apoe, Grik…
regulation of toll like receptor 2 signaling pathway (GO:BP)	immediate_descending	0.936156	2.522e-06	0.000672625	injury1	Lyn, Tlr1, Tlr6, Hmgb1, Mfhas1, Nod2, Cyba, Tirap, Trem2, Pja2
meiotic spindle organization (GO:BP)	immediate_descending	0.936083	2.53768e-06	0.000675339	injury1	Aspm, Golga2, Aurka, Atrx, Cenpe, Mos, Fbxo5, Ccnb2, Tubg1, Tubg2, Dicer1, Myh9, Mei1, Espl1, Ppp2r1a, Ndc80
regulation of pten stability and activity (REACT)	immediate_descending	0.936056	2.54345e-06	0.000676142	injury1	Prex2, Psmd1, Akt3, Psmd5, Psmb7, Psmd14, Psmc3, Psmf1, Csnk2a1, Psma7, Xiap, Psmd10, Usp13, Psmb4, Psmd4, Psma5, Gm11808, Psmb2, Otud3, Psmc2, Psmd9, Ubc, Mkrn1, Akt2, Psmc4, Psmd8, Psma1, Psmd13, Rnf146, Frk, Tnks, Uba52, Csnk2a2, Psmb10, Wwp2, Psmd7, Psmd6, Psmc6, Psmb5, Psmb11, Psme1, Psme2, Psma4, Nedd4, Rps27a, Psme4, Psme2b, Ubb, Psmb6, Psmd11, Psmb3, Psmd3, Psme3, Psmc5, Psmd12, Psma2, Tr…
long chain fatty acyl coa binding (GO:MF)	linear_descending	0.936042	2.54645e-06	0.000827749	injury2	Dbi, Acot11, Scp2, Acot7, Pnpla3
epithelial cell proliferation (GO:BP)	immediate_descending	0.935977	2.56044e-06	0.000678455	injury1	Sulf1, Eya1, Pdcl3, Stat1, Cflar, Fzd7, Bmpr2, Erbb4, Igfbp5, Ihh, Ptprn, Sgpp2, Scg2, Col4a3, Twist2, Gli2, Kdm5b, Cdc73, Glul, Ncstn, Akt3, Dusp10, Hlx, Tgfb2, Prox1, Vash2, Irf6, Cd34, Nrarp, Notch1, Egfl7, Dbh, Eng, Dab2ip, Acvr2a, Fap, Atf2, Itga4, Aplnr, Mdk, Pax6, Lgr4, Thbs1, Dll4, B2m, Fgf7, Bmp2, Jag1, Ovol2, Id1, Bcl2l1, Gdf5, Ppp1r16b, Plcg1, Srsf6, Ift52, Stk4, Sulf2, Cebpb, Hrh3, La…
cell cell adhesion (GO:BP)	immediate_descending	0.935969	2.56205e-06	0.000830617	injury2	Zap70, Il1rl2, Nck2, Hspd1, Fn1, Igfbp2, Ihh, Obsl1, Serpine2, Cdh20, Bcl2, Serpinb8, Cdh7, Cdh19, Epb41l5, Cd55, Cntn2, Nfasc, Sox13, Igfn1, Ptprc, Crb1, Cfh, Hmcn1, Abl2, Astn1, Tnr, Rc3h1, Kifap3, Ildr2, F11r, Slamf1, Igsf9, Cadm3, Kif26b, Itpkb, Mia3, Dusp10, Hlx, Tgfb2, Cd34, Cd46, Prkcq, Il2ra, Itga8, Bmi1, Nrarp, Fut7, Notch1, Ntng2, Rapgef1, Ass1, Abl1, Stxbp1, Rc3h2, Crb2, Acvr1, Pkp4, D…
negative regulation of mitotic cell cycle (GO:BP)	immediate_descending	0.935938	2.56869e-06	0.000678809	injury1	Nabp1, Bard1, Ctdsp1, Gigyf2, Bcl2, Btg2, Cdc73, Brinp3, Tpr, Brinp2, Nuf2, Sde2, Angel2, Dtl, Nacc2, Abl1, Cacnb4, Acvr1, Spc25, Atf2, Dgkz, Aven, Bub1b, Zfyve19, Bub1, Rbl1, Bmp7, Rbm38, Fhl1, Brcc3, Foxo4, Chmp4c, Jade1, Muc1, Ints3, Cenpe, Nbn, Klf4, Ptpn3, Inip, Brinp1, Cdk5rap2, Rps6, Cdkn2b, Stil, Plk3, Cdc20, Cdca8, Clspn, Rpa2, Syf2, Miip, Rint1, Fgfr3, Pkd2, Chfr, Chek2, Taok3, Rad9b, K…
defense response to bacterium (GO:BP)	immediate_descending	0.935913	2.57424e-06	0.000679543	injury1	Slc11a1, Mr1, Fcer1g, Adamts4, Slamf9, Optn, Card9, Lcn2, Rab14, Mapkbp1, B2m, Il1b, Mavs, Rbck1, Defb25, Hck, Romo1, Lbp, Wfdc12, Wfdc15a, Slpi, Wfdc2, Wfdc3, Znfx1, Cebpb, Rpl39, Pld1, Tlr2, Syt11, Shc1, Fcgr1, Notch2, Gbp7, Gbp3, Gbp2, Ripk2, Unc13b, Tlr4, Epha2, Isg15, Cd36, Emilin1, Dhx15, Rbpj, Jchain, Ankrd17, Cxcl5, Anxa3, Plac8, Gbp9, Gbp4, Oas2, Oas1c, Oas1a, P2rx7, Ncf1, Vgf, Serpine1,…
cell adhesion molecule binding (GO:MF)	immediate_descending	0.935907	2.57532e-06	0.000832173	injury2	Dst, Col3a1, Bmpr2, Fn1, Col4a3, Cdh20, Cdh7, Cdh19, Cntn2, Nfasc, Tnr, F11r, Igsf9, Cd46, Itga8, Acvr1, Pkp4, Fap, Itga6, Ccdc141, Itga4, Itgav, Ctnnd1, Ptprj, Lrrc4c, Thbs1, Frmd5, Fbn1, Il1b, Sirpa, Mmp24, Src, Vstm2l, Ptprt, Cdh22, Cdh26, Cdh4, Lama5, Tenm1, Plxnb3, L1cam, Dmd, Msn, Nlgn3, Itgb1bp2, Egfl6, Nlgn1, Fgf2, Trpc4, Postn, Cd1d1, Kirrel, Adam15, Itga10, Ntng1, Vcam1, Npnt, Nexn, Lyn…
glial cell differentiation (GO:BP)	immediate_descending	0.935858	2.58602e-06	0.000833437	injury2	Nab1, Epha4, Serpine2, Dner, Gpc1, Actr3, Cxcr4, Slc45a3, Cntn2, Sox13, Gpr37l1, Crb1, Abl2, Myoc, Ncstn, Kcnj10, Dusp10, Vim, Abca2, Notch1, Abl1, Lamc3, Ttc21b, Dlx1, Dlx2, Ptprj, Ckap5, Mdk, Pax6, Spint1, Mal, Il1b, Ptpra, Bmp2, Nkx2-2, Nkx2-2os, Dusp15, Mmp24, B4galt5, Cul4b, Mecp2, Dmd, Med12, Nlgn3, Plp1, Fgf2, Trpc4, Tlr2, Gba, S100a8, S100a9, Phgdh, Tspan2, Mettl14, Lef1, Pou3f2, Bag1, Tl…
neuron apoptotic process (GO:BP)	immediate_descending	0.935854	2.58691e-06	0.000681422	injury1	Tfap2b, Hspd1, Lancl1, Hdac4, Bok, Bcl2, Btg2, Kif14, Ncf2, Fasl, Ncstn, Parp1, Slc30a10, Tgfb2, Optn, Nsmf, Grin1, Set, Abl1, Lcn2, Stxbp1, Nr4a2, Dlx1, Atf2, Rapsn, Ambra1, Mdk, Bdnf, Tyro3, Spg11, Kcnip3, Bcl2l11, Il1b, Prnp, Bcl2l1, Gdf5, Vstm2l, Mybl2, Pigt, Kcnb1, Cebpb, Ctsz, Dnajc5, Agtr2, Xiap, Aifm1, Fmr1, Mecp2, G6pdx, Nono, Cited1, Bhlhb9, Pak3, Trpc5, Siah1b, Prkci, Pik3ca, Trim2, Fb…
interleukin 9 signaling (REACT)	immediate_descending	0.93584	2.58989e-06	0.000833588	injury2	Il2rg, Stat5b, Stat5a, Stat3
cell substrate adhesion (GO:BP)	immediate_descending	0.935828	2.59245e-06	0.000681867	injury1	Map4k4, Col3a1, Tmeff2, Fzd7, Fn1, Arpc2, Sned1, Bcl2, Clasp1, Epb41l5, Srgap2, Cntn2, Kif14, Lamc1, Myoc, Lamb3, Cd34, Itga8, Rsu1, Hacd1, Notch1, Tsc1, Ntng2, Abl1, Lamc3, Itga6, Itga4, Itgav, Ptprj, Mdk, Hsd17b12, Fmn1, Grem1, Thbs1, Tyro3, Strc, Trpm7, Bcl2l11, Mertk, Sirpa, Ptpra, Atrn, Jag1, Rin2, Src, Stk4, Sdc4, Prex1, Cass4, Lama5, Cask, L1cam, Flna, Dmd, Eda, Gpm6b, Egfl6, Arhgap6, Fndc…
macrophage migration (GO:BP)	immediate_descending	0.935821	2.59415e-06	0.000681867	injury1	Gpr35, Slamf1, Hc, Ptprj, Mdk, Thbs1, P2ry12, Csf1, B4galt1, Ccl21a, Akirin1, Emilin1, Cmklr1, Trpv4, P2rx4, Rarres2, C3ar1, Cd9, C5ar1, Rpl13a, Mapk3, Cd81, Enpp1, Bcr, Mif, Cnn2, Mtus1, Myo9b, Cx3cl1, Cklf, Il34, Lgals3, Mmp14, Ptk2b, Ednrb, Cx3cr1, Ccr2, Rtn4, Abr, Ccl2, Ccl12, Mmp28, Ccl5, Ccl3, Nup85, Ninj1, Ror2, Ptk2, Mapk1, Cd200r1, Cd200, Trem2, Csf1r
regulation of b cell activation (GO:BP)	immediate_descending	0.935752	2.60911e-06	0.0006847	injury1	Slc39a10, Inpp5d, Bcl2, Ptprc, Rc3h1, Fcgr2b, Bmi1, Rif1, Trp53bp1, Ada, Cd40, Nfatc2, Sash3, Atp11c, Hmgb3, Il2rg, Btk, Sh3kbp1, Il7, Il2, Chrnb2, Vav3, Bank1, Lyn, Exosc3, Tlr4, Laptm5, Themis2, Ephb2, Mad2l2, Tnfrsf4, Paxip1, Tnip2, Bst1, Cd38, Slc15a4, Pms2, Flt3, Aplf, Hmces, Ptpn6, Tgfb1, Tyrobp, Cd22, Il4i1, Pagr1a, Cd81, Tnfaip3, Cd24a, Lilrb4a, Mif, Tcf3, Pawr, Stat6, Tnfsf13b, Irs2, Pci…
nuclear chromosome segregation (GO:BP)	immediate_descending	0.935735	2.61284e-06	0.000684945	injury1	Rrs1, Mcmdc2, Terf1, Hecw2, Cul3, Dis3l2, Vps4b, Actr3, Kif14, Tpr, Nuf2, Fmn2, Hnrnpu, Cenpf, Nsl1, Nek2, Anapc2, Nek6, Spc25, Kif18a, Bub1b, Knstrn, Ino80, Nusap1, Ncaph, Bub1, Anapc1, Ttl, Mapre1, Chmp4b, Dsn1, Fam83d, Ube2c, Stag2, Naa10, Kif4, Tex11, Hdac8, Atrx, Smc1a, Chmp4c, Ect2, Actl6a, Smc4, Fbxw7, Pogz, Psrc1, Cenpe, Mos, Ccne2, Gem, Chmp5, Smc2, Cdc26, Cdk5rap2, Ndc1, Kif2c, Cdc20, C…
activation of cysteine type endopeptidase activity (GO:BP)	linear_descending	0.935717	2.61662e-06	0.000839989	injury2	Casp8, Ifi204, Casp6, Asph, Ripk2, Casp9, Cycs, Pycard, Nlrp6, Fadd, Perp, Apaf1, Pawr, Cideb, Tbc1d10a, Cyfip2, Lgmn, Bak1, Nlrc4, Bad
fibrin complement receptor 3 signaling pathway (WP)	immediate_descending	0.935707	2.61901e-06	0.000685465	injury1	Ly96, Rassf5, Fcer1g, Traf6, Src, Lbp, Irak1, Ikbkg, Pik3ca, Nfkb1, Tlr4, Cxcl10, Irak2, Tyrobp, Irf3, Itgam, Itgb2, Ikbkb, Plat, Tlr3, Tirap, Rhoa, Myd88, Rel, Nos2, Ccl2, Syk, Akt1, Irak4, Cblb, Ticam1, Cd14, Ticam2, Rela, Chuk
superoxide metabolic process (GO:BP)	immediate_descending	0.935682	2.62447e-06	0.000841081	injury2	Ncf2, Nfe2l2, Cybb, Shc1, Gnai3, Prdx1, Cd36, Nos3, Sod3, Cxcl1, Hvcn1, Ncf1, Pon3, Tgfb1, Tyrobp, Itgam, Itgb2, Prdx2, Mt3, Nqo1, Cyba, Agt, Prkcd, Gch1, Acp5, Il18, Cyb5r4, Gnai2, Sh3pxd2b, Nos2, Aatf, Mapt, Agtr1a, Edn1, Syk, Fancc, Dhfr, Immp2l, Fbln5, Akt1, Ncf4, Nrros, App, Sod1, Sod2, Noxo1, Cbs, Gstp1, Ccs, Slc1a1, Sh3pxd2a
positive regulation of amyloid precursor protein catabolic process (GO:BP)	linear_descending	0.935652	2.63109e-06	0.000841879	injury2	Epha4, Abca2, Efna1, Efna3, Lyn, Gsap, Apoe, Gsk3a, Chrna7, Picalm, Spon1, Ifngr1, Lrrtm3, Casp3, Clu, Ranbp9, Rock2, Slc2a13, Sp1, App, Abcg1, Ager, Rela
cytoplasmic translational initiation (GO:BP)	immediate_descending	0.935642	2.63312e-06	0.000686961	injury1	Eif2d, Eif3m, Mcts2, Eif2s2, Mcts1, Eif2s3x, Ncbp1, Eif2b3, Eif3i, Ythdf2, Slbp, Denr, Eif4h, Rpl13a, Eif4ebp1, Mettl3, Nck1, Eif4a1, Mif4gd, Dhx29, Eif5, Eif3d, Eif4b, Eif4a2, Ncbp2, Rps2, Eif2s3y, Rbm4, Eif3a
sphingolipid metabolism (REACT)	linear_descending	0.935623	2.63725e-06	0.000687309	injury1	Ormdl1, Glb1l, Sgpp2, Neu2, Neu4, Kdsr, Degs1, Cers6, Sptlc3, Ctsa, Gla, B3galnt1, Sptssb, Gba, Cers2, Ugt8a, Arsj, Sgms2, Gba2, Ugcg, Acer2, Plpp3, Cptp, Gltp, Sumf2, Sumf1, Sphk2, Acer3, Neu3, Smpd1, Smpd2, Psap, Sgpl1, Plpp2, B4galnt1, Esyt1, Ormdl2, Cers4, Asah1, Cers1, Smpd3, Fa2h, Samd8, Hexa, Esyt3, Glb1, Gm2a, Aldh3a2, Spns2, Ormdl3, Arsg, Sphk1, Sptlc1, Arsk, Arsb, Hexb, Plpp1, Sptssa, S…
iron ion transport (GO:BP)	immediate_descending	0.935597	2.64302e-06	0.000842683	injury2	Slc40a1, Myo1b, Slc11a1, Abcb6, Steap3, Lcn2, Arhgap1, B2m, Mmgt1, Heph, Abcb7, Cp, Pgrmc2, 1700013f07rik, Slc39a8, Steap2, Steap1, Steap4, Iscu, Nos1, Tfr2, Lmtk2, Rep15, Hpx, Snx3, Slc22a17, Scara5, Slc25a37, Slc39a14, Dnm2, Trf, Slc46a1, Cltc, Hfe, Sfxn1, Slc48a1, Slc11a2, Abcc5, Tfrc, Rab11b, Fth1, Slc25a28
mononuclear cell differentiation (GO:BP)	immediate_descending	0.935585	2.64582e-06	0.000842683	injury2	Zap70, Il1rl2, Fzd7, Fzd5, Ihh, Nhej1, Dock10, Inpp5d, Bcl2, Sox13, Ptprc, Mr1, Abl2, Rc3h1, Pbx1, Fcer1g, Ly9, Slamf1, Slamf6, Slamf9, Ifi204, Itpkb, Dusp10, Hlx, Batf3, Cd46, Dclre1c, Il2ra, Il15ra, Bmi1, Nrarp, Fut7, Tsc1, Abl1, Rc3h2, Cacnb4, Dpp4, Sp3, Atf2, Ptprj, Spi1, Ambra1, Mdk, Traf6, Cd44, Rasgrp1, Dll4, Tyro3, B2m, Mertk, Zc3h8, Il1a, Il1b, Sox12, Mafb, Ada, Prex1, Cebpb, Adrm1, Zbtb…
regulation of cell cycle phase transition (GO:BP)	immediate_descending	0.935572	2.64859e-06	0.000689531	injury1	Nabp1, Hecw2, Bard1, Ctdsp1, Cul3, Gigyf2, Bcl2, Vps4b, Dyrk3, Atp2b4, Kif14, Cdc73, Tpr, Tiprl, Pbx1, Nuf2, Ddr2, Sde2, Cenpf, Prox1, Dtl, Ints7, Prkcq, Hacd1, Nacc2, Nek6, Cacnb4, Acvr1, Spc25, Atf2, Ambra1, Dgkz, Aven, Eif2ak4, Bub1b, Rad51, Zfyve19, Ino80, Trp53bp1, Wdr76, Bub1, Cdc25b, Plcb1, E2f1, Rbl1, Fam83d, Ube2c, Aurka, Rbm38, Ddx3x, Cul4b, Fhl1, Mecp2, Brcc3, Foxo4, Pkia, Chmp4c, Actl…
negative regulation of apoptotic signaling pathway (GO:BP)	immediate_descending	0.935548	2.65384e-06	0.000689549	injury1	Rb1cc1, Sgk3, Eya1, Tmem14a, Cflar, Stradb, Tmbim1, Scg2, Ackr3, Bok, Bcl2, Fcmr, Mdm4, Ptgs2, Ivns1abp, Pea15a, Psen2, Bmi1, Nr4a2, Acvr1, Itga6, Nfe2l2, Itgav, Ndufs3, Madd, Creb3l1, Mapk8ip1, Cd44, Bdnf, Bmf, Il1b, Avp, Bcl2l1, Src, Mmp9, Eya2, Snai1, Ptpn1, Ddx3x, Slc25a5, Ikbkg, Ar, Igbp1, Nono, Psmd10, Il7, Siah2, Sfrp2, Lmna, Muc1, Mcl1, Gnai3, Gclm, Sh3glb1, Cth, Map3k7, Dnaja1, Creb3, Tg…
protein catabolic process (GO:BP)	immediate_descending	0.935529	2.65821e-06	0.000842683	injury2	Sox17, Lypla1, Ube2w, Bag2, Ccdc115, Uggt1, Pdcl3, Rnf149, Tpp2, Hecw2, Casp8, Sumo1, Usp37, Zfand2b, Ankzf1, Dnajb2, Epha4, Serpine2, Cul3, Rhbdd1, Trip12, Psmd1, Neu2, Usp40, Gpc1, Capn10, Atg4b, Neu4, Vps4b, Ubxn4, C4bp, Yod1, Mdm4, Tmem9, Kif14, Uchl5, Edem3, Rc3h1, Klhl20, Usp21, Dedd, Fmn2, Psen2, Wdr26, Capn2, Lyplal1, Dtl, Stam, Yme1l1, Spopl, Anapc2, Man1b1, Dpp7, Abca2, Fbxw5, Traf2, No…
spinal cord injury (WP)	immediate_descending	0.935528	2.65828e-06	0.000842683	injury2	Il1r1, Epha4, Btg2, Fcgr2b, Plxna2, Vim, Grin1, Hc, Bdnf, Il1a, Il1b, Pdyn, Ptpra, Fkbp1a, E2f1, Mmp9, E2f5, Il2, Bcan, Rhoc, Ppp3ca, Tlr4, Pla2g5, Slit2, Cxcl1, Cxcl10, Nos1, Ptprz1, Gadd45a, Tacr1, Pirb, Tgfb1, Zfp36, Mag, Klk8, Rgma, Acan, Xylt1, Mapk3, Ccnd1, Arg1, Gja1, Cdk1, Chst11, Cdk2, Efnb2, Tnfsf13b, Col4a1, Casp3, Ncan, Ltb4r1, Rb1, Icam1, Cspg4, Rhoa, Ccr2, Rtn4, Slit3, Ccng1, Ntn1, …
negative regulation of cell projection organization (GO:BP)	immediate_descending	0.935519	2.66032e-06	0.000842683	injury2	Sema4c, Trak2, Map2, Epha4, Itm2c, Ngef, Neu4, Actr3, Rab29, Tnr, Dnm3, Il15ra, Vim, Tsc1, Dync1i2, Lrp4, B2m, Sema6d, Prnp, Id1, Ctsz, Thoc2, Fgf13, Plxnb3, Flna, Gdi1, Plxna3, Nlgn3, Trpc5, Stmn2, Nlgn1, Spg20, Pfn2, Rapgef2, Sema4a, Trim46, Efna1, Snapin, Sema6c, Cers2, Lrig2, Ppp3ca, Odf2l, Epha7, Kif24, Ccl21a, Tesk1, Lpar1, Dab1, Ptprf, Ephb2, Rap1gap, Capzb, Draxin, Sema3d, Sema3a, Sema3e,…
reactive oxygen species metabolic process (GO:BP)	immediate_descending	0.935514	2.66135e-06	0.000842683	injury2	Hspd1, Cflar, Ndufs1, Pikfyve, Pid1, Hdac4, Bcl2, Ncf2, Prdx6, Slc30a10, Grin1, Lcn2, Pla2r1, Nfe2l2, Ndufs3, Cat, Thbs1, Eif6, Romo1, Prex1, Cybb, Abcd1, G6pdx, Pdk3, Ogt, Abcb7, Prdx4, Foxo1, Shc1, Gnai3, Map3k7, Tlr4, Prdx1, Zc3h12a, Sesn2, Atpif1, Pink1, Mfn2, Slc25a33, Park7, Cd36, Nos3, Mpv17, Drd5, Sod3, Tlr6, Cxcl1, Aldh2, Hvcn1, P2rx7, Ncf1, Pon3, Pdk4, Met, Cycs, Snca, Gadd45a, Hk2, Alo…
transition metal ion homeostasis (GO:BP)	immediate_descending	0.935508	2.66279e-06	0.000842683	injury2	Ccdc115, Slc40a1, Slc39a10, Slc11a1, Abcb6, Steap3, Slc30a10, Slc30a1, Slc39a12, Lcn2, Cybrd1, Slc39a13, Epb42, B2m, Slc30a4, Prnp, Ccdc22, Atp6ap1, Heph, Abcb7, Alas2, Cp, Slc30a7, Frrs1, Bdh2, Slc39a8, Aco1, Slc31a2, Slc31a1, Atp6v1g1, Atp13a2, Steap2, Steap1, Steap4, Slc30a3, Htt, Fbxl5, Slc30a9, Iscu, Atp6v0a2, Tfr2, Cox19, Eif2ak1, Ftl1, Picalm, Hpx, Bola2, Glrx3, Ap3d1, Slc39a5, Atp7b, Ank1…
proteolysis (GO:BP)	immediate_descending	0.935438	2.67842e-06	0.000844364	injury2	St18, Vcpip1, Cops5, Cpa6, Ube2w, Pi15, Rab23, Bag2, Uggt1, Pdcl3, Rnf149, Il1r2, Tpp2, Stat1, Hecw2, Hspd1, Cflar, Casp8, Sumo1, Adam23, Bard1, Usp37, Ihh, Zfand2b, Ankzf1, Dnajb2, Dnpep, Epha4, Serpine2, Cul3, Rhbdd1, Col4a3, Trip12, Psmd1, Cops7b, Ecel1, Prss56, Usp40, Cops8, Rnpepl1, Capn10, Bok, Atg4b, Vps4b, Serpinb8, Cntnap5a, Dpp10, Ubxn4, Yod1, Fcmr, Pm20d1, Cntn2, Ren1, Rnpep, Timm17a, …
branching morphogenesis of an epithelial tube (GO:BP)	immediate_descending	0.93537	2.69358e-06	0.000696445	injury1	Eya1, Rdh10, Wnt6, Ihh, Bcl2, Gli2, Cxcr4, Kdm5b, Pbx1, Vangl2, Nrarp, Notch1, Abl1, Eng, Acvr1, Mdk, Cd44, Wt1, Lgr4, Grem1, Dll4, Bmp2, Gzf1, Src, Stk4, Ncoa3, Bmp7, Ctsz, Lama5, Agtr2, Gpc3, Maged1, Ar, Cited1, Sox2, Fgf2, Spry1, Fat4, Sfrp2, Wnt2b, Rbm15, Csf1, Egf, Lef1, Npnt, Esrp1, Tmem67, Tnc, Tek, Tie1, Clic4, Wnt4, Epha2, Ctnnbip1, Sema3e, Shh, Slit2, Pdgfra, Kdr, Areg, Pxn, Tbx3, Flt1,…
negative regulation of leukocyte proliferation (GO:BP)	immediate_descending	0.935231	2.72473e-06	0.000703388	injury1	Ihh, Inpp5d, Rassf5, Rc3h1, Fcgr2b, Il2ra, Cd44, Grem1, Prnp, Itch, Sdc4, Cebpb, Btk, Il2, Zbtb7b, Pde5a, Lyn, Laptm5, Pla2g2f, Pla2g2d, Shh, Glmn, Mad1l1, Gpnmb, Ptpn6, Ceacam1, Tgfb1, Lgals7, Tyrobp, Il4i1, Cd37, Lrrc32, Tspan32, Arg1, Cd24a, Lilrb4a, Vsir, Pawr, Ido1, Casp3, Pkn1, Dlg5, Bmp4, Gnrh1, Atm, Cd276, Il20rb, Peli1, Havcr2, Tnfrsf13b, Lgals9, Nf1, Ccl12, Erbb2, Prkar1a, Cd300a, Foxj1…
platelet degranulation (GO:BP)	immediate_descending	0.93517	2.73872e-06	0.000705145	injury1	Fcer1g, Stxbp1, Lyn, Tph1, Dmtn, Plek, P2rx1, Syk
metabolism of proteins (REACT)	immediate_descending	0.935029	2.77084e-06	0.000867924	injury2	Mrpl15, Vcpip1, Cops5, Sbspon, Rpl7, Ube2w, Rab23, Lman2l, Mgat4a, Mrpl30, Eif5b, Chst10, Rpl31, Mrps9, Pgap1, Satb2, Sumo1, Nop58, Ino80d, Eef1b2, Mettl21a, Bard1, Fn1, Rpl37a, Igfbp2, Igfbp5, Usp37, Ttll4, Tuba4a, Inha, Scg2, Mrpl44, Cul3, Sp100, Psmd1, B3gnt7, Cops7b, Neu2, Spp2, Asb18, Cops8, Ube2f, Asb1, Hdac4, Neu4, St8sia4, Rnf152, Pign, Inhbb, Lypd1, Mgat5, Thsd7b, Cd55, Yod1, Ikbke, Rab7…
cell junction organization (REACT)	immediate_descending	0.93494	2.79122e-06	0.000714541	injury1	Dst, Cdh7, F11r, Cadm3, Rsu1, Itga6, Ctnnd1, Pard6b, Cdh4, Arhgef6, Flna, Prkci, Tesk1, Fblim1, Pxn, Sdk1, Actb, Flnc, Vasp, Pvr, Ilk, Parva, Cd151, Lims1, Cdh8, Cdh11, Cdh5, Pard6a, Cdh3, Cdh13, Cdh15, Pard3, Itgb1, Fermt2, Ang, Cadm1, Megf11, Ctnnb1, Jup, Sdk2, Itgb4, Actg1, Actn1, Cdh6, Cdh9, Cdh10, Cdh12, Cdh18, Plec, Parvb, Cadm2, Cdh2, Lims2, Ctnna1, Pard6g, Col17a1
regulation of myeloid leukocyte mediated immunity (GO:BP)	immediate_descending	0.934874	2.80655e-06	0.000716306	injury1	Nppc, Fcgr3, Fcer1g, Cd84, Stxbp1, Spi1, Mavs, Dhx36, Fcgr1, Adora3, Lyn, Ddx58, Ptafr, Nppa, Cxcl5, Cxcl1, Rabgef1, Vamp8, Gata2, D6wsu163e, Tyrobp, Sphk2, Fes, Gab2, Il4ra, Stx4a, Itgam, Arg1, Ddx21, Bcr, Itgb2, Stxbp2, Hmox1, Foxf1, Cx3cr1, Ccr2, Pla2g3, Adora2b, Pld2, Abr, Crhr1, Cd300a, Unc13d, Syk, Pomc, Ddx1, Rac2, Snx4, Pdpk1, Pram1, Ticam1, C3, Fer
leukocyte mediated immunity (GO:BP)	immediate_descending	0.934846	2.81308e-06	0.000878902	injury2	Arid5a, Il1r1, Hspd1, Fzd5, Pikfyve, Slc11a1, Nppc, Inpp5d, Cd55, C4bp, Ptprc, Dennd1b, Cfh, Mr1, Fcgr2b, Fcgr3, Fcer1g, Slamf1, Cd84, Slamf6, Slamf9, Exo1, Susd4, Cd46, Cr1l, Fut7, Ptgds, C8g, Traf2, Card9, Dbh, Stxbp1, Hc, Rif1, Dpp4, Serping1, Spi1, Traf6, Rasgrp1, Snap23, Trp53bp1, B2m, Stard7, Il1b, Mavs, Jag1, Cd40, Was, Sash3, Hprt, Btk, Il2, Dhx36, Il12a, Tlr2, Cd1d1, Gba, Fcgr1, Adora3, …
negative regulation of respiratory burst (GO:BP)	immediate_descending	0.934831	2.81637e-06	0.000878902	injury2	Dusp10, Rps19, Bcr, Grn, Apoh
5s rrna binding (GO:MF)	immediate_descending	0.934819	2.81914e-06	0.00071869	injury1	Rrs1, Rpl7, Rpl11, Rpl5, Gtf3a, Rpf2, Eef2, Mdm2, Rpl4, Tst, Rpl3, Mrpl18
skeletal muscle tissue regeneration (GO:BP)	immediate_descending	0.934814	2.82051e-06	0.000878902	injury2	Tmem182, Cflar, Fzd7, Capn3, Bcl9, Ptgfrn, Akirin1, Hopx, Ezh2, Dysf, Wnt7a, Cd9, Myod1, Cd81, Gja1, Igf1, Naca, Plau, Bin3, Klf5, Pkm, Gpx1, Sox15, P2rx5, Ifrd1, Dicer1, Tarbp2, Kpna1, Ppard, Anxa1
single stranded dna binding (GO:MF)	immediate_descending	0.934731	2.83972e-06	0.000722062	injury1	Terf1, Mcm3, Ercc5, Nabp1, Smarcal1, Ncl, Tsn, Zranb3, Mcm6, Nucks1, Dhx9, Alyref2, Hnrnpu, Mcm10, Rexo4, Fubp3, Nup35, Cry2, Rad51, Rtf1, Mcm8, Samhd1, Top1, Smarca1, Pola1, Rnf138rt1, Dhx36, Smc4, Polr3c, Aptx, Smc2, Ssbp3, Rad54l, Ybx1, Rpa2, Spen, Jchain, Hnrnpdl, Mcm7, Pms2, Brca2, Rpa3, Pot1a, Ssbp1, Hnrnpa2b1, Pcbp1, Cnbp, Hmces, Mcm2, Xpc, Setmar, Rad18, Rad52, Rad51ap1, Ybx3, Recql, Ercc…
immune response (GO:BP)	immediate_descending	0.934705	2.84578e-06	0.000882388	injury2	Oprk1, Ly96, Sdhaf4, Arid5a, Zap70, Il1r1, Il1rl2, Col3a1, Slc39a10, Stat1, Mfsd6, Hspd1, Casp8, Fzd5, Pikfyve, Xrcc5, Cxcr2, Slc11a1, Atg9a, Wdfy1, Dock10, Sp110, Sp100, Nppc, Inpp5d, Ackr3, Twist2, Tnfrsf11a, Bcl2, Actr3, Cxcr4, Cd55, C4bp, Mapkapk2, Ikbke, Rab7b, Rab29, Ptprc, Dennd1b, Cfh, Pla2g4a, Prg4, Dhx9, Mr1, Rc3h1, Fasl, Vamp4, Fcgr2b, Fcgr4, Fcgr3, Apoa2, Fcer1g, Ly9, Cd48, Slamf1, Cd…
multicellular organismal homeostasis (GO:BP)	immediate_descending	0.934657	2.85701e-06	0.000884195	injury2	Tfap2b, Col9a1, Col3a1, Slc40a1, Plcl1, Acadl, Erbb4, Slc11a1, Ihh, Gigyf2, Inpp5d, Per2, Pask, Tnfrsf11a, Bcl2, Sctr, Cxcr4, Pm20d1, Adora1, Adipor1, Crb1, Pla2g4a, Ptgs2, Fmo1, Fmo2, Ildr2, Fcgr4, Fh1, Akt3, Esrrg, G0s2, Cd34, Ehmt1, Notch1, Dbh, Ptges, Lcn2, Ptgs1, Crb2, Stk39, Neurod1, Itgav, Nr1h3, Ext2, Traf6, Lgr4, Map1a, Gatm, Fgf7, Stard7, Il1a, Il1b, Oxt, Avp, Mkks, Id1, Chmp4b, Trp53in…
[truncated: 97,217 more rows]

## Sheet: Ascending_gene_sets
variables	models	corr_mean	p_value_mean	p_value_mean_adjusted	region	available_genes
[truncated: 98,184 more rows]
