# Supplementary material for: Shared inflammatory glial cell signature after stab wound injury, revealed by spatial, temporal, and cell-type-specific profiling of the murine cerebral cortex
Source: Nat Commun. 2024 Apr 3;15:2866. doi: 10.1038/s41467-024-46625-w (PMC10991294; doi:10.1038/s41467-024-46625-w)
Supplement: Supplementary file 6 — Supplementary Data 3 [file 41467_2024_46625_MOESM6_ESM.xlsx]

## Sheet: Sheet1
Gene_name	p_val	logfoldchanges	Cluster
P2ry12	0	7.44394	0_Microglia
Csf1r	0	6.46554	0_Microglia
Cx3cr1	0	6.36021	0_Microglia
Gpr34	0	6.83934	0_Microglia
Hexb	0	6.78454	0_Microglia
Tmem119	0	6.69972	0_Microglia
Selplg	0	6.09827	0_Microglia
Trem2	0	5.91052	0_Microglia
Siglech	0	6.60035	0_Microglia
Olfml3	0	6.02957	0_Microglia
Meg3	3.44248e-273	6.14877	1_Neurons
Snhg11	1.37822e-275	5.83443	1_Neurons
Syt1	6.29778e-305	4.50333	1_Neurons
Rtn1	1.0185e-259	4.2731	1_Neurons
Syp	6.80756e-301	4.31351	1_Neurons
Clstn1	3.07569e-286	3.79815	1_Neurons
Slc17a7	2.13844e-277	4.29608	1_Neurons
Camk2a	4.22317e-273	4.32609	1_Neurons
Pcsk2	6.90851e-271	4.13275	1_Neurons
Atp2b2	3.51626e-266	4.03466	1_Neurons
Lingo1	1.94443e-265	4.17384	1_Neurons
Snhg11	2.75155e-259	6.11211	2_Neurons
Meg3	2.4215e-245	6.24647	2_Neurons
R3hdm1	1.13323e-232	4.22372	2_Neurons
Ptprd	4.67417e-208	4.14554	2_Neurons
Syt1	6.55521e-195	3.89731	2_Neurons
Kalrn	6.64092e-193	4.11722	2_Neurons
Rtn1	6.38012e-160	3.49353	2_Neurons
Camk2a	1.67898e-160	3.98224	2_Neurons
mt-Nd1	1.8327e-147	2.37549	2_Neurons
Arpp21	1.9112e-155	3.59001	2_Neurons
Atp1a1	8.23674e-152	3.24837	2_Neurons
Plpp3	2.27494e-136	4.37034	3_Astrocytes
Htra1	6.23249e-137	4.18362	3_Astrocytes
Cldn10	7.47176e-141	4.0728	3_Astrocytes
Mfge8	7.35934e-137	4.23221	3_Astrocytes
Btbd17	3.33006e-149	3.85557	3_Astrocytes
F3	2.89486e-139	3.90985	3_Astrocytes
Gja1	2.95873e-135	3.8956	3_Astrocytes
Gjb6	4.46062e-143	3.70986	3_Astrocytes
Pla2g7	1.00473e-135	3.82906	3_Astrocytes
Gpr37l1	2.15932e-124	4.19624	3_Astrocytes
Slc1a3	8.6847e-129	3.89369	3_Astrocytes
Atp1a2	3.75352e-103	3.95484	4_Astrocytes
Slc7a10	1.01382e-117	3.53766	4_Astrocytes
Gpr37l1	7.3611e-98	3.81029	4_Astrocytes
Htra1	1.18707e-102	3.70604	4_Astrocytes
Bcan	1.76748e-101	3.39344	4_Astrocytes
Slc1a3	1.81705e-97	3.48324	4_Astrocytes
Mfge8	5.66593e-93	3.53293	4_Astrocytes
Plpp3	1.40498e-91	3.59349	4_Astrocytes
S1pr1	5.10063e-96	3.10145	4_Astrocytes
Gm3764	1.85848e-97	3.13731	4_Astrocytes
F3	4.04511e-93	3.39096	4_Astrocytes
Gstm1	2.89132e-110	3.59532	5_Astrocytes
Aldoc	8.70742e-106	4.42276	5_Astrocytes
Gstm5	2.69359e-110	3.53099	5_Astrocytes
Pantr1	4.21115e-122	3.30723	5_Astrocytes
Mt3	5.80461e-102	4.05957	5_Astrocytes
Prdx6	9.47124e-103	3.30011	5_Astrocytes
Clu	1.12767e-100	4.08831	5_Astrocytes
Mt1	3.22144e-99	3.90039	5_Astrocytes
Mt2	7.22655e-105	3.78277	5_Astrocytes
Ntsr2	2.18838e-100	3.40666	5_Astrocytes
Id4	1.04152e-114	3.41102	5_Astrocytes
Aldoc	5.39577e-75	4.17458	6_Astrocytes
Htra1	1.81411e-76	3.63894	6_Astrocytes
Gpr37l1	3.92656e-73	3.76994	6_Astrocytes
Plpp3	4.20872e-72	3.6544	6_Astrocytes
Gjb6	1.00829e-77	3.23255	6_Astrocytes
F3	2.51966e-76	3.40506	6_Astrocytes
Gja1	3.8428e-74	3.37897	6_Astrocytes
Cldn10	1.33571e-71	3.35575	6_Astrocytes
Slc7a10	1.4782e-78	3.2515	6_Astrocytes
Ndrg2	9.13401e-70	3.128	6_Astrocytes
Ntsr2	8.86219e-69	3.16063	6_Astrocytes
Cldn10	1.41412e-82	3.70626	7_Astrocytes
Aldoc	7.85894e-78	4.32041	7_Astrocytes
Pla2g7	1.09568e-81	3.55664	7_Astrocytes
Plpp3	1.41112e-78	3.90983	7_Astrocytes
Gstm5	8.20079e-79	3.39489	7_Astrocytes
Mfge8	1.07961e-76	3.72714	7_Astrocytes
Gstm1	2.754e-77	3.39527	7_Astrocytes
Clu	2.8099e-75	4.03889	7_Astrocytes
Id4	2.21951e-89	3.37109	7_Astrocytes
Gja1	8.71462e-78	3.50033	7_Astrocytes
Htra1	2.98287e-74	3.59079	7_Astrocytes
Ms4a4b	4.03232e-123	9.7333	8_NKT/T cells
Tmsb10	2.39847e-128	5.20158	8_NKT/T cells
Rps27	3.21678e-117	3.80493	8_NKT/T cells
Rac2	3.3055e-130	4.83503	8_NKT/T cells
Rpl13a	4.93826e-109	3.48153	8_NKT/T cells
Hcst	1.23583e-102	5.79548	8_NKT/T cells
Rps15a	9.87123e-109	3.77418	8_NKT/T cells
Ptprcap	1.27801e-91	8.44479	8_NKT/T cells
Shisa5	1.22865e-115	3.67257	8_NKT/T cells
Rps24	8.17119e-101	3.62838	8_NKT/T cells
Rps18	3.82279e-101	3.48474	8_NKT/T cells
Aldoc	1.77078e-61	3.90044	9_Astrocytes
Mt3	4.78903e-57	3.49143	9_Astrocytes
Mt1	3.56384e-56	3.38771	9_Astrocytes
Mt2	3.93223e-57	3.24401	9_Astrocytes
Atp1a2	3.97751e-54	3.2839	9_Astrocytes
Gpr37l1	1.1618e-53	3.27381	9_Astrocytes
Htra1	3.16868e-55	3.14993	9_Astrocytes
Gstm1	5.66906e-56	2.93846	9_Astrocytes
Ndrg2	1.38278e-52	2.80333	9_Astrocytes
Gstm5	3.39973e-52	2.7776	9_Astrocytes
F3	1.33203e-53	2.98065	9_Astrocytes
Olig1	2.06367e-165	5.60466	10_OPCs
C1ql1	8.17251e-137	7.01354	10_OPCs
Pllp	1.59682e-164	5.55065	10_OPCs
Qpct	5.35959e-117	5.68867	10_OPCs
Lhfpl3	1.44531e-104	6.50013	10_OPCs
Matn4	7.39122e-108	6.07131	10_OPCs
Olig2	3.0447e-104	5.28965	10_OPCs
Pdgfra	5.28608e-93	6.61185	10_OPCs
Cacng4	7.04656e-94	5.92858	10_OPCs
Cntn1	1.9701e-93	3.88632	10_OPCs
S100a16	1.65497e-87	3.68358	10_OPCs
C1qa	9.67031e-82	5.84929	11_Microglia
C1qc	6.49452e-81	5.75837	11_Microglia
C1qb	1.87853e-80	5.77175	11_Microglia
Aif1	1.68646e-93	4.66432	11_Microglia
Fcer1g	3.72208e-76	4.92308	11_Microglia
Ly86	6.41728e-87	4.74167	11_Microglia
Fcrls	3.4762e-85	4.85682	11_Microglia
Ctsz	1.34202e-81	4.03158	11_Microglia
Tyrobp	8.04648e-68	4.57696	11_Microglia
Lgmn	8.10205e-69	4.07512	11_Microglia
Grn	1.07671e-74	3.87077	11_Microglia
Gfap	1.67242e-78	6.33363	12_Astrocytes
Prdx6	2.11417e-55	3.31526	12_Astrocytes
Dhrs1	2.05297e-58	3.92548	12_Astrocytes
Dbi	5.73742e-56	3.12991	12_Astrocytes
Fabp7	5.52887e-61	4.01468	12_Astrocytes
S100a16	5.32038e-56	3.06569	12_Astrocytes
Mt3	1.38892e-50	3.83312	12_Astrocytes
S100a1	1.48058e-53	2.90543	12_Astrocytes
Tubb2b	7.50642e-56	3.27745	12_Astrocytes
Hrsp12	1.09827e-51	3.14606	12_Astrocytes
Pea15a	1.82516e-50	2.55962	12_Astrocytes
Lyz2	8.68777e-125	7.25445	13_Macrophages/Monocytes
Lgals3	2.19074e-124	6.62074	13_Macrophages/Monocytes
Cstb	8.76654e-99	4.32049	13_Macrophages/Monocytes
Ms4a7	8.33197e-81	7.17609	13_Macrophages/Monocytes
Ms4a6c	5.35357e-95	4.98063	13_Macrophages/Monocytes
Ms4a6d	1.18197e-91	4.86646	13_Macrophages/Monocytes
Cyba	3.64735e-74	4.57486	13_Macrophages/Monocytes
Fth1	4.4924e-84	3.57797	13_Macrophages/Monocytes
Ftl1	4.48971e-84	4.76473	13_Macrophages/Monocytes
Plin2	5.00999e-91	4.7778	13_Macrophages/Monocytes
Msrb1	4.46567e-87	4.30796	13_Macrophages/Monocytes
Cldn5	3.506e-217	9.66816	14_VECV
Ly6c1	8.87136e-200	8.98025	14_VECV
Ly6a	1.186e-154	7.43799	14_VECV
Pltp	3.07535e-139	7.35495	14_VECV
Flt1	9.58294e-117	7.97161	14_VECV
Itm2a	1.45703e-117	8.47676	14_VECV
Esam	9.37679e-130	6.58546	14_VECV
Egfl7	1.67297e-118	6.43533	14_VECV
Bsg	3.20598e-119	5.10927	14_VECV
Pglyrp1	9.56242e-98	7.42474	14_VECV
Slco1a4	9.27799e-88	8.24013	14_VECV
Fabp7	1.72884e-83	4.66991	15_OPCs
Olig1	3.48162e-83	4.76892	15_OPCs
Gap43	8.65465e-82	4.17851	15_OPCs
Dpysl3	4.17149e-65	5.06266	15_OPCs
Marcksl1	1.10669e-62	3.61086	15_OPCs
Nnat	1.10942e-64	3.86634	15_OPCs
Ybx1	1.45428e-56	2.89106	15_OPCs
Cacng4	1.68808e-59	4.64751	15_OPCs
Cdo1	1.01639e-60	4.09865	15_OPCs
Cdk4	8.95272e-60	2.96236	15_OPCs
Pdgfra	3.0957e-58	4.60032	15_OPCs
C1qc	2.59061e-65	6.22126	16_Microglia
Ly86	1.37687e-77	5.28127	16_Microglia
Olfml3	7.9132e-78	5.22483	16_Microglia
C1qb	1.69087e-63	6.15786	16_Microglia
C1qa	1.34012e-63	6.13005	16_Microglia
Hexb	1.45361e-63	5.6499	16_Microglia
Grn	2.51834e-66	4.40864	16_Microglia
Fcrls	6.93598e-70	5.12693	16_Microglia
Lgmn	2.55934e-61	4.73038	16_Microglia
Aif1	9.56947e-66	4.46299	16_Microglia
Csf1r	2.42136e-64	4.95552	16_Microglia
H2-Ab1	4.82531e-176	9.79036	17_DCs
H2-Aa	2.21498e-175	10.0814	17_DCs
Cd74	1.9123e-153	10.1492	17_DCs
H2-Eb1	1.00002e-141	9.94352	17_DCs
H2-DMb1	1.50291e-104	6.09296	17_DCs
Plbd1	6.14188e-78	7.06989	17_DCs
H2-DMa	3.93844e-94	5.07099	17_DCs
Ifitm2	6.72532e-91	5.99005	17_DCs
S100a11	1.61826e-84	5.29488	17_DCs
Lsp1	5.86417e-87	5.54013	17_DCs
Ifitm3	2.04473e-77	5.89531	17_DCs
Lyz2	1.97692e-85	8.50467	18_Monocytes
Plac8	2.01743e-92	8.11584	18_Monocytes
Lgals3	1.43235e-80	6.56228	18_Monocytes
S100a4	4.38613e-81	6.60401	18_Monocytes
Ms4a6c	2.563e-80	5.79273	18_Monocytes
Napsa	7.50309e-76	6.13226	18_Monocytes
Ifitm2	5.57662e-70	5.61072	18_Monocytes
Alox5ap	4.58124e-69	5.12479	18_Monocytes
Msrb1	1.05295e-74	4.91905	18_Monocytes
Ifitm3	1.17247e-56	5.91813	18_Monocytes
Fxyd5	1.65447e-60	5.14543	18_Monocytes
Meg3	1.35237e-34	5.06453	19_Neurons
Snhg11	8.18062e-32	4.57975	19_Neurons
Sncb	1.42308e-28	3.37356	19_Neurons
Atp1a3	8.21497e-29	3.26388	19_Neurons
Bex2	3.84939e-28	3.01782	19_Neurons
Syp	1.89897e-27	3.16969	19_Neurons
Celf4	9.67258e-27	3.20812	19_Neurons
Stmn3	1.93439e-26	2.96679	19_Neurons
Zcchc18	8.42056e-26	2.81788	19_Neurons
Ttc3	7.42809e-25	2.59768	19_Neurons
Stmn1	8.46502e-25	2.61912	19_Neurons
Mog	4.11408e-117	9.54941	20_MOL
Plp1	8.9885e-117	9.86695	20_MOL
Mobp	1.08209e-132	8.99178	20_MOL
Cldn11	5.14427e-142	8.86536	20_MOL
Mal	1.69952e-111	9.55991	20_MOL
Mbp	6.36479e-109	7.6317	20_MOL
Ppp1r14a	2.96872e-103	7.70051	20_MOL
Mag	4.10098e-93	8.63875	20_MOL
Cnp	4.60782e-92	6.59965	20_MOL
Sept4	3.9865e-100	6.60575	20_MOL
Opalin	6.92589e-71	9.84757	20_MOL
Vtn	8.44834e-133	10.3411	21_Pericytes
Ndufa4l2	7.05392e-112	8.33896	21_Pericytes
Rgs5	1.51735e-110	8.55294	21_Pericytes
Higd1b	6.96571e-96	8.41678	21_Pericytes
Myl9	2.86428e-97	7.44317	21_Pericytes
Cald1	2.7443e-97	6.82205	21_Pericytes
Igfbp7	3.20782e-81	7.5025	21_Pericytes
Nbl1	6.83527e-79	6.58678	21_Pericytes
Cox4i2	9.46357e-69	7.09976	21_Pericytes
Slc19a1	7.85276e-64	6.44814	21_Pericytes
Gng11	6.74654e-65	5.60034	21_Pericytes
Lsp1	3.13689e-35	5.40907	22_DCs
H2-D1	1.74185e-30	3.60737	22_DCs
Rps27	7.85385e-30	2.91108	22_DCs
Pfn1	1.08572e-28	2.94418	22_DCs
Fau	4.00213e-27	2.78097	22_DCs
Sh3bgrl3	4.30959e-29	3.13499	22_DCs
Btg1	6.65714e-29	3.12839	22_DCs
Srgn	5.57731e-29	3.5379	22_DCs
Rps19	7.75325e-28	2.92874	22_DCs
Tmsb4x	1.88191e-26	3.61081	22_DCs
Rps16	4.81353e-24	2.40292	22_DCs
Tnfrsf12a	5.08512e-20	5.104	23_Astrocytes
Hmox1	5.93033e-18	4.22991	23_Astrocytes
Gclm	1.16049e-16	3.39539	23_Astrocytes
Esd	6.12219e-17	2.99957	23_Astrocytes
Gadd45g	6.76108e-16	3.38581	23_Astrocytes
Txnrd1	1.07748e-14	4.01475	23_Astrocytes
Nop58	8.72845e-15	3.71134	23_Astrocytes
Ptp4a1	4.07576e-15	2.88007	23_Astrocytes
Odc1	4.56922e-15	3.0905	23_Astrocytes
Timp1	2.63256e-14	4.36575	23_Astrocytes
Srxn1	1.21211e-13	3.90307	23_Astrocytes
Rab3a	3.85311e-41	4.14234	24_Neurons
Atp6v1g2	4.03664e-47	4.51313	24_Neurons
Hpca	9.22841e-46	4.33379	24_Neurons
Snca	2.08188e-43	4.37016	24_Neurons
Nrgn	7.64826e-46	5.39169	24_Neurons
Vsnl1	3.361e-40	4.08943	24_Neurons
Snap25	9.45151e-39	4.49041	24_Neurons
Sncb	2.40266e-43	4.59201	24_Neurons
Snrpn	7.49789e-41	4.12324	24_Neurons
Stmn3	4.49884e-41	4.14825	24_Neurons
Eef1a2	1.50116e-41	4.23185	24_Neurons
Cldn5	2.52954e-61	8.2281	25_Pericytes
Ly6c1	1.84289e-67	7.74404	25_Pericytes
Itm2a	6.8222e-69	7.70978	25_Pericytes
Vtn	5.03285e-67	8.14414	25_Pericytes
Pltp	2.56425e-61	6.70673	25_Pericytes
Flt1	7.11726e-64	6.94096	25_Pericytes
Igfbp7	4.08545e-49	6.91078	25_Pericytes
Rgs5	4.4073e-59	7.00361	25_Pericytes
Egfl7	2.84332e-60	5.74631	25_Pericytes
Ly6a	4.22292e-55	6.46634	25_Pericytes
Pglyrp1	1.20306e-57	6.46352	25_Pericytes
Acta2	3.63213e-99	11.2901	26_VSMCs
Tagln	6.71238e-92	11.0973	26_VSMCs
Myl9	5.8393e-85	9.13854	26_VSMCs
Tpm2	4.99359e-72	9.32502	26_VSMCs
Myh11	1.12753e-46	11.0329	26_VSMCs
Mylk	7.91131e-53	8.37763	26_VSMCs
Des	9.95824e-54	8.40055	26_VSMCs
Cald1	3.25806e-65	6.70072	26_VSMCs
Igfbp7	7.78794e-53	7.63389	26_VSMCs
Tpm1	1.62701e-60	5.75725	26_VSMCs
Crip1	9.20174e-53	7.46872	26_VSMCs
Plp1	5.55144e-51	8.16087	27_COPs
Sirt2	1.80028e-47	5.7134	27_COPs
Fyn	1.41219e-45	5.88881	27_COPs
Mpzl1	6.02517e-44	6.1397	27_COPs
Cnp	1.14751e-39	5.48593	27_COPs
Slc44a1	1.5124e-34	5.72089	27_COPs
Tnr	4.46465e-35	5.65791	27_COPs
Mbp	3.43247e-34	6.58109	27_COPs
Tuba1a	7.43964e-32	4.50745	27_COPs
Gjc3	8.71894e-30	6.35206	27_COPs
Enpp6	2.11112e-25	8.90538	27_COPs
Pf4	6.94077e-56	9.25255	28_BAM
Dab2	1.5899e-45	6.61285	28_BAM
Ms4a7	6.39706e-45	7.35438	28_BAM
Mrc1	1.04696e-24	9.41602	28_BAM
Lyz2	1.74418e-25	6.6377	28_BAM
Ctsc	3.49273e-26	4.98328	28_BAM
Fcgr2b	5.39599e-28	4.71186	28_BAM
F13a1	1.54189e-22	6.91369	28_BAM
Fcgrt	8.79114e-27	4.30349	28_BAM
Stab1	6.91258e-22	6.10044	28_BAM
Clec4n	5.9637e-20	7.04353	28_BAM
Serpinh1	1.58167e-18	4.78536	29_VLMCs
Col1a2	7.07182e-14	8.17239	29_VLMCs
Cald1	5.6381e-18	5.17208	29_VLMCs
Col1a1	2.96217e-13	9.47723	29_VLMCs
Lgals1	8.57168e-17	5.34697	29_VLMCs
Anxa2	1.4234e-16	4.54658	29_VLMCs
Serpinf1	9.14177e-14	6.2798	29_VLMCs
Bgn	9.28728e-14	6.73645	29_VLMCs
S100a11	1.56141e-15	4.72283	29_VLMCs
Csrp2	6.88697e-14	5.50461	29_VLMCs
Col3a1	2.35137e-11	9.36585	29_VLMCs
