# Supplementary material for: Shared inflammatory glial cell signature after stab wound injury, revealed by spatial, temporal, and cell-type-specific profiling of the murine cerebral cortex
Source: Nat Commun. 2024 Apr 3;15:2866. doi: 10.1038/s41467-024-46625-w (PMC10991294; doi:10.1038/s41467-024-46625-w)
Supplement: Supplementary file 7 — Supplementary Data 4 [file 41467_2024_46625_MOESM7_ESM.xlsx]

## Sheet: 230721adata_annotated_genes_ctr
Gene_name	p_val	logFC	Cluster
Htra1	0	4.83743	0_Astrocytes
Gpr37l1	0	5.03439	0_Astrocytes
F3	0	4.86552	0_Astrocytes
Plpp3	0	4.8559	0_Astrocytes
Slc7a10	0	4.76624	0_Astrocytes
Slc1a3	0	4.51875	0_Astrocytes
Bcan	0	4.36347	0_Astrocytes
Aldoc	0	4.97348	0_Astrocytes
Gja1	0	4.50454	0_Astrocytes
Cxcl14	0	4.38079	0_Astrocytes
Mfge8	0	4.47805	0_Astrocytes
Cldn10	0	4.69276	0_Astrocytes
Ntsr2	0	4.34804	0_Astrocytes
Btbd17	0	4.59939	0_Astrocytes
Gjb6	0	4.43122	0_Astrocytes
Atp1a2	0	4.45981	0_Astrocytes
Ndrg2	0	4.02312	0_Astrocytes
Msmo1	0	3.9171	0_Astrocytes
Clu	0	4.46056	0_Astrocytes
Mt3	0	4.22117	0_Astrocytes
Cx3cr1	0	6.02965	1_Microglia
Hexb	0	6.45416	1_Microglia
P2ry12	0	6.1637	1_Microglia
Csf1r	0	5.80794	1_Microglia
Selplg	0	5.81258	1_Microglia
C1qa	0	6.32056	1_Microglia
Trem2	0	5.4133	1_Microglia
C1qc	0	6.13801	1_Microglia
C1qb	0	6.16117	1_Microglia
Gpr34	0	5.61415	1_Microglia
Siglech	0	5.52229	1_Microglia
Tmem119	0	5.6916	1_Microglia
Ctss	0	5.93859	1_Microglia
Laptm5	0	5.01048	1_Microglia
Olfml3	0	5.36586	1_Microglia
Fcrls	0	5.42256	1_Microglia
Lpcat2	0	4.951	1_Microglia
Vsir	0	4.72146	1_Microglia
Lgmn	0	4.6592	1_Microglia
Fcgr3	0	4.88033	1_Microglia
Snhg11	0	5.76795	2_Neurons
Meg3	0	6.04472	2_Neurons
R3hdm1	0	3.92869	2_Neurons
Kalrn	0	3.96506	2_Neurons
Camk2a	0	3.85063	2_Neurons
Ptprd	0	3.63351	2_Neurons
Arpp21	0	3.5259	2_Neurons
Brinp3	0	4.56007	2_Neurons
Syt1	0	3.32215	2_Neurons
Atp1a1	0	3.10466	2_Neurons
Rtn1	0	3.1935	2_Neurons
mt-Nd1	0	2.11449	2_Neurons
2900055J20Rik	0	4.02177	2_Neurons
Pcsk2	0	3.26786	2_Neurons
Atp2b2	0	3.08409	2_Neurons
A830036E02Rik	0	4.43975	2_Neurons
C1qtnf4	0	3.21078	2_Neurons
Syp	0	3.07927	2_Neurons
Snap25	0	2.60541	2_Neurons
Grin2b	0	3.08805	2_Neurons
Cldn5	0	9.29151	3_VECV
Ly6c1	0	8.88248	3_VECV
Pltp	0	7.68325	3_VECV
Flt1	0	9.11395	3_VECV
Itm2a	0	8.5384	3_VECV
Ly6a	0	7.87518	3_VECV
Slco1a4	0	8.95452	3_VECV
Bsg	0	5.03654	3_VECV
Egfl7	0	6.29334	3_VECV
Slc2a1	0	5.10506	3_VECV
Pglyrp1	0	7.89446	3_VECV
Adgrl4	0	8.97179	3_VECV
Esam	0	6.16749	3_VECV
Ramp2	0	5.56276	3_VECV
Abcb1a	0	8.70621	3_VECV
Spock2	0	5.19726	3_VECV
Hspb1	0	6.20794	3_VECV
Igfbp7	0	5.90431	3_VECV
Pecam1	0	6.87757	3_VECV
Vwa1	0	5.50557	3_VECV
Clu	0	4.66931	4_Astrocytes
Scg3	0	3.55604	4_Astrocytes
Aldoc	0	4.48698	4_Astrocytes
Ntsr2	0	3.8497	4_Astrocytes
Gstm5	0	3.72401	4_Astrocytes
Slc1a3	0	4.00176	4_Astrocytes
Cldn10	0	4.01903	4_Astrocytes
Gja1	0	3.80962	4_Astrocytes
Mt3	0	4.09958	4_Astrocytes
Plpp3	0	4.02489	4_Astrocytes
Pla2g7	0	3.71701	4_Astrocytes
Mt1	0	4.07426	4_Astrocytes
Id4	0	3.82331	4_Astrocytes
Prdx6	0	3.49578	4_Astrocytes
Pantr1	0	3.5156	4_Astrocytes
Mt2	0	4.0037	4_Astrocytes
Apoe	0	4.14629	4_Astrocytes
Cpe	0	3.1947	4_Astrocytes
Slc1a2	0	3.75887	4_Astrocytes
Aqp4	0	3.65388	4_Astrocytes
Csf1r	0	5.07	5_Microglia
C1qb	0	5.51797	5_Microglia
C1qc	0	5.44904	5_Microglia
C1qa	0	5.54088	5_Microglia
Cx3cr1	0	4.79755	5_Microglia
Hexb	0	5.34578	5_Microglia
Ctss	0	5.33341	5_Microglia
Cd83	0	5.47599	5_Microglia
Ccl4	0	6.50052	5_Microglia
Trem2	0	4.57535	5_Microglia
Atf3	0	5.23951	5_Microglia
P2ry12	0	4.92732	5_Microglia
Rgs10	0	4.23965	5_Microglia
Ccl3	0	5.995	5_Microglia
Laptm5	0	4.25202	5_Microglia
Tyrobp	0	4.53796	5_Microglia
Selplg	0	4.58061	5_Microglia
Siglech	0	4.28688	5_Microglia
Gpr34	0	4.39073	5_Microglia
Fcrls	0	4.44239	5_Microglia
Slc24a2	0	3.98829	6_Neurons
Adcy1	0	4.0729	6_Neurons
Slc17a7	0	3.63457	6_Neurons
Atp1a3	0	3.58911	6_Neurons
Rtn1	0	3.70222	6_Neurons
Bsn	0	3.78929	6_Neurons
Syt1	0	3.6949	6_Neurons
Pcsk2	0	3.51035	6_Neurons
Olfm1	0	3.34798	6_Neurons
Snhg11	0	4.74829	6_Neurons
Scn2a1	0	3.40724	6_Neurons
Meg3	0	5.09776	6_Neurons
Celf4	0	3.33083	6_Neurons
Pde1a	0	3.63811	6_Neurons
Sv2b	0	3.37665	6_Neurons
Clstn1	0	2.83848	6_Neurons
Opcml	0	3.17999	6_Neurons
Syp	0	3.36298	6_Neurons
Prkcb	0	3.06459	6_Neurons
Grin2b	0	3.2912	6_Neurons
Gfap	0	5.82786	7_Astrocytes
Mt3	0	4.00318	7_Astrocytes
Dbi	0	3.40662	7_Astrocytes
Prdx6	0	3.44637	7_Astrocytes
Mt1	0	3.82768	7_Astrocytes
Mt2	0	3.79418	7_Astrocytes
Cpe	0	3.01988	7_Astrocytes
S100a1	0	2.98738	7_Astrocytes
S100a6	6.27979e-318	3.73485	7_Astrocytes
S100a16	3.483476039e-314	2.7784	7_Astrocytes
S100b	1.1577598973e-314	2.89391	7_Astrocytes
Mlc1	1.691208465243229e-305	3.03049	7_Astrocytes
Dhrs1	5.37881954308877e-283	3.48582	7_Astrocytes
Ddah1	1.356550327730966e-299	2.90531	7_Astrocytes
Rbp1	8.90023704660918e-278	3.38818	7_Astrocytes
Fxyd1	1.994650674780872e-283	2.99721	7_Astrocytes
Pea15a	1.3492919007205904e-280	2.47434	7_Astrocytes
Fabp7	1.256925566285178e-265	3.76093	7_Astrocytes
Metrn	9.792528728571991e-279	2.79601	7_Astrocytes
Asrgl1	4.1534199520402445e-280	2.65537	7_Astrocytes
Plp1	0	8.7621	8_MOL
Ermn	0	9.50704	8_MOL
Mal	0	7.9289	8_MOL
Mag	0	7.41022	8_MOL
Mobp	0	7.52055	8_MOL
Mbp	0	6.86033	8_MOL
Mog	0	8.37646	8_MOL
Qdpr	0	5.93261	8_MOL
Enpp2	0	5.64202	8_MOL
Cnp	0	6.2826	8_MOL
Cryab	0	6.00572	8_MOL
Cldn11	0	7.77346	8_MOL
Sept4	0	5.53013	8_MOL
Apod	0	7.30869	8_MOL
Ppp1r14a	0	6.60637	8_MOL
Tspan2	0	7.37144	8_MOL
Gpr37	0	5.91925	8_MOL
Aspa	0	7.8749	8_MOL
Opalin	0	8.38363	8_MOL
Ugt8a	0	6.92609	8_MOL
Grin2b	0	3.96479	9_Neurons
Meg3	0	5.38068	9_Neurons
Gria3	0	4.16971	9_Neurons
Atp2b1	0	3.28781	9_Neurons
Camk2a	0	3.68591	9_Neurons
Enc1	0	3.78802	9_Neurons
Snhg11	0	4.69642	9_Neurons
Olfm1	0	3.33388	9_Neurons
Grin2a	0	3.73927	9_Neurons
Lamp5	0	4.38506	9_Neurons
Nell2	0	3.5547	9_Neurons
Atp2b2	0	3.48067	9_Neurons
Opcml	0	3.35873	9_Neurons
Ntrk3	0	3.86063	9_Neurons
Atp1a1	0	3.14499	9_Neurons
Pcsk2	0	3.36955	9_Neurons
Nptxr	0	3.48078	9_Neurons
Ptprn	0	3.16425	9_Neurons
Slc12a5	0	3.27654	9_Neurons
Syt1	0	3.22913	9_Neurons
Vtn	0	9.50881	10_Pericytes
Rgs5	0	7.71046	10_Pericytes
Cald1	0	6.75589	10_Pericytes
Ndufa4l2	0	7.30847	10_Pericytes
Higd1b	0	7.38592	10_Pericytes
Igfbp7	0	6.18725	10_Pericytes
Myl9	0	6.34	10_Pericytes
P2ry14	0	6.66933	10_Pericytes
Cox4i2	0	6.34821	10_Pericytes
Nbl1	0	5.60933	10_Pericytes
Atp13a5	0	6.91768	10_Pericytes
Sept4	0	4.41543	10_Pericytes
Pdgfrb	0	5.16181	10_Pericytes
Kcnj8	0	7.64655	10_Pericytes
Sod3	0	5.4965	10_Pericytes
Art3	0	7.27749	10_Pericytes
Slc6a20a	0	7.57048	10_Pericytes
Rarres2	0	5.03167	10_Pericytes
Ifitm1	0	6.35876	10_Pericytes
Slc19a1	0	5.72333	10_Pericytes
Ly86	0	4.99026	11_Microglia
Cd52	0	5.05496	11_Microglia
Fcer1g	0	5.05283	11_Microglia
Tyrobp	0	5.12786	11_Microglia
C1qc	0	5.73609	11_Microglia
C1qb	0	5.79827	11_Microglia
C1qa	0	5.89514	11_Microglia
Ctsz	0	4.29863	11_Microglia
Aif1	0	4.41092	11_Microglia
Grn	0	4.50436	11_Microglia
Ctsd	0	4.99017	11_Microglia
Ctsb	0	3.84656	11_Microglia
Pycard	0	4.01862	11_Microglia
Trem2	0	4.45041	11_Microglia
Cyba	0	3.8854	11_Microglia
Ctss	0	5.10581	11_Microglia
Ctsl	0	3.64419	11_Microglia
Npc2	0	3.19182	11_Microglia
Fcrls	0	4.51386	11_Microglia
Hexb	0	4.79944	11_Microglia
Macf1	1.3653543627101449e-295	3.01383	12_Astrocytes
Gm26917	2.3681638123295596e-284	4.01276	12_Astrocytes
Son	1.8320225370527022e-268	2.11758	12_Astrocytes
Slc1a2	3.992702619931872e-235	3.32673	12_Astrocytes
Gm3764	3.3737159783127946e-245	3.04956	12_Astrocytes
Dclk1	8.467004596946697e-238	3.0312	12_Astrocytes
Appl2	3.517662767791057e-221	3.0772	12_Astrocytes
Nrxn1	4.2712943050788005e-215	2.66149	12_Astrocytes
Gnao1	3.4287031565420277e-203	2.67774	12_Astrocytes
mt-Nd2	5.840529614485497e-194	1.96493	12_Astrocytes
Atp1a2	1.0238427830780316e-179	3.06683	12_Astrocytes
Pnisr	9.767671876389305e-196	2.27169	12_Astrocytes
Daam2	1.1730045964191e-184	3.39015	12_Astrocytes
Ptprz1	1.3922515729851e-189	2.81711	12_Astrocytes
Gria2	8.3572636332325e-183	2.51881	12_Astrocytes
Bcan	2.171702431743317e-179	2.80788	12_Astrocytes
mt-Co2	3.0270805356219712e-176	1.66412	12_Astrocytes
Dtna	8.59130013604247e-177	2.90694	12_Astrocytes
mt-Co3	4.366250940219661e-170	1.54624	12_Astrocytes
Syne1	1.0197836894055435e-171	2.55115	12_Astrocytes
Lgals3	0	7.94318	13_Macrophages/Monocytes
Cd52	0	5.73052	13_Macrophages/Monocytes
Fxyd5	0	5.3073	13_Macrophages/Monocytes
Ms4a6c	0	6.16039	13_Macrophages/Monocytes
Arpc1b	0	3.89889	13_Macrophages/Monocytes
Alox5ap	0	4.64252	13_Macrophages/Monocytes
Sh3bgrl3	0	3.61294	13_Macrophages/Monocytes
H2-D1	0	4.01982	13_Macrophages/Monocytes
Gpx1	0	3.81374	13_Macrophages/Monocytes
Ifi30	0	5.02436	13_Macrophages/Monocytes
Cyba	0	4.09557	13_Macrophages/Monocytes
Srgn	0	4.34594	13_Macrophages/Monocytes
Ifitm3	0	5.28618	13_Macrophages/Monocytes
Tyrobp	7.2081892748000225e-292	4.66907	13_Macrophages/Monocytes
S100a11	3.0465961e-316	4.91199	13_Macrophages/Monocytes
Wfdc17	3.5156911964211124e-266	6.91182	13_Macrophages/Monocytes
Ifitm2	3.226443724645734e-292	5.02609	13_Macrophages/Monocytes
Tspo	1.3364387618247005e-308	3.90094	13_Macrophages/Monocytes
Fcer1g	2.7961676154879393e-289	4.53487	13_Macrophages/Monocytes
Coro1a	1.947066505395047e-308	3.74988	13_Macrophages/Monocytes
Olig1	0	5.69941	14_OPCs
C1ql1	8.600820154365214e-294	8.47421	14_OPCs
Cacng4	4.1223819112993094e-265	7.01348	14_OPCs
Lhfpl3	2.5434449045855513e-259	7.41954	14_OPCs
Matn4	3.3328271548483333e-256	6.4669	14_OPCs
Qpct	3.658589220973335e-243	5.82258	14_OPCs
Pdgfra	1.6825202769814523e-228	8.26024	14_OPCs
Olig2	9.272469769175083e-228	5.28941	14_OPCs
Fabp7	1.0867539257593187e-236	4.24087	14_OPCs
Pllp	1.4817528225255174e-230	4.25241	14_OPCs
Cd9	5.358793267973809e-227	3.66667	14_OPCs
S100a16	1.4083926793280518e-226	3.55497	14_OPCs
Vcan	6.925568636038442e-189	5.4615	14_OPCs
Scrg1	8.345405086652722e-220	3.5752	14_OPCs
Cdo1	2.7881080396685883e-190	4.98407	14_OPCs
Fxyd6	8.589381362567699e-201	3.86134	14_OPCs
Nnat	3.4519868374045825e-205	3.99583	14_OPCs
Nxph1	1.0486573297158264e-173	6.66762	14_OPCs
Sox10	2.285077439386385e-188	4.71907	14_OPCs
Tnr	7.270823308805525e-190	4.25825	14_OPCs
Nrgn	0	5.05536	15_Neurons
Gng3	0	4.29253	15_Neurons
Sncb	0	4.32953	15_Neurons
Stmn3	0	3.95694	15_Neurons
Eef1a2	0	3.87754	15_Neurons
Snap25	2.8357333e-317	4.09149	15_Neurons
Vsnl1	0	3.73943	15_Neurons
Stmn2	0	3.9161	15_Neurons
Ctxn1	0	4.00038	15_Neurons
Rab3a	0	3.56092	15_Neurons
Hpca	0	3.84228	15_Neurons
Ttc9b	0	4.23306	15_Neurons
6330403K07Rik	0	3.74139	15_Neurons
Stmn1	5.300327563233404e-300	3.58953	15_Neurons
Syn1	0	3.65748	15_Neurons
Snca	0	3.83403	15_Neurons
Atp6v1g2	0	3.9936	15_Neurons
1110008P14Rik	0	3.5663	15_Neurons
Napb	0	3.57947	15_Neurons
Nrn1	0	3.5773	15_Neurons
Tmsb10	0	5.36027	16_NKT/T cells
Ms4a4b	5.1404271445138575e-248	10.9558	16_NKT/T cells
Rps15a	4.7420261413492746e-281	4.00801	16_NKT/T cells
Cd52	2.8282572054489906e-305	5.29474	16_NKT/T cells
Rps27	1.4181005254806927e-277	4.01214	16_NKT/T cells
Rac2	2.348950404344773e-277	5.23069	16_NKT/T cells
Rpl13a	4.114577226429532e-265	3.74496	16_NKT/T cells
Rps13	1.3135289600533726e-260	3.47609	16_NKT/T cells
Rps16	6.494723534177533e-259	3.64669	16_NKT/T cells
Rps18	5.538493391093119e-265	3.77179	16_NKT/T cells
H2-K1	8.717861829811576e-267	3.9826	16_NKT/T cells
Rps24	2.3443910599220503e-252	3.80539	16_NKT/T cells
Rpl17	1.5455436405830439e-254	3.39254	16_NKT/T cells
Rpl32	5.866037947229869e-247	3.57294	16_NKT/T cells
Rps5	1.8065658520813833e-247	3.45227	16_NKT/T cells
Rplp2	1.4453942172425352e-239	3.47313	16_NKT/T cells
Rps14	3.347177847837314e-229	3.37591	16_NKT/T cells
Rpsa	1.3192596851648057e-255	3.5014	16_NKT/T cells
Rpl37a	2.2402673479164683e-233	3.34485	16_NKT/T cells
Rps23	2.3041880517714246e-231	3.47057	16_NKT/T cells
Snhg11	8.58336294163129e-187	4.88636	17_Neurons
Meg3	2.754898555987838e-180	5.22608	17_Neurons
Atp1a3	1.368247765006861e-165	3.15089	17_Neurons
Pcp4	8.642340479470003e-159	3.5806	17_Neurons
Chgb	1.3202391768257894e-142	3.39355	17_Neurons
Syt1	3.6107778746607666e-130	2.93041	17_Neurons
Pcsk2	1.8743880083172113e-133	2.88579	17_Neurons
Atp1b1	5.813664365795075e-121	2.42043	17_Neurons
Map1b	4.743739730117303e-119	2.71273	17_Neurons
Syt7	9.665332687108763e-108	3.13118	17_Neurons
Atp2b1	4.119491023821211e-107	2.2952	17_Neurons
Ahi1	6.567992789281819e-107	2.98258	17_Neurons
Bcl11a	2.4254330686260592e-102	3.04288	17_Neurons
Rprm	2.295470166706309e-93	4.51286	17_Neurons
Grin2b	3.628920956095609e-102	2.60225	17_Neurons
Snap25	7.561365852814708e-99	2.24695	17_Neurons
Mgat4c	4.791167831981165e-89	5.18472	17_Neurons
Scn2a1	7.68894576479226e-101	2.56923	17_Neurons
Gria2	3.070402749646898e-94	2.3144	17_Neurons
Fut9	3.238255855161424e-99	2.41227	17_Neurons
Pf4	0	10.4593	18_BAM
Dab2	0	7.0308	18_BAM
Ms4a7	3.8436432886805854e-266	8.33589	18_BAM
Lyz2	0	7.19725	18_BAM
Mrc1	3.426167349479377e-235	10.0605	18_BAM
F13a1	3.882784738312618e-209	8.92244	18_BAM
Ctsc	4.39993553612206e-260	5.05075	18_BAM
Stab1	3.0241688910634175e-214	5.86133	18_BAM
Cbr2	1.1498515443291478e-144	10.1586	18_BAM
Gas6	1.6584643758165311e-190	4.03834	18_BAM
Blvrb	7.824749433959239e-182	4.4454	18_BAM
Fcgr2b	9.060248320303487e-183	4.65099	18_BAM
Fcer1g	5.8620954984067396e-151	4.60025	18_BAM
Clec4n	2.744764974164741e-137	8.29912	18_BAM
Apoe	2.409589425584988e-139	5.0125	18_BAM
Sepp1	4.1148424514664575e-154	3.90383	18_BAM
Ctsb	3.972646481813597e-147	3.32215	18_BAM
Ftl1	4.3246234704527827e-150	3.8397	18_BAM
Tyrobp	2.0320617274994821e-137	4.44002	18_BAM
Ms4a6c	5.21736980064087e-154	5.05281	18_BAM
Acta2	0	11.4892	19_VSMCs
Tagln	0	11.0849	19_VSMCs
Tpm2	0	9.17051	19_VSMCs
Myl9	0	8.53252	19_VSMCs
Crip1	0	8.00076	19_VSMCs
Mylk	0	7.6928	19_VSMCs
Myh11	3.6424505303274124e-277	10.4667	19_VSMCs
Tpm1	0	5.54834	19_VSMCs
Mustn1	2.0359078706169743e-263	9.19792	19_VSMCs
Cald1	7.457274801599693e-306	6.1681	19_VSMCs
Des	2.995530542955174e-251	7.61128	19_VSMCs
Ptrf	1.4210597326682233e-284	6.32495	19_VSMCs
Sncg	2.447749826121535e-216	10.084	19_VSMCs
Bcam	9.652112330880142e-285	5.87151	19_VSMCs
Dstn	1.5450887816899214e-294	4.70813	19_VSMCs
Pln	4.5719042311305983e-206	10.6836	19_VSMCs
Myl6	1.5010531987189045e-246	4.68653	19_VSMCs
Igfbp7	8.300490282381595e-237	6.26614	19_VSMCs
Filip1l	3.11704509437973e-246	5.95633	19_VSMCs
Flna	3.338525751417146e-238	5.65363	19_VSMCs
Plp1	4.2476421553679333e-249	6.67335	20_COPs
Sirt2	2.057796811565943e-266	5.1805	20_COPs
Bcas1	1.7641608189851254e-191	6.72407	20_COPs
Slc44a1	4.962281536061533e-206	4.98669	20_COPs
Fyn	4.777295461443368e-169	5.41667	20_COPs
Tnr	5.406633833501977e-159	5.63925	20_COPs
Gjc3	2.3357498976365334e-159	5.96677	20_COPs
Mbp	8.979239905164353e-179	5.70091	20_COPs
Mpzl1	1.141197189596965e-153	5.13517	20_COPs
Nfasc	2.9534837575265708e-148	5.10001	20_COPs
Cnp	2.9063116264614046e-167	4.78487	20_COPs
Gpr17	5.290665429700932e-134	7.00563	20_COPs
Enpp6	3.209533014721542e-130	7.67035	20_COPs
Tmem108	9.573032669854249e-126	5.7836	20_COPs
Enpp2	4.892164518073751e-144	4.2821	20_COPs
Cldn11	2.814145983891642e-139	5.30681	20_COPs
Tns3	2.0306551904843696e-127	4.16038	20_COPs
Pllp	7.053923996820034e-123	4.22985	20_COPs
Ugt8a	7.05931198447573e-116	4.79663	20_COPs
9530059O14Rik	1.5452325077196217e-107	4.85959	20_COPs
Snhg11	3.829852354906446e-124	5.81578	21_Neurons
Meg3	1.7582069910932366e-116	6.053	21_Neurons
R3hdm1	1.7178349945442751e-130	3.99292	21_Neurons
Ptprd	3.8289033990629266e-117	3.70979	21_Neurons
Arpp21	9.16244710168098e-119	3.73453	21_Neurons
Ahi1	1.8404509242661114e-117	4.07134	21_Neurons
PISD	2.5443853153327218e-107	3.41158	21_Neurons
Kcnq1ot1	9.796616640874942e-96	3.37068	21_Neurons
Trank1	7.490439470893488e-89	3.95989	21_Neurons
Mir124a-1hg	1.232768113644164e-85	3.68559	21_Neurons
Grin2b	2.5261077362620248e-82	3.10389	21_Neurons
Opcml	6.485985569857616e-83	3.38263	21_Neurons
Kalrn	9.829611686743593e-82	3.20454	21_Neurons
Camk2a	2.0146845746073738e-79	3.14915	21_Neurons
Gria2	1.1188845844567088e-70	2.76995	21_Neurons
Miat	7.310919049593393e-74	3.56995	21_Neurons
Zranb2	3.0240107433894434e-76	2.51854	21_Neurons
Ube3a	8.991395819117999e-76	2.73669	21_Neurons
Unc80	4.975226045240096e-69	3.17865	21_Neurons
Grin2a	2.415134993168291e-68	3.22171	21_Neurons
Col1a1	2.3864766864196695e-88	8.9379	22_VLMCs
Lgals1	1.1675884645656374e-97	5.1635	22_VLMCs
Serpinh1	1.0128960107865693e-83	4.36764	22_VLMCs
S100a6	6.206765956898703e-84	4.46453	22_VLMCs
S100a11	2.2385588929196387e-81	4.48909	22_VLMCs
Col1a2	2.670234460181904e-61	7.12491	22_VLMCs
Bgn	2.2727355094902222e-58	5.69419	22_VLMCs
Tmsb10	3.882703547277552e-65	3.43974	22_VLMCs
Ifitm3	7.525081106339405e-62	3.64699	22_VLMCs
Vim	5.221927252067201e-61	3.81431	22_VLMCs
Anxa2	6.806240670577666e-56	4.07433	22_VLMCs
Spp1	5.828524894263842e-53	5.69161	22_VLMCs
Rbp1	6.636364518243474e-53	4.0475	22_VLMCs
Serpinf1	1.426235068276931e-47	5.2952	22_VLMCs
Rcn3	2.685748162893239e-47	4.97837	22_VLMCs
Pcolce	2.784064278058137e-46	5.98033	22_VLMCs
Timp1	1.6282850902155105e-44	5.97658	22_VLMCs
Sparc	3.2708830252029314e-47	3.11282	22_VLMCs
Igfbp7	2.1397737279470857e-48	3.77041	22_VLMCs
Ifitm2	2.298431236059396e-44	3.30204	22_VLMCs
Hba-a2	5.0665829646057554e-185	12.276	23_NA
Hba-a1	8.577741970427962e-186	12.3399	23_NA
Hbb-bs	2.9567406679302274e-173	11.7513	23_NA
Hbb-bt	4.2613882636058846e-89	11.413	23_NA
Alas2	3.353762346700117e-49	9.84055	23_NA
Ube2l6	1.684333825952733e-41	6.0029	23_NA
Bpgm	2.5579345663992062e-28	4.22255	23_NA
Fam220a	1.0839112945363213e-27	3.88242	23_NA
Snca	2.992456150002963e-25	3.12664	23_NA
Fech	4.196330444440579e-21	3.64509	23_NA
Mkrn1	1.0638428643241146e-18	3.3843	23_NA
Isg20	5.232798316141528e-14	4.65051	23_NA
Oaz1	1.6380589233206352e-14	1.34504	23_NA
Epb41	7.296810951034477e-13	3.36057	23_NA
Fam46c	1.1971490863142623e-11	3.04976	23_NA
Sec61g	1.9795241460814097e-11	1.6029	23_NA
March2	4.9045026323394525e-11	1.90566	23_NA
Ftl1	1.0156999414574833e-10	1.42967	23_NA
Slc25a37	6.657208789502759e-10	2.98805	23_NA
Cd24a	1.3020717377244416e-09	4.74894	23_NA
Gad1	1.0621062870956576e-52	9.51561	24_Neurons
Slc32a1	9.828431654623767e-48	10.4381	24_Neurons
Nrxn3	1.5465795116494088e-60	4.17549	24_Neurons
Gad2	6.309255148038615e-44	9.37391	24_Neurons
Meg3	2.192229420362308e-45	5.51991	24_Neurons
Scg2	1.1009958242413825e-48	5.18262	24_Neurons
Snhg11	2.2076351761117555e-44	4.90824	24_Neurons
Atp1a3	1.7714631845351875e-43	3.23094	24_Neurons
Synpr	2.3991125868703802e-34	6.93818	24_Neurons
Atp1b1	2.7744181935919025e-39	2.92247	24_Neurons
Dner	3.8251720439446064e-38	3.85455	24_Neurons
Kcnc1	1.0129867408592803e-36	4.16308	24_Neurons
Cnr1	3.7155582918125126e-34	5.10163	24_Neurons
Podxl2	4.064311999826551e-37	3.43068	24_Neurons
Ly6h	1.0848820096021367e-35	3.20386	24_Neurons
Sv2a	1.3304151117821274e-35	3.00768	24_Neurons
Ttc3	1.0758862273035955e-32	2.51565	24_Neurons
Igf1	3.4816824721907473e-29	5.67091	24_Neurons
Spock3	2.2084628624093782e-29	4.79991	24_Neurons
C1qtnf4	2.688797957637376e-32	3.28724	24_Neurons
Fam19a1	2.66675010946093e-77	5.0697	25_Neurons
Nos1ap	4.29216371589035e-59	4.00531	25_Neurons
Hcn1	9.18391101306846e-49	5.29996	25_Neurons
Sorl1	1.4083981143711261e-53	3.45249	25_Neurons
Bcl11b	2.3095180453384194e-46	5.97332	25_Neurons
Atp1a3	2.781619640876445e-52	3.76939	25_Neurons
Gria3	5.469279408594457e-53	4.00518	25_Neurons
Miat	1.1746660759793722e-52	3.96082	25_Neurons
Scn1a	1.2360857076509972e-50	3.98701	25_Neurons
Grm5	2.665480152022399e-49	3.44948	25_Neurons
Ntng1	1.878417001314289e-46	4.65614	25_Neurons
Scn8a	8.19478229381214e-48	3.36547	25_Neurons
Meg3	8.46719177996444e-43	5.5934	25_Neurons
Coro6	3.657161228424399e-40	6.01252	25_Neurons
Adgra1	5.484685558244387e-48	3.79658	25_Neurons
Pex5l	3.5600586261815923e-48	3.7712	25_Neurons
Rab3c	3.8735744121261877e-44	4.28923	25_Neurons
Unc80	1.7276799666186478e-45	3.37376	25_Neurons
Snhg11	9.178695800943014e-40	4.80135	25_Neurons
Syt7	3.3388648303255634e-46	3.39825	25_Neurons
Cd79a	1.1837145986987798e-68	12.9176	26_B cells
Cd74	2.9120457156587495e-104	9.82538	26_B cells
H2-Aa	1.1490134254945431e-65	8.80035	26_B cells
H2-Ab1	1.2155339259203602e-65	8.22478	26_B cells
Ebf1	1.591711610971118e-70	6.19901	26_B cells
H2-Eb1	1.1084928196789223e-62	8.41164	26_B cells
Cd79b	6.15026636477348e-49	8.13359	26_B cells
Ly6d	3.331062256941854e-45	10.8867	26_B cells
Rps19	1.880263450723006e-40	3.68242	26_B cells
Rps27	2.919832226328688e-42	3.82093	26_B cells
Cd52	2.9664672312040854e-47	4.91829	26_B cells
Rps15a	3.096706591971302e-39	3.57157	26_B cells
Rps24	3.8377435024802426e-39	3.67152	26_B cells
H2-DMb2	2.0772632486614006e-34	8.531	26_B cells
Ms4a1	4.713087941783361e-33	12.6922	26_B cells
Rps18	1.3482085500442994e-36	3.31323	26_B cells
Rps13	8.6949935867294e-37	3.10457	26_B cells
Rps16	5.7715777581727276e-36	3.20615	26_B cells
Rpl18a	8.078994459219264e-35	3.34127	26_B cells
Rpl17	2.5145809582892235e-36	3.03417	26_B cells
Ccr7	1.5757247742149542e-53	10.9589	27_Macrophages/Monocytes
Lsp1	2.2905472918484425e-73	7.84007	27_Macrophages/Monocytes
Tmem123	4.225877505452387e-68	7.1339	27_Macrophages/Monocytes
Cxcl16	3.4807726319990314e-60	6.37591	27_Macrophages/Monocytes
Crip1	4.404092921906031e-52	7.17773	27_Macrophages/Monocytes
H2-Q7	3.1081064033679077e-50	6.48306	27_Macrophages/Monocytes
Relb	5.792372877254461e-46	6.13515	27_Macrophages/Monocytes
Samsn1	2.923669258999342e-46	6.02296	27_Macrophages/Monocytes
Traf1	3.9172642022871215e-36	7.93602	27_Macrophages/Monocytes
Syngr2	8.310958792302404e-48	5.3517	27_Macrophages/Monocytes
Marcksl1	9.539164891319919e-48	5.72123	27_Macrophages/Monocytes
Psme2	1.3420855162148724e-43	5.38738	27_Macrophages/Monocytes
Cd74	1.7345786384551997e-41	8.0328	27_Macrophages/Monocytes
Ccl5	2.2343382200374874e-34	9.7168	27_Macrophages/Monocytes
Tbc1d4	1.8467780773167576e-32	7.11428	27_Macrophages/Monocytes
Psmb8	1.8543243660824714e-41	5.34122	27_Macrophages/Monocytes
Psme1	8.733587571004684e-40	4.41188	27_Macrophages/Monocytes
Bcl2a1d	2.915007658824352e-31	7.52237	27_Macrophages/Monocytes
Rogdi	3.184265579603343e-40	4.63055	27_Macrophages/Monocytes
S100a11	1.52235566767016e-39	5.40434	27_Macrophages/Monocytes
Stmn1	7.054214986306182e-25	3.96942	28_NA
Tubb5	8.09637422201496e-26	3.83808	28_NA
Tuba1a	1.6185138309311316e-21	3.55233	28_NA
Nfib	3.971167246174046e-18	3.31128	28_NA
Nfix	4.18076985070823e-18	3.01157	28_NA
Cd24a	3.276653601766199e-13	6.69341	28_NA
Stmn2	3.965373833576367e-15	3.40171	28_NA
Tubb3	4.064276817838791e-14	4.03418	28_NA
Nnat	2.6059411274250072e-14	4.28375	28_NA
Nsg1	3.408707934055814e-15	2.92241	28_NA
Map1b	1.817204213939184e-14	3.1691	28_NA
Bex2	3.413218259812533e-14	2.5843	28_NA
6330403K07Rik	2.7370159988603065e-14	3.02485	28_NA
H3f3b	2.741250800467594e-13	2.46609	28_NA
Ptma	2.102530597426375e-13	2.26565	28_NA
Rps5	1.3408847527744057e-12	2.1549	28_NA
Elavl3	9.335117698429885e-14	3.15663	28_NA
Fxyd6	1.6405915486783318e-13	3.41544	28_NA
Crmp1	8.810135421336141e-13	3.69864	28_NA
Sox4	1.2873014978474642e-12	4.12171	28_NA
Bst2	2.4971487082140136e-39	6.30856	29_Macrophages/Monocytes
Plac8	1.7449840846292355e-45	8.93378	29_Macrophages/Monocytes
Rnase6	1.3047311518438001e-35	8.39079	29_Macrophages/Monocytes
Irf8	7.593089916130037e-40	5.96387	29_Macrophages/Monocytes
Rac2	2.644424750538765e-38	5.44137	29_Macrophages/Monocytes
Sell	7.670979897743175e-30	7.71567	29_Macrophages/Monocytes
Ly6c2	2.7881918065259427e-28	8.73703	29_Macrophages/Monocytes
Ly6d	2.668379411993965e-25	11.2445	29_Macrophages/Monocytes
Ccr9	1.1608630053466907e-24	10.7459	29_Macrophages/Monocytes
Cd7	9.256050058354395e-26	8.40203	29_Macrophages/Monocytes
Cd74	2.534889730399238e-32	7.57552	29_Macrophages/Monocytes
Lsp1	5.361726615734618e-32	5.63663	29_Macrophages/Monocytes
Cox6a2	1.9726098717626231e-23	9.4143	29_Macrophages/Monocytes
Cybb	3.7686155448212396e-27	6.64289	29_Macrophages/Monocytes
Serp1	8.168266591159976e-32	4.37752	29_Macrophages/Monocytes
Napsa	1.689853515048095e-27	6.51241	29_Macrophages/Monocytes
Dnajc7	9.391516563225876e-31	4.17848	29_Macrophages/Monocytes
Psmb8	2.8544204166664118e-27	4.07804	29_Macrophages/Monocytes
Siglech	1.9521167541350381e-25	4.83984	29_Macrophages/Monocytes
Syngr2	4.122533216072412e-28	4.29661	29_Macrophages/Monocytes
