# Supplementary material for: Shared inflammatory glial cell signature after stab wound injury, revealed by spatial, temporal, and cell-type-specific profiling of the murine cerebral cortex
Source: Nat Commun. 2024 Apr 3;15:2866. doi: 10.1038/s41467-024-46625-w (PMC10991294; doi:10.1038/s41467-024-46625-w)
Supplement: Supplementary file 8 — Supplementary Data 5 [file 41467_2024_46625_MOESM8_ESM.xlsx]

## Sheet: Down-regulated genes
	MOL1	MOL2	MOL3	MOL4	OPCs1	OPCs2	COPs1	COPs2	MFOL	AG1	AG2	AG3	AG4	AG5	AG6	AG7	MG1	MG2	MG3	MG4	MG5	MG6	MG7	MG8
0	Ank1	Lrrc16a	Zfp383	Rnd2	Moxd1	Gltscr1	Nbl1	Fam229b	Nap1l3	Sun3	Rasgrp3	Cdsn	Clec10a	Gm9917	Abcc1	Bckdhb	Tgfbr3	4930556M19Rik-1	Prr11	Gm3264	Anxa2	Lilrb4a	Zcchc8	Lsm5
1	Zfp54	Npl	Trim62	Sox11	Gm10263	9330111N05Rik	Cdc20	Fam151b	Efemp2	Myof	St3gal1	Kntc1	P2ry2	Gm6712	Mfsd9	Nek1	Gm43087	Fignl1	Mmrn2	Gm26981	Sh2d3c	Lgals3	Phc2	Cir1
2	Fam196a	Stambpl1	Azin2	Tmem121	8030462N17Rik	Vamp1	Gfra2	Diaph1	Hyal2	Cd200r1	Casp1	Gm21992	Lrrc46	Gm32200	Pcdhb17	Hip1r	Cep126	Sema4f	Chaf1a	Nwd1	Rnf26	Spp1	Fam208b	Upk1b
3	A330041J22Rik	H2-Q4	Shisa7	Mro	Kitl	Sftpc	Smpd3	Slc25a45	Tspan12	Acaa1b	Kif26a	Serpinb8	Gm37800	Gm26830	Zfp784	Gpr155	March11	Cped1	Cspg4	Txnrd3	Cbx8	Lpl	Nup214	Serpinf1
4	Kctd8	Zfp503	Unc13c	Nlgn2	Rab37	Gm38335	Zbtb16	Gpalpp1	Cdpf1	Scube3	1700071M16Rik	Ccnf	Gm11963	Cr2	Gp1bb	Zfp280c	Amigo2	Rhov	Stra6l	Entpd2	Shank1	Ifitm3	Sos2	Pin1
5	Dnah10	Inpp4b	Nrep	Prrx1	Gm26519	Gm42956	Myl4	Myl6b	Epb41l4aos	4833427G06Rik	Trip13	Stxbp2	9530053A07Rik	Gm27010	Sema4c	Ttll3	Ube4bos1	Mzf1	Chek1	C130071C03Rik	Zfp322a	Ctla2b	Morc2a	Trappc1
6	Optc	Tk1	Kcnh8	Slco3a1	Plagl1	Gk5	Trim7	Cpeb3	Emb	Filip1	Kif18b	Asf1b	Sap25	Cyp2e1	Eml5	Pde9a	Dpep2	Nr6a1os	Mgst1	Hspa1l	D430042O09Rik	Cst7	Plagl2	Dpy30
7	Tmem26	Samd10	2700081O15Rik	Gpt2	Hsf5	Amy1	Cacna1h	E130102H24Rik	Oxnad1	Cyb5r2	E2f8	Parp10	Il2	Gm14391	Rhpn1	Hrh1	Tgtp2	Gm13830	4930551O13Rik	D7Ertd443e	Gm37305	Ifi27l2a	Csnk1g1	Ccndbp1
8	Tgm2	Lgals3bp	Sez6	Mfge8	Gm28933	Rab37	Tyms	Palm2	Trmt10b	Bcl2a1d	Kcnj6	Ptgs2	B230112J18Rik	Gm29361	Rdh12	Cnnm2	Cd28	Clec12a	Tmem51	D830030K20Rik	Rnf122		Foxj3	Pex2
9	Icam1	C1qtnf2	Bahcc1	St3gal6	Npb	Gpr61	Wnt7b	Gm9843	Galt	Dhh	Oasl1	Tmem253	Erich2os	Hist1h4c	Tmprss7	B4galt4	Inhba	Aspm	Ccl22	Klhl3	Mttp		Exoc8	Fcf1
10	Tnfaip3	Lgals9	Stambpl1	Igsf21	2700033N17Rik	Gm28875	Akr1b10	Zeb2os	Dars2	Gm28731	H2-Q7	Cntn3	Ska3	Gm17249	Col23a1	Lrrn1	Pou3f4	Kif4	Etnppl	Sec16b	Il3ra		Etaa1	Tnfrsf13b
11	Rab39	Echdc2	Mcu	Xylt1	Il17rb	Hsf5	Scg2	Rsph9	Rfk	Gm7293	1700056E22Rik	Ifitm6	Ninj2	Pcdhga2	Ulk3	Stard4	Doc2g	Stra6l	Lepr	Gm3411	Gm42670		Rft1	Vta1
12	Iigp1	Atp6ap1l	Zfp74	1700086L19Rik	Ccbl2	Zfp626	Ccnb2	Zfp239	Adhfe1	Plb1	Troap	P2ry1	Ttk	Gpc2	Zfp677	Plce1	Wdr78	Chaf1b	Ptpn7	Gm29264	Commd5		Itga9	Gsg1
13	Airn	Tnfaip8	Usp28	Cthrc1	Sdr39u1	Plag1	Cacna2d3	Lyn	Pcgf5	Muc13	Chac1	Slfn8	Ccdc89	Gm13563	Ccdc138	Suv420h2	Gzma	0610039K10Rik	Oas1g	Gm10848	Gm13383		Slc35e2	Tpbgl
14	Emx2	Zfp711	Tpbg	F3	Tep1	Gm15462	Abca6	Col18a1	Casp7	E2f7	Col4a6	Aurka	4930408O17Rik	Cped1	Stxbp5	Snph	Plbd1	Hpse	Troap	Siglecg	Gm4673		Trmt13	Acot13
15	RP23-378D16.4	Pdzd4	Sfrp1	Reep2	Hpcal4	Calb1	Knstrn	Ccdc80	Ppp1r15a	Snai2	Cdca5	Fam83d	Car13	Ppef2	Zfp213	Rnf144a	Adamts13	Nrap	Ncapg	Hrh2	Wfdc17		Pggt1b	Rpl27-ps3
16	Kntc1	Plcd1	Etv3	Cask	Nhlrc4	Fzd7	Asah2	Zfp703	Ttc30b	Gm26543	Dnajb13	Ndc80	Sptssb	AA386476	Zc3h3	Tle2	Rspo2	Olr1	Clec4d	Cyp4f15	Arhgap19		Ttc25	Wtap
17	Six4	C230035I16Rik	Neto1	Tceal5	Col9a1	2700016F22Rik	Cygb	Mest	Gm26735	Galnt6	C3	Csmd3	Tmem202	Adamts16	Abcg4	Pdgfrl	Ptgs2os2	Adam33	Stil	Ppp1r26	Spp1		Pcnxl3	Il18
18	C2cd4d	Cenpk	Ppfia2	Ppp1r14c	Tsacc	Syne3	Zc3h6	Serhl	Ppm1f	March4	Mnda	Igfbp3	A230065H16Rik	Gm26720	Frmd6	Frem2	Pcdhb18	Gm43403	Pcgf2	Stk26	Gm26740		Srcin1	Prpsap2
19	Trpc4	Fbxo16	Serhl	Kcnk2	Ipp	D130040H23Rik	Ccna2	Lgalsl	Mthfd2	Abca6	Adamtsl4	Kcna4	Arhgap11a	Hist4h4	Rbm46	Svip	C77080	Tcf19	Ptges3l	Slc36a2	A930029G22Rik		Zbtb2	Sap18
20	Slc37a1	Col6a1	Mns1	Cxcl14	9330198N18Rik	Rapgef5	Snx9	Dck	Mpi	Kcnn4	Slc2a9	Neurod1	Ldoc1	Gpr137b-ps	Grk4	Mblac2	Celf6	Mfsd9	Gm26772	Gpr150	Iqch		Armt1	Nudt16l1
21	Itga7	Mad2l1	Adam11	Plppr1	1810014B01Rik	Kcnv1	Hdac4	Hist1h4h	Lypd1	Stx19	Fignl1	Trabd2b	Trim29	Prss43	Gm10827	Tcf7l1	3110082J24Rik	Anpep	RP23-4H17.3	Duoxa1	Ddit4		Naip5	Txnl4a
22	Kctd14	Kpna2	Ncapd2	Lrrtm3	Gm10244	2410021H03Rik	Ccdc136	A930003A15Rik	Lrch2	Ccdc113	Pdgfb	Nt5e	1810034E14Rik	Gm17705	Sntb2	Atp9b	Tchh	Hist1h1b	Serpinb6b	Tlr5	4930589L23Rik		Efnb1	Gemin7
23	Igsf1	Sdc1	RP23-207N5.4	Apba2	Gm29325	Abcd2	Rdm1	Cdca8	E2f5	Dnah5	Lamc2	Gm10097	Gal3st4	Gm10371	4930503L19Rik	Trpc1	Tbc1d2	4930455G09Rik	Cd300lb	Rnase10	Zfp658		Dusp8	Sult1a1
24	Fzd4	Cdkn2a	Kctd10	Odc1	Lcp1	Klhl40	Lgals2	Smtn	Spc24	Gsg2	Dock5	Phf11d	Foxj1	Tspan32	Zfp882	Mccc2	Pilrb1	Gpc2	Fam89b	D630045J12Rik	Cfap45		Chd3	Smim19
25	Slc16a12	Cks1b	Cdca8	Tcf7l2	Rpp40	1700020L24Rik	Camk1d	Mmp16	Tnip1	BC046251	Bub1b	Ntn1	Neurog2	March3	Clcn5	Phxr4	Gm42835	Cchcr1	Cdkn2a	Gm37306	Sema4c		Arl5a	0610010K14Rik
26	Gm26777	Rbbp8	Pbx3	Arxes1	1810009A15Rik	Myrip	Fam178b	Ifitm10	Hbegf	Pole2	Map3k8	Ccdc85c	Cep55	Gm26601	9430015G10Rik	Otx1	D630023F18Rik	Ahnak2	BC030867	Srl	C730034F03Rik		Retsat	Tmem141
27	Neurl2	Hmga1	Bzrap1	Ly6h	Syne3	Ipcef1	Gstt1	Rfesd	Usp18	Elfn1	Kif20a	Hspg2	Bgn	Wdr38	Focad	Ankzf1	Fabp4	Cd36	Egr3	Cbs	Gm10382		Clk2	Gm10073
28	Gm13403	Zfr2	Erlin1	Tagln2	Folr2	Cntn3	Krt1	Moxd1	Zfp143	Gm30524	Frmd3	Tec	Fxyd4	B230317F23Rik	B3gntl1	D030055H07Rik	Pde3a	Wdr5b	Siglec1	Il6	Lgals1		Tbc1d4	Toporsos
29	Apoa1	Entpd2	Rab27b	Gm3764	Tmem120b	Tmem117	Grin2a	Aldh3a2	Uchl5	Omd	Mxd3	C1ra	Rnasek	Gm26682	Gm43597	Ankrd16	RP23-54G8.4	Ckap2	Cdca2	Zfp605	Cst7		Zfp74	Mrpl36
30	Wdr62	Aard	Gm38399	B3gat2	Begain	Ncs1	Aldh1a3	Rasl11b	Krr1	Slc29a4	Ska3	Cdca2	Cdc25c	1110035H17Rik	Gpr156	Zfp521	Angptl2	Ass1	Gramd3	Gm10069	4933433G15Rik		Armc3	Sap30
31	Il1a	Mthfr	Dnajc27	4430402I18Rik	Pafah2	2810405F17Rik	Atxn1	Pcdh20	Cluap1	Clec4d	Hcst	Cyp39a1	Henmt1	Mterf1b	E130308A19Rik	Arhgap24	Ntn5	Cfb	Stx11	Gm3252	Thap8		Mkl1	Spg21
32	2310040G07Rik	Dbf4	Ccnb2	Tnfrsf1a	Arid3b	Cckbr	Nuf2	Chrna4	Sept10	Ankle1	Asf1b	Rmi2	Ccna2	Tmem204	Tesk2	Fry	Zic2	Cdca5	Ska1	Angptl7	3222401L13Rik		Mycl	Ddah2
33	Tdrp	Ccne2	Sertm1	Mycl	Sox9	Crybg3	Bag3	Fndc3b	Sntg1	Csn3	Ercc6l	Kif4	Tnfrsf11b	Mamdc4	Tyk2	Them6	Slc1a6	Plxnc1	Kif4	Gm3667	Gm43936		Calcoco1	Utp11l
34	Ly6c2	Ndc80	Ptges3l	Trio	Gsto2	Tmtc1	Dbil5	Cit	Gm9493	4933400C23Rik	Aunip	Gm37800	Kif20a	1700109H08Rik	Mmp28	Tfdp2	Gm26899	Depdc1a	Egln3	9530034E10Rik	Gm26522		Gm12166	Pelo
35	Gm26870	Pgm1	Slc16a13	Ppp1r14b	Npl	Gm21680	Gsta4	Tacc3	Lrrc7	Rtkn2	Gm38394	Sucnr1	Gm7932	4933433G15Rik	Bbs1	Gm37885	B3gnt3	Shcbp1	Dlgap5	Enkur	Nsun6		Zfp236	Rassf5
36	Hmga2	Tmem136	Zdhhc22	Fam181b	Dlk1	Lrig3	Tac1	Jakmip3	Matn1	Gm15491	Gm13293	Insl6	Zbp1	Nphs1os	Pgbd1	Dopey1	Frzb	Nlrc5	Baiap2l2	Qprt	A930007I19Rik		Il15ra	Sqrdl
37	Helz2	Pde9a	Slc22a15	Cd302	Nrap	Asic3	Unc13c	Sp2	Zscan21	Mx1	Hhip	Serpine1	Gm11992	Gm21807	RP24-136L4.6	Sult1a1	Aebp1	Lrr1	Kif23	Zfp111	Hes1		Ttc39b	Rps27rt
38	Sardh	Steap3	Slc46a1	6330403K07Rik	Prss35	4921504A21Rik	Mlc1	Glrx	Tacc2	Gm11744	Gm27030	Lbp	Aldh1a7	Gpr156	Aste1	Krba1	Mmp25	Gm17092	Gm26545	E230001N04Rik	Ccng2		Slc39a9	Wdr89
39	Krtap7-1	Casc5	Cenpa	Chl1	Olfml2b	Wdfy2	Cpa2	Enpp1	Ttc8	Hmcn1	Ncapg	Pqlc3	1700112D23Rik	Zim1	Alkbh4	Gm7967	Gm37850	Gm26884	Ahnak2	Gm3248	Hspa1a		Slc33a1	4933434E20Rik
40	Mdga1	H2-M3	Iglon5	Anxa6	Bace2	Tdo2	Sp7	Mfap2	Exosc9	Reln	Fmod	C3	Crygn	Pcdhga9	Lmtk3	Copz2	Gulp1	Azin2	Mir155hg	Utp14b	Hspa1b		2010109A12Rik	Pa2g4
41	Il1r2	Lmtk3	Cacng8	Serpinb1a	1700113A16Rik	RP23-402A4.1	AI593442	Defb42	Fbxo4	Fam129a	Nek2	Apol9a	Gm10250	Gm13322	Gm26981	2610008E11Rik	Ddx4	Ect2	Trem1	Smpdl3b	Fos		D930015E06Rik	Fbxo6
42	Shc3	Bag2	Lhx2	Lnx1	Gm43242	Nr3c2	Azin2	Cdca3	Cstf2t	Fam166b	Slfn8	Casc5	Cldn19	Syde2	Snapc4	Nmnat1	Ccser1	Cd200r4	Cdc25c	A930033H14Rik	Rgs1		Lrrcc1	Tnfrsf17
43	Pawr	Maff	Tcf19	Dpp6	Peg10	Arl10	Sh3tc2	Ccng2	Lyplal1	Wfdc3	Zbp1	Zfhx2os	Eda2r	Bcas1os2	Rtel1	Fam53b	Slfn3	BC030867	Fignl1	2610035D17Rik	Hk2		Ripk2	Lrch4
44	Slc2a9	E2f3	N4bp2	Csmd1	Parp4	Nrap	Rrm2	Pola1	Txnl4b	Tcea3	Cenph	Mx1	Ska1	Kantr	Zfp384	Cep128	Hapln2	Brip1	Fas	Klrd1			Slc10a3	Gng2
45	Adgre5	Rcor2	Nfatc2	Bex1	Phka2	Bmf	Tgfb1i1	Chst7	Stom	Sox18	Lbp	Bub1	Gm15420	Odf3	Zfp236	Wdr47	Ccdc30	Ttk	Esco2	Gm16578			Wdr33	Myg1
46	Gm6588	Pcdh20	Gm26853	Tagln3	Rinl	Pcdhgb5	Fam155a	Cyr61	Prss36	Mnda	Slco4a1	4930427A07Rik	Rsph1	Gm10629	Ksr1	Slmo1	Vat1l	Kif18b	Hyal3	A330017A19Rik			Kdm6a	Ccdc90b
47	Arhgef39	Rhbdl2	Steap2	Midn	Gabrr2	Gabrr2	2310069G16Rik	Kbtbd11	Mettl1	2810455O05Rik	Hmga2	2700046A07Rik	Cyp1b1	Gm28424	Qsox2	Ep300	Lamc2	BC094916	Foxm1	Adtrp			Hspb1	Imp4
48	Pqlc3	Azin2	Zmym6	Nrcam	4933427G17Rik	Cacna2d4	Itpr1	Ube2c	Tceb3	1700125H20Rik	Ttn	L1cam	Gm15972	Adat1	Gm10138	Stxbp4	Gpr61	Dtl	Gm9774	Gpr165			Ints1	Hdac1
49	5330416C01Rik	Gm22	Lnpep	Nkain4	A930003A15Rik	4930455G09Rik	St8sia3	Usp11	Ccbl1	Tmem117	Casp12	Tspan32os	Lgals2	Gm6297	Rpia	Zfp532	Gm2788	Emilin2	Cfp	Gm3488			Ubp1	B4galt4
50	Spdl1	Ddx58	Lingo3	Gria3	Sec14l5	BC024139	Spred2	Cdh19	Lsm10	Cct6b	Gbp6-1	Sgol1	Il1r2	A230107N01Rik	Polg2	Sdsl	Parpbp	Eme1	Shcbp1	Nid2			Heatr5a	H2-Oa
51	Gdf15	Sall2	Npas1	Cspg4	Nrn1l	Gm996	Calb2	Msl3l2	S100a11	Nnmt	Apol9a	Adamtsl4	A930001A20Rik	Gm26798	Zfp623	Dpy19l4	Foxo6	Gm13091	Sgol2a	Gm3468			Rb1	Bbs9
52	Lrrc2	Serinc2	Mgat4a	Efs	Adamts20	Garem	Ngef	Sspn	4930522L14Rik	Casp4	Ptgs2	Itga2b	Sox6os	Htr6	Pdik1l	Ncapd3	Dram1	RP23-144N15.10	9130230L23Rik	Ccdc162			Slc36a4	Cib1
53	Nos2	B3gnt7	Rptor	2900011O08Rik	Snta1	Lgr4	Tk1	Parp3	BC051226	A630001G21Rik	Cdc25c	Cdkl2	Gm4035	Dact2	Bahcc1	Pcdh11x	Srgap1	Khdc3	Sgol1	Nrarp			Mtfmt	2610001J05Rik
54	Ddias	Efcab1	Slc25a40	Cav1	Pxmp2	Gm42726	Limk1	Prickle2	3110009E18Rik	BC089491	Parpbp	Nlrc5	Gdf9	Gm15520	Etnk2	Fyco1	Fgf5	Cd300lb	Cdc20	Gm3739			Pkd2	Pde6d
55	Zfp423	Ddx28	Cldn10	Ccnd1	Thsd1	Smtnl2	Selenbp1	Lgals2	Gas1	Rab39	Nlrc5	Capn11	Gm5424	Gm13872	Helq	Vps13a	Ptprr	Chtf18	Acp5	Ptger3			Phxr4	Cnot8
56	Pstpip1	Ccnb1	Gem	Podxl2	Tmem117	Gm26879	Aff1	Ttc9	2210016F16Rik	Fam222a	Trim16	Adam12	Capn9	Gm26671	Tuba1c	Uty	Cd3d	Zwilch	Glra1	Cacnb2			Malt1	Dnajb9
57	A930029G22Rik	Syce2	Adm	Cpq	St3gal1	Ryr2	Cd59a	Faap24	Tnfsf12	Pla2g2e	Fam83d	Cdr1	Cox8b	Arl10	Gm29107	Cd99l2	Gm26749	Mxd3	Dnmt3b	Gm3636			Klhl7	Grap
58	Nid2	Dchs1	Tunar	Amz1	Nhsl2	2010300C02Rik	Top2a	Pcyt1b	1300002E11Rik	Dalir	Igf2bp2	Nek2	Prss56	Gm16751	Zfp956	Ficd	Zkscan2	Ska3	Neil3	Chst8			Wdr70	Dcxr
59	Dusp5	Cacna1e	Lonrf2	Mmd2	9930012K11Rik	Sspo	Gm4221	Adm	Zc3hc1	Tmem232	Dlk1	Adgrg6	Maff	Zfp458	Fnip2	Spag1	Exph5	Cdc45	Ung	Mycl			B130006D01Rik	Bbc3
60	Ly6g6e	Nuf2	Kcnd3	Fchsd2	Ttc12	Gm16958	Metrnl	Sdhaf3	Tnfrsf21	Gm5861	Gas2l3	Ncapg	Rpl10-ps3	Acvr2b	Fan1	Pcdhga8-1	Pdcd1lg2	Sestd1	Dok2	Gm3164			Fbxl12	Fam212a
61	Fam131c	Sdk2	Slc15a2	Slc1a3	Ly86	Nkx2-9	Lpar6	Cenpf	Igsf10	Erich2os	Ptpre	Cdt1	Fignl1	Gli1	Cfp	Eya1	Cntd1	Pde10a	Aurka	Gm13383			Zfp639	Fam50a
62	Irx6	Slc2a3	Entpd7	Pcdh15	En2	Otud7a	Pcdh20	Dhrs4	Acaa2	Cpxm2	Igfbpl1	Lrr1	Agpat2	Tm9sf1	Ankrd52	Tmtc2	Slc12a3	Helz2	Cdca5	1700061E18Rik			Slc5a3	Vamp3
63	Meox1	Sema6b	Zhx2	Epdr1	2700046A07Rik	Plin4	Gabra2	Gsx1	Gfm1	Tnxb	Lrr1	Dlgap5	Upk3bl	Gm26981	Cldn34c1	Tmem131	Gm19582	Cdo1	Irg1	Iqch			Ubxn7	Cysltr1
64	Lsp1	Cacng8	Samd10	Ntm	Nrtn	Trpv3	Lnpep	Tmc7	Abtb2	Pappa	Pdlim1	Ska1	Adm	Fam228a	Wdr76	Als2cl	Glt1d1	Mmp12	Gm42435	Cass4			Gm3739	Rgs19
65	Heyl	RP24-185P7.1	Kcnh7	Sdc3	Pkd2l1	Hcn1	B230344G16Rik	Abca6	Apoo	Gprin3	Tnfrsf11b	Jsrp1	Gm11273	Zfp273	P2ry14	Polr3gl	Sema3e	Aoah	Mki67	Gm26735			Sema4g	Marcksl1
66	Traip	Lrfn5	Hrasls	Cotl1	Prom1	Gm38039	Plce1	Gm42500	Man2b2	Mmp2	1700012C14Rik	Abcg1	Kifc5b	Gm26549	Tgfbr2	Kptn	C2	Hist1h3e	Aurkb	Jam3			Mtmr12	Lpxn
67	Tgm1	Dtx3l	Hist1h2ap	Flot1	Irak3	Cacng2	Stk32a	R3hcc1	Cpsf3l	Calcrl	Parp14	Depdc1a	Gm13589	0610043K17Rik	Gm42469	B3galt5	Gm16069	Gm26902	Pqlc3	Itga9			Fam222b	Commd2
68	Pif1	Ccdc80	Oprl1	Clic1	Nov	Foxo6	Hmgcll1	Selenbp1	Akt1	Phf11b	Dlgap5	Fignl1	Apoa2	Cd46	Pms1	Pitpnm2	Uaca	Acp5	Cd36	Sema4b			Casp8ap2	Slc50a1
69	Pak6	Lyplal1	Tpd52l1	Zfp36l1	Cnih3	Efna5	Cdk1	Syce2	Ltv1	Gm44096	Sh3pxd2a	Gbp6-1	Ube2c	Dcc	Dgka	Elmod3	8430408G22Rik	Ncapg	Rad51ap1	Gm43603			Pdcd7	Gm11808
70	Hcn3	Adhfe1	Ppp4r4	Kcnip3	1700007L15Rik	Gm26723	Gabra3	Lipo1	Kbtbd3	Arhgap27os2	Chaf1b	Iqgap3	A230028O05Rik	Kif13b	Fam175a	Kank1	Aunip	Kifc1	Mcm10	Tmem204			Gm3636	Pdcl3
71	Rpl7a-ps5	Adam11	Pcgf2	Slc1a1	Map10	Klhdc8a	Srrm3	Olfm2	Prps2	Nek11	Tnni1	Gch1	3110079O15Rik	Gm17597	Myo19	Sema4d	Clec18a	Kif23	Sh3pxd2b	Klhdc8b			AI314180	Sf3b6
72	Ppp1r18os	Ube2c	Dennd1b	5730559C18Rik	Nfatc3	Gm26649	Gm5148	Ypel4	Spata24	Hmga2	Aebp1	Cd24a	Vnn1	Gm42726	Akap12	Pnmal2	Gm15890	Saa3	Bcar3	Tnfrsf17			Wipi2	Tprgl
73	Tspan18	AW495222	Cep85l	Chst2	Gm16958	Itgb5	Fam83d	2810417H13Rik	H2-T22	Exo1	Layn	Hist1h1b	Oas1a	Gm13830	Brpf3	Rnf216	Acy3	Itgal	Uhrf1	3222401L13Rik			Ncapd3	Ppp6c
74	Osmr	Gfpt2	Rpusd3	Ramp1	Cdkn3	Thsd1	Efemp1	6330416G13Rik	Trim62	Efcab1	Ntn4	Ahnak2	Dnali1	Gm20045	Prpf3	Ncam2	E030037K01Rik	Nek2	Ccnf	Gp9			Trp53bp1	Rsu1
75	Gm2824	Mcm6	9330151L19Rik	Dynlt1f	Asphd1	Gm12689	Mki67	Sall3	Hapln3	Sdk1	Fam101a	Fam111a	Cdca3	Six5	Zfp287	Jup	Dpp4	Dynlt1a	Ccnb1	Bank1			Pvr	Tmem100
76	Calca	Ccdc189	Col9a1	Plpp4	Ttc25	Gm17491	Cdca3	Nutf2	Map3k1	Apol9b	Gm37800	Plekhd1	3110070M22Rik	Mlxipl	Als2	Lrp8	Mlkl	Platr17	Mmp12	Gimap6			Nrf1	Vkorc1
77	Gm26669	Has2	Arhgap26	3632451O06Rik	Ccdc136	Gm26722	Ube2c	Rnf168	Phf23	RP23-302N11.3	Arfgef3	Layn	9130023H24Rik	Lgals4	4930518I15Rik	Shd	Cdh6	Pydc3	Gm6377	Cbfa2t3			Nlrp1b	Mzt2
78	AI849053	Hunk	Pla2g15	Id2	Fam163a	Gm26747	Rhpn2	Fam171a1	Ankrd6	Armc3	Ndc80	Icam1	BC016548	Aarsd1	Egf	Ganc	Emp1	A530064D06Rik	AI427809	Sult1a1			Trp53rka	Gp9
79	Plet1os	Gm19412	Pnck	Aldoc	Slc45a3	Gm17354	Zfp703	Casp9	Eif4ebp1	Troap	L1cam	Esco2	Gm11899	Gm26564	Aspa	Bzrap1	Proca1	Siglec1	4930486L24Rik	Gm13889			Dhx8	Txndc17
80	Gm16152	Nab2	Fgd1	Ntrk2	Gm12530	Hspa12a	Gm28322	Slc25a10	Fads2	Trip13	Trib3	Tnfrsf10b	Rbm8a2	4831440E17Rik	Zmym1	Dock4	Stat4	Gm26714	Gm10263	Prkca			Limd1	Il1a
81	1700010I14Rik	Dctd	1110015O18Rik	Mdk	Abca7	Gm15594	Kcnc1	Capg	Gmds	Neil3	Kif2c	Trib3	Gsto2	Ccdc171	Cog3	Cacna2d2	Palmd	C330011M18Rik	Gm10094	Upk1b			Ccdc9	Acadm
82	Stil	Gmnn	Fam19a4	Jam2	Trmt61a	Phf24	Enox1	Utp20	Vwc2	Cage1	F830016B08Rik	Slco4a1	Gch1	Mtcp1	Hunk	Ampd2	Clec12a	Uhrf1	Cfap43	Lrba			Abhd17b	Fam96b
83	Ticrr	Plxna3	Zfp512b	Ampd3	Emp3	4933427G17Rik	Gabbr2	Tmem38a	Sh3yl1	Klk6	Aurkb	Klf12	Cdk1	Fan1	Lbr	C030037D09Rik	Fam135b	Cdkn3	Spc25	Sox4			A830080D01Rik	Sptssa
84	Col6a2	Cnn2	Ptprm	Serpina3n	Cdr2	Adcy9	Mir124-2hg	Nat6	Mccc2	Gm4950	Mx1	Slc16a4	Rhod	Gm4673	Jpx	Tmem198b	Zkscan16	Gm24362	Ncapd2	Hspa1b			Rbfox1	Ech1
85	Tnk1	Mgst1	Fam64a	Afap1l2	2310069G16Rik	Cdkl2	Rnf43	Snip1	Ccdc43	Nkain3	Ifitm6	Chrna7	Mki67	Gm15601	Zfp354a	Efhd1	Ablim3	Dlgap5	S1pr4	Txnip			Wee1	Rbm8a
86	Tpcn2	Adamts10	Tbc1d8b	Dlgap1	Obfc1	Rnf225	Npy	Gas2l1	Cenpm	F830016B08Rik	Neurl1b	Igf2bp2	3110045C21Rik	Zfp112	Tmem220	Prkdc	Tmem63c	AI427809	Tpx2	Hspa1a			Heatr6	Hmgn2
87	Jak3	Cda	Hook1	Cav2	Fnip2	Cds1	Osbp2	Zfp87	Thap7	2210008F06Rik	Bub1	Aurkb	Cd109	Acrbp	A230050P20Rik	Rab36	Fgf2	BC068281	Mnda	Slc2a5			Pwwp2b	Polr2e
88	Fhl3	Zfp521	Phtf1	Tmem108	Acy3	Enpp1	Plpp1	Adamts2	Eya1	Mapk13	Pla2g4a	Ephb2	Jph2	Capn15	Zfp282	Pkd2	Nsun7	Gm26698	4833445I07Rik	Hpgd			Usp40	Rbm7
89	Gm2415	Hist1h2ap	Gm38039	Zeb1	Tenm4	Prom1	Nrap	Zfp35	Thumpd3	Il17rb	Ccna2	Fstl4	Gng10	Snx29	Cep95	Pip4k2a	Smc2os	Gm13822	Asf1b	P2ry13			Fgfr1op	0610040J01Rik
90	Tmem45a	Zfp703	Fignl1	Sh3bp4	4930481A15Rik	Nhlrc4	Mdn1	Vamp8	Rdm1	Gm28523	Stx11	Dnah14	Med18	Gm9889	Rgp1	Khdrbs3	Raver2	Pcdhga6	Plk1	Jund			Gm42670	Idh2
91	Ndufa4l2	Zc3hav1	Abcb4	Arhgap31	Gipr	Gsto2	Naprt	Nppc	Nup153	Gm26846	Dynlt1a	Egfros	Fam212a	Zbtb16	Nfatc1	Gm10600	4833422C13Rik	Kif11	Rad51	Siglech			Rab39	Snrpf
92	Nipal1	Mmgt2	Socs7	Arsb	Bcl3	Cbln2	Oaf	1700019D03Rik	Mrpl39	Pram1	Rin1	Caln1	Pemt	Sycp2	BC025920	Epb41l5	Gm14327	Ccdc109b	Dynlt1a	Jun			Ankrd16	Psmb9
93	Erich2	Cldn12	Lppos	Emid1	Nuak1	Gpr26	Gpx3	Lama2	Cyp2j12	Sgpp2	Depdc1a	Cenph	Glycam1	Ucp3	Usp51	Chst12	Tfdp1	Rad51ap1	Cdkn3	Selplg			RP23-378D16.4	Clec4a2
94	B230317F23Rik	Gm19426	Brwd3	Spon1	Inpp5j	Gm29325	Bok	Znfx1	Msi1	Myoc	Uhrf1	Ddias	Sapcd2	Gm26523	Zscan29	Prkd1	Bdh2	Neil3	Dnase1l1	P2ry12			Stard8	Wdr83os
95	Btbd11	Ints2	Gstt1	Luzp2	Hivep3	8030462N17Rik	Klk8	Cmtm3	Rgs17	Acp5	Mybl1	Gm12925	Gm26808	Mgat4c	Cmya5	Dopey2	Lrrc9	Slfn9	Bub1				Nhsl2	Eif3i
96	Zc3hav1l	Fam110a	Brinp2	Ramp2	2810429I04Rik	Rtn4r	Gm9885	Eef2kmt	Prim2	Syt6	Arhgap22	Stx11	Flnc	Bbof1	Tbc1d1	Colgalt2	Gm26648	Ccne1	Pbk				Zfp830	Rps27l
97	Adam18	Npr2	Rundc3b	Gm1673	Eml3	Acy3	Cpxm1	Dopey2	Mtrf1	Tmem252	Hist1h1b	Pidd1	Cdc20	Hist2h4	Ttll8	Cnnm3	Ccdc142	Stag3	Gm10126				Papd5	Nsa2
98	Bcl6b	Lurap1l	Gm26724	Ednrb	Pdzrn3	Gm26798	Nod1	Gm17750	Klhl13	Chtf18	Igsf1	Sgol2a	Gins1	Gm26703	Szt2	Fchsd2	Schip1-1	Angptl4	Fam64a				Gm28707	Klk8
99	Ctf1	Zfp867	Ctbp2	Hn1	Il12rb1	Pstpip2	Slc7a10	Mpp6	F2r	Sp100	Cdca2	Syt6	Fam25c	B230307C23Rik	Slc25a37	Abi2	Dpys	Melk	Xdh				Zfp579	BC035044
100	Rhbdl3	St6galnac4	Trit1	Atp1b2	Smurf1	Zfp874b	Kcnmb4	Nab2	Dut	Grpr	Runx1	Podxl	AA467197	Nphs1	Disp1	Shisa9	Mreg	Baiap2l2	Rrm2				Exd2	Eif3e
101	Gm15816	A830082K12Rik	Prkag2	Ptpre	Zbtb11os1	Slc30a3	Birc5	Mcur1	Adam12	Apol7d	Ifi47	2810417H13Rik	Gm9774	Gm10600	Pde4d	Tmem164	Gprin3	Casc5	Cenpm				Suz12	Ccl3
102	Tfpi	Gm38039	Kcna5	Ehd3	Sh3tc2	Fgd3	Mturn	Gm8797	Snapc2	BC018473	Rsph1	Plk1	Ect2	6720427I07Rik	Cep89	Fah	Selenbp2	Ska1	Top2a				Maml1	Apex1
103	Mdfi	Hectd2	Kcnk10	Pxdc1	Rad9a	Gm12530	B3galt1	Ccng1	Fgfbp3	Stat6	Casc5	Plaur	Ckap2l	BC068281	Tmem82	Med12	Grik2	Irg1	Folr2				Arid1b	Eif3g
104	Impa2	Vcpkmt	Msrb3	Car8	Rpl6l	Gm43242	Nr2e1	Zfp358	Coq4	Pmaip1	Fam92b	Pvr	Meig1	A330017A19Rik	Gm26909	Nova1	Prrx1	Rad51	Gm43796				Fkbp7	Tbca
105	Baiap2l2	Zmynd19	Ccdc106	Dclk1	Gm4524	Kcnj4	Ppfia2	Ubxn2b	Ackr3	Zbed5	Prr5l	Gm26772	Ccnb1	Srcap	Gm16499	Gareml	Flrt3	Fam64a	Knstrn				Sesn2	Ccl9
106	3110079O15Rik	Tom1l1	Pde10a	Dock9	Kdr	Wdr81	Maneal	Ldb3	Dcx	Tmem200a	Gdf15	Cxcl1	Gm9803	Pde7b	Zscan12	Trappc9	Unc5b	Bcar3	Nuf2				Ago2	Dnajc8
107	Gm17586	Nova2	P3h3	Gng3	Tinf2	Tgfbi	Plcb4	Pbx3	Snip1	1700040L02Rik	Irgm2	Fam101a	Eva1c	Gm26890	Sestd1	Celsr1	Ckm	Cep55	Angptl4				Zfp146	Zeb2os
108	E2f2	Lmo3	Kcnc3	Rlbp1	Lgi4	Il12a	Nab2	Tpmt	Spryd4	Tectb	Ect2	Gm29361	Hmga1-rs1	Gm26724	Dffa	Synj1	Plekhg1	Clec4d	Ccnb2				Smad5	Ccl6
109	AW551984	Spin2c	Cd276	Rcn1	Itgb7	Kcnj2	Ston2	Zfp830	Pou3f2	Murc	Cited1	Parp14	Dnajb3	2810405F17Rik	Ccdc93	Aass	Gm19705	Rai14	Cdca3				Igf1r	Sec61b
110	Efcab7	B4galt4	Tenm1	Dpysl3	Rhbdl2	Sec14l5	Ccdc191	Ltv1	Msantd3	Grb10	Fanci	Ifi47	Fam167a	Gm26518	Col4a2	Dok7	1700014D04Rik	Prc1	Nusap1				Fxr2	Rer1
111	Serpine1	Serhl	Sprn	Timp3	Pgbd5	Xkr4	Rasl11a	F8a	Sapcd1	Myo3b	Parp10	P2ry2	Syce2	Gm9801	Zfp113	Rmdn1	Osmr	Oas2	2010013B24Rik				Aebp2	Psmb3
112	Smim24	Arhgef26	Itgb7	Rprm	5730508B09Rik	Hpcal4	Pcbd1	D730003I15Rik	Epcam	Chn1os1	Slfn9	Ccna2	Cda	Ptgs1	Spidr	Acp2	Poln	C3	P2ry2				Tecpr1	Tpst2
113	C1ra	Pth1r	Slc36a1	Ppfibp1	Itgad	Slc45a3	Lipe	Zcwpw1	Rnaset2a	Ccdc158	Cdt1	Zbp1	Ckap2	Cd27	Ikbke	Tpgs2	Tnfrsf25	Gm38335	Ccna2				Arvcf	2700060E02Rik
114	Nkd2	Nme4	Hectd2	Atp1a2	Tirap	Rab7b	Nrarp	2810429I04Rik	Gm44386	Gm6634	Gbp5	AW112010	Msx2	Gm7967	Ccdc148	Ssfa2	Polq	Cenpw	Pf4				Vcam1	Snrpb
115	Pced1b	Kcnh8	Rad54l2	Meg3	Sept5	Zfyve26	Gm17750	Cdkn2c	Gsx1	Nefh	Il6ra	Eda2r	Gm15860	2610037D02Rik	Nup188	Arhgef1	Ms4a14	Hells	Spc24				Cd27	Irf5
116	Kif7	Per1	Pcdhb9	3110035E14Rik	Rps6ka1	Shb	Cenpf	Srrd	Mecr	Sh3pxd2a	Aurka	Iqcg	Hpdl	Lama3	Ankrd13d	Rab30	Tmem114	Aurka	Apoc4				Zfp512	Myl12a
117	Brip1	Dzip1	Tlcd1	Lbh	Fgd3	Gm29237	Bach2	Nme2	Tyms	Efcab11	Eda2r	Fblim1	Mcm2	Gm11128	Ikzf4	Tm7sf2	Gm10699	Timeless	Gpx3				Pias2	Pnp
118	Gsdmd	Ctsc	Itga9	Tril	1700037C18Rik	En2	Mmp15	Abtb1	Zfpl1	Npffr1	Cdkn2b	F830016B08Rik	Cdkn3	Pcdh11x	Meis1	Gatsl2	Kcns1	Esco2	Cdca8				Fem1c	Rap1a
119	Gm8773	Arhgef25	H19	Enpp6	1500015L24Rik	Ston2	Rom1	Flot2	Crip1	Ephb2	Esco2	Efcab6	Tekt5	D030055H07Rik	Gm26549	Efna2	Myo1d	Cd44	Osgin1				Dusp5	Tnfaip8l2
120	Haglr	Snx25	Top2a	B2m	Slc25a10	Pkd2l1	Pde10a	2310015A10Rik	Kcnd2	Gm44148	Cd24a	Cdc25c	Gm10053	Zmym6	AA474408	Mcc	Nkg7	Cenpf	Tacc3				Zfp704	Pcbp1
121	Thsd7b	Adcy3	Mex3a	Cdo1	Jade2	Irak3	Lefty1	Lppos	Cdc34	Fanca	Kif11	Gas2l3	Hmga1	Lncpint	Slc35c1	Kirrel3	Col16a1	Raet1d	Ube2c				Zdhhc14	Snrpb2
122	Sarm1	Lpp	Slc8a1	Gap43	Plscr2	Rph3a	Foxo1	RP23-291B1.2	Mblac2	Crnde	Tenm1	Gm19705	Fosl1	Tet1	RP23-54G8.4	Akap6	Zc3h12d	Egln3	Birc5				Gtf3c4	Ostf1
123	Mapkapk3	Nptx2	RP23-223O9.2	Ddah1	Tmc6	Dgki	Casq1	Rcl1	Lmo1	Nox4	B3gnt5	Nusap1	Ahcy	Rpe65	Acvr2b	Igsf21	Egfr	E2f1	Tk1				Cwc25	Hcls1
124	Gm20754	Igtp	Rnft1	Ncan	Chd1l	Cblb	Igfbp2	Rhpn2	Dync2li1	4930408O17Rik	Gtse1	Kif20a	Socs1	Zfp280c	Slc4a7	Cdkn1b	Adra1a	Fn1	Gpnmb				Bcdin3d	Slc2a5
125	Gm11772	H19	Casp3	Brinp3	Gng4	Diras1	1700063D05Rik	Txnl4b	Ache	Cdca5	Foxm1	Rsph1	Aard	Fat3	Pvrl2	Tnrc18	Usp49	Oas3	Htr2b				Ildr1	Orai1
126	Rem2	Casp7	Hey2	Pid1	Fggy	Cpne5	Fam214a	Dbx2	Ergic1	Trim16	Pqlc3	Bace2	Fam89b	E130102H24Rik	2010007H06Rik	Ptprd	Kntc1	Ndc80	2810417H13Rik				Sp2	Gmfg
127	Slc9a7	Rims2	Gm12258	Sox6	Hhatl	Tenm2	Prc1	Tgfbi	Csgalnact1	Cfap44	Met	Hmga2	Ptx3	Igf2bp3	Ints6	Lncpint	Il17d	Bub1	Adam8				Raver1	Rnf13
128	Gm26797	Gldc	Pcdhgc3	Spock3	Ston2	Gm27200	Dgki	Nat9	Cela1	Jag2	Phf11d	Psrc1	Dnph1	0610030E20Rik	Cep152	Rimklb	Zfp521	Iigp1	Epha2				Bid	Pkig
129	Sp5	Fstl4	Apobec3	Pdgfra	Gstm6	Kif6	Cep83	Rom1	Pyurf	Gm17300	2810417H13Rik	Gm42788	Spc25	Il15ra	Dclre1a	B3galt2	1700016K19Rik	Cdkn2a	Tnfsf9				Kat6b	Fscn1
130	Antxr2	Slc25a25	Bend7	Nxph1	Gdpd5	Sh3tc2	Chst11	Pstpip2	Rnaseh2a	Dach2	Icam1	Traf3ip2	2510046G10Rik	3110021N24Rik	Zfhx4	Lgr6	Hmcn1	B430306N03Rik	Gas2l3				Ppwd1	Gngt2
131	Fmnl3	Nr2e1	Pxdn	Ugdh	Gm16168	Itpka	Tgfbi	Fam181b	Umps	Cd55	Ifi204	Gm26649	Ptgr1	Nphp3	Slc22a5	Sox5	Cxcl1	Cenpe	Cyp4f18				Ttll3	Cd164
132	4930523C07Rik	Ltbp4	Csrnp3	Mfsd2a	Tmem81	Mylpf	Hlf	Naf1	Adsl	Spdl1	2700046A07Rik	H2-Q7	Gm17455	Tle2	Uhrf1bp1	Slc25a35	Wwtr1	Kif20a	Gch1				Gm16586	Lst1
133	Eme1	Slc35d1	Fbln1	Itpr2	Lama2	Nptx1	Spry4	1700063D05Rik	Ska2	Kif15	Zfp185	Procr	Gm12166	D130040H23Rik	Nup98	Rnd2	Klhl40	Samd9l	Ptgs2				1700096K18Rik	Rnf130
134	RP23-207N5.5	Rsad2	Aldh1a3	Lrp1	Casq1	Dnajc16	Cdr2	Myo1e	Rpa3	Dram1	Ahnak2	Sorcs3	Tmem89	Cep85l	Zc3h11a	Sall2	Pdlim1	Oas1g	AB124611				Chst14	Ptpn18
135	E2f7	Ephb2	Farp1	Plppr5	Pknox1	Rbak	Olfm2	Tkfc	Pde1c	Sp140	Adam12	Gbp5	2410004I01Rik	Ldlr	Pdss1	Ccdc18	Cdh13	Hmmr	Msr1				Paxbp1	Atp5g2
136	Atoh8	Nfatc2	Etv5	Tmem100	Rab3b	Nhsl2	Jade2	Rpf1	Arfgap3	D130043K22Rik	Melk	Foxm1	Pnp2	9430041J12Rik	Asap3	Phf1	Slc17a6	Kif2c	Isoc2a				Dopey1	Limd2
137	9430041J12Rik	Syt14	Bgn	Tubb2a	Sp7	1500015L24Rik	Eml3	Gpn3	Cenpw	Lrrc46	Plk1	Sphk1	Tnnt1	C030018K13Rik	Tbc1d31	Wdr13	Slc25a24	Gm6297	Cks1b				Pde4dip	Bin2
138	Ppil6	C1ql2	Iqce	Tspan13	Ldb3	Ksr1	Paqr6	Rxrb	Tada2b	Hcst	Kif4	Cep55	Optc	Grin2b	RP23-218K15.3	Vps13c	Ccr7	Nuf2	Ms4a7				Inpp5k	Tmem176b
139	Ptges	Ptges3l	Zfp605	Matn4	Pycr1	Fhdc1	Kdr	Cflar	Akt2	Ppp1r36	Mcm6	Tk1	Tagln	Sned1	Gm26671	Prrt1	Ccdc13	Cmpk2	Cybb				2810454H06Rik	Rpl12
140	AA467197	Zdhhc22	Arhgef11	Sox4	Onecut2	Gm28933	Abhd14b	Apobec3	Sord	Plin1	Cep55	St8sia1	Cyp39a1	Atad2b	Figf	Axin2	Noxred1	Pydc4	Cxcr4				Nfxl1	Vamp8
141	4933423P22Rik	Casp3	Chrna4	Gpr17	Bst2	Rbks	Hspb8	Morn2	Nrarp	Gbp6-1	Maff	Runx1	Ccl2	Gm11713	Adck2	Bcar3	Ldhd	Pbk	Cd5l				Klhdc3	Btf3
142	Sdk1	Nusap1	Zfp692	Lsamp	Grasp	Rps6ka1	Cyb5r1	Zfp593	Pycrl	Dysf	Ska1	Angptl2	Myl2	Unc13c	Dtx2	Grin2b	Gm28928	Ccnb1	Gm17056				Cep152	Eef1d
143	Cybrd1	Syt6	Tnfrsf11b	Ndrg2	Shb	Slc8a1	Plp2	S100a10	Nmnat2	Gm28050	Ndrg1	Fosl2	Ccnb2	Fam228b	Glis2	Lrtm2	Garem	Plk1	Lilr4b				Tmem245	Cmtm7
144	Pyroxd2	Shcbp1	Slc7a10	S100a6	Ankrd13b	Gm4524	Nppc	BC051226	Slitrk3	Urah	Kif23	Ppp4r4	Cenpf	Fzd9	Pcdhgb4	Zscan26	Mybl2	Aurkb	Batf				Klf11	Rgs2
145	Plekha4	Id1	Tead1	Mpzl1	Atp10b	9330198N18Rik	Cd44	Tmem65	Arhgap1	Arhgef33	Sphk1	Gm26735	Gm8730	Gm26699	Noxo1	Tmem50b	Gm26582	Tk1	Dusp5				Afg3l2	Rpl15
146	Tpbgl	Cyp7b1	Pag1	Neu4	Crlf1	Gpr22	AI504432	Pros1	Haus7	Ptgs2	3930402G23Rik	Oas1a	Bricd5	Nckap5	Msh3	Anks1	Amer3	Il1rn	Bcl3				Tsc1	Commd8
147	Cenpi	Ccnb2	Nin	Tmsb10	Nppc	Gipr	Kcnb1	Zc4h2	Mfap1a	Nlrc5	Gch1	Kif2c	Tmem37	Gm9925	Phf13	Cntrl	Frmd5	Gm16578	Wfdc17				Zfp120	Sft2d1
148	Fxyd3	Npas1	Fam69c	Gria2	Dbil5	6530409C15Rik	Pitpnc1	Eif4ebp1	Cdk2	Cdca7l	Tcf19	Ifi204	Morn5	Sema4b	2900060B14Rik	Gm11128	Rnf217	Cd244	Anxa2				Mfsd5	Atp6v1g1
149	Fam198a	Klf4	2810459M11Rik	Traf4	Stard10	Gm26724	Mgat5	Adora2b	Tspan4	Sptssb	Arhgap11a	Klhdc8a	4930579G24Rik	Cdk12	Nid2	Mpped2	Rnf32	E230001N04Rik	Igf1				Lpp	Rnaset2b
150	A430027H14Rik	Cntn4	Brpf1	Cacng4	Mturn	Gm10687	Cenpm	Tma16	Plin2	Lbp	Adgrg6	Il1r2	Ube2l6	Pdgfrb	Ly96	Ak4	Gucy1a2	Isg20	Il1b				Rnf219	Gdi2
151	Slc6a19	Cebpb	Tceal6	Timp4	Gm4221	Dnm3os	Axl	Cenpm	Triap1	Dydc2	Pla2g5	Cacna2d4	Ccl7	Pde10a	Lamc1	Csad	Ttc23	Spc25	Ehd1				Dennd1c	Rps19
152	Apobec1	Klhl32	Plcd1	Sparcl1	Cblb	Il12rb1	Efna1	Sugp1	Tor2a	Serpina3i	Igfbp3	Uhrf1	Prdx6b	Sox8	Bcorl1	Tmem94	Atp6ap1l	Tpx2	Spp1				Zfp740	Alox5ap
153	Egln3	Myl6b	Zfp516	Fxyd6	Ldlr	Elmod1	Tacc3	Mmp14	Mcu	2900009J06Rik	H2-Q4	Gdf15	Rpl9-ps6	Mical2	Trit1	Cyp2u1	Kcna4	Racgap1	Gm5547				Gm26520	Gnai2
154	Tpk1	Vav3	Tmem64	Rgcc	Gm28322	Mal2	Cc2d2a	Klhl13	Tubb6	Cfap54	Efcab11	H2-Q4	Gm21988	Dzip1l	Zfr2	Fdxr	Stac2	Knstrn	Rab7b				Prkch	Rpl22
155	Ccdc88c	Trim25	Dynlt1a	Fabp7	Cd59a	Kcnh7	Kif6	Sned1	Utp23	Has2	Ogdhl	Grifin	Gm16006	Kirrel2	Marveld1	Nol4	Ifnb1	Cdc20	Bcl2a1d				Tnfrsf12a	Rps20
156	Thnsl2	Stom	Dlk1	C1ql1	Uck2	Ptk2b	Adora2b	Plpp4	Fbxo22	Npr3	Foxj1	Gtse1	Rln1	9330159F19Rik	6330408A02Rik	Kctd14	Scml4	Rrm2	Clic4				Tmem87a	Ubc
157	Pard3b	Hrasls	St8sia1	Lhfpl3	Ttc9	Lamp5	Slc13a5	Trib1	Gpx8	Ifi203	Adamtsl3	Celf3	Med9os	Gm44257	Zfp346	Rpe65	Ly6i	Cdca8	Fxyd5				Phrf1	Ly86
158	Ccdc30	Rbms1	Lrp11	Nnat	Gm10687	Onecut2	Chst7	Tap2	Fzd1	Oasl1	Slc43a3	Thbs2	Cox7b2	Abhd14b	Flt3l	Cdh11	Car13	Ccl5	Lmnb1				4933406I18Rik	Rpl27
159	Gm11992	Sez6	A930003O13Rik	Cspg5	Crim1	Fam43a	Slc8a3	Mrpl16	Nr2e1	Psme2b	Plaur	Gm26798	Hs3st3a1	Gtpbp2	Cdc42bpg	Kif1c	1700001L19Rik	Mki67	Tnfrsf12a				Cd79b	Pfn1
160	Parpbp	Fbxo17	Loxl3	Scrg1	Zbtb43	Kifc2	Larp1b	Tpm4	Arl14ep	Fancd2	Steap4	Fcgr2b	Mia	Gm6483	Prcp	Fxn	Sgpp2	Hist1h2ae	Cxcl2				2900060B14Rik	H3f3b
161	Dcaf12l2	Cib2	Atmin	Opcml	Rpl9-ps6	Gabrg2	Gstm6	Nim1k	Slc38a3	Rspo2	Serpine1	Fam25c	Lipt2	BC005561	Pdss2	G0s2	Hist1h3c	Gm4955	Hilpda				Rfwd2	Rps17
162	Gm43861	Dok5	Fam174b	Tubb2b	Defb42	Osbp2	Hap1	Trpt1	B930041F14Rik	Pyhin1	Aspm	Ifi44	Cfap126	Zcchc7	Zfp93	Magi2	C430042M11Rik	Ccna2	Lgals3				Tbc1d16	Ltc4s
163	Gm4951	Gsta4	Dleu7	Vcan	Rps26-ps1	Defb42	Adamts2	Zc3hav1	S100a3	Grm2	Oas1a	Fam19a1	Rpl36-ps3	Dhcr7	Zfp40	Itsn1	Gfra1	Cenpm	Gm26532				Fam193b	St3gal6
164	Ifi47	Srrm3	Igf2r	Tmem176a	B230344G16Rik	Fam214a	Sybu	Triobp	Mmp15	Mlkl	Fcgr2b	C2	1700007L15Rik	Rnpc3	Zfp395	Zfp30	Adgrf5	Nusap1	Pim1				Atp9b	Rnase4
165	Gm5577	Ltbp3	Kpna2	Gpm6a	Stxbp2	Itgad	Cib2	Gpsm2	Trib2	Cxcl1	Mis18bp1	Kif23	D130020L05Rik	PISD	Icosl	Fam69c	Trim6	Cenpa	Gdf15				Zfp758	Siglech
166	Masp1	Cxxc4	Gnal	Gpr37l1	Zbtb7b	Rasgef1a	Hes1	Zfp553	Gnl1	Slc5a5	Sgol1	Cenpf	Btg3	Mfsd2a	Adat1	Nde1	Igsf23	Apoc4	Tgif2				Pogz	Rpl35
167	1110006O24Rik	C530008M17Rik	Tmem8b	Tnr	Polr1a	Heca	Gsap	Sh3bp5l	Cml1	Dmrtc1a	Cnn2	Cdc20	Nes	Insig1	Adcy6	D130040H23Rik	Slc35f3	Spc24	Tubb6				Tmem201	Ecscr
168	Tgif2	Mxra8	Gdf11	Ptprz1	Zfyve26	Asah2	Cxadr	Gtf2h3	Alkbh6	Rad51ap1	Col12a1	Ect2	Gm44386	Kcnn2	Klhl18	Gucy1a3	Htr5a	Lockd	Siah2				Stat5b	B2m
169	Gm21887	Cenpm	Akap12	Tmem176b	Gm9493	Igfbp6	Mcm5	Bcl9l	Vamp5	Dcx	Casp8	Cenpe	Elf5	Utp14b	Gm21781	Slc26a6	Dll3	Cd300lf	Lilrb4a				Cep85l	Tyrobp
170	Gm16058	Prkar2b	Clstn3	S100b	Nod1	Sirt1	Tgfb2	Cryl1	Gsap	Parp10	Ube2l6	Dbf4	Tmem98	Dhrs3	Tead3	Pcx	Vav3	Sash1	Mafk				1810013L24Rik	Clic1
171	Kif14	Spc24	Slc4a7	Serpine2	Snx33	Cnksr3	Sel1l3	Mvp	Nudt18	Gbp4	Ube2t	Sytl2	Emp1	Ate1	Mogs	Agrn	Colec12	Htr2b	Plaur				Accs	Rps13
172	Fancb	Olfml3	Dusp6	Pmp22	Thtpa	Abca8b	2810417H13Rik	Memo1	Cog8	Moxd1	Tk1	9530053A07Rik	1700007K13Rik	Hsd11b1	Wnk3	Caskin2	Fosl1	Plp2	Pim3				Kcnk12	Rpl36a
173	Per2	Smim3	Fam111a	Bcan	Osbpl7	Srcap	Fndc5	A930017K11Rik	Rfx3	Serinc2	Cenpf	Gm13293	Lockd	Cyp4f15	Erlin1	Bcl9	Grm8	Top2a	Tagln2				Nfrkb	Rps25
174	March11	Cacna1c	Gm11837	Marcks	Rbks	Slc26a11	Coro2b	Efna1	Lhfpl2	C1qtnf1	Cdca8	Steap4	Tgm1	Hes5	Shkbp1	Rgl2	Ephb2	Birc5	Tuba1c				Patz1	Rpl14
175	Fam26e	Caskin1	Prc1	Rtn1	Gm44386	Kit	Mtm1	Gm44386	Zfp512	Wfdc2	Psrc1	Mki67	Pcbd1	Akap9	Greb1	Atp11b	Rspo3	Ccnb2	Zc3h12a				Lrp5	Crybb1
176	Vsig10l	Impdh1	Dynlt1c	S100a1	Ercc6l2	Nfatc3	Chrna4	BC034090	Abcb6	Gng4	Fam111a	Il3ra	Spata3	Chd9	Cep78	Hdac8	Ccdc65	Il3ra	Nr4a1				Trrap	Rpl36
177	Gucy1b2	Knstrn	Lasp1	Apoe	Kif6	Itpr1	Nav3	Rrm1	D6Wsu163e	C1ra	Fn1	Hmmr	Crtap	Tnik	1110046J04Rik	A830082K12Rik	Ulbp1	Adam8	Rab20				Sft2d3	Capza2
178	Hmga1-rs1	Plcb3	Akr1b10		Ifi27l2a	Camk4	Defb42	Dubr	0610010K14Rik	Gm13056	Samd9l	Rln1	Gmnn	Leng8	Mast2	Vps13d	Pcsk5	Oasl1	Dusp2				Prkd3	Aif1
179	Cdkn2b	Eif4ebp1	Park2		Slc34a3	Tmem81	Ackr3	Ache	Sox21	Slfn9	9530053A07Rik	Aspm	RP23-223O9.2	Fzd2	Mars2	Tecpr1	Ddias	Folr2	Rasgef1b				Zfp729a	Rps7
180	Il17rd	Bgn	Scel		Mylpf	Cbx7	Fam19a1	Vhl	Iglon5	Gimap6	Il1r2	Scube1	Pbk	Per3	A130014A01Rik	Ppil6	S1pr3	Ecm1	Tnfaip3				Atf6	Spi1
181	Adamts17	Flna	Lmtk3		Rab7b	Nod1	Spc24	Dusp8	Dbpht2	Slc22a12	Ccnb1	Cacna1h	Gm10094	Mertk	Lins1	Itih5	Kdelr3	Gpx3	Gadd45b				Arsa	Rpl6
182	Ccdc142os	Fgf11	Ptk7		Diras1	Epcam	Lmo1	AI854517	0610040J01Rik	Dnali1	Meig1	AA467197	Pmf1	Vegfa	Ago4	Emx2os	Slc25a30	Ifit3b	Osm				Zfp143	Rpl37a
183	Mcm10	Ttc28	March9		Ccdc24	Tmc6	Sorcs3	Kcnk2	Srfbp1	Pax6os1	Mki67	Gm4951	Gm2000	Eva1a	Igf2r	Fam214a	Nxpe4	Phf11a	Marcksl1				Nuak2	Hpgd
184	Rln1	Fads3	Dcbld2		Aldh16a1	Adamts20	Ppip5k2	Dym	Tcerg1	Ttk	Fam25c	Slc16a6	Gm11681	Chst1	Gm12216	Nat8	Gpr45	Xdh	Ier3				Wipf2	Rpl26
185	Nme5	Mest	Amt		Tapt1	Grin2a	Spats2l	Pcbd2	BC026585	Fanci	Kazn	Syt14	3110009E18Rik	Adrbk2	Zscan20	Arx	Gm7008	Lilr4b	C5ar1				A930029G22Rik	Rplp0
186	Cd38	Fam19a4	Cdk2		Lefty1	Sp7	Slc4a10	Smc4	Ddx59	Abca8a	Ifit2	Cdca8	Spa17	Gm26917	Dnajc28	Gm20342	Ldlrad3	Mx1	Csrnp1				Elac1	Rps6
187	Gsg2	Pdlim7	Col20a1		Hpgd	Inpp5j	Dubr	Bag3	Toporsos	Ska3	Gpnmb	Fn1	Abhd11os	Auts2	1190002N15Rik	Sox6	Hdc	Pyhin1	Maff				Ebf3	Rpl13a
188	Traf1	Entpd7	Hebp2		Atp8b1	Gda	A830080D01Rik	Oprl1	Mettl15	Slc35f3	Cacng5	Iigp1	Zc4h2	Pnn	Tbc1d32	Xrn1	Stra8	Apoc1	Nfkbid				Map3k3	Rpl32
189	Glipr2	Fam64a	Lmcd1		Parp3	Hspa1b	Gria1	Cluap1	Elfn1	Ncaph	Rln1	Sulf1	Gm10126	Arglu1	Pus10	Padi2	Cdr1	Cela1	Tnf				Epb41	Rpl37
190	Adarb2	Spc25	Zfp931		Rhpn2	Slc12a5	Ifitm10	Lzic	Pycr1	Gm29083	Mcm5	Glycam1	Cks1b	Rmst	Zfp746	Lypd6	Lingo3	Ifit1	Ier2				Wdr81	Rps16
191	Kifc5b	9330151L19Rik	Wnt10a		Sass6	Map4k2	Fam212b	Gm5617	Ctbs	Fam111a	Arhgef28	Eva1c	Mmachc	Syne1	Klc4	Abhd18	Ripply2	Usp18	Kdm6b				Clcn7	Rps15a
192	Gm26834	Hmgcll1	Sdk2		Cdh19	Deptor	Gm44386	E2f5	Clp1	Klf5	Cenpe	Gpx3	Chrna1os	Prpf4b	Rgmb	Rab11fip4	Lrfn2	Cd5l	Id2				Galnt11	Rps24
193	Srpx	Unc13c	Zfp236		Folh1	Enox1	Rnf112	Ly6g6d	Aimp2	Mtap7d3	Cenpa	Tmem179	Swsap1	Ttc14	Pcdhb14	Aldh5a1	Syt14	Gpnmb	Il1a				Nudt16	Rplp2
194	Cdh15	Olfm2	Ppp1r12b		Kif19a	Tenm4	Mkl2	Psmb8	Nudt1	Anxa1	Itga1	Cped1	Nrn1l	Macf1	Pla2g15	AI480526	Car8	Ube2c	Egr1				Sh3tc1	Selplg
195	Angptl4	Mns1	2810417H13Rik		Acy1	Lcp1	Map4k2	Stard10	Cetn4	2600006K01Rik	Cenpm	Fzd10	Nudt14	Phkg1	Nbeal2	Rsph9	Arpin	Galns	Ccrl2				Med12l	Sepp1
196	Ptrf	Kcnd3	Cenpf		Ldlrap1	Prob1	Dll3	Asnsd1	1700066M21Rik	Abi3bp	Nusap1	Ccnb2	Lgals3	Cldn10	Slc35b3	Serhl	Trem3	Cybb	Ifrd1				2310035C23Rik	Gpr34
197	Plekhg2	Plpp5	Unc79		A830052D11Rik	Ccdc24	Gm42500	Ascc1	Nubp1	Calca	AA467197	Il18bp	Gm43796	Acsl3	Kdelc1	Asxl2	Fanca	2810417H13Rik	Fosb				Zc3h12c	Rpl21
198	Zfp618	Fads2	Fam49a		Gm42500	C230037L18Rik	1700047I17Rik2	Lyar	Rpain	Shb	Hmmr	Cp	Rarres1	F3	Nrg2	Rhobtb2	Fgd1	Cdca3	Nfkbiz				Nfx1	Fcer1g
199	RP24-267C3.3	Glb1	Ackr3		Fam178b	Jade2	Spata13	Eif5a2	Mgme1	Zbp1	Cdkn3	Rhbdl2	A230005M16Rik	Slc7a10	Rab11fip3	Clcn2	Tmem25	Rsad2	Ccl4				Ehmt1	Fau
200	Kcnd1	Slc29a1	Ackr1		C230037L18Rik	Aven	Galnt16	Ctdsp1	Btd	Parpbp	Gpx3	Prc1	Mgmt	Msmo1	Gm42726	D3Ertd751e	Aldh1l2	Mnda	Cd83				Trmu	Rpl34
201	Efcab11	Pde2a	Racgap1		Bche	Gm28322	Rbp1	Eml3	Dscam	Igf2bp2	Net1	Fam64a	Tuba1c	Dclk1	Tgfbr1	Znrf3	Pou6f2	Ms4a7	Dusp1				Ggt5	Rps5
202	Cfp	Gm7932	Fam149a		Flnb	Vangl1	Depdc7	Tubb6	Eif2b5	Tmem132d	Ddx60	Adgrv1	Vps25	Btbd17	Crtap	Hipk2	Palm2	Hist4h4	Fos				Phf12	Cd53
203	Ttf2	Plekha6	Hyal2		Aven	Ippk	Map3k1	Dcxr	1810024B03Rik	Kntc1	Ifi27l2a	Ackr3	Akr1b8	Ogt	Six5	Odf2	Gm26836	Ms4a4c	Nfkbia				Itgb3	Rps12
204	Nog	Fam102b	Stom		Paqr6	Adamts2	Syngr3	Emp3	Svil	Cstad	Gm4951	Slc43a3	Lcn2	Rsrp1	Zfp653	Cecr2	Pls1	Cdk1	Ccl3				Cep135	Rps11
205	D630003M21Rik	Sept5	Rpia		Man1a	Csnk2a2	Racgap1	Tamm41	Npepl1	Mfap5	Cdc20	Spc24	1500015O10Rik	Bcan	Rad9b	Maob	Gm10561	Ifit2	Junb				C330007P06Rik	Rpl23a
206	Ptpru	Tbc1d8	Shmt1		Srpk3	Ldb3	Nim1k	Afap1l1	Lrrc42	Tmem171	Cks2	Ddx60	Tmem17	Gm3764	Cep97	Klhl24	Mnd1	Hcar2	Ubc				Elk4	Rpl18a
207	Chst15	Ano6	Tub		Depdc7	Elmsan1	Pnmal1	Rps6ka1	Mmp16	Tshr	Cp	Ube2l6	Dusp23	Gria2	Neil1	Acat3	AI839979	Ch25h	Ftl1				Ikzf5	Rps28
208	Gpr161	Smco4	Chst3		Gng8	Gdpd5	Abca8b	Lix1l	Ddx52	Slco1a5	Psmb9	Cacng5	Gm5083	Slco1c1	Tdrd3	Rarres2	Clec4e	AB124611	Atf3				Cfap45	Rpl17
209	Camsap3	Mmp17	Crlf1		Tarsl2	Casq1	Plvap	Lsm10	Isoc2a	Cdsn	Cav1	Bcl3	Fbxo36	Son	4831440E17Rik	Lrp1b	Rragb	Ctla2a					Eps15l1	Rps4x
210	Pde7b	4930570G19Rik	Rasgrf1		Mad1l1	Gstm6	Man1a	Rbm11	Ptprj	Matn2	1500009L16Rik	Htr6	Thnsl2	Pnisr	Jrkl	Steap3	Htr2a	Gpr65					Prkar2a	Rps23
211	Samd15	Clip4	Adora2b		B9d1	Arfgef2	Rfx4	Bcorl1	Pomk	Rnf125	Ifi44	Birc5	1810024B03Rik	Mfge8	Cdc25b	Fat3	Thbs2	C730034F03Rik					Cabin1	Slc25a5
212	Mycn	Tlcd1	Ints2		Adgrv1	Napepld	Paqr7	Pard3	S100a4	Sdc1	Lgals9	Ifi27l2a	Gm19412	Malat1	Gm17597	Hnmt	Brca1	Oas1a					Myo1c	Rpl39
213	Hrh1	Klhl23	Nptx2		Fam189a2	Stard9	Qsox1	Pex11b	Rab13	Cyp1b1	Iigp1	Shisa6	Timm8a1		Slc45a4	Ldb1	9330182L06Rik	Slc2a6					Mtmr3	Rpl35a
214	Slc29a2	Kcna5	S1pr2		1700063D05Rik	Fam178b	Lama2	Rprm	Mtap	Prrg4	Fam64a	Rsad2	Apoc3		Plod2	Hdac4	Gtse1	Rab7b					Atf7	Rpl10
215	Col13a1	Tshz3	Spsb4		Hspa1b	Fan1	Cacng5	Stx17	Prss23	Slit1	Ifih1	Ccnb1	Gstm6		D230025D16Rik	Prdm16	Gm4524	Ddit4					Metap1d	Serinc3
216	Rgs5	Spsb2	Fkbp14		Gm10073	Atp10b	Palm2	Prkra	Mzt2	Serpinf2	Ckap2l	Serping1	1810010H24Rik		Tmc4	Fam163a	Neurl1b	Msr1					Gm43221	Rps9
217	Fam89b	Nudt17	Glce		Sft2d2	Btbd8	Cldn14	Slc8a3	Prkar2b	Gm16174	Bcl3	Cxcl10	Arpin		Atad5	Gpt	Rad51ap2	Anxa2					Pi4k2a	Rps14
218	Gins1	H2-Q7	Moxd1		Synpo	Dock4	0610040J01Rik	2310022B05Rik	Slc14a1	Mmp24	Prc1	Cdk1	Rrm2		5430403G16Rik	Fam189a2	Sh3bgr	Cyp4f18					Ubr2	Rgs10
219	9330121J05Rik	Wnt4	Apc2		Pxmp4	Fancc	Smoc1	Plekhg3	4930430F08Rik	Tex11	Cela1	Cd109	Plp2		Nup93	Igfbp5	Mns1	Ifit3					Camsap1	Tmsb4x
220	L3hypdh	Pvalb	Prkg1		Spata24	B230344G16Rik	Tubb6	Tspo	Cmss1	Gm37800	Ccnb2	6430503K07Rik	Gm9843		Pcdhga6	Cntn1	Pknox2	Wfdc17					Trim41	Rps27
221	Als2cl	Cd276	Osbpl6		Sept1	Zbtb7b	Ldb3	Faap20	Leo1	Slc44a3	Racgap1	Cela1	Plvap		Lrrn3	Nlgn1	Atp13a4	Lilrb4a					Clcf1	Rps29
222	Scml2	Dcx	Plscr2		Gtf2a1	Stard13	Pvt1	Msl3	2810459M11Rik	Fignl1	Ube2c	Spc25	Nme3		Shroom3	Trp53inp2	Prss22	Isg15					Pdik1l	P2ry12
223	Tmem164	Lrrc73	Dach2		Rassf10	Plagl1	E130102H24Rik	Dusp28	Med11	Fscn2	Cxcl10	Tpx2	Npl		Schip1-1	Apc2	5330434G04Rik	Oasl2					Scaf8	Cst3
224	Cacna2d2	Klk8	Pde3b		Arhgap39	Vps13b	Kit	Toporsos	Cks1b	Sgol2a	Frem1	Ckap2	Scrn2		Klhl20	Pstk	Pilrb2	Igf1					Zfp598
225	Arsj	Msi1	Mir124-2hg		A930017K11Rik	Zbtb16	2810429I04Rik	Epas1	Gstz1	Kif18b	Fosl1	Cdkn3	Mansc1		Fam126a	Snrk	Cped1	Lgals1					Trim56
226	Tox2	Sv2c	1810010H24Rik		Foxj1	Cnksr2	Sipa1l1	4933413G19Rik	Dcakd	E2f8	Cdca3	Akap12	Capg		Cacna1a	Fbln1	D130043K22Rik	Spp1					Naip6
227	Parp14	Dtx1	Nrarp		Epcam	Gm44386	Ptpn5	Dhx40	Dzip1	Hfm1	Cd109	Racgap1	Anxa2		Col5a3	Sec14l2	Glipr2	AI607873					Ankfy1
228	Dhrs11	Tmem198b	Sall3		Ctnna3	Lefty1	Spata24	Lpar6	Fkbp7	Casp12	Cdk1	Gldn	Npm3		Ranbp10	Ptpn13	Gm27194	Fxyd5					Notch1
229	Pip5k1b	Oasl2	Dmrta2		Fn3k	Zfp407	Pde1c	Pdxk	Fancl	Gm16365	H2-T23	Fosl1	Gm8186		Sfxn4	Cables1	Arfgef3	Zbp1					Luc7l
230	Trim68	Mki67	Wwc1		Pnpla2	Tesk2	Pdlim4	Crmp1	Pdzrn4	Gas2l3	Akap12	Cdca3	Tagln2		Ccdc88c	Decr1	Emilin2	Rtp4					Zfp746
231	Creb3l1	Neto1	Map3k1		Hr	Cdr2	Msra	Scpep1	Acot2	Zfp185	Clcf1	Cenpm	Myl6b		Gan	4932438A13Rik	Gm38393	Lpl					Zyg11b
232	Serpina3i	RP23-223O9.2	Gm26735		Map6	Gm4221	Pbk	0610040J01Rik	Ap3s1	Fam26e	Gldn	Ube2c	Tnfrsf12a		Gga3	Ldlr	Grm2	Lgals3					Wash1
233	Igfbpl1	Fosb	Lpar4		Tmprss5	Nppc	A930017K11Rik	BC026585	Dynlt1a	Tec	Serping1	Bcam	Dnajc17		Hemk1	Jarid2	Slc7a2	Ifitm2					Nos1ap
234	Nek8	Aldh1b1	Smoc1		Slc29a3	Pld1	Mast2	Nop16	Ddx47	Chac1	Thbs2	Gbp2	Cklf		Cpox	Tmem218	Asxl3	Irf7					Upf1
235	Rarg	Ttc13	Slitrk1		Plk3	Clcn2	Gpr162	Crls1	Surf2	Kif14	Zc3hav1	Top2a	Tubb6		Scly	Abcd4	Hdac7	Ifi27l2a					Sh2d3c
236	Cideb	Hey2	Gm7932		Lrrc28	Cnih3	Phactr2	Etv4	Eps8	Rnf150	Ckap2	Pde2a	Gm8797		Ppic	Pik3c2a	Kifc1	Cd72					Slc39a13
237	Gm10244	RP23-207N5.4	Snx25		Usp31	Grasp	Grin2b	Sart1	Cgrrf1	Hmga1-rs1	Glycam1	Usp18	Pgf		BC051142	Gm26512	Iglon5	Ifi204					Ep400
238	Rab20	Plce1	Sntg1		Apln	1190002N15Rik	Plagl1	Adamts20	Naga	Fgl2	Flnc	Shroom3	Shmt2		Eif2ak4	Adgrb2	Gbp4	Cst7					Pabpn1
239	Pnma3	Uhrf1	Cdca3		Dapk2	Nuak1	Tmem255b	Gm12326	Cyr61	Tmem202	Top2a	Pipox	Rpa2		Zfp146	Numa1	Etnk2	Ifitm3					Fosl2
240	Cables1	Psmb9	Lace1		Fbxo36	Ssh3	Pstpip2	Mboat1	Rnf128	P3h2	Birc5	Irf7	Suox		Glis3	Fam198a	Gm2694	Klf2					Hiatl1
241	Slc22a4	Pdlim4	Efemp2		Sdpr	Bche	Cap2	Isoc2a	2610524H06Rik	Melk	Gbp2	Arhgef28	Lpar4		Zfp868	Kat6b	Kctd14						Ets2
242	Entpd1	Ckap2l	Col18a1		Dusp10	Mitf	Mmp17	Cmss1	Chst7	Mis18bp1	Sulf2	Tubb6	Pdcd2l		Zw10	E130102H24Rik	5830416I19Rik						Mdn1
243	Celrr	Trmu	Spred2		Gm12326	Znfx1	Pfkfb3	1700047I17Rik2	Axin1	Dlgap5	Knstrn	Ckap2l	Nipsnap3b		Tm9sf1	Xiap	Grik3						Lats2
244	Il17rc	Tmem145	Cntn4		Anxa5	Atp8b1	Sall1	Cmc4	Macrod1	Ercc6l	Abhd11os	Clcf1	Eif4ebp1		Sfrp5	Dtx1	Tnfaip8l1						Gm28809
245	Hs3st3b1	Cdk1	Cxxc4		4933413G19Rik	Slc34a3	Zfp467	Rab11fip4	2010320M18Rik	Adamtsl4	Serpinf1	Knstrn	Hmox1		Gcfc2	Arsk	P2ry14						Suco
246	E530001K10Rik	Lmcd1	Plxna3		Arc	Lama2	Srgap2	St6gal1	Fchsd2	Smim24	Emp1	Capg	Dynlt1f		Ddb2	Tle1	Grem2						Creb3l2
247	Lpar3	Pde10a	C530008M17Rik		Plekhh2	Larp1b	Sspn	Ppih	Zbed3	Arhgef39	Tpx2	Emp1	Gm11837		Tnc	Btd	Slfn1						Rnasel
248	Mroh3	Myc	Sulf1		Pacsin1	Slc25a13	Rbfox1	Jade1	Dll3	Tnfaip8l1	Spc25	Flnc	Nuf2		BC030499	Mink1	Art3						Kdm4a
249	P2ry2	Pcdhb14	Rnf182		Hspa2	Grm7	Gas1	Ero1l	Gstt1	Cdca2	Trim30a	Ifit1	Gm10020		Tpcn2	Fam193b	Lama2						Lcorl
250	Fstl1	Zcchc12	Tgfb1i1		Map3k11	Brsk1	Oprl1	Bhlhe41	A930009A15Rik	Neurog2	Emp3	Frem1	Timp1		Arfgef2	Mvd	Slc41a2						Dock4
251	Fstl5	Lrp3	Pip4k2b		Pik3r3	A830052D11Rik	Hopx	Wdr45	Tctex1d2	Sfn	Ggta1	Anxa3	Dnal4		Ap5m1	Psd3	Stil						Atf2
252	Plaur	Birc5	Syce2		Cyb5r1	Gabra1	Stard10	H1fx	A330102I10Rik	Casc5	Spp1	Cyp27a1	Oxld1		Zfp566	9430041J12Rik	Cntn3						Cpeb2
253	Dnah5	Rab26os	Suclg2		Rybp	Dgkd	Adamts1	Acy1	AI854517	5033426O07Rik	Lgals3	Oasl2	Nqo1		Epg5	Dnmt3a	Inha						Hivep1
254	Prph	Ache	Clca3a1		Synpr	Sv2b	Elmsan1	Cdpf1	Trmt2b	Trib3	Crym	3930402G23Rik	Tmem238		Glb1l	Tet1	Fam83d						Rprd2
255	Nfatc1	Nbl1	Spc24		Tbc1d16	Gm42500	Ina	Tmem178b	Nat6	Pkp2	Trim30d	Col5a3	Nxt1		Brwd3	Gm26843	Ttbk1						Hjurp
256	Fam43b	Aldh1a3	Rrm2		Coro2b	Ppp1r13b	Vangl1	Mthfd2	Pdcd2	Tmem106a	Sulf1	Ptger4	Glipr2		Zfp612	Arhgef9	Gm15601						Stk40
257	Inhba	Ddx60	RP23-207N5.2		Me2	Rhpn2	Ccnd2	Anxa2	H2-DMa	Fam83d	Anxa3	Agpat4	Kcne1l		Polk	Gdf10	1810041L15Rik						Fmo5
258	Lpo	Wnt7a	Fam19a2		Alg14	Map3k11	Megf11	Fam57a	Dnajc25	C3	Plscr2	Lockd	Gjb2		Msantd2	Fzd9	Npas2						Rnf139
259	Sphk1	Cdc42ep5	Slitrk4		RP23-291B1.2	Paqr6	Nek6	Atg4d	Armc10	Alox8	Irf7	Trim30a	Sdf2l1		Mbd1	Acaca	Sox11						Slc38a9
260	Fgf2	Tac1	Lrp3		Heg1	Plekhm3	2810459M11Rik	Dab1	Xylt1	Gm42788	Capg	Trim47	Chchd5		Fdxacb1	Zfhx2	Cacna1h						Abcb4
261	Erp27	Gm38399	Spry4		Katnal1	Rbfox3	Gpc5	Shisa8	Anapc7	Apol9a	Ahnak	Ecm1	Ttc32		2810402E24Rik	Taz	Pole						Capn15
262	Gpr149	Prc1	Pdzd2		Lig3	Capn5	Pgm2l1	Kiz	Arl4d	Erich2	Ifitm10	Plscr2	Vamp5		G2e3	Pde8b	Il12b						Zc3h18
263	Col4a6	Itgb7	Large		Ell2	Pik3r3	Mest	Spry1	Ptp4a3	Efcab6	Usp18	Emp3	RP24-185P7.1		Alg12	Nme7	Strip2						Iqch
264	Thsd4	Amotl1	Acan		Cib1	Asxl3	Slc7a3	Rab33b	Cpsf4	Haus4	Tuba1c	Isg15	Gsto1		Hook2	Sh3glb2	Prss46						Elmsan1
265	Parp10	Rnf213	Rragd		Tmem178b	Atf7	Foxj1	Plppr1	1600002K03Rik	Sncaip	Tnfrsf12a	Tuba1c	Dcps		Plscr3	Jakmip1	Xkr5						Usp36
266	Liph	Moxd1	B4galt4		Cldn14	Soga1	Gsx1	Bcl9	Taf12	Kif4	Ifit1	Gli1	Tmem53		Kantr	Alpl	Nhsl1						Pign
267	Rab9b	Tunar	Barx2		Rab40c	Gm26890	Kcnma1	Dnajc6	Tbc1d12	Cast	Oasl2	Pbk	Ostf1		Pex1	Pcmtd2	Fam189a2						Fhod1
268	4933407L21Rik	P3h3	Sv2c		Tmem159	Jade1	Slc8a1	Fn3k	Nit2	Cenpi	Aspg	Cdc42ep1	Gm26881		Armt1	Tox	Gm38112						Pisd
269	Emx2os	Sema4a	Pdpn		Piga	Pgbd5	Ctnna3	Sstr1	Anapc10	Prr11	Lockd	Gbp3	Gm29508		Ercc6l2	Guf1	Slc6a9						Ankhd1
270	2310074N15Rik	Dynlt1c	D930016D06Rik		Dopey2	Vamp5	Dab2ip	Pcbp3	Ly6g6f	Nalcn	Gria1	Lrrn2	Phlda3		Fbxl19	Rgs6	Nrip3						Rad54l2
271	P2ry14	Tnfrsf11b	A330102I10Rik		Rps6ka5	Cep120	Hhatl	Mrpl49	Fam216a	Ifi47	Tubb6	Ifitm10	D630033O11Rik		Uspl1	Gigyf1	Kctd4						Abl2
272	Gramd1c	Crtap	Klhl23		Cela1	Zfp101	Inpp5a	Irak1bp1	Igfbp3	Lrr1	Cdkn1a	Crym	Tomm6		Atp11c	Lama2	4933430I17Rik						Bbs9
273	Gm11713	Rnf165	Sbk1		Lrrc1	BC034090	Mvp	Vwa1	Tox3	Ska1	Pbk	D030055H07Rik	Cox7a1		Soga1	Fam181a	Cxcl13						Cdk13
274	Steap1	Kcnc3	Slc7a5		Pdk3	1700063D05Rik	Vgf	Arhgap21	Gabrg1	Psrc1	Isg15	Grm5	Mrpl44		Dmrta2os	Galnt16	Parva						E2f3
275	Gm10699	Mmp15	Mmp15		Arl4d	Sdpr	BC034090	Hspbp1	Ccm2	Rad51	Tm4sf1	Cdkn1a	S100a11		Ttll4	Adgrb3	Grm1						Mynn
276	Rab38	Fam69c	Angptl1		Hist1h4h	Sos2	Lockd	Scrn3	Maoa	Kifc1	Bst2	Nes	Ercc1		Polr3f	Trpm3	Sh2d1b1						Acvr2b
277	Col4a5	Disp2	Matn1		Sorl1	Fam126a	Clcn5	Nubp1	Faap24	Chaf1b	Tgm1	Tgm1	Pgpep1		C230037L18Rik	Cyp4f13	Ttk						Atg14
278	Pcdhb2	Armcx4	Sept11		Thbs3	Camk2a	Sstr1	Pcdh15	Ccdc53	Col12a1	Tagln2	S1pr3	Nme2		2810021J22Rik	Mgat5	Runx3						Traf6
279	Gm15631	D430019H16Rik	Itsn1		Usp30	Bcorl1	Sema7a	Tomm40l	Ltbp1	Gm26723	Nes	Anxa2	Kctd14		E430024P14Rik	Smarcd3	Uck2						Catip
280	Kcnh2	Dlk1	Astn2		Znfx1	Hist1h4h	Adamts20	Foxj1	Cntn6	Mcm6	A2m	Lcn2	2010320M18Rik		Rfx5	Magi3	Fancd2						Shoc2
281	Runx1	A930003O13Rik	Me3		Scd3	A930017K11Rik	Fbxo36	Rpl23a-ps3	Tnfrsf12a	Ddias	S1pr3	Sfrp5	Gfer		Tctn1	Zdhhc12	Kif15						Gdap10
282	Tmco4	Gpr45	Gm29514		Atg4c	Grin2b	Dusp6	Igfbp3	Med4	Bub1b	Lcn2	Tm4sf1	Exosc3		Pcsk7	Ramp2	2500002B13Rik						Ceacam1
283	Cmtm7	Top2a	Spats2		Emilin2	Ankrd44	Tmem179	Tnfrsf12a	Tex30	Pqlc3	Gbp3	Tnfrsf12a	Glrx		Zbtb48	Raver2	Fam184a						Phf1
284	Zfp820	Ccna2	Tcf7l1		Tfdp2	Stim1	Rgs17	Gpx8	Nr4a1	Cacng5	Anxa2	Tagln2	Ngdn		Cfap100	Abcc5	Bend3						Samd4b
285	A2m	Racgap1	Prtg		Btbd16	E130102H24Rik	Ntsr2	Cdk5rap2	Adcyap1r1	Adam12	Timp1	Lmo1	2310039H08Rik		Igdcc3	6430573F11Rik	Gpc6						Zfp217
286	Atp4a	Rgs20	Madd		Rab21	Osbpl7	Pla2g7	Zfp704	Slc29a1	Ncapg	Serpina3n	Lgr6	Rpl27-ps3		Unc5c	Ppp1r9a	Wscd2						Foxo3
287	Oas1a	Lrrtm4	E2f8		Dubr	B3galt1	Rasal1	N4bp1	Wdr6	Gm4221	S100a11	S100a11	Cox4i2		Tex10	Chd3	Ifitm1						Zfp451
288	Mms22l	Iglon5	Sorcs3		Dnajc6	Rps6ka5	Synpo	Pdlim4	Med9	Pla2g5	Vim	Serpina3n	Lsm10		Diexf	Arhgef4	Lrig1						Gbf1
289	Pcdhb18	Pqlc1	Topbp1		Ptgr2	Crim1	Kcnk2	Atn1-1	D030056L22Rik	Ndc80	Gfap	Rpe65	D030056L22Rik		Il17ra	Trp53bp2	Gm37759						A930011G23Rik
290	Jag1	Metrnl	Rhbdl2		Chst8	Gm16168	Gabrb3	Rdm1	Endog	Serpinb8		Timp1	Dnajc9		Traf3ip1	Gm26699	Gm12758						Trio
291	Itga8	Cenpa	Wdfy1		Ssh3	Slc25a27	Cnih2	Nkain2	Chic2	Fam101a		Olig2	Rdm1		Taf4b	Isoc2a	Crhbp						Src
292	Mok	Rras2	Lrrc7		Spns2	Ubash3b	RP23-207N5.2	Cav1	Susd5	Hrasls		Ccnd1	Mad2l2		Rbm12b2	Abhd16a	Ttll11						Arhgef11
293	Stard5	Abcb4	Sox21		Sema4d	Ctnna3	4933413G19Rik	Gng7	Zfp770	Cdt1		Cit	Mplkip		Hsf1	Prr5	Prss50						Cds1
294	Ebf4	Isg15	Ptpn14		Wdr91	Afap1l1	S100a11	3110040N11Rik	C1qtnf6	Mxd3		Sparc	Snapc2		Setd4	Gm11713	Col3a1						Msi2
295	Slc44a5	Fmn2	Bag2		Gfap	Rasgrp1	Cbx7	Chdh	Spa17	Sema3b		Gm26917	1110012L19Rik		Fam208b	Sirt7	Klrg2						Dock11
296	Rbl1	Brinp2	Nhsl2		Arrdc2	Fam189a2	Plekha2	Car8	Tmem35	Phf11d		Igfbp2	0610010K14Rik		Zfp866	Clasp1	Adgrg3						Telo2
297	Ptger1	Akap12	Cdc42ep4		Trim3	Gm12326	Gabra1	Naprt	Hpgd	Aurkb			Ogfod3		Aarsd1	Lrrc16a	Rps18-ps3						Zfp516
298	Alox5ap	Rrm2	Mest		Inpp5a	Plk3	Hdac7	Pfkfb3	Gadd45g	Spata13			Gm5617		Lgi3	Frmpd1	St6galnac3						Fyco1
299	Ccnf	H2-T23	Cbr3		Zfpm1	Prickle2	Fam189a2	Gna13	Chst5	Gbp5			Sap30		Sycp2	Slc4a3	Cd5						Camta2
300	Spag5	Slitrk1	4930522L14Rik		Klk6	Apba1	Anxa2	Pdcd2l	Bphl	Ahnak2			Nit2		Fzd8	Gpr37	A830082K12Rik						Dennd1b
301	9230110C19Rik	Fbln5	Glb1		Tfeb	Sned1	Arc	Mospd1	Arl6	Gm4951			B9d1		Nhlrc3	Lifr	Ptpn7						Crebzf
302	Tmem151b	Syt16	Kif26a		Carns1	Depdc7	Sapcd2	Nrarp	Gm3764	Ccna2			Isoc2a		Ninl	Rgs7	Ctse						Zfp687
303	2810408A11Rik	Cenpf	Rab13		A330015K06Rik	Pdxk	Tle3	Arhgap39	Htatip2	Eda2r			Ptges		Ssh3	Tmem109	Abcg4						B3galt5
304	Gm4723	B3gnt5	Slc1a4		Tfrc	Rab11fip4	Smarcd3	Cklf	Mrpl44	Ect2			Tpbg		Tmem86a	Gm11266	Unc13c						Gm5547
305	Gm2237	A230050P20Rik	Atp7b		Chdh	Gramd1b	Lypd1	Calb2	Gm17750	Stx11			Med30		Lrig2	Celrr	AA467197						Slc8a1
306	Marveld1	Pbx4	Dcx		Gm15417	Prrg1	Cyr61	1190007I07Rik	Pacsin2	Depdc1a			Tspan4		Cnot6l	Bdh1	Fstl4						Fto
307	Gm13830	Hapln1	Pbk		Stxbp6	Coro2b	Spry1	Ypel5	Rassf10	Mybl1			Lsm8		Eml4	Cend1	Dgki						Rapgef1
308	Rara	Cmpk2	Sipa1l2		Arhgef28	Zfhx4	Cxcl14	Pnlip	Cklf	Adm			Gdf10		D2hgdh	Smarca2	Tenm3						Gm20342
309	Zfp184	Ptk7	Prr14l		Paip1	Lig3	Atp2b2	Pde1c	Calb2	Tcf19			Ifitm2		Pwp1	Ralgds	Faxc						Tgfbrap1
310	Tspyl3	Lrrc7	Zcchc12		Csf1	Nefl	Arrdc2	Ell2	Kcnk2	Aspm			Phlda1		Lca5	Gpam	Kcnh4						Mib2
311	Eva1b	Parp9	Hapln1		Dcaf17	Rbl2	Cdk17	Tbc1d12	Psmd10	Bub1			Ethe1		Zkscan2	Megf10	Siglec1						Rev3l
312	A230077H06Rik	Chpf2	Shd		Afap1l1	Utp14b	Gm12326	Rrm2b	Brca1	Esco2			Taf9b		Dolpp1	Bckdha	Insl6						Srpk3
313	Fgl2	1110015O18Rik	Cmtm4		Cap1	9330182L06Rik	Pgbd5	Wbscr16	Pnlip	Ifi204			Toporsos		Tsga10	Gabbr2	Sh2d5						Cpt1a
314	BC030867	Mgat5b	Zfp354c		Tspo	Bicc1	Kcnd2	Prrg1	Gpr180	Tnfrsf10b			Gcat		Spopl	Rfx3	Rasgef1c						Hist4h4
315	Nr4a2	RP23-407N2.2	5033426O07Rik		Pigq	Heg1	Pdlim7	Rpa3	Dhrs4	Fbln2			Cmbl		Adgrl2	Trpm7	Cxcl9						Cass4
316	Col6a1	Tm7sf2	Pcdh20		Tex2	Sorbs3	Rasgrf1	Azi2	Tmem86a	Kif20a			Tnfsf12		Dock9	Sox21	Cuedc1						Pygo2
317	Ankle1	Kcnk10	Sdad1		Jmy	Ldlrap1	Akap7	Galk1	Bcat1	BC067074			Tufm		Hif3a	Adora2b	Prr11						Sh2b2
318	Rarres1	Atg16l2	Ugcg		Hdac5	Folh1	Tshz2	Lrrc1	Chchd5	Mboat1			Med9		Vps54	Sorl1	Ubtd2						Zeb1
319	Klk10	Plscr2	Fstl4		Vamp5	Pgm2l1	Igfbp3	Rps12-ps3	Mrpl10	Serpine1			Pold4		Colgalt2	Oplah	Lrrtm1						Slc19a1
320	Troap	Rab32	C130071C03Rik		Hist1h1c	Emilin2	Ubash3b	Klhdc3	Cyp2j9	Prss35			Fxn		Inpp5e	Olfml1	Epha7						Birc3
321	Gm26673	Chrna4	Slc38a3		Shroom2	Parvb	Adam19	Carns1	F3	Igfbp3			Gstt1		Gm16751	Trp53i13	Zfp941						Hipk2
322	Ecm1	Ccdc106	Smarca1		Myh14	Tmc7	Tmem255a	Taf12	Ankmy2	Sema5a			Hspb11		Nrde2	Echdc2	Atxn7l1os1						Trim2
323	Sema4f	Fam19a2	Clip4		Myo1e	Usp25	Tacc2	Nthl1	Lypd6	Aurka			Pno1		Dusp15	Fgf1	Degs2						Slc4a2
324	Oasl1	Angptl1	Calb2		Git1	Man1a	Pnlip	Hid1	Slc35f1	Fblim1			S100a4		A430105I19Rik	Sema4a	Dcn						Fam76b
325	Zdhhc15	Plin2	Phxr4		Pik3c2b	Plekhh2	Ly6g6f	Hcfc1	Tmem179	Rsph1			Sf3b4		Cthrc1	Slc2a8	Sapcd2						Gm43603
326	Kif18b	Pank1	Syt16		St6galnac3	Narf	Heg1	Fuom	Plekhf1	Cdc25c			Tspan6		Plxna3	Fuz	Ndst3						Bcl2
327	Smo	Cks2	Dfna5		Mink1	Spata2	Zfhx4	Sapcd2	Stk32a	Slfn8			Sco2		Hgf	Dhcr24	RP23-137A24.6						Kdm3b
328	Mylk	RP23-207N5.2	Rasl11a		Nde1	Atp2b2	Cthrc1	Gpx3	Pcbd1	Neurl1b			Nudt21		Rbm12	Pou3f4	Cdc25b						Esco1
329	Foxm1	Eif2ak2	Pcgf5		Xrcc3	Macrod1	H1fx	Spryd7	Tmem199	Foxm1			Wdr89		Gm26564	Ppp1r1b	Neurod1						RP23-291B1.2
330	Cdc25a	Gdf11	Ano6		Tspan14	Rictor	Pdpn	Lrrc28	Cdkn2c	Fam155a			Hspb8		Zfp654	Ophn1	Synm						Thap3
331	Mamld1	Rfx4	Gm26699		Kctd2	Parm1	Mthfd2	Cib1	Dcaf12	Nek2			Nubp2		Xkr6	Nphp3	Galnt18						Ralgps2
332	Shisa6	Trit1	0610040J01Rik		Mbd2	Padi2	Slc5a3	Arrdc2	Mrps2	Sphk1			Carhsp1		Mlxipl	Pacrg	AF529169						Creb5
333	Ulk4	Mex3a	Lrtm2		Abhd5	Tbc1d5	Ptprk	B9d1	Rfc4	Plk1			Exosc5		Gm17501	Acsf2	A2m						Map1s
334	Exo1	Rnft1	Asic4		Wnt3	Srpk3	Tmc7	Sp3os	Ccnk	Oas1a			Eef1e1		Frrs1	Cecr5	Chn1os1						Sfmbt1
335	Gm17025	Tmem40	Dab2		Cerk	Kdm6a	Fgfbp3	Dnajc9	Lyrm9	Col9a1			Gm6710		Col4a5	Vwa1	H2-M2						Hbegf
336	AU020206	Fam155a	Nhsl1		Slc6a8	Nipal3	Carns1	Pogk	Sfxn1	Prr5l			Hspb6		Gm9881	Retsat	Cenpk						Csad
337	Rnf138rt1	Flrt1	S100a3		Dgat2	Dusp16	Slc25a27	Borcs8	Nek6	Kif11			Tppp3		Mbd5	Slc8b1	Cdhr3						Clasrp
338	Pax6	Usp51	Rnf165		Cep97	Cldn14	Akap6	Ascl1	Irgm1	Steap4			Gemin7		Smyd4	Hspa2	Gm14703						Smek1
339	Nek2	Spsb4	Megf11		1700047I17Rik2	Hhatl	2310015A10Rik	Cxadr	Grtp1	Fam167a			Polr2d		Cdc14b	Cml5	Zfpm2						Bach2
340	Vasn	Cdk2	Fads2		Rab11fip4	Fam171a1	Sned1	Ifit2	Slc27a3	Sgol1			Fbxo8		Nat10	Izumo4	Emb						Crim1
341	Renbp	Irs1	Wnt7b		Rasal1	Mvp	Prrx1	Flywch2	Orc6	Shc4			Ppp1r35		Eif4enif1	Elovl2	Bmp3						Elmod2
342	Gm16499	Sprn	Slc29a1		Arid5b	Btbd16	Dab1	Lonrf1	Sap30	2810417H13Rik			As3mt		Gm29367	Insr	Atp2b3						Cracr2b
343	Islr	Wdfy1	Mtap		Rnf220	Wrap53	Spry2	Cab39l	Ckap4	Cdkn2b			Ubl7		Zfp507	Mdga2	Igsf10						Usp35
344	Ngf	Dclk2	Sema6b		Gm42756	Usp30	Pcyt1b	Klk6	Tsfm	Cep55			Timm17b		Urb1	Gamt	Nyap1						Zfp84
345	Fxyd2	Pou3f4	Trp53bp1		Pdlim1	Snx33	Fzd9	Ccpg1os	Pitpnb	Parp14			Bola1		Cdan1	Zfp329	Slc35f1						Tmem88
346	Zwilch	H2-DMa	Hbegf		Padi2	Ldlrad4	Sft2d2	Psmd10	Rest	H2-Q4			Rsph9		Zfp942	E130114P18Rik	Pdzd2						Arih1
347	Adam5	Itga9	C77370		Slk	4933413G19Rik	Dlg2	Zbtb8os	0610009L18Rik	Ube2t			Ninj1		Tmem39b	Arxes1	Rara						Trim11
348	Rsph1	Cldn10	Vstm2b		Ppp2r5a	Myo1e	Pik3c2b	Ubash3b	Snrnp25	Fcgr2b			Timm50		Bbs2	Gm266	Atp10a						Rgl1
349	Evc2	Prkg1	Rfx4		Mob3b	Zfp280c	Cit	Cmbl	Slc35a1	Pawr			Clic1		Phka2	Fcgrt	Kcnh2						Pfkfb4
350	Alpl	Slc1a6	Sirpa		Ankrd13a	Adcy5	Pnmal2	Sesn1	Nars2	Cenph			Pfdn4		Tbc1d23	Ocrl	Dlgap2						Chst8
351	2810433D01Rik	Glrx	Olfm2		Itih3	D8Ertd82e	Tst	Cyb5r3	Rcbtb2	Icam1			Commd1		Sirt1	Itga6	Ska3						Rab2b
352	Ncmap	Rgs7	Sestd1		Gss	Dubr	Spock2	Jph1	Bdh1	Cidea			Lyrm4		Bcl9l	Flrt1	Nrg3						Dag1
353	Capn6	Bbc3	Lmnb1		Spsb1	RP23-291B1.2	Dbpht2	Hmgn5	Rnaset2b	Kif2c			Mrps11		Ascc2	Sesn1	Hhatl						Tbc1d5
354	Ptges3l	Usp18	Fzd1		Trim36	Ezh1	Sms	Bcl10	Sapcd2	9530053A07Rik			Rpa3		AW554918	Tmem63b	Cenpi						Pom121
355	Clec1a	Ddx25	Epb41		Palm2	Usp6nl	Etv4	Cdr2l	Gpx3	Colq			Med29		Dock3	Pde10a	Aspm						Slc17a5
356	1700048O20Rik	Cryz	Yeats2		Ly6g6f	Sept1	Emilin2	Chchd5	Bcl7c	Gm19426			Ubald2		Smarcd2	Cttnbp2	Hs3st2						Pias4
357	Pih1d2	Yes1	Pitrm1		Skap2	Adgrv1	Parp3	Ppil3	Ppp1r14c	B3gnt5			Rps27rt		Cacna2d2	Srgap3	Extl1						Zfp592
358	Il15	Lace1	Arhgef10l		Gramd3	Scd3	Cdh19	Prrx1	Pmel	Il3ra			3110082J24Rik		Tpbgl	Ptchd2	Cenph						Pofut1
359	2810029C07Rik	Frzb	Aqp4		Macrod1	Hecw2	Piga	Anapc15	Fahd2a	Adgrg6			Phf5a		Zfp598	Agmo	Csrp2						Ctdspl2
360	D830030K20Rik	Dmrta2	Nr2e1		B3gnt9	Cyp27a1	Plekhh2	Rapgef3	Aldh3b1	Net1			Bphl		Samhd1	Snx14	Ankle1						Rc3h1
361	Kif4	Cenpw	Man1c1		Dmwd	Myh14	Jakmip3	Clic1	Pdcd2l	Mmp19			Txnl4a		Ice2	Il11ra1	Casc5						Rbm33
362	Nqo1	Dll1	Lrrc8a		Gins4	Ranbp2	Gm3764	Zfp467	Ncan	Samd9l			Bet1		Atg2a	Coro2b	Gabrb2						Mettl3
363	Cenpu	2810459M11Rik	Usp51		Ctsk	Tacc1	Synpr	Adgrv1	Mb21d2	Kif23			Ppp1r1b		Dcc	Cideb	Rpl7a-ps5						Sp4
364	Cenpe	Barx2	Rnf219		Mta3	Tom1l2	Foxg1	Pyurf	Megf11	Arhgap11a			Mrpl35		Jag1	Tmem259	Rab3b						Nr2c2
365	Dnah7b	B4galt7	Tmem47		Stk39	Tet3	Mpp2	Gcat	Csmd1	Pgm5			Trappc2		Slco1b2	Myh14	Slit2						Tmem43
366	Cd72	Lpar4	Sowaha		Frmd4a	Rab40c	Vcam1	Plekha2	B4galt4	Ifit2			Rpp25l		Mtcp1	Mmgt2	Acp5						Zmym4
367	Ddr2	Plxnb2	Dcaf12l1		Sh3kbp1	Chdh	Slc25a13	9330159F19Rik	Mrps31	Vnn1			Rangrf		Lekr1	3222401L13Rik	Gpsm2						Pex3
368	Tmem132e	Sntg1	Plce1		Igsf11	Carns1	Ankrd13b	Thap11	Fuca2	Crlf1			Dhrs4		Kctd18	Mpst	Hecw2						Ubr1
369	Arl5c	Kcnip1	Mical1		Sgk2	Itih3	Ncoa3	Tubg1	Nt5dc2	Maff			Srm		Manba	Lppos	Ifi205						Crtc3
370	Gm11266	Ifit1	Shisa9		Trim13	Ptpdc1	Lifr	Tmem255a	Brinp1	Col4a6			Snhg9		Frem2	Ghr	Mxd3						Dclre1c
371	Dhh	Trim62	Ptpn4		Fmnl2	Dapk2	Nrxn3	Tacc1	Lrtm2	Cited1			Akr7a5		Invs	Csgalnact1	Bst1						Baz2b
372	Slc41a3	Plscr1	Ankrd6		Pkp4	Chchd7	Plppr4	Sh3bgrl	Nudt2	Pcbd1			Eif4a3		Ccdc134	C030018K13Rik	Gm26902						Zfp770
373	Fads3	Fgfr1	Itpkb		Lars2	Mon2	Scd3	Crat	Cox19	Slc6a6			Mea1		Iqce	Grid2	Fam132a						1110037F02Rik
374	Pdgfrl	Mid1	F2r		Mettl7a1	Pdlim1	Fign	Itih3	Fam114a1	Igsf10			Sp3os		Dvl2	Xylt1	St3gal1						Wdfy3
375	Pcolce	Abca3	Dtx1		Exoc6b	Klk6	Dusp16	Sgk3	Fam181b	Met			Gpx7		Cpsf1	Eogt	Clec1a						Ccdc174
376	Gpr179	Hebp2	Tro		Ankrd40	Prrt1	Klk6	Vim	Etf1	Hn1l			Asna1		Ptpn23	Nsmf	Neil3						Xrn1
377	Gldc	Pde3b	Mid1		Fgf1	Gng7	Prps2	Nek7	Alg3	Slc43a3			Hmgn2		Il1rapl1	Gm42418	Vill						Idua
378	Vwf	Fam57b	Dock4		Gm13293	Iqsec1	Vim	Oard1	Tmem55a	Tk1			Psme2		Tmem39a	Nckap5	Syt17						Srek1
379	Slitrk6	Ptpn14	Vps13a		Wfdc18	Slc29a3	Ttc9	Peg3	Kat5	Ell2			Efhd1		Ap4e1	Sema4b	Neto1						Gm37305
380	Disc1	Sulf1	Plxnb2		Ankib1	Tspan14	Vstm2b	Cthrc1	Lrrc57	Cxcl5			S100a10		Mief2	Tcf7l2	Cercam						Myo9a
381	Ntn4	Fkbp7	Ntn1		Nkain1	Cpeb2	Galnt7	Polr2d	Pcdh15	Rhod			Lmcd1		Mllt6	Aldh6a1	Rnft2						Socs4
382	Dok6	Axin2	Lockd		Ttll5	Rasal1	Rtn2	Rasal1	Rad1	Runx1			Blvrb		Eri2	Gramd1b	Plac8						Fnbp4
383	Rgs16	Lppos	Rorb		Ddc	A330015K06Rik	Ascl1	Arl4d	Ccnd3	Gpx3			Ormdl2		Zfp407	Folh1	Taf4b						Ythdf3
384	Nespas	Pou3f2	Kcnmb4		Myo18a	Megf10	Ezh1	Plekhh2	Akap7	Cenpf			Stx8		Hexdc	Ankrd29	Lcn2						Pou2f1
385	Tagln	Tmem138	Soat1		Dlg1	Stmn2	Pam	Tmem218	Ythdf2	Sp5			Banf1		Tctn3	Zer1	Mndal						Ago3
386	Rbm43	Acss1	Epcam		Dusp7	Arrdc2	Mmp14	Gas2	Panx1	Plscr2			Gamt		Nsun5	Epha5	Slc45a3						Tcf12
387	Fbln2	Fbn2	1500009L16Rik		Slc6a9	Dopey2	Rasl11b	Thumpd1	Eif1ad	AA467197			Tmem218		Ston2	Adcy2	Nphs1						Man2a2
388	Dbndd1	Nalcn	Flrt1		Hhip	Lrrc1	Ctnnd2	Cyb561d2	Ifitm10	Fam25c			Cdk2ap2		Tchp	Usp34	Cntnap2						Fam110a
389	Adamts9	B4galt2	Neto2		Fam13c	Tbc1d10b	Vamp5	Emilin2	Fam58b	Tgif1			Ddah2		Usf3	Bmpr1b	Brsk1						Fmnl2
390	Itga1	Ece2	Ckap2		Zdhhc9	Arc	Fam171a1	Dnajc4	Myl6b	Aard			Sdhaf4		Samd4	Gabra4	Iqgap2						Mbd6
391	Kcne1l	Gm11837	Abat		Sik3	Gnptab	Myo1e	Polr2l	Coa7	Slc7a8			Nudt2		Reep4	Gstk1	CAAA01147332.1						Lrrc8d
392	Xkr5	Svil	Slitrk3		Svip	Aldh3b1	Dapk2	Nfe2l2	Lrrfip1	Psmb9			Nxt2		Gba2	Kcnn3	Lrrc7						Tmcc1
393	P4ha3	Limd2	Nrp2		Rftn1	Apln	Bmp7	Slc9a3r2	Stx8	Cd24a			Mrpl54		Nle1	Gdpd2	Lrp1b						Hs6st1
394	Ccdc122	Gmpr	Igsf10		Parvb	1700047I17Rik2	9330159F19Rik	Cav2	Clic1	Aebp1			Cideb		Zmat1	Trib2	Diaph3						Tcf3
395	Tmem266	Spry4	Elfn2		Ninj2	Tbc1d16	Usp30	2210016F16Rik	Fos	Meig1			Smim8		Ercc2	Adgrb1	Ifi44						Jade2
396	Gas2l3	Pde8b	Lrrtm4		Ak3	Tfrc	Mboat1	Akap7	Ptrh2	Ryr2			Lsm7		Zfp61	Rnf20	Ccl22						Arap3
397	Chrna1os	Acan	Sept5		Jakmip3	Rybp	Prima1	Usp1	Sp3	Cyp39a1			Gm11808		Relt	Slc7a2	Gpc1						Erf
398	Nlrc5	Tceal6	Wnk3		9530059O14Rik	Arl4d	A330015K06Rik	Gca	Krt1	Cdca8			Ict1		Atxn7l2	Emx2	Ddr1						Jrkl
399	Kcnmb4os2	Adora2b	Hapln3		Adamtsl4	Slc17a7	Amph	A330015K06Rik	Trib1	3930402G23Rik			Gyg		Rlf	Pld2	Gm9999						Kif3b
400	Cplx3	Rasl11a	Gng4		Dusp15	Trim13	Ap3b2	Tmem97	Dap	Ptx3			Phb		Arl10	Sox1	Cdh12						Mnt
401	Rhpn1	Cdca3	Rgs7bp		Lrrc8b	mt-Nd6	Chdh	9130401M01Rik	Rcl1	Ccnb1			G0s2		Dclre1c	Ubqln2	Slc1a5						Ttf1
402	Gm29543	Steap2	Ece1		Fam57a	Ctnnal1	Etv5	Tle1	Mmp2	Gtse1			Smim11		Hgh1	Arrb1	Tm4sf1						Tlr12
403	Hectd2	Repin1	Gprasp2		Plpp2	Dgat2	Plk3	Tmem255b	Ccdc32	Layn			Vbp1		Apaf1	B3galt1	Rhov						Kansl3
404	Nipal2	Scel	Pik3r3		Cyp2j12	Itsn2	Rassf4	Trappc6a	Gadd45a	Mamdc2			Pex2		Qser1	Snx32	Stra6l						Capn7
405	Riiad1	Plvap	Vwc2		Ankub1	D17Wsu92e	Cdkl5	Wwp1	Unc119	Uhrf1			Rbm7		Lama5	Cc2d2a	Mmp12						Chuk
406	Mthfr	Meis3	Nckap5		D1Ertd622e	Fam222a	Kbtbd11	Trp53i13	Trappc6a	Cdkn3			Myl12a		Slc2a10	Cdc42bpa	Ppm1n						Slk
407	Tes	Hspb8	Vps13c		Trappc10	Sema4d	F3	Usf1	Tmem57	Klc3			Tmem9		Zfp112	Tom1l1	Kcnj6						Zbtb38
408	Cfap100	Rbp1	Gm9885		March8	Atp11a	Trim13	Rassf4	Cryz	Iigp1			Tspo		Setbp1	Irak2	Cp						Tnip2
409	Aurka	Frrs1	Pard6g		Picalm	Atg4c	Emid1	Pno1	Gpc5	Shisa6			1700123O20Rik		Prpf4	Gm44257	RP24-134N2.1						Garnl3
410	Grik1	Man1a	Myt1		Jph1	Csf1	Bicc1	Prps2	Angptl6	Rln1			Gm561		Zfp799	Tenm3	Plppr3						Ccdc191
411	Gm44257	Cd44	Rin2		Ift43	Brd1	Chchd7	Golph3	Sap30bp	Hmga1			Fam195a		Phtf1	Usp54	Nefh						Cpsf7
412	Ropn1l	Arhgap20	St7		Pitpna	Pacsin1	Lipa	Dpcd	Pbdc1	Birc5			Pdzd11		Adam17	Lamb2	4930523C07Rik						Gm26759
413	Otos	Crlf1	Csmd2		Synj2	Dlg2	Dusp10	Znrd1	Sigmar1	Fam64a			Mrpl40		B3galnt2	Wnt7b	Rad54l						Mttp
414	Fbxo16	Irf7	C1qtnf6		A230001M10Rik	Tex2	Lnx1	Nudt2	Sox3	Usp18			Cisd3		Usp36	Fads2	Itgal						Rrnad1
415	Gm17501	Loxl3	Gsap		Klhl4	Mpp2	Foxp1	Slc25a13	Tmem29	Plaur			Cdkn2c		Spata1	Dpy19l3	Adam33						Tmem170b
416	Samd12	Bok	Fam89a		Bmp2k	Gm42756	Irf2bp2	Rpl27-ps3	Tram1l1	Hmmr			Hmgb2		Adck4	Cdh20	Mcm10						Ulk1
417	1700028J19Rik	Slc38a3	Pde4d		Tmem189	Ralgps1	Nfe2l2	Mad2l2	Vamp4	Nusap1			Gpx8		2510039O18Rik	Paqr6	Maob						Rlf
418	Aunip	E2f8	Adgrb3		Acsl1	Ago3	Bcl9	Aldh3b1	N6amt1	Mki67			Fundc2		Scarb1	2610507B11Rik	Il18rap						Fam13b
419	6030443J06Rik	Nudt10	Cited1		Emc8	Wdr91	Ptprf	Sdc3	Lpcat2	Il1r2			Fam96a		4632404H12Rik	Bcl2	Smim18						Tmem259
420	Mgst1	Arhgef19	Cpxm1		Iqsec1	Trim36	Rab11fip4	Nab1	Utp3	Tmem132b			Mzt2		Uggt2	Myo18a	Mcemp1						Acss1
421	Magee2	Btbd17	Tox		Abca8a	Palm2	Megf10	Trim36	Nadk	Cdc20			Morn2		Setd1a	Xpr1	Platr17						Nfya
422	E2f3	Nradd	Dbpht2		Enoph1	Irf2bp2	Arhgap39	Hccs	Blcap	Ifit1			Eif6		Agbl3	Dock1	Rasal1						Cables1
423	Pkdcc	Tap1	Slitrk5		Eml1	Fam57a	Rapgef3	Nudt1	Polr2h	Tagln			Bad		Gm5089	Plekhg1	Fignl1						Klhl18
424	Hist1h1b	Cacng5	Scn1a		Mtmr2	Gramd3	Ncan	Tax1bp3	Spry1	Ttc9			Cav2		Golga3	Hsd17b11	Olr1						Sfswap
425	Plk5	Hmox1	Zfyve16		Nbas	Dnajc6	Wnt3	D16Ertd472e	Nifk	Cxcl10			Arl2		Trim12a	Pnpla7	Efcab11						Gm17056
426	Cdc6	Itm2a	Gsx1		Bcl2l1	Dnmt3a	Trp53i13	Fgfbp3	Mrpl50	Cdk1			Nsmce1		Letm2	Pfkfb4	Cd200r4						Clasp2
427	Rep15	Cbr3	Dll3		Rnf141	Fads6	Tle1	Spg21	Gtpbp4	Ccdc3			Cd151		Rpap1	Sned1	Hist1h1b						0610030E20Rik
428	Ttk	Ptp4a3	Ttyh3		Gm15912	B3gnt9	Cspg4	0610011F06Rik	Slc30a5	Trim30a			Usp50		Ptbp3	Gm9925	Wbscr17						Cyp4v3
429	Myzap	Wnt7b	Mex3b		Snx15	Fcor	Gm15417	Pole4	Cdkn1c	Dpysl3			0610009B22Rik		Gm17491	Mical2	Anpep						Syvn1
430	Il1r1	Col18a1	Syne2		Pcolce2	Appl2	Hes5	Mcam	Herpud1	Hs3st3a1			Lsm5		Ext1	Elmo2	Troap						Smurf1
431	Fcho1	Pdzd2	Gpx3		Nacad	Ly6g6f	Thbs3	Idnk	Cd151	Ube2l6			Ebpl		Pptc7	Mxi1	Jsrp1						Lpin1
432	Gm3636	Klhl13	Rac3		Nipal4	Xrcc3	Pacsin1	Skap2	Shisa5	Ifi44			Sod3		Cd44	Celsr2	Adgb						Tiparp
433	B9d1os	Etv5	Il17d		Adamtsl1	Zfpm1	St6gal1	0610010K14Rik	Decr1	Cenpm			Grpel1		Polr3a	Ccdc28b	Chaf1b						Naf1
434	Ifi44	Atp7b	Asic1		Hdac11	Piga	Magi1	Zfyve21	Cmc1	Ccnb2			Tmem55a		Matn4	Chd6	Foxm1						Madd
435	Rgl3	Crlf2	Tmem263		Dock5	Spns2	Trim36	Fbxo36	Ltbr	Cela1			Apoo		B3galt5	Cyp4f14	Depdc1a						Polr1a
436	Syde2	Tcf19	Tgfb2		Kat2b	Sorl1	1700086L19Rik	Ethe1	Kdelr2	Fosl1			Psmg4		Frem1	Smarcc2	Ccne2						Abcd1
437	Fignl1	Btbd16	Lrrfip1		Epb41l2	Trim3	Kndc1	Ppp2r5c	Pard6g	Galnt15			Tvp23b		Ric1	Hivep3	Sgol1						Leng8
438	Glis3	Kit	Cacng7		Fcor	4933431E20Rik	Gm42756	Cby1	Gar1	Msx2			A330048O09Rik		Pigm	Chst10	Lrr1						Caap1
439	Dbf4	Clca3a1	Gpc6		Map1b	Mob3b	Celf2	Dner	Fhl1	Fn1			Dpy30		Inpp4a	Nacc2	Ass1						Rabgef1
440	Serinc2	S100a4	Pycr1		Tspan17	Tfeb	Jade1	Pafah1b3	Calcrl	1500009L16Rik			Msrb1		Plekha5	Pdcd4	Gm6133						Fiz1
441	Tmem2	Axl	Hes1		Mpst	Slc16a1	Shisa8	Dapk2	Atp5s	Zfhx4			Ramp2		Ciart	Ivd	Kcnc1						Sp1
442	Zcchc16	Tnfrsf19	Caskin2		Ick	Adi1	Samd4	Bad	Kcnk1	Angpt1			Ass1		Slc39a9	Tef	Nlrc3						Serpine1
443	Myo16	Tub	Emb		Abl1	Inpp5a	Apln	Dpysl3	Asic1	Cp			Trappc1		Gm4673	Abat	Ccne1						Chn2
444	Cygb	5033426O07Rik	Slc7a3		Ctnna1	Nkain1	Rasal2	Tmem242	Etv4	Btg3			Cat		Mlxip	Acss2	Me1						Pik3r5
445	Adamtsl3	Ackr3	Cxadr		Slco3a1	Usp31	Arl4d	Etfa	Gtf2f2	Sulf1			Prdx4		Zfp512b	Cyp7b1	Bcar1						Atr
446	Sox13	Ankrd6	Cit		Prima1	Gm13293	Micall1	Pfdn4	Nob1	Spc25			Gstp1		Ccdc9	Cry2	Crtac1						Vcpip1
447	Fkbp11	Sorbs2	1500009C09Rik		RP23-44H21.1	Chst8	Gstm1	Nkap	Lsm2	Tpx2			Rlbp1		Gm17354	Gm13111	Oip5						Patl1
448	Cand2	Dcaf12l1	Nalcn		A230009B12Rik	Stxbp6	Ctsk	Spata24	Nhsl1	Kcnj3			Mrps6		Capn15	Akap7	BC030867						Clock
449	Sh3pxd2b	Gng2	Cdkn1c		Gm10076	Abl1	Hsd17b11	Pls3	Ascl1	Gins2			Txndc17		Cacna1d	Nsdhl	Vasn						Chkb
450	Ephx1	Prkg2	Tacc2		Taf10	Sgk2	Epha5	Xrcc3	Rab4a	Top2a			Selenbp1		Slc31a2	1700019G17Rik	Slc45a1						Dot1l
451	Greb1	Src	Rap2b		Dnm2	Rftn1	Nbas	Wdr91	Eif2b1	Ckap2l			Mrps28		Mansc1	Nrbp2	4930551O13Rik						Psme2b
452	Rgs9	Ptprt	Grtp1		Plekhg1	Ddc	Pdxk	2700094K13Rik	Gm11808	Prc1			Tceal8		Pcnt	Crtc3	Kif18b						Tmem104
453	Lin9	Cetn4	Sorbs2		Ppp2r2c	Kcna2	Adgrv1	Chchd7	Fastk	Cav1			Lysmd2		Med23	Acot11	BC094916						Insig1
454	Trim67	Aqp4	Fam110b		Slc15a4	Map4k5	Pcdh15	Emid1	Saal1	Akap12			Pde6d		Trmu	Pcm1	Ppargc1a						Vav2
455	Trpm6	Grik3	Rhbdf1		Ggct	Ppp2r5a	Adam15	Pold2	Gmpr2	Oasl2			Tmem242		Dgcr8	Cadm4	Saa3						Kdm1a
456	Zak	Kif26a	Sema4a		Plin3	Mcam	Nkain2	Dusp16	Tfpt	Irf7			Hsdl2		Numb	Kcnip3	Gm13391						Zc3h10
457	Prr5	Rnf182	Rims2		Scd1	Srd5a1	Crip2	Chmp3	Aldh7a1	1500015O10Rik			Zmat5		Mettl2	Gtf2i	Pax6						Dennd1a
458	Stk33	Bcl3	Vegfa		Chchd7	Fn3k	Sppl2b	Fdx1	Nrm	Thbs2			Hint2		Cops7b	Phf14	Trpm3						Pelo
459	1500015O10Rik	Slc12a4	Chl1		Auh	Fgf1	Csmd3	Pik3c2b	1190005I06Rik	Knstrn			Rarres2		Map4k2	Cd320	Ncapg2						Mgea5
460	Rhcg	Zfp488	Fry		Enpp4	Nacad	Ctxn1	Mtx1	Eif2b3	Glycam1			Pole4		Pop1	Phka1	Dtl						Ppp4r2
461	Mmp11	Asic4	Trib2		Phc2	Wnt3	Prickle2	Rpa2	Sema5b	Emp3			Mrps34		Gm13830	Rb1	Eme1						Tbc1d22a
462	Ccdc51	Oprl1	Cpne8		Adi1	Ctsk	Xrcc3	Synj2	Vat1	Emp1			Bola2		Kcnt1	Ckap5	Gm9828						Phlda1
463	Kif20a	Diaph3	Elfn1		Adipor2	Jakmip3	Aif1l	4933431E20Rik	1700086L19Rik	Bcl3			Taf13		Mterf1a	Ptpra	Cdca2						Trmt10a
464	Elk3	Tcf7l1	Abca1		Myo1d	Frmd4a	A230009B12Rik	Ift22	Fdx1	Ckap2			Nnat		Galnt7	Gm973	Tcf19						Rest
465	Gm28875	Rrp15	Gabrg1		Polr3e	Wfdc18	Folh1	Prkag1	Aga	Clcf1			Vkorc1		Dcbld2	Nr2e1	Kif4						Chd8
466	Trip13	Adm	Maml2		Eml2	Psd3	Itih3	Gm10020	Alad	Gldn			Smim4		Akap10	Dennd1a	Pydc3						Mast3
467	Gtse1	Cacna1a	Atcay		Srd5a1	Cacnb4	Cdk5rap2	Pole3	Anxa5	Ube2c			Polr2g		Atp8b2	Gphn	Gm26723						Birc2
468	Stox1	Dpy19l3	Ptprt		Plekhg3	Slc15a4	Pls3	Ttll5	Pdlim1	Slc38a1			Pcbd2		Gfm2	2900052N01Rik	Spon1						Setd1b
469	Plcb3	Lxn	Cadm3		D16Ertd472e	Bcar1	Rnf141	Nnat	Babam1	Hacd4			Lsm6		Map3k12	Astn1	Cd300lb						Jup
470	Nexn	Bend7	Homer2		Poc1a	Slc43a2	E130114P18Rik	Ube2f	Prkra	Akr1b8			Pdpn		Lyst	Nlgn3	Ntng1						Gfpt1
471	Haus4	Slc1a4	Tox3		Ybx3	Myo18a	Gm13293	Kif13b	Uxt	Serping1			Gstk1		Zfp446	Hip1	Lrg1						Hipk1
472	Tle6	Ctbp2	Tln2		Fbxo32	Ggct	Nkain1	Atp1b2	Ak2	Sulf2			Tmem70		Sik2	Abca2	Clec2l						Ddah2
473	Kazald1	Vat1l	Sstr1		Mtus1	Mical3	Tmem178b	Commd10	Bad	Pter			Grcc10		Cc2d1b	Mfsd2a	Neto2						Npepps
474	5930430L01Rik	Pbk	Pou3f2		Rab33a	Bace1	Prrt1	Tst	1810043H04Rik	Il13ra1			Spag7		Top3b	Itpr2	Nlrc5						Spry1
475	Arhgap42	Etv6	Zdhhc21		Usp54	Pcolce2	Mdk	Nfkbia	Cenpq	Nrp2			Tmed4		Ednra	Gm11627	Cckbr						Gm11713
476	Gal3st3	F2r	Dpysl4		Hipk2	Synm	Sdc3	Cmc1	Prmt3	Flnc			Rnaset2b		Ccdc173	Gpatch8	Rasl10b						Hyal1
477	Rpl36-ps3	Adam12	Dct		Micall1	A230001M10Rik	Usp31	Lmo1	Rtn2	Cdca3			Vta1		Slain2	Dhcr7	H2-Eb1						Selo
478	Raet1d	Dbn1	Kcnip3		Grm3	Mtmr2	Erbb3	Nans	Pwp1	Isg15			Yif1b		Zfp426	Msi1	Gpr132						Crk
479	Pole2	Suclg2	Dennd2a		Prox1os	Cep97	Slc9a3r2	Npm3	B9d1	Lgals3			Polr2i		Ttf1	Daam1	Rasd2						Slc25a25
480	Gm12942	Gm26735	Grin3a		Arhgap5	Tmem98	Apbb2	Fundc1	Shc4	Pdgfd			Vamp8		Tmem87b	Kirrel2	Cntnap1						Rnpc3
481	Hmga1	Me3	Csgalnact1		Frmd8	Cyp2j12	Zfp36l1	Med9	Fndc4	Pdzrn3			Mrpl55		Bambi	Map4k4	Ccnf						Rbm6
482	Robo1	Rac3	Chst7		B3galt5	Tmem178b	Jph1	Atg4c	Pvrl2	Ecm1			Spr		P2rx7	Kifc3	Rad51						Senp7
483	Necab2	Nat14	Mmp14		Prox1	Dusp7	Kcnip3	Plk3	Dusp19	Cpne8			Rexo2		Spata7	Phkb	Wfdc18						Srcap
484	Shc2	2810417H13Rik	Pnlip		Rasgrp3	March8	Wrap53	Srgap1	Prkag1	Cd109			Ndp		Slc19a1	Wnt7a	Fam196b						Plekhm3
485	Bid	Sall3	Npas3		Rffl	Ankub1	Plpp4	Gm42756	Rps19bp1	Dap			Sptssa		Naglu	Unc13c	Bcl11b						Tmem185b
486	Pvrl4	Hes1	Fam19a1		Setd8	Abcg1	Wfdc18	Uxt	Snrnp40	Psmb8			Gadd45gip1		Zfp523	Dab1	Cpne9						Apbb2
487	Nynrin	Cdkn2c	Lix1l		Jph4	Slc20a2	Fads6	Mrpl13	Nde1	Aspg			Aamdc		Creb3l2	Kcnj16	Cd36						Plxna4
488	Arhgap11a	Hist1h4i	Cdc42ep3		Dpy19l1	Fam102a	Nbea	Rtn2	Psmg1	Anxa3			Churc1		Tyw1	Tmod2	Hells						H2-Oa
489	Lhfp	Gm17750	Svil		Ptpn11	Zdhhc9	Slk	Dctpp1	Psmd5	Atoh8			Rhoc		Cpd	Peg3	Cox7a1						Wdr37
490	D330050G23Rik	Sms	Scn2a1		Sytl2	Shroom2	Chl1	Bloc1s5	Dnaaf2	Gbp3			Sap18		Adamts10	Abcb9	Gabra3						Rnf122
491	Rasip1	Lmnb1	Klhl7		Aldh3b1	Pik3c2b	Cuedc1	Kctd3	Fzd9	Cybrd1			Dgcr6		Acox3	Vegfb	Lrrn1						AU020206
492	Rnf32	Rcc2	Cp		Cdk18	Baz2b	Dnajc6	1700086L19Rik	Rtp4	Pbk			Snrpe		Pign	Ppargc1a	Abca5						Kif21b
493	Mgp	Pianp	Pafah1b3		D7Ertd443e	Jph1	Abca8a	Sdhaf1	Aldh2	Thbs4			Tmem258		Mettl17	C130071C03Rik	Hapln4						Cpeb4
494	Vipr2	B3galt2	Tnk2		Gpt	Bfsp2	Rasgrp3	Hes5	0610011F06Rik	Gbp2			Polr2l		Hmg20a	Gm17750	Hpse						Fam208a
495	Steap3	Tgfb1i1	Kcnk1		Glod4	Pvrl1	Fhl1	Gm15417	Pak4	Lockd			Acyp2		Amer1	Chrdl1	Trem1						Exosc10
496	Ghr	Lypd6	Arvcf		Cpd	D1Ertd622e	Rftn1	Bod1	Mrps11	Tubb6			G6pc3		Gm12258	Idh1	Fbxl2						Zfp131
497	Dmrta1	Klc3	Abr		Mcam	Sik3	Tjp2	Samd4	Hmbs	Hmox1			Mrpl23		Brpf1	Spire1	Psrc1						Clk3
498	Fn1	Slc25a20	Chpf		Itgb4	Plxnb3	Ankub1	Rab5b	Lnx1	Capg			Pigyl		Slc35a3	Pdk2	Clec4d						Spred1
499	Gucy2f	Isoc1	Cryl1		Sepp1	Plin3	Peg3	Wrap53	Snx22	Tnfrsf12a			Mrpl27		Cep192	Zfp950	Pram1						Rnf111
500	Kif15	Naprt	Frmd4a		Ddr1	Klhl4	Larp6	Piga	Sh3bp5	Crym			Alkbh7		Recql5	Hlf	A730017C20Rik						Pds5a
501	Dock7	Slc39a14	Slc25a36		Frmd5	Git1	Cntfr	Utp3	Rps27rt	Ggta1			Pxmp2		BC034090	Fam184a	8030462N17Rik						D8Ertd82e
502	Gm10126	Ece1	Tshz2		Nkain2	Kctd3	Cyp2j12	Nsmce1	Hmgb3	Bst2			Pla2g16		Phf21b	Ash1l	Cntnap5a						Cacna1d
503	Slfn9	Irf9	Igfbp3		Arhgef2	Adamtsl4	Ccdc13	Gng8	Rpl23a-ps3	Tuba1c			Fdx1		Fam228a	Bicd1	Cdk18						Rhoq
504	H2-M3	Cmtm4	Pvrl2		Ccdc13	Prox1os	Rlbp1	Lcmt1	Ciapin1	Ahnak			Commd6		Fam227a	Pabpn1	Cdc25c						Arid2
505	Vsir	Ube2l6	Mmp2		Lpgat1	St6galnac3	Plekhg3	Fech	Mro	Ifitm10			Nupr1		Dvl3	Mcee	Ikbke						4930589L23Rik
506	Trp53cor1	Gm29514	Spen		Strn	Ubr2	Pdlim1	Bloc1s2	Bak1	Lcn2			Mpdu1		Smc2	Wwc1	Tenm1						Bcl2l11
507	Erap1	Ccnd2	Fut9		Adap1	Gpr155	Map4	Med29	Zfp36l2	S1pr3			Mrpl12		RP23-4H17.3	Dkk3	Dlgap3						Ncoa2
508	Myo5b	Ntn1	Lrrtm1		Pon2	Nipal4	Zdhhc9	2310011J03Rik	Mycl	Tgm1			Bud31		Bace1	Pik3r1	Mis18bp1						Fbrs
509	Arhgef6	Matn1	Arhgap24		Tmcc2	Prima1	Ttll5	Amer2	C330007P06Rik	Nes			Pnrc2		Cep162	Fam228b	Cd300ld						Brwd1
510	Frmpd1	Pitpnc1	Abracl		Prickle1	Abca8a	Tacc1	Wfdc18	Ubl4a	Serpinf1			Pacrg		Abcc10	Mycbp2	Fzd3						Ssbp2
511	Fbxo17	Arhgef10l	Rapgef1		Pak7	Hhip	Nipal4	Eif2s3x	Nhp2	Tnc			Pttg1		Mthfsd	Tmem44	Esco2						Mlph
512	Ccdc109b	Fzd1	Tbc1d24		Sbf1	Dock5	Prrg1	Rsl24d1	Tnfrsf1a	Osmr			Yif1a		Ppp1r12b	Fgd6	Fam124a						Gfm2
513	Msh5	Lockd	Rasa2		Olfml1	Synj2	Tsc22d3	Apln	Ppp1r35	Kcne1l			Tomm22		Trim11	Sorcs2	9430020K01Rik						Stxbp5
514	Cgref1	Astn2	Sox3		Prkcdbp	Adamtsl1	Acot1	Imp4	Poldip2	Tm4sf1			Rnaset2a		Mphosph9	Npc1	Timp1						Sppl3
515	Ccne2	Elfn2	Tbc1d23		1190005I06Rik	Fam13c	Ednrb	Bloc1s1	Itpr2	Tagln2			Mrps16		2900076A07Rik	Gabra2	4930455G09Rik						Taok2
516	Skp2	Dpf1	Fam114a1		Jup	Atrn	A230001M10Rik	Gm15912	2310039H08Rik	Anxa2			Mpst		Klhl12	Ccdc141	Aoah						Rchy1
517	Rimkla	Nim1k	Kcnj16		Gab1	D16Ertd472e	Pvrl1	Cntfr	Polr3k	Arpc1b			Eif3i		Adam11	Mapt	Gm26797						Lncpint
518	Pou3f4	St8sia1	Cyp2j9		Dip2a	RP23-44H21.1	Arhgap21	Zfp524	Cdkn2aipnl	Cd44			Gsta4		Zfp369	Pygm	Nek2						Zscan26
519	Bmper	Emb	Rasgef1b		Fbxo2	Dlg1	Fgf1	Cotl1	H2afx	A2m			Immp1l		Ppwd1	B4gat1	Csrnp3						Mitf
520	Bves	Nrxn3	Ltbp1		Tyro3	Pkp4	Bcl2l1	Ly6g6f	Gm10020	Timp1			Pyurf		Ldlrad3	Selenbp1	Cdca5						Zfp658
521	A930011G23Rik	Txndc5	D630045J12Rik		Cdk19	Slc6a6	Abcg1	Commd2	Zfp560	Cntnap2			2610001J05Rik		Rictor	Ppp1r3c	Olfm3						Mgat5
522	Pde1b	Igsf10	Eya1		Shtn1	Gm15912	Mllt4	Pcna	Rufy1	C4b			Prelp		Zfp579	Pdzph1	Flrt2						Traf5
523	Fas	Npy	Chst5		Inpp5f	A230009B12Rik	Synj2	Dnajc15	Dner	Serpina3n			Hadh		Rsad1	Slc25a23	Stx11						Lonp2
524	Psrc1	S100a3	Nt5dc2		Slu7	Mink1	Nell2	Adamts1	Ppil2	Slc16a2			Acot1		Shprh	Cyfip1	A530064D06Rik						Adipor2
525	Kif11	Ltbr	Gm17750		Itpk1	Slk	Eef1a2	Ap4s1	Ercc1	S100a11			Snrpg		Pigl	Apc	Pkmyt1						Pik3cd
526	Eln	Trib1	Rassf10		Atp8a1	Acap2	Fn3k	Fign	Rab8a	Id1			Pfdn1		Tmem150a	Wnk2	Ahnak2						Mon2
527	Chsy1	Dfna5	Pbx1		Cyth1	Kat2b	Klhl4	Kcnip3	Wdr61	Igfbp5			Mrps24		Sppl2b	Hook3	Etl4						Ifitm10
528	Mapk12	Lrtm2	Arhgap20		Bcar1	Acsl1	Adamtsl4	Dip2a	Gm4876	S100a10			Dhrs3		Zfp273	Tet2	Rims2						Spen
529	Wnt5a	Slc7a10	Adgrb2		Rcbtb1	Ttll5	Ptprn	Fabp7	Cat	Gfap			Adh5		Tpbg	3110082J24Rik	Gm13822						Nsrp1
530	Dock11	Kcnj16	Brca1		Bfsp2	Elmo1	Cep97	B3galt5	Ikbip	Vim			Ssr2		Reck	Fam173a	Kcnb2						Large
531	Dscc1	Cpne8	Adam23		Daam1	Plekhg1	Frmd5	Eci1	Gpx7				Dcxr		Vps9d1	Gabrg1	Sorcs1						Bcl9
532	Msrb3	Gsap	Galnt10		Ephb1	Mettl7a1	Zbtb38	Necap2	Alg5				Ddost		Csnk1g1	Zfp467	AI427809						St7l
533	Alox5	Hapln3	Slc27a3		Sccpdh	Eml1	Dock5	Ift27	Mrpl4				Coa3		Fam184b	Ech1	4930556M19Rik-1						Gab1
534	Igsf9b	Myh10	Lpcat2		Wnk1	Setd8	AI413582	Zfp36l1	Chst11				Pdcd6		Rnf111	Lrp4	Cfb						Bcl9l
535	Slc46a1	Cit	Gas1		Nudt4	Apbb2	Dip2a	Galnt7	Adi1				Cnih4		4933427D14Rik	Gli3	Nell1						Smad4
536	Fgd1	Tubb6	Stk32a		Fah	Adipor2	Fah	Micall1	Hsdl2				Mrpl52		Arhgap39	Ctso	Kcnip4						Arl10
537	Casp8	Slc4a7	Ust		Kcnk13	Rasgrp3	RP23-44H21.1	Cops7a	Ss18				Anapc11		BC068281	Ubn2	Ptprt						Brpf1
538	Neil3	Lrrc4	Cntn6		Zfp536	Nbas	Epas1	Pou3f3	Gemin7				Manbal		Atg16l2	Acss1	Hs6st2						Mafk
539	Dpf3	Gbp3	Nrxn3		Elovl1	Slc6a9	Epdr1	l7Rn6	Myg1				Clpp		Tpra1	Tnrc6a	Mir155hg						Fam178a
540	Chil1	Gstt1	Samd14		Phlpp1	Tspan5	Itgb8	Abca8a	Hint3				Nudt19		Sfxn2	Rftn2	Slc2a13						Baz2a
541	Nanos3	Dennd1b	Plod2		Snx30	Ppp2r3a	Map7	Gnpda2	Mpp6				Eif3f		Garem	Igdcc4	Ifi47						Kmt2b
542	Arhgap22	Vwc2	Dzip3		Ano4	Ccdc13	Ddah1	Malsu1	Mtss1l				Kdelr1		Col1a1	Phactr1	Pqlc3						Stk24
543	Ifih1	Chpf	Hmgb2		Kif13b	Ankib1	Synm	Triap1	Cav2				Gm17750		Ttc13	Map2	Igf2r						Samd8
544	Fgd4	Pik3r3	Krt1		Spock1	Sema6d	Dpy19l1	Coq7	E130114P18Rik				Etfa		Zfp276	Npas3	Shcbp1						Lipe
545	Nrg1	Myt1	Khdrbs2		Mast3	Fbxl5	Git1	Thbs3	Dmrtb1				Mydgf		2810405F17Rik	Dgkb	Cd40						Pnpla2
546	Kif20b	Nrarp	Grid1		Tmem98	Cerk	Wipi1	Pqbp1	Mrpl46				Iscu		Rhbdd3	Negr1	Ndc80						Phc3
547	Vstm4	1500009L16Rik	F3		Spg20	Clasp2	Ccnd1	Serf1	Smarcc1				Mcee		Ankrd27	Arhgef19	Arhgap10						Snx30
548	D430019H16Rik	Soat1	Lgalsl		Phactr1	Cpd	Idh3g	Tsc22d3	Pef1				Tbca		Arhgef11	Klf15	Bcar3						Zfp407
549	Cdc25b	Dusp6	Nrm		Xaf1	B3galt5	Zfp536	Kctd2	Mtss1				Hsd17b10		1500015A07Rik	Gm10561	Helz2						Herc1
550	Tmem145	Csmd2	Panx1		Wipi1	Itch	Slc35e4	Alkbh5	Mfap1b				Pigx		P3h1	Ddx17	Kif11						Zbtb4
551	Dtl	Brip1os	Sapcd2		Add3	Klf9	Hecw2	Git1	Anxa6				Slirp		Paxip1	St3gal4	Tenm4						Zbtb37
552	Cxcr4	Sh3rf1	Anxa6		Slc4a2	Ppp2r2c	Kif13a	Urod	Nsmce1				Cotl1		Tsc22d2	Tnrc6b	Tmem130						Creb1
553	Ncaph	Tap2	Pmel		Clip3	Trappc10	Tmem144	Rab12	Taf11				Cldnd1		Cd46	Ssbp2	Dok2						Fbxl3
554	Bard1	Hap1	Col11a2		Larp6	Ptpn11	Neat1	Paqr4	N6amt2				1190005I06Rik		Mbtps2	Dag1	Cntn2						Tbl1xr1
555	Tmsb15b2	Slc7a3	Efs		Kazn	Tmem189	Rab6b	Gstm1	Lsm1				Psmd8		Prss23	Eci1	Fam155a						Mta2
556	Gdpd2	Farp1	Lhfpl2		Card19	Fah	Prox1os	Spock1	Pold4				Slc25a33		Sepn1	Arhgef26	Susd4						Zfp646
557	Tead1	Synpr	Lrch3		Daam2	Syt1	Stxbp6	Eml1	Sde2				Chchd1		P4ha2	1500009C09Rik	Dlgap5						Cnot3
558	Klk9	Fnbp1l	Kcnd2		Nfe2l3	Card19	Gclm	Nudt16l1	Cdk2ap2				Naa38		Pogz	Agt	Lrrc27						Angel2
559	Emilin1	Dab2	Chic2		Kndc1	Rab6b	Itgb4	Tmpo	Rftn2				Sec61b		Mgat4c	Akr1b10	Ska1						2610037D02Rik
560	Tmem136	Ckap2	E130114P18Rik		Spock3	Lzts2	Hid1	Cyp2j12	4931406C07Rik				Acot13		Supt7l	Vcl	Kcna6						Zfp157
561	Ube2v1	Lix1l	Gpc5		Scarb2	Auts2	Plin3	Adipor2	Khdrbs2				Polr2f		Naa16	Col11a2	Irg1						Uvssa
562	Tmem106a	Cited1	Serf1		Adipor1	Bcl2l1	Sh3kbp1	Bcl7b	Nt5c3b				Tmed3		Tbkbp1	Tmcc1	Cep55						Ncbp3
563	Ripply2	Grtp1	Rnf128		Arrdc3	Arhgef28	Grhpr	Lims1	Mthfd2l				Hmgn1		Ankzf1	Gramd3	Rpl39l						Tnks2
564	H2-Aa	Dbpht2	Scn8a		Inf2	Strn	Gpt	Vamp5	Atp1b2				Mrps21		2610008E11Rik	Abcd2	B3gnt7						Taf3
565	Gm10561	Tnfsf12	Rictor		Hadh	Grm3	Magi2	Tagln2	Htra3				Mrpl34		Slx1b	Dner	Ccdc73						Ralgps1
566	Tmsb15l	Asns	Ptprj		Fam134b	Gpt	Nkd1	Exoc6b	Bhlhb9				Sdhd		BC037034	Wasf3	Gabra5						Lrp6
567	Maff	Zfp516	Sema5b		Enpp6	Creb5	Scd1	Folh1	Gcsh				Tsen34		Atp7a	Hhatl	Asf1b						Gm26778
568	Sgcz	Smarca1	Tmem179		Dock10	Nkain2	Pou3f3	Rpp21	Mcts1				Emc6		Zmym3	Acaa2	Prex2						Tmem87b
569	Fbn1	Epcam	Adgrl1		Nipa1	Sepp1	Kctd3	As3mt	Zfp580				Laptm4b		Cbx7	Sesn3	Meis2						Pik3cg
570	Chek1	Gsx1	Abtb2		Gstm7	Sema6a	Gpr62	Psme2	Rnf168				Cib1		Gm4631	Nfat5	Zwilch						Crebrf
571	Clec14a	Mical1	Ascl1		Plxdc2	Myo1d	Cipc	Mthfsl	Cryl1				Aurkaip1		Mfsd7b	Amer2	Nuf2						Atxn2
572	Bub1b	Megf11	Gpcpd1		Hs3st1	Itgb4	Adamtsl1	Cetn2	Nxt2				Tmem205		Lrrc45	Mfap3l	Dna2						Pik3cb
573	Cacng8	Dynlt1a	Fzd9		Lzts2	Prox1	St6galnac3	Gsr	Trim32				Mrpl42		Lrrc4c	Eif4g3	Vstm2a						Tnfrsf17
574	Trim46	Pcgf5	Gp1bb		Sgk1	Plekhg3	Eml2	Rasgrp3	Tvp23a				Pigp		Lmbr1l	Psd2	Ndrg1						Slc35a3
575	2610318N02Rik	Spry1	Ptprg		Rcan2	Enpp6	Zcchc24	Gm13293	Bmp7				Lgals1		Lgals4	Rasa2	Sh3pxd2b						Tor1b
576	Rbbp8	Pycr1	Slitrk2		Sept8	D7Ertd443e	Myo1d	Mrpl15	Cnot2				D10Jhu81e		Fam120b	Pcdh9	Bub1b						H2-Q6
577	Nup37	Gbp7	St3gal6		Trim2	Fbxo32	Exoc6b	Pnpla2	Taf9b				Acaa2		5330434G04Rik	Adgrl3	Xylt1						Mfhas1
578	Sgcd	Pcdhb9	Nebl		Rhou	Tmcc1	Pantr1	Gyg	Odc1				Glmp		Syngr2	Fasn	Bub1						Gm26518
579	Obsl1	Arl4c	Tmem255a		Endod1	Daam2	March1	Dusp10	Ramp1				Snrpd2		Depdc5	Sema6d	Chaf1a						Prkx
580	Prss35	Smad2	Galnt13		Trp53bp2	1190005I06Rik	Rab31	Med19	Zfp36l1				Dpm3		Pot1a	Pcdh7	Capn1						Gp9
581	Ung	Akr1b10	Etv4		Limch1	Prkacb	Mtus1	Ano4	Trappc5				Gdi2		Lrrcc1	Fut8	Anln						Atxn7
582	Rsad2	Mmp2	Sh3rf1		Arap2	Polr3e	1190005I06Rik	E130114P18Rik	Sco2				Prdx3		Mtx3	Adhfe1	Spc25						2810403A07Rik
583	Stambpl1	Tgfb2	Scn3a		Msrb1	Usp54	Lpar1	Cggbp1	Ece2				Tm2d2		Tmem168	Lgr4	Cpeb1						Bsdc1
584	Fam101a	Plp2	Lrrn2		Fam53b	Fryl	Cdo1	Dmwd	Rpl7l1				Degs1		Vprbp	Gpr146	Cdkn2a						Gm26740
585	Mrgpre	Lypd1	Unc119		Tmem229a	Jup	Prkacb	Ccnd1	Tmem108				Gcsh		Dnajc13	Adgrg1	Kif23						Taok3
586	Slc26a6	Lrp4	Akap13		Pde8a	Amd1	Insc	Ebp	Acyp2				Selm		Kif13b	1110001J03Rik	Hcn1						Pias1
587	Tmie	Ier5	H2afy2		Pip4k2a	Gab1	B3galt5	Fam162a	Fam192a				Chmp2a		Ccdc171	Cyhr1	Samd9l						Arid4b
588	Slc43a3	Bst2	Pdzrn4		Foxn3	Olfml1	Prox1	Ccdc13	Zeb1				Arf4		Lrrc16b	Ate1	Timeless						Ahcyl2
589	Ndc80	A330102I10Rik	Calcrl		Cpm	Sytl2	D7Ertd443e	Wnt3	Mfap2				Rab5c		Dhx35	Ncan	Cspg4						Cant1
590	Pcdhgc3	Slitrk3	Vps37b		Tnfaip6	Ank	Kcna6	Anxa5	Col11a1				Apoa1bp		Trp53bp1	Kcna2	Raet1d						Oma1
591	Zfp575	Gng4	Pkia		Prr18	Bmp2k	Cttnbp2	Pigz	Hmgb2				Cbr3		Nsun7	Zeb1	S100a4						Sema4c
592	Timeless	Galnt13	Chst11		Rhob	Gnao1	Myo18a	Epdr1	BC003965				Bloc1s1		Slc29a2	Adcyap1r1	Ptprf						Gm43936
593	Aard	Vstm2b	Cnot6		Ablim2	Nrbp2	Pdgfra	Hrsp12	Mettl10				Mrps36		Sfi1	Clasp2	Lrfn5						Yes1
594	Pknox2	Khdrbs2	Hmgb3		5031439G07Rik	Itpk1	Usp54	Tipin	2410004B18Rik				Ppdpf		Wdr91	Zfyve21	Serpina3n						Lrrk1
595	Lhpp	Itpkb	A730017C20Rik		Hebp1	Cdk18	Slc1a2	Tmem100	Fbxo8				Bola3		Casp8ap2	Rab34	Kcnq5						Chsy1
596	Evc	Vps37b	Tspan12		Ppfibp2	Rffl	Olfml1	Cipc	Exosc4				Cd320		Gcnt4	Ccdc190	Mmp17						Rnf19b
597	Ptgr1	Chga	Strbp		Map6d1	Mtus1	Mog	Ednrb	Bzw2				Ergic3		Stard8	2310022B05Rik	Mdfic						Zfyve16
598	Vstm5	Mir124-2hg	Sap30		Dip2b	Nudt4	Sepp1	Serpinb6a	Pdzd11				Lamtor5		Znrf1	Oxct1	Melk						Il7r
599	Tnfaip8l1	Spats2	Ramp2		Efcab14	Tpd52	Pigz	Dtd1	Rabepk				Atox1		B230307C23Rik	Akt2	Gm26722						Kdm5a
600	Nxn	Gprasp2	Gpx8		Gas7	Timp2	Arrdc3	Hmgcl	Cthrc1				Ndufs4		Prkcd	Hmgcr	Kif20a						Tspyl2
601	Fam163a	Phxr4	Ophn1		Gsn	Prickle1	Rhou	Trp53bp2	Gpx1				Tmem9b		Med12l	Mro	Sgtb						Nfkbie
602	Flt3l	Nav3	Cyr61		Mast4	Micall1	Sorl1	Taf13	Dnajc30				Id3		Dph5	Pfkm	Satb2						Strada
603	Mgmt	Neto2	Epha5		Pls1	P3h4	Kif13b	Dock5	Tril				AI413582		Ap4m1	Tpcn1	Baiap2l2						Ppp1r21
604	Adck5	Rgs17	Gm26917		Ado	Slc4a2	Nipa1	Ctsk	Chmp1a				Cstb		Sec24a	Ephx2	Cmpk2						Gpr146
605	C230035I16Rik	Cxadr	Lmo1		Serpinb1a	Sh3gl3	Jup	Immp1l	Stra13				Lap3		Pfkfb2	Tle4	Fxyd2						Ranbp10
606	Bambi	Unc119	Gpx7		Sh3gl3	Snx15	Grm3	Stx6	Elp5				Fabp7		Gm26523	Gpc6	Pdcd1						Med1
607	Mdfic	Aldh18a1	Vangl2		Gnai1	Gstm7	Rcbtb1	Cab39	Eif2s1				Manf		Arap1	Slc13a5	Egln3						Nemf
608	1700023F06Rik	Shisa9	Mfap2		Tpd52	Exoc6b	Bmp2k	Borcs7	Hes6				S100a6		Ints2	Mir124-2hg	H2-Aa						Lifr
609	Sqrdl	Prr7	Ckap4		Gltp	Eml2	Xaf1	Rftn1	Gorasp2				Echs1		Psen2	Csdc2	Gm38335						Pde4b
610	Sgol2a	Reep2	Usp24		Frmd4b	Inpp5f	Cnn3	Mdk	Cdh13				Ggh		Rint1	Sash1	Nes						Abcd2
611	Mesdc1	S100a11	Sema5a		Otud7b	Slco3a1	Slc6a9	Ak3	Tceal1				Ndufs3		Ppip5k2	Cuedc1	Pak7						Jarid2
612	Cfap126	Hey1	Evi5		St18	Kif13b	Tmem125	1110032A03Rik	Mrpl22				Zfyve21		Slc30a1	Oaf	Gm6377						Atg9a
613	Dleu7	Sept3	Plcb1		Arpc1b	Tmcc2	Daam2	Bola3	Commd9				Dnajb9		Tmtc3	Cyp2d22	Gm26881						Kmt2d
614	Gareml	Ier2	Mpped2		Hcn2	Rcbtb1	Slc4a2	Ramp1	Fam114a2				Glo1		Ctr9	Gpld1	Ncapg						Bbx
615	Lacc1	Elfn1	Dynlt1f		Bpgm	Prr5l	Myo6	Nsfl1c	l7Rn6				Oat		Aasdh	Eps15	Oas2						Pcmtd1
616	Gper1	Nr2f1	Tnik		Tmod1	Arhgef2	Agap1	Smndc1	Rcn3				Eef1d		Zfp641	Lxn	Cdkn3						Rhobtb1
617	Aspm	Tox	Kif19a		Apbb1	Pdgfa	Slc16a1	Tmem126a	Tor1aip2				Tomm7		Boc	Apln	Kcnj3						Cyp4f13
618	Cchcr1	Gpx3	Wdr6		Pigz	Tmem229a	Jph4	Fam63b	Slc1a1				Psmb5		Pan2	Cdh10	Uhrf1						Slc26a2
619	Glis2	Efs	Susd5		Sort1	Cck	Daam1	Mpnd	Phb				Sdhc		Ino80	Dzip1l	Cdh10						Gigyf2
620	Prokr1	Gpld1	Ptpro		Gna12	Nmral1	Arid5b	Chmp2b	Sh3bgrl				Tmem147		Cnot10	Sirpa	Aurka						Kcnd1
621	Slc18b1	Pros1	Ntrk3		Vmp1	Litaf	Shtn1	Gtf3c6	Nudt21				Polr3h		Gtf2ird1	Wscd1	Oas3						Tmem100
622	Tmem41a	Sstr1	Il1rapl1		Prkcz	Jph4	Camk2n1	Stra13	Dynlt1f				Ndufv3		Gm26853	Ctsf	Cdc20						Ctns
623	Depdc1a	Col20a1	Rcn3		Adamts4	Pak7	Cdc42bpa	Vps4a	Zfp277				Rab9		A630072M18Rik	Gas1	Cenpm						1810011H11Rik
624	Zfp711	Akap13	Sox5		Nmral1	Cpm	Cxxc5	A230009B12Rik	Oser1				Higd1a		Neurl4	Prelp	Amph						Cbx4
625	Ccdc74a	Ptbp1	Cdh13		Insc	Hdac11	Ube2d1	Cela1	Sgf29				Psmb3		Vps13a	Pou2f1	Disp2						Plekha1
626	Ska3	Dbx2	Pcbd1		Ube2d1	Limch1	Nr3c1	Abcg1	Nkx2-2				Erh		Phf12	Aifm3	Iigp1						Kdm3a
627	Rmdn2	Ifit3b	Clic1		Acot7	Frmd5	Nrbp2	Ankub1	Etfa				Anapc13		Rreb1	Gpr162	Brinp2						Tmem144
628	Npr2	Lrrtm1	Prss23		Smco3	Hebp1	Ano4	Med30	Scnm1				Cd302		Ttc28	Prpf4b	Abhd11os						Itch
629	Cdca5	Ccnd3	Dmd		Cystm1	Nipa1	Phlpp1	Dhrs1	Btbd1				Mrpl17		Atp13a1	Slc22a17	4833445I07Rik						Stk38
630	Gm28873	Nhsl1	A930009A15Rik		Smim1	Nfe2l3	Dock10	Ube2a	Coprs				Arxes2		Tnk2	Camk2g	Mcm5						Mid1
631	Bcl2	Gabrg1	Arhgap35		Pcbp4	Snx30	Slco3a1	Gm561	Bod1				1110008F13Rik		Ahctf1	Phlpp1	Sacs						Slc12a6
632	Fkbp5	Hbegf	Bmp7		Eid1	Cdk19	Mettl7a1	Txnl4a	Hars				Rer1		Oxsr1	Lrrc4b	Cd244						Gm4673
633	Cd109	Gpc6	Rev3l		Ptprd	Kcnk13	Slc1a3	Tmem98	Rsl24d1				Rnf5		Sgsm2	Abhd14b	Brsk2						Lrch1
634	Dchs1	Tro	Tmem86a		Pdgfa	Inf2	Lrp1b	Nkain1	Lrp1				Tspan31		Slc35d1	Cyp2j6	C3						Pknox1
635	Cdca7l	Mpp6	Myo10		Tmcc3	Ube2d1	Gna12	Ubqln2	Dnajc9				Thrsp		Gm10600	Nrarp	Plk1						Bmpr2
636	Btg3	Cntn6	Gm4876		1700047M11Rik	Acot7	Adap1	Fads6	Acadl				Mrps14		Zfp646	Adk	Inf2						Pkp4
637	Golm1	Smpdl3a	Hpgd		Clmn	Gas7	Hebp1	Cops4	Commd2				Mpv17l2		Tmem200c	Kcnj10	Enpp1						Arhgap22
638	Prom1	Cdc42ep3	Ctnnd2		Mpc1	Trp53bp2	Spock3	Aip	Mphosph6				Fam181b		Gm20045	Gpc5	Aurkb						Lfng
639	Gpc4	Socs3	Zfp462		Arhgef10	Lpgat1	Adssl1	Mtf1	Tmem261				Sf3b6		Efna2	Ptov1	P2ry2						Wdr44
640	Clspn	Pard6g	Ifitm10		Anln	mt-Nd4l	Ppp2r2c	Rab9	Polr2d				BC031181		Sugp2	Scrg1	Slc43a3						Dido1
641	Zdhhc22	Fam110b	Parp1		Ypel2	Enpp4	Lpgat1	Slc4a2	Efs				Psma6		Pomgnt2	Dio2	Adgrl3						Zfp263
642	Esco2	Chst7	Dmrtb1		Cfl2	Ablim2	Kcnk13	Rab8a	Pgpep1				Naaa		Csf2ra	Tmem229a	Ckap2						Krr1
643	Rps6ka6	Psmb8	Mro		Gprc5b	Sypl	Inf2	Cdk2ap2	Hes5				Mien1		Dzip1	St6galnac5	Pstpip1						C730034F03Rik
644	Slc13a5	Cpxm1	Gm3764		Trim59	Scarb2	Pou3f1	Tomm5	Mea1				Ift27		Ccdc191	Sptbn1	Kif2c						Baz1b
645	Sdsl	0610040J01Rik	Pcdh15		Smad7	Lars2	Mast3	Trappc1	Lage3				Fam162a		Lipe	Lgi1	Cd69						Uvrag
646	Tpd52l1	Dll3	Nlgn2		Map7	Ado	Sema6d	Gab1	Gm6710				Mrps33		Gm27239	Apba2	E2f1						Zmym5
647	Nkx2-9	C1qtnf6	Rnf144a		Secisbp2l	Pigz	Pak7	Fcor	Ap3s2				Pnkd		Mrgbp	Fbxo44	Sphkap						Ttc7
648	Cenpk	Foxg1	Susd4		Nfasc	Adap1	Tspan2	Siva1	Dctpp1				Cuta		Xndc1	Farp1	Oas1g						Ldb1
649	Rxrg	Kcnd2	Slc14a1		Dpysl2	Spock3	Adora1	Polr2i	Arxes2				Rpl35		Atp13a5	1190005I06Rik	Sst						Gls
650	Cdh22	Grin3a	Ppm1l		Gstp1	Shtn1	Smco3	A230001M10Rik	Isoc1				Romo1		Kdm6b	Pax6	Hmmr						Orai2
651	Ect2	Rtn2	Bhlhb9		Gng11	Cyth1	Sept4	Pdlim1	Cspg4				Dbx2		Dagla	Ptch1	Spc24						Pmaip1
652	2610028E06Rik	Dpysl4	Maged2		Arhgap23	Cystm1	Cspg5	Gss	Tmem255b				Dazap2		Mks1	Cspp1	Cenpe						Foxp1
653	Gm12216	Cp	Dscam		Myo6	Kndc1	Wnk1	Lpgat1	Tstd3				Psma2		Ahdc1	Aldh1l1	Ccdc109b						Cbfa2t3
654	P3h3	Nr4a1	Agrn		Plekha1	Arap2	Erbb2ip	Nfib	Ubald2				Rps6		Gm11266	Fbrsl1	Fam64a						Fbxo30
655	Tbkbp1	Zfp219	Fam69b		Phgdh	Smim1	Limch1	Ttc1	Mrpl21				Cox14		Tcirg1	Chd4	Cnr1						Fam117b
656	Kif23	Rasa2	Nlgn1		Gpr62	Endod1	Cdc42ep1	Irf2bp2	Psmg3				Psmb6		Scai	Nwd1	Nusap1						Gcn1l1
657	Pld5	Plod2	Eps8		Fis1	Hs3st1	Gstm7	Grm3	Ift27				Ndufs8		Faap100	Lhx2	Pf4						Gm26669
658	C1qtnf2	Epb41	Tmem35		Erbb2ip	Dusp26	Smim1	Hsd17b11	Tipin				Ndufab1		Zic5	Dhrs7	Sez6l						Gadd45g
659	Npb	Krt1	Vcam1		Tnni1	Phactr1	Pcolce2	Synm	Ramp2				Sar1b		Wdr20	Arxes2	Fgr						Edn1
660	P2ry1	Elavl4	Adgrl3		Thra	Pim3	Spock1	Nrbp2	Ccdc34				Bmyc		Fam198a	Fgfrl1	Edil3						Tbc1d9
661	Myc	Il17d	Col11a1		Pim3	4930402H24Rik	Ptgds	Cdc42bpa	Vps37b				Cml1		D930016D06Rik	Caskin1	Prc1						Zzef1
662	Cdca7	Id3	Rprm		Ralgds	Dip2a	P3h4	Tmem219	Adk				H2afv		Ccdc77	Fam13c	Adam23						Usp9x
663	Srgn	Slc27a3	Per3		Plekhh1	Ano4	Fbxo2	Eapp	Trmt6				Rpl29		Tmem164	Nr2f1	Ccna2						Smg9
664	Galnt3	Igfbp3	Mtss1l		Elavl3	Ttyh2	Tmem151a	Itgb8	Ak6				Mgst1		Anapc1	Etnppl	Celf5						Akna
665	Armcx4	Col16a1	Cav1		Eps15	Cdc42bpa	Gjc2	Cttnbp2nl	Fcf1				Sod2		Fbxl6	4933431E20Rik	Nefm						Fcrl1
666	Prkd1	D630045J12Rik	Astn1		Stxbp3	Nrgn	Serpinb1a	Tmem160	3110035E14Rik				Psmb1		Ncapd2	Plxnb1	Fn1						Ccnt1
667	Rad51	Nek6	Sox11		Dusp26	Rhou	Unc5b	Mfsd6	Elavl1				Tmbim4		Dhx57	Elovl5	Il18bp						Thap8
668	2700081O15Rik	Dct	Bex1		Dixdc1	Larp6	Sort1	Pdgfra	Car8				Atp6v1g1		Mical3	Slitrk2	Shtn1						Trpm7
669	Lfng	Fut9	Cthrc1		Fam177a	Sv2a	Dnajb2	Cops2	Sox11				Ndufs6		Tanc2	Itih3	Rai14						Rbm15
670	Sema4g	Rassf10	Hes5		Rap1a	Serpinb1a	Ypel2	Asna1	Tagln2				Tmem100		Fam8a1	Malat1	Cenpw						Asb2
671	Chaf1b	Igfbp7	Cpne2		Prr5l	Frmd4b	Igsf8	Cd82	Tmem128				Mdk		Tmco6	Plcb1	Afp						Asxl1
672	Serhl	Samd14	Cyfip2		Ccp110	Daam1	Mbnl2	Slc35e4	Tmem242				Abhd3		Ddi2	Pdgfrb	Kcnh7						Dmxl1
673	Baz1a	Snx22	Bex4		Pak1	Sept8	Sytl2	Mtus1	Idh1				Psmb2		Scrib	Syt11	Rrm2						Zbtb1
674	Ciart	Syne2	Ehd3		Cpox	Fam53b	Pip4k2a	Mrpl17	Txnl4a				Krtcap2		Pomt1	Timp3	Ccnb1						Tnrc18
675	Pcgf2	Aebp1	Ly6h		Arl2	AY036118	Pea15a	Taf9b	Cbfb				Timm13		Col16a1	Rapgef3	Isg20						Gxylt1
676	Rab32	S100a10	Atp1b2		Klhl2	Tnfaip6	Atp8a1	Rgs3	Prrx1				Ech1		Zfp516	Pcyt2	Pex5l						Ctbp2
677	Wdr4	Tshz2	Tspan6		Unc5b	Atp8a1	S1pr5	Sssca1	Agpat5				Anxa5		Ccl25	Smpd2	Igfbp5						Zc3h7a
678	Cys1	Chst5	Rnd2		Rps10	Mast3	Nmral1	Ubald2	Sssca1				Hspe1		Tmem43	Tlr3	Pydc4						Trmt1l
679	Slc29a4	Gp1bb	Gap43		Rnf130	Spock1	Nudt4	Agap1	Alyref				Rpl10		Dnah7b	Pxmp2	Knstrn						Stat6
680	Plk1	Vegfa	Sfxn1		Mbnl2	Kazn	Pls1	Naa38	Nipsnap3b				Park7		Zc3h18	Prex1	Scn1a						Pxn
681	Lect1	Calb2	Tmem255b		Tmod2	Ephb1	Endod1	Myo1d	Mthfs				Pon2		6430573F11Rik	Leng8	Ifit3b						Hmbox1
682	Tbc1d1	Ckap4	Pcdh10		Plcl1	Sbf1	Slain1	Dusp3	Tor1a				Hsd11b1		Dennd6b	Auts2	Prr7						Med7
683	Mcm5	Brca1	Xpr1		Kif1b	Tmod1	Htra1	Timm17b	Phyh				Prdx5		Prdm5	Fam181b	Cd44						Arhgap4
684	Ephb3	Gas1	B3gat2		Tsc22d4	Carhsp1	Tnni1	Gpr62	Hmgn5				Uqcrc1		Amotl2	Lgi4	Mx1						Dirc2
685	Slc5a7	Pnlip	Nrcam		Clic4	Insc	Gnai1	Rnf141	1110059G10Rik				Tmem176a		Zfp101	Pou3f2	Cenpa						Msl2
686	Suv39h2	Smoc1	Cdk14		Tprn	Wnk1	Pmp22	Dcps	Zfp24				Rps15a		Cpsf7	Add3	Il1rn						Rps6kb1
687	Nudt17	Cxcl14	Mmp16		Ank2	Adamts4	Plekhh1	Ankrd13a	Cops4				Rpl7a		Kdm5d	Tmem100	Cks1b						Cnppd1
688	Lingo3	Cers4	Kcnk2		Bnip3l	Arrdc3	Nfix	Setd8	Psmd9				Rpl15		Lpar6	Rfx4	Apod						Mir142hg
689	Accs	Pmel	Adcyap1r1		S1pr5	Lap3	Plxdc2	Hdac11	Rtcb				Sdf2		A230046K03Rik	Cyp2j9	Mllt6						Proser1
690	Dck	Ctnnd2	Zeb1		Tulp4	St18	Pde8a	Cxx1b	Psmg4				Ndufb7		Pofut1	Arglu1	Fmn1						Hivep2
691	Oip5	Zbed3	Grm5		Rnf13	Gng11	Anln	Itpk1	Lpcat1				Npc2		Lman2l	Mfn1	Srxn1						Slc2a8
692	Sirt5	Stk32a	Ntm		Myrf	Anln	Hcn2	Nipal4	2210013O21Rik				Ctsl		Susd6	Cadm2	Mki67						Nbeal1
693	Lrr1	Nt5dc2	Atf7ip		Slc12a2	Gsn	Abca2	Enho	Serp1				Tmem256		Tbck	PISD	Cd274						Gm20186
694	Fstl4	Shd	Brinp1		Arsg	Tyro3	Clmn	Bcl2l1	Vapb				D8Ertd738e		Sft2d3	Idh2	Htra3						Sec24a
695	Cntnap5b	Mtap	Prrx1		Cers2	Dip2b	Prr18	Klhl4	Kcnip3				Dynlrb1		Adra1a	Ttc14	Oasl1						Cnot6l
696	Ptchd2	Scn3a	Slc1a3		Ppp1r16b	Plxdc2	Mapk8ip1	AI413582	Idi1				Scp2		Mroh7	Hes5	Itgax						Ercc5
697	Copz2	Calcrl	Ccnd1		Psat1	Tspan15	Car14	Fgf1	Lyrm2				Rplp0		Adpgk	Haghl	Zc3h12c						Upk1b
698	BC037039	Ifit3	Fndc4		Slc24a2	Spg20	Arsg	Adamtsl4	Afap1l2				Rhoa		Sept1	Slc30a10	Apoc4						Zfp871
699	Fcgr2b	Nckap5	1700086L19Rik		Dbndd2	Fam134b	Fgfr2	Cdip1	Polr3h				Hsbp1		Yeats2	Sgip1	Cdk1						Gm26917
700	Ccne1	Gm4876	Gria3		Stmn4	Phldb1	Tmem63a	Slc1a3	Mcee				Ndufs7		Cabin1	Rgcc	Top2a						Helz
701	Frmd3	Abhd2	Csmd1		Rps21	Rhob	Kctd13	Cdk5	Rbmxl1				Ndufa6		Exoc6b	Limch1	Phf11a						Sh2b3
702	Fam124a	Dgat2	Slc35f1		Galnt6	Smco3	Rnf130	Adam15	Ccni				Prkcdbp		Tubgcp4	Meis2	Racgap1						Tmx3
703	Nfkbie	Csgalnact1	Tspan13		Tppp3	Pde8a	Galnt6	Acot1	Magoh				Ddah1		Ccdc84	Kif1b	Gm4955						Arfgap2
704	RP23-152B12.3	Man1c1	Ppp1r18		Qk	Map6d1	Prr5l	D1Ertd622e	Krt10				Minos1		Gm9889	Cyp4f15	Cdca8						Tmem206
705	Col9a1	1500009C09Rik	Nkain4		Gjb1	Dpy19l1	Slc24a2	Phf5a	Dars				Fam213a		Fastkd1	Abr	Lockd						Zcchc6
706	Lrfn1	Sapcd2	Cd302		Cdc42ep2	Map1a	Tmem229a	Zdhhc9	Carnmt1				Phpt1		Atxn7l1	Hacd2	Grin2a						Rc3h2
707	Hspg2	9530059O14Rik	Zdhhc2		Atp1b3	Zfp536	Slc48a1	Itgb1bp1	Hdac1				Sec61g		Slc38a9	Slc1a4	Angptl4						Ctbs
708	Ankrd29	Fam19a1	Tnfrsf21		Phyhipl	Prr18	Tmod1	Ccdc124	Stoml2				Rps27l		Ppox	Atrx	Prkab2						Ssfa2
709	Gm26523	Wdr6	Lpcat1		Aatk	Prkcz	Ccp110	Ggh	Cdc26				Hrsp12		Tet1	Nebl	Ankrd33b						C5ar2
710	Micall2	Efemp2	Igsf21		Gm15440	Sort1	Anks1b	Fhl1	Bex4				Hacd2		Nmrk1	Aplp1	Sez6l2						Mlxipl
711	Asf1b	Sox21	Pxdc1		Mapk8ip1	Otud7b	Cdc42ep2	RP23-44H21.1	Ppp1r18				Ndufa8		Frmd4b	Rmst	Tpx2						Npc1
712	Mxd3	Ap3s1	Chd3		Adssl1	Pip4k2a	Edil3	Aif1l	Rcn1				Rps5		Gin1	9330159F19Rik	Ms4a4c						Pdzd8
713	Gm15222	Tspan4	Fam181b		Srcin1	Stxbp3	Arap2	Slco3a1	Pnrc2				Rps17		Rai1	Abhd3	Plp2						Ago1
714	Lrrc16a	Gria3	9530059O14Rik		Grb14	Gna12	Tppp3	Pttg1	Plekhj1				Ost4		Smg5	Trim9	Gm9493						Ankrd12
715	Samd10	Snx10	4430402I18Rik		Fgfr2	Gamt	Creb5	2410004B18Rik	Orai1				Ndufa11		Mfsd10	Ctnnd2	Htr2b						Abhd17c
716	Rmi2	Acap3	AI854517		Tppp	Gm42418	Atp1b3	Stxbp6	Anp32e				Slc3a2		Zswim8	Gldc	Ccnb2						Gon4l
717	Ggta1	Fam114a1	Reep1		Sh3bgrl3	1700047M11Rik	Rcan2	Abhd5	Nacc2				Sumo2		Vcan	Phyhipl	Pbk						Zfp398
718	Lrp3	Adcyap1r1	Abhd2		Scd2	Etv1	Mid1ip1	Snx15	Hn1				Ndufb4		Tubgcp5	Chd9	Scn8a						Zfp148
719	C1qtnf1	Hddc2	Ppp1r14c		Fkbp1a	Pak1	Mast4	Uba52	Rab2b				Id4		Gm9801	Mtss1l	Nr4a3						Fam168a
720	Cdc42ep4	Serf1	Midn		Litaf	Pls1	Ank2	Mrpl28	Mrps16				H3f3a		Gabpb2	Sox9	Gria3						Fam122a
721	Ednra	Maml2	Pak4		Lap3	Trim59	Inpp5f	Zfp536	Ggh				Fez1		Pgap1	Hacd3	Ptgs2						Pcm1
722	Gpr27	Map3k1	Pcdh7		Tmbim1	Nfasc	Trim59	Kat2b	Fundc2				Rps16		Dmpk	Pik3ip1	Pyhin1						Rasa1
723	Gad1	Cotl1	Xylt1		Tmem125	Phlpp1	Efhd1	Iscu	Cndp2				Psenen		Arnt	Fnbp1	Slc12a5						Zfp950
724	Hmmr	Ptprj	Bmp4		Tspan15	Foxn3	Phlda3	Mrps6	Mospd3				Psph		Clcn7	Csrp1	Ifit1						Trim65
725	Melk	Ralgps2	C1ql3		Car14	Grb14	Evi2a	Tpgs1	Tmem9				Rpl37a		Pkn1	Fmn2	Sh3bgrl						Liph
726	Sgol1	Asic1	Meg3		Pacs2	Rnf130	Clic4	Vkorc1	Fam89a				Eci1		Rcor3	Lix1	Ell2						Nrp2
727	Ptprr	Grid1	Fchsd2		Enpp2	Tnni1	Desi1	Alyref	Grpel1				Tpi1		Sun2	Camk2n1	Xdh						Rcor1
728	C330027C09Rik	Homer2	Timp3		Carhsp1	Edil3	Litaf	Hecw2	Fxyd6				Ndufb2		Fam73b	Pbxip1	2810417H13Rik						Rbm4b
729	Bub1	Ptprg	Mycl		Cdc37l1	Erbb2ip	Pak1	Tjp2	Asna1				2410015M20Rik		2700081O15Rik	Qk	Cd300lf						Dusp16
730	Rab7b	Pdpn	Csmd3		Map1a	Efcab14	Apoe	Aamdc	Mrpl24				Adk		Trio	Dhrs3	Ptger4						Ube2h
731	Clvs2	Rnf128	Dpp6		Mapk3	Gnai1	Hapln2	Sra1	Ptbp1				Cyb5a		Zfp398	Srebf1	Batf						Mtss1
732	Abcb4	Cnih2	Amz1		Tmem63a	Atp1b3	Fam134b	Phlda1	Magohb				Mageh1		Taok2	Gabbr1	Gpnmb						Xpr1
733	Zfp503	Xpr1	Lrrtm3		Klf13	Arhgap23	Phgdh	Mrpl51	Lsm5				Ndufv2		Shisa2	Dbx2	Ube2c						Eml4
734	Rnf180	Rasgef1b	Cspg4		Efhd1	Trim2	Fez1	Bola1	Cspg5				Rpl18a		Mdn1	Adgrl1	Ecm1						Prdm2
735	Cdt1	Nlgn1	Trio		Cmtm5	Fam177a	Cntn2	March1	Pdrg1				Mif		Slc52a2	Kmt2c	Il2rg						Phf21a
736	Slc22a21	Rhbdf1	Zfp36l1		Elovl7	Myrf	Prkcdbp	Snf8	Bmp4				1810037I17Rik		Bach2	Fam171b	Slfn5						Mef2d
737	Emp1	Mmp14	Gm1673		Ttyh2	Gpr62	Aplp2	Ruvbl2	Leng1				Serf2		Clk2	Nfia	Mnda						Glg1
738	Akr1b8	Sox3	Lnx1		Gjc2	Klhl2	Pcdh9	Mrpl43	Fh1				Rpl31		Kmt2d	Luc7l2	Il3ra						Slmap
739	Cdca2	Arhgap24	PISD		Ugt8a	Vmp1	Fnbp1	Ndufaf3	Med29				Scrg1		Gm26532	Paqr8	Cdca3						Phf23
740	Mxra8	Chst11	Tril		Chn2	Mapk3	Gjb1	Gltscr2	Ccnd1				Rpl11		Colgalt1	Fxyd1	Cd5l						Prpf39
741	Pvalb	Eya1	Tns3		Cntn2	Tulp4	Tnfaip6	Pik3ip1	Imp4				Cnbp		Cnnm2	Dbp	Gabbr2						Arl5b
742	Tor3a	Mtss1l	Mdk		Cd82	Zeb2	Qdpr	Abhd4	Krcc1				Spcs1		Hist2h4	Ppp1r3g	Usp18						A830008E24Rik
743	Psmc3ip	Cryl1	Sez6l		Tpt1	Plekhh1	Sec11c	Mcee	Rad23a				Ndufb8		Ube3c	Pcdh10	Lmna						Mgme1
744	Dusp9	Orai1	1810041L15Rik		Glul	mt-Nd3	Trf	Babam1	G3bp1				Rbp1		Limk2	Scd2	Tk1						Strn3
745	Kcnh8	Pvrl2	Slc6a1		Hapln2	Ppfibp2	Csrp1	Apbb2	Sdhaf1				Snx3		Vamp1	Utp14b	Treml2						Sult1a1
746	Il3ra	Gpc5	Plppr1		Neat1	Ralgds	Gprc5b	Rps19bp1	Xpnpep1				Timp4		Elovl6	Pou3f3	Ifit2						Arhgap12
747	Ccdc80	Fzd9	Plpp4		Fnbp1	Plcl1	Efnb3	Fam213a	Yars				Higd2a		Sema4g	Slc9a3r1	Iqgap1						Tmem41b
748	Inhbb	Kif19a	Cpq		Epb41l3	Secisbp2l	Gsn	Daam2	Cbll1				Ddt		Ythdc2	Trps1	Gas2l3						Qrich1
749	Ahnak2	Ltbp1	Car8		Kif21a	Tprn	Pdlim2	Prkacb	Bfsp2				Cox7a2		Pcnxl3	Tmem47	AB124611						Arid3b
750	Lor	Lmo1	Kcnq1ot1		Tmeff2	Tmcc3	Il33	Pam16	Sdcbp				Uqcrfs1		Dchs1	Myo10	Ccl5						Rexo1
751	Cdkn3	Lrrn2	Ddah1		Ttll7	Arhgef10	Gng11	Mrps18c	Bloc1s1				Cystm1		Cdkal1	Fut9	Rsad2						Smo
752	S1pr3	St3gal6	AY036118		Gpx4	Galnt6	Pex5l	Yif1b	Cask				Ndufb6		Dhtkd1	Hsd11b1	Fabp7						Mau2
753	Lgals9	Slc14a1	Pdcd4		Osbpl1a	Unc5b	Etv1	Stk39	Plpp4				Ndufb10		Ddx41	Phactr3	Cxcr4						9930021J03Rik
754	Psmb9	Etv4	Lima1		Tmsb4x	Mast4	Opalin	Rlbp1	Itpa				Edf1		Furin	Vegfa	Apoc1						Filip1l
755	Ube2t	Pgpep1	Gm42418		Slc48a1	Clmn	Apod	1110001J03Rik	Tmx1				Myeov2		Foxred2	Bmyc	Birc5						Hook3
756	Dnaic2	Dmd	Map2		Abca2	Cdc37l1	Epb41l3	Kif13a	Mrpl28				Rpl14		Smg6	Plcd4	Msr1						Arid5a
757	Dnah7a	Ntrk3	Pid1		Slain1	Plekha1	Hepacam	Cspg5	Mrps36				Lcat		Selo	Ccdc88a	Sash1						Arhgef6
758	Pou2f2	Tmem35	Myo5a		Lpar1	Hcn2	Ptprd	Trmt112	Mrto4				Smpdl3a		Elmod2	Fzd2	Gpx3						Ifnar1
759	Wnt4	Fads1	Ampd3		Plekhb1	Ypel2	Sez6l2	Ppp2r2c	Cpq				Cnn3		Usp16	Pygb	Ms4a7						Zzz3
760	Relt	Sema5a	Shc4		Sez6l2	Arsg	Grb14	Slc16a1	B230118H07Rik				Lamp1		Zmym2	Per3	Dusp5						C87436
761	Nsun7	Tacc2	Tmem132b		Map7d1	Clic4	Gpr37	Ift43	Snrpa1				Rpl18		Otx1	Nim1k	Kif5a						Hs2st1
762	Tspan9	Kif21b	5730559C18Rik		Gatm	Cd82	Aspa	Pafah1b2	Igsf21				Cycs		Metrnl	Nrxn2	Folr2						Abcc5
763	Zfp57	Ascl1	Afap1l2		Pla2g16	Myo6	Ndrg1	Mospd3	Pam16				Atp5g2		Kmt2b	Lfng	Adam8						Tcf7l2
764	AW495222	Shisa5	Kank1		Gamt	Eps15	Pla2g16	Ddt	Hibadh				Atp5k		Gm26703	Cbs	Tnfsf9						Adrbk2
765	Col12a1	Sdc2	Fyn		Slc44a1	Gm15440	Ppp1r14a	Cdo1	Rhoc				Tmem176b		Pdcd11	Metrn	Fgl2						Diaph2
766	Sdk2	Atcay	Arxes2		Rhog	Ank3	Ttll7	Sytl2	Mrpl55				Rpl36		Peak1	Fabp5	Oas1a						Sel1l
767	Fbln7	Sema5b	Lims2		Arpc1a	Cpox	Mobp	Ctnnbip1	Dnajc24				Atp5o		Zfp182	Fam20a	S100a6						Tet2
768	Hist1h2ae	Chic2	Macf1		Kcna1	5031439G07Rik	Glul	Ddah1	Dhrs1				Sep15		Erc1	Phgdh	Ch25h						Zranb1
769	Pdia5	Enah	Arxes1		Efnb3	Slc44a1	Fth1	Erbb2ip	Eif3d				Smdt1		Tet3	Nfib	Vps13c						Casc3
770	Npl	Notch1	Podxl2		Mapt	Fth1	Ermn	Lzts2	2700094K13Rik				Mid1ip1		Dicer1	Pitpnc1	Cox6a2						Zfp703
771	Tnfaip8	Sfxn1	Mfsd2a		Ywhaq	Cers2	Stmn4	Frmd8	Psmc6				Ndufs5		Fat3	Itm2c	Rnf213						Wapl
772	Hells	Tox3	Ramp1		Kctd13	Dock10	Car2	Eml2	Znrd1				Sdhb		Wdr60	Ntrk2	Lilr4b						Fbxo11
773	Spin2c	Gpcpd1	Mgll		Il33	S1pr5	Mal	Bmp2k	Rprm				Atp5c1		Ralgps1	Ramp1	Cybb						Zfp655
774	Pcdh8	Mfap2	Sema3d		Pdlim2	Map7	Prnp	Atp8a1	Mocs2				Prdx2		Trim24	Spag9	Rabgef1						Emsy
775	Sncaip	Sox5	Ppp1r14b		Agpat4	Mbnl2	Stmn1	Phlpp1	Clns1a				Rps23		Dpf3	Rgma	Bcl3						Atp8a2
776	St8sia1	Galnt10	G0s2		Evi2a	Cdc42ep2	Ptn	Gins4	Sap18				Btf3		Zfp397	Frmd4a	Cela1						Birc6
777	Kif2c	Cyr61	Nlgn3		H2afj	Neat1		Tmem144	Ethe1				Atp5d		Pou6f1	Scara3	H2-Q6						Gm10382
778	Tpbg	Fos	3632451O06Rik		Pex5l	Tppp3		Uqcc3	Mdk				Dad1		Slc9a9	Kcnn2	Myo5a						Zfp608
779	Dtx3l	Pcbd1	Cntn1		Dnajb2	Tmbim1		Scd1	Calu				Ndufb11		Lima1	Pbx1	Tnfaip2						Trim26
780	Slc2a6	Tmem255a	Brinp3		App	Gprc5b		Ybx3	Rtca				Atp6v0e		Strada	Ncam1	Tubb6						Atp7a
781	Socs1	F3	Tmem108		Rnf7	Dnm3		Use1	Jam2				Mfge8		Ept1	Daam2	Hilpda						Zmynd11
782	Cdc25c	Kcnmb4	Klhl5		Fa2h	Slain1		Uchl3	Ppie				Tspan3		Olfml1	Ttyh3	Lmnb1						Tmem64
783	Syt6	Astn1	Rcn1		Fabp5	Pacs2		Bud31	Kdelr1				Hopx		Rfx7	F3	Nrcam						Peak1
784	Smco4	Evi5	Mmd2		Desi1	Fgfr2		Commd6	Plppr1				Pla2g7		Nnt	Sox2	Hcar2						Pim3
785	Dlgap5	Lrrtm2	Nav1		Csrp1	Car14		Sort1	Iah1				Slc9a3r1		Amy1	Grm3	Ifit3						Gcnt1
786	Spire2	Pdzrn4	Emid1		Ndrg1	Adssl1		Prox1os	Rpp25l				Atp5h		Ifnar1	Sfxn5	C4b						Ndel1
787	Mtmr11	Ophn1	Rlbp1		Tmem151a	Dixdc1		Gpt	Rit1				Sepw1		N4bp2	Dlgap1	Chst2						Cyth3
788	Ngb	Susd5	Sdc3		Ptma	Tmem125		Fdps	Eif4e				Lxn		Tmtc2	Chst1	Plaur						Bicd2
789	Pcdhb10	Sez6l	Arsb		Aspa	Gjb1		Pak7	Ddt				Ndufa7		Vezt	Hapln1	Epb41l4aos						Tmem204
790	Pth1r	Kdm6b	Cask		Lgi3	Rhog		Anp32e	Use1				Fbxo2		Zufsp	Lcat	Cyp4f18						Akap9
791	Ifitm7	Irgm1	Sh3bp4		Opalin	Chn2		Plin3	Arxes1				Rpl13a		Cachd1	Entpd2	Igf1						Trip11
792	Sertm1	Rtp4	Ppfibp1		Taldo1	Klf13		Mast3	Spon1				Uqcrq		Ankrd10	Tnik	Capg						Ppp1r9a
793	Vav3	Nrm	Itpr2		Ptgds	Srcin1		Abca2	Malsu1				Rpl27		Dennd5b	Hopx	Ctla2b						Nfia
794	Cd44	Trib2	Rap1gap		Josd2	Ccp110		Adamtsl1	Cd302				Gpr37l1		Krba1	Dtna	Isg15						Frrs1
795	Sdc4	Chd3	Plppr5		Stmn1	Efhd1		Jph4	Fam162a				Ndufa3		Tmem94	Dmd	Pcsk2						Mga
796	Srrm3	A930009A15Rik	Timp4		Apod	Smad7		Psmd14	Ift20				Tmem59		Atp5sl	Tecr	Gm1673						Relb
797	Slc16a13	Gpx8	Ncan		Tspan2	Mapk8ip1		Sepp1	Amz1				Atp5j2		Mtif2	Zbtb20	Rab7b						Smad1
798	Dgka	Ptpro	Dpysl3		Tmem88b	Ank2		Wipi1	Med10				Rps27		Ptchd2	Slc15a2	Irf7						Kcnk6
799	Rhod	Mro	Cadm2		Gpr37	Gjc2		Frmd5	Fam96a				Ndufa2		Pde7b	Prodh	Oasl2						Hps3
800	Kpna2	Wsb1	Alcam		Nkx6-2	Slc48a1		Abhd17a	Ostf1				Csrp1		Otud4	Mertk	Slc24a2						Fam63b
801	4833422C13Rik	Ssbp4	Dlgap1		Ppp1r14a	Tmem63a		Zmat5	Fcor				Uqcrb		Rufy2	Il18	Ctla2a						5031425E22Rik
802	Mad2l1	Rimklb	Spon1		Qdpr	Pla2g16		Akr7a5	Slu7				Ppib		Folh1	Omg	Slc2a6						Stx5a
803	Ube2l6	Abracl	Jam2		Car2	Slc12a2		Fundc2	Lsamp				Rpl23a		Rfx3	Myo6	Snhg6						Polr2a
804	Swap70	Pdcd4	Gng3		Bin1	Hapln2		Adi1	Mad2l2				Ndufa12		Brinp3	Cml1	Anxa2						Gm13889
805	Gm38399	Nebl	Ednrb		Ermn	Scd2		Itgb4	Sdc3				Ftl1		Pxdn	4930402H24Rik	Gpr65						Spag9
806	Kifc1	Tcf7l2	Ntrk2		Mobp	Kcna1		Adipor1	Impdh2				Gabarap		Spred3	Son	Bcl2a1d						Gm6483
807	Rad51ap1	Brinp1	Dclk1		Mal	Elovl7		Cmpk1	Thyn1				Cox5a		Per2	Tagln3	Plekho2						Arhgap39
808	Mis18bp1	Ust	Fxyd6		Trf	Epb41l3		Manbal	Hist3h2ba				Etfb		Plcg1	Ldhb	Il1b						Snx24
809	Trim47	Myo10	Arhgap31		Cryab	Gjc3		Maf1	Fam136a				Car2		Dopey2	AI464131	Zbp1						Fnip1
810	2900079G21Rik	Tmem9	Ugdh		Rtn4	Cntn2		Cpox	Tspan13				Atp5e		Mroh1	Clmn	Gfap						Fgd4
811	H2-Q7	Gadd45g	3110035E14Rik		Aplp1	Pcdh9		Pmvk	Ddah1				Atraid		Parg	Tspan7	Sdc3						Sertad1
812	Fbp1	Dmrtb1	Nnat		Mog	Tmeff2		Rab5c	Cav1				Phgdh		Zcchc8	Adrbk2	Wfdc17						Slc4a7
813	Cenph	Vcam1	Cdo1		Sept4	Il33		Ank	Mfsd2a				1110001J03Rik		Tor1b	Ddhd1	Axl						Arsk
814	Fbln1	Tmem179	Chadl		Fth1	Ppp1r16b		Srd5a1	Smim11				Uqcrh		Ccnt1	Slc25a18	Lgals3						Uhrf2
815	Efcab1	Tspan12	Lrp1		Tubb4a	Map7d1		Ngdn	Tpgs1				Pmm1		Ascc3	Phkg1	Atp1a3						Map3k1
816	Palld	Pkia	Sox4		Mag	Elavl3		Igsf8	Mrpl13				Cox5b		Trim41	Syne1	Ehd1						Csmd3
817	Kctd12b	Rcn3	Nxph1		Cnp	Aatk		Nipa1	Glrx3				Pfn1		A830080D01Rik	Timp4	Spp1						Tmem135
818	Shcbp1	Hmgb2	Atp1a2		Mbp	Kif21a		Olfml1	Nudt16l1				Enho		Pitpnm2	Hepacam	Sdc4						Ulk2
819	Pdk1	Hpgd	Tmem100		Cldn11	Lpar1		Lsm5	Pex2				Gpx4		Alpk1	Cst3	Cxcl2						Chst7
820	Kcne4	Adgrg1	Pdgfra		Plp1	Rnf13		Hist1h1c	Sf3b4				Itm2b		Cln5	Ahcyl1	Lpl						Kmt2c
821	Lama4	Ifitm10	Ptpre			Fnbp1		Slc6a9	Epb41l2				Rgcc		1700029J07Rik	Mgll	AI607873						Arid3a
822	Fam111a	2900011O08Rik	Sox6			Tppp		Aurkaip1	Stip1				Bsg		Ddx26b	mt-Co1	Rilpl2						Cdk5r1
823	Ska1	Tmem86a	Slc1a1			Pdlim2		Eif1ax	H2afy2				Selk		Lair1	Smpdl3a	Vim						Setd2
824	Emp2	H2afy2	Traf4			Stmn4		Rnf5	Hax1				Uqcr10		Fam178a	Chst2	Gdf15						Mbtd1
825	Kctd15	Cthrc1	Gpm6a			Ptprd		Bbip1	Txndc9				Ndufa13		Uvssa	Gpm6a	Clic4						Setd5
826	Cd74	Bmp7	Neu4			Slc24a2		Jup	Dph3				Eno1		Prpf39	Paqr7	Dusp2						Lrch3
827	Cdca4	Cmtm3	Cacng4			Cmtm5		Larp6	Tbca				Ramp1		Akap13	Eva1a	Pim1						Dyrk2
828	Atp6ap1l	Prss23	Rgcc			Glul		Drap1	Npm3				Atp5j		Ppip5k1	Asrgl1	H2-Q7						Pald1
829	Dctd	Epha5	Luzp2			Desi1		Ube2s	Mrpl36				Fxyd1		Zfp263	Thrsp	Ifitm2						BC037034
830	Kcnd3	Kcnk2	Cspg5			Josd2		Adap1	Rab1a				Ndufb9		Chkb	Luzp2	Gm42418						Dpy19l4
831	Gm813	Col11a1	Fabp7			Cryab		Nxt2	Pigx				Mpc1		Zbtb26	Arhgap5	Arl5c						Btbd9
832	Cd70	Pcdh15	Lhfpl3			Abca2		Med28	Samm50				Cox6b1		Txndc11	mt-Nd4	Csf1						Gm37494
833	Mis18a	Reep1	Sparcl1			Kif1b		Ssna1	Acat2				Rps14		Trim26	Grin2c	Lgals1						Zfp691
834	Palm	Lrrfip1	Tmem176a			Kctd13		Timp2	Ppp1r14b				Chchd2		6720427I07Rik	Id4	Rasgef1b						Pnn
835	Irx1	B3gat2	Tubb2b			Agpat4		Rhou	Rcan2				2010107E04Rik		Tmc7	Acsbg1	Cpd						Chd1
836	Dok1	Hes5	C1ql1			Dnajb2		Anp32b	Mrps23				Cox7c		Leng9	Tcf4	Fabp5						Slc12a2
837	Gm22	Cpne2	Matn4			Ttll7		Atox1	1110001J03Rik				Slc25a5		Kansl1	Slc27a1	Cxcl10						Zmynd8
838	Ltbp4	Sox11	S100b			Evi2a		Psmd8	Klhl5				Sepp1		Vasn	Apoe	Lilrb4a						Stk17b
839	Tuba1c	Panx1	Bcan			Sez6l2		D7Ertd443e	Tsg101				Cfl1		Lama3	Cntfr	Nr4a1						Fam193a
840	6030407O03Rik	Plcb1	Vcan			Csrp1		Vdac3	Bud31				Tubb2b		Glmn	Ckb	Marcksl1						Gigyf1
841	Casc5	Vim	Gpr17			Efnb3		Lamtor5	2410002F23Rik				S100a13		Xpo4	Tst	Fxyd5						Taf1d
842	B630019K06Rik	Slitrk2	Scrg1			Tmem88b		Pa2g4	Polr2g				Cxcl14		Palld	Mt3	Cst7						Rptor
843	Cdk6	Lnx1	Serpine2			Osbpl1a		Pantr1	Rlbp1				Id2		2410089E03Rik	Tlcd1	Rab20						Rere
844	Cda	Gpx7	Tmem176b			Pex5l		Polr2j	Psmd13				Laptm4a		Lmf2	Enho	Maff						Slc36a1
845	H2-DMa	Parvb	Ptprz1			Lgi3		Mettl7a1	G0s2				Atp5l		Zfp692	Ogt	Ifi204						Cmklr1
846	Frzb	Apba2	Lsamp			Cnp		Snrpd3	Banf1				Gng5		Pds5a	Gstm5	Tnf						Mark3
847	Cxxc4	Tnik	Gria2			Apod		Sept2	Nosip				Tspan7		Diaph2	Slc38a3	Cd72						3222401L13Rik
848	Aurkb	Prrx1	Tnr			Mapt		Dnajc24	Brinp3				Clu		Utp14a	Rorb	Ier3						Icosl
849	Knstrn	Lrrtm3	Opcml			Ndrg1		Snapc5	Wdr1				Fabp5		Lcor	Aqp4	Slfn2						Mfap3
850	Gpnmb	Ppp1r18	Gpr37l1			Qdpr		Pfdn6	Luzp2				Hist1h2bc		Cep350	mt-Atp6	Cxcl16						Maml2
851	Inpp4b	Dner	Marcks			Fa2h		Inf2	Ednrb				Cox4i1		Slc38a6	Slc6a1	Ifitm3						Tjp1
852	Parp12	4430402I18Rik				Cldn11		Zcchc24	Il18				Uqcr11		Acrbp	mt-Co2	Gadd45b						Cnot2
853	St6galnac4	Eps8				Tmem151a		Sh3kbp1	Tceal3				Chchd10		Aatk	Dclk1	Gm10076						Rasal3
854	Trim62	Itpr2				Enpp2		Rhoc	Snrpe				Ubb		Snx29	Pantr1	Ccrl2						Ptprj
855	Shroom1	Susd4				Aspa		Edil3	Coq7				Cd81		Kat6b	Tsc22d4	Ifi27l2a						Nfatc1
856	Gins2	E130114P18Rik				Tubb4a		Stard3nl	Emid1				Cox6a1		Cd2ap	Msi2	Apoe						Rab20
857	Tnc	Mmp16				Opalin		Gna12	Pid1				Tst		Cul9	mt-Co3	Cd83						Tns1
858	Cdkn2a	Gm3764				Nkx6-2		H1f0	Pgls				S100a16		Gm11128	Gabrb1							Thoc2
859	Prc1	Nkain4				Tspan2		Bet1	Med30				Glul		Pwwp2a	Slc6a11							Larp1
860	Lad1	Cyfip2				Ppp1r14a		Chmp4b	Timp4				Eif1		Ctns	Glul							Fcho2
861	Plscr4	6330403K07Rik				Gpr37		Rcbtb1	Tomm5				Nkain4		Bzrap1	Fjx1							Lemd2
862	Pnpla3	Tmem255b				Ptgds		Spock3	2610001J05Rik				Ndufc2		Sgms1	Mfge8							Bod1l
863	Rcor2	G0s2				Rtn4		Mtmr2	Trappc2l				Pantr1		Nrp1	Ndrg2							Kansl1l
864	Tacc3	Igsf21				Car2		Mrpl54	Ddah2				Cox8a		Agrn	Appl2							Narf
865	Plcd1	Ramp2				Ermn		2700060E02Rik	Sec11a				Apoe		Gpbp1l1	mt-Cytb							Notch2
866	Gm26588	Slc35f1				Trf		Ypel2	Lbh				Ldhb		Marf1	Mmd2							Myc
867	Lpp	Fndc4				App		Usp54	Phpt1				Prdx6		Senp1	Cmtm5							Brd1
868	Gm2000	Adgrl3				Ugt8a		Gadd45gip1	Mrpl32				Cldn10		Col27a1	Slc39a12							Kmt2a
869	Fosb	1700086L19Rik				Mobp		Pithd1	Snrpg				Ckb		Tmem51	Ank2							Sbf2
870	Slc1a6	Gap43				Bin1		Cxxc5	Pdcl3				Aldoc		Gm26724	Kcnk1							Klhdc8b
871	Nusap1	Pafah1b3				Mal		Rab31	Ampd3				Dbi		Rad52	Nkain4							Ankrd17
872	Adam11	Shc4				Mog		Sh3bp5	Ostc				S100a1		Thap3	Scg3							Smad3
873	Trim25	Meis2				Plp1		Churc1	Mpst				Gapdh		Telo2	Fam107a							D730003I15Rik
874	Hist1h2ap	Lpcat1				Sept4		1110065P20Rik	5730559C18Rik				Cd63		Zfp318	Aldoc							Zfp281
875	Mlf1	Klhl5				Aplp1		Dpy30	Mrps14				Prdx1		Tmem87a	Pla2g7							Tpcn1
876	Piezo2	Csmd1				Mag		Fah	Sec13				Gstm5		Pkd1	Tril							Cep68
877	Ncapg	Bhlhb9				Mbp		Txnl1	Smarce1				Gstm1		Mapk1ip1	Prex2							Fam114a2
878	B3gnt7	AI854517						Echs1	Snw1				Mt2		Angptl4	Atp1b2							Fbxl20
879	Npas1	Nrcam						Rpl15	Nabp2				Mt1		Prpf40b	Ttyh1							Evi5
880	Pnck	Id2						Ndufb6	Eef1e1				Mt3		Alms1	Gm3764							Gpr155
881	Tac1	Arl4a						Bpnt1	Tspan6				Cst3		Axin2	Gja1							Tnrc6c
882	Gfpt2	1810041L15Rik						Dpm3	Manf						Tjap1	Fgfr3							Pld1
883	Prkg1	Ppp2r2b						Adh5	Sin3b						Bdp1	Slco1c1							Vps37b
884	Dock6	Dag1						Smim1	Paics						Pigc	Macf1							Cnot4
885	Tcf7l1	Aprt						Dnajc19	Mrpl18						Slc39a14	Pnisr							Smg6
886	Pitpnc1	Amz1						5031439G07Rik	Polr2e						Srgap2	Acsl6							Ogt
887	Ifi35	Gm13889						Mrpl18	Dpysl3						Cramp1l	Htra1							Kbtbd2
888	P3h2	Fam89a						Eif3h	Sdf2l1						Thoc1	Slc4a4							Nr4a1
889	Cenpa	Mpped2						Cdkn2d	Srp19						Chst12	Slc7a10							Ccdc88b
890	Nkain3	Dscam						Cox17	Vps36						Amotl1	Ntsr2							Nfam1
891	Rbms1	Nlgn2						Adora1	Adprh						Rexo1	Nrxn1							Slc40a1
892	Samd9l	Mycl						Pak1	Tmem100						Fam76b	Gria2							Whsc1l1
893	Smarca1	Sap30						Chmp5	Cdo1						Sidt2	Ptn							Tnf
894	Mgat5b	Pcdh17						1190005I06Rik	Eif3l						Cnot3	Gnao1							Ttc14
895	Slc7a5	Chl1						Slc24a2	Eif1ax						Nfkb1	Slc1a3							Plcl2
896	Athl1	Bmp4						Sccpdh	Taf10						A330017A19Rik	Slc1a2							Nuak1
897	Tk1	Arhgap31						Hcfc1r1	Plppr5						Kansl1l	Cxcl14							Irak2
898	Adhfe1	Kcnip3						Sec61b	Eif3m						Fryl	Cldn10							Mapk6
899	Mir124-2hg	Fam69b						Pnrc1	Rnd2						Trpc1	Gjb6							Cdk9
900	Lyn	Mpzl1						Zcchc17	Opcml						Ankle2	Ntm							Rassf5
901	Sept5	Fam181b						Arid5b	Mrpl30						Clip1	Sparcl1							Tgif2
902	Aldh1b1	Trio						Ppdpf	Psme2						Adamts9	Ptprz1							Ptpro
903	Has2	Tnfrsf21						Ost4	Ugdh						Atg9a	Plpp3							Map3k8
904	Lace1	Plppr1						Smim11	Mrps18a						Slc25a42	Gpr37l1							Gtf3c2
905	Ccnb1	Dpp6						Tbcb	Lsm8						Tmem201	Lsamp							Adrb1
906	Ddx58	Xylt1						Nudt4	Hsd17b10						Chpf2	Atp1a2							Dock2
907	Farp1	Cspg4						Pdcd5	Ndufs8						Pigu	Acsl3							Rgmb
908	Gpr45	Lima1						Prox1	Pxdc1						Sh3pxd2b	S1pr1							Maff
909	Pqlc1	Dlgap1						Nfia	Svbp						Bbof1	Btbd17							Usp48
910	Adamts10	Pak4						Hmox2	Aprt						Ubp1	Cspg5							Csf2rb
911	Ctbp2	Serpina3n						Nsmce4a	Cdv3						Smc5	Bcan							Wac
912	Pgf	Tagln2						Chchd1	Rbm8a						Snapc3								Gatad2b
913	Fam64a	Ly6h						Lamtor2	Trappc3						Atf7								Tbc1d14
914	Rasgrp2	Ppp1r14c						Nudc	Oaz2						Uimc1								Stard9
915	Mmgt2	Arxes1						Hnrnpc	3632451O06Rik						Fam13a								Errfi1
916	Gm19426	3632451O06Rik						Psph	Maged2						Mfsd11								Tubgcp5
917	Cyp7b1	Ntm						Enoph1	S100b						Gdf10								Lpcat1
918	Gem	Timp3						Lamtor4	Gng11						Fbxl12								Mgat1
919	Id1	Atp1b2						Nhp2l1	Arl1						Fam135a								Kdm7a
920	Pde4d	Rab34						Bri3	Nsa2						Gm26518								Rela
921	Unc13c	Podxl2						Mrps21	Snrpd1						Trmt1								Ino80d
922	Tbc1d8	Ncan						Mrpl23	Midn						Idua								Gpcpd1
923	Frrs1	Clic1						Taf10	Ybx3						Hyal1								Tgfa
924	Nab2	Cdh13						Eif3k	Gm2a						Slc29a3								Aff4
925	Gm9844	Hn1						Sumo1	Ppfibp1						Syne2								Zdhhc20
926	Rgs19	Col9a3						Eif4h	Acot1						Uty								Cd2ap
927	Wnt10a	Ampd3						Fermt2	Mrps12						Plekhg1								Etv3
928	Klf2	Afap1l2						Romo1	Sar1b						Pcdhga12								Iffo1
929	Lyplal1	Dclk1						Shtn1	Sh3bp4						Fam214b								Gimap6
930	Acsl5	Zfp36l1						Lsm4	Rraga						Klhdc7a								Ufl1
931	Pde9a	Bex4						Dek	Aurkaip1						Cflar								Numa1
932	Gm38039	Zdhhc2						Xaf1	Lamtor5						Ncapd3								Dusp2
933	Folr2	Dynlt1f						Minos1	Tmed3						Pcdh11x								Otud1
934	Slc39a11	Ddah1						Map1lc3a	Nsmce4a						2310035C23Rik								4933433G15Rik
935	A830082K12Rik	Plpp4						Pde6d	Chchd1						Ehbp1								Klf7
936	Ebf1	Arxes2						Dusp26	Cdc42se1						Itga7								Sertad2
937	Grik3	Tspan13						Tomm22	Polr2i						Iffo1								Nufip2
938	Lgals3	Jam2						Fam96b	Tceal8						Dgkq								Brd4
939	Btbd17	Fchsd2						Insc	Gpr37l1						Apc2								Abl1
940	Kcna5	Rprm						Zmat2	As3mt						C2cd5								Atxn2l
941	Plxnb2	Nsg1						Psmb7	Cystm1						Cc2d2a								H2-Q4
942	Olfml3	Sh3bp4						Mpst	Sbds						Elovl1								Gpatch8
943	Pxylp1	Cav1						Pin4	Ten1						Cit								Il16
944	BC026585	Car8						Rpl12	Nop10						Gm37494								Prpf4b
945	Tox	Anxa6						Ube2n	Arhgap31						Cep164								BC005561
946	Irf1	Cav2						Mea1	Wdr89						Cd27								Bfar
947	Cd1d1	Cd302						Hmgn2	Glo1						Suv420h1								BC017643
948	Cd276	Ugdh						Pon2	Eif3g						Atp11a								Chd6
949	Wnt7a	5730559C18Rik						Kcnk13	Rexo2						Bcl9								Rsbn1
950	Nfatc2	Midn						Sys1	Psph						Pamr1								Rgl2
951	Pcdh20	Tmem108						Tmem151a	Oat						Lnp								Slc46a3
952	Crtap	Tnfrsf1a						Wbp2	Mrpl33						Dclk2								Efcab14
953	Neto1	Ppp1r14b						Cox7a2l	Sec61b						Polg								Pten
954	Bace2	Pcdh7						Prdx6	Mpzl1						Mbd6								Rbm47
955	Tyms	Zeb1						Rab7	Mrpl54						Smo								Kdm2a
956	Snhg18	Emid1						Slu7	Churc1						Mysm1								Zfp280d
957	Kif22	Gm1673						Cers2	Sf3b6						Dennd4c								Mllt10
958	Bag2	Ccnd1						Ninj2	Mrpl35						Rce1								Slc25a37
959	Galt	Rcn1						Pea15a	Hmgn2						Ggnbp1								Cic
960	Tnfrsf12a	Tril						Psmb3	Anp32b						Mau2								N4bp1
961	Cnn2	Mmd2						P3h4	Pdcd5						Nrip1								Zfp638
962	RP23-223O9.2	Fam3c						Cdc42ep1	Rnaseh2b						Tsc1								Rapgef5
963	C1ql2	Sema3d						Rhog	Vdac3						Arhgap17								Ddit3
964	Casp3	Pid1						Tomm7	Uchl3						Nsmaf								Sik2
965	Rbpjl	Pxdc1						Psma6	Gm561						Abhd18								Ubn1
966	Il10rb	Sdc3						Ahsa1	Pdgfra						Pkd2								Tbc1d10a
967	Bcam	Tubb2a						Ube2d1	C1qbp						Mpzl1								Tle4
968	B930041F14Rik	Ramp1						Endod1	Ict1						Slc2a8								Tnrc6a
969	Fam110a	Mdk						Tkt	Sox6						Ercc5								Naa35
970	Prkar2b	Ntrk2						Mpc2	Wdr83os						Pard3b								Il1a
971	Cdc42ep5	Cpq						2410015M20Rik	Snrpc						Fam214a								Arid5b
972	Tmem51	Rlbp1						Krtcap2	Cops6						Dmxl1								Tle3
973	Ptpn14	Dpysl3						Nkd1	Coa3						Spen								Itpripl1
974	Pygo1	Ppfibp1						Mrpl14	Snhg6						Senp7								Gnaq
975	Uhrf1	3110035E14Rik						Grhpr	Cfdp1						Arhgap31								Nabp1
976	Cmbl	Gng3						Nabp2	Eci1						Gm26890								Rnf215
977	Etv6	Spon1						Rexo2	Lims2						Eps15l1								Mknk1
978	Tmem206	Ptprs						Psenen	Pfdn6						Phf21a								Ski
979	Mki67	Fyn						Arrdc3	Ergic3						Gpaa1								Cspp1
980	Dusp6	Atp1a2						Nol7	Mageh1						Il15ra								Ldlrad4
981	Cetn4	Sparcl1						Ube2l3	Fabp7						Gm26843								Thrap3
982	Hspb8	Cdo1						Htra1	Tomm22						Ankrd16								Dusp7
983	Rnf213	Gfra1						Rps27l	Prmt1						Miip								Zfp652
984	Hey2	Kank1						Ap2s1	Capzb						Zfp157								Ets1
985	Nme2	Ednrb						Acot7	Lamtor4						Utrn								Rock2
986	Fam19a4	Ttyh1						Ostf1	Rab5c						Srcap								0610040J01Rik
987	Ddx60	Timp4						Mrpl48	Cct4						Mbtd1								Zfp326
988	Spc25	Mfsd2a						Swi5	Lsm6						Tle2								D15Ertd621e
989	Pde10a	Ldha						Anks1b	Polr2f						Upf2								Vps9d1
990	Cenpf	Matn4						Ypel3	Ssr2						Zbtb37								Chd4
991	Dok5	Brinp3						Nucks1	Hnrnpab						Gramd1a								Rassf1
992	Arrdc4	Tmem100						Tmod2	Cdk4						Baz2a								Ciart
993	Tub	Nlgn3						Anp32a	Lsm4						Scpep1								Pcf11
994	Stom	Nrxn1						Cltb	Snrpa						Pcdhga8-1								March7
995	Fkbp7	Pdgfra						Myl12a	Mrps7						Ep300								Asap1
996	Fam69c	Sox6						Gjc2	Hsd17b12						Zscan26								Pnpla7
997	Hist1h4i	Nxph1						Anapc13	Cnih1						Lifr								Dmtf1
998	Npy	Bex2						Josd2	Dpm3						Rev1								Dnmt3a
999	Ifi27l2a	Lrp1						Psmb4	2700060E02Rik						Snhg9								Lhfpl2
1000	Tnfrsf11b	Plppr5						Pou3f1	Cetn3						Phc3								Il6st
1001	Parp3	Lims2						2010107E04Rik	Ube2a						4732440D04Rik								Topors
1002	Myl6b	Gpm6a						Arap2	Mrps24						Nemf								Nrp1
1003	Rhbdl2	Slc1a1						Ppp1ca	Cnn3						Mia3								Tap2
1004	Rras2	Phlda1						Psma2	Rbm7						Zfyve16								Bank1
1005	Col9a2	Tsc22d1						Ndufc1	Nxph1						Bmp1								Cep350
1006	Ltbp3	Olig2						Sfr1	Sox4						Zzef1								Prrc2c
1007	Sv2c	Chadl						Serpinb1a	Hnrnpa1						Fyco1								Wdr26
1008	Arhgap24	Traf4						Unc5b	Ifi27						Cln3								Med13l
1009	Kcnmb4	Tspan6						Limch1	Faim						Birc2								Zfp62
1010	Pdzd2	Cspg5						Sbds	Mydgf						Kdm3a								Pkn2
1011	Metrnl	Fxyd6						Myeov2	Trappc4						Ttll3								Mbnl2
1012	Nhsl1	Luzp2						Srp14	Marcksl1						Scaper								Tgif1
1013	Ccna2	Rap1gap						Edf1	Lsm7						Rev3l								Rapgef6
1014	Shmt1	Rgcc						Mapk3	Txndc12						Tmem245								Arhgap25
1015	Slc16a2	Neu4						Slirp	Sf3b5						Zfp608								Snrk
1016	Myl9	Cacng4						Higd2a	Snx1						Fam208a								Taf7
1017	Nav3	Sox4						Park7	Prkcdbp						Mfap3								Lpin2
1018	Klhl23	Nnat						Psmb1	Arf4						Smg1								Pwwp2a
1019	Cdca8	Gria2						Smco3	Sdhb						Kirrel2								Map3k2
1020	Sulf1	Tubb2b						Plxdc2	Esd						Iqgap1								Crebbp
1021	Asap3	C1ql1						Calm3	Pigp						Luc7l								A230046K03Rik
1022	Arhgef26	Lsamp						Rps28	Mrpl52						Igf1r								Snta1
1023	H19	Fabp7						Glod4	Etfb						Git2								Slc44a2
1024	Klf4	Gpr17						Gclm	Romo1						Fzd9								Asxl2
1025	Iglon5	Vcan						Ndufa7	Srsf3						Ephb3								Susd6
1026	Pabpc4	Cntn1						Tmem125	Tubb2b						Eya1								Tnfrsf1b
1027	Zc3hav1	Tmem176a						Map1lc3b	Tonsl						0610030E20Rik								Gtpbp2
1028	Chst3	Lhfpl3						Pcolce2	Bet1						Xrn1								Zfx
1029	Dlk1	Opcml						Cnbp	Rab11a						Cdh20								Clec4a2
1030	Crlf2	Scrg1						Rps12	Myl12a						Slc4a3								Dnajb9
1031	Ptk7	Tnr						Rpl23a	Naa38						Per1								Whrn
1032	Serpind1	Ptprz1						Clmn	Ranbp1						Magi2								Coq10b
1033	Eif4ebp1	Serpine2						Ndufs6	Fyn						Ghr								Adamts1
1034	Repin1	Marcks						S100a13	Krtcap2						Pdgfrl								Epc1
1035	Top2a	Tmem176b						Capns1	Traf4						Proser1								Prdm1
1036	Qtrt1	Rtn1						Cstb	Tomm7						Ampd2								Zc3h12a
1037	Zcchc12	Bcan						Uqcrq	Hspd1						Srrt								Pbxip1
1038	Capg	Gpr37l1						Rala	Slirp						Psme4								Ddx3y
1039	Rgs7	Cd9						Hcn2	Cct7						Cep85l								Aftph
1040	Steap2							Sept8	Carkd						5031425E22Rik								Fam212a
1041	Mcm2							Psmb6	Hspb11						Tmem185b								Rnf216
1042	Ica1							Sept4	Ssr4						Tenm3								Colgalt1
1043	Mid1							Bpgm	Ppp1ca						Flcn								Tmem63a
1044	B3gnt5							S1pr5	Mrps21						Stt3a								Sun2
1045	Fam57b							Mast4	Supt4a						Gdpd2								Magt1
1046	Sez6							Txndc17	Hnrnpc						Vps50								Traf3ip3
1047	Sdc1							Gabarapl2	Mrps28						Usp40								Bbc3
1048	Aldh1a3							Tmem88b	1110004F10Rik						Med12								Celf1
1049	S1pr2							Cript	Npm1						March7								Etnk1
1050	Clip4							Psat1	Marcks						Btd								Tmem168
1051	Plekha6							Arhgdia	Pnkd						Als2cl								Zfp800
1052	Tpx2							Scand1	Dazap2						Htt								Hnrnph1
1053	Parp9							Fgfr2	Rgcc						Setd5								Irf2bpl
1054	Galk2							Carhsp1	Ran						Slc35f6								Irf2
1055	Acss1							Atp5g1	Rer1						Dync2h1								Arhgef40
1056	Hapln1							Mbnl2	Psmc4						Ring1								Dennd4a
1057	Ckap2l							Fabp5	Olig2						Slc26a6								Nlrp3
1058	Ube2c							Ndufa3	Tsen34						Aqp9								Gmip
1059	Gng4							Ndufb10	Hnrnpf						Sun1								Slc25a36
1060	1110015O18Rik							Rps21	Neu4						Ankhd1								Nhlrc3
1061	Igtp							Ndufb4	Mrps33						Gm7967								Nfat5
1062	Tunar							Tnni1	Adh5						Zc3h13								Itgav
1063	Cmpk2							Pls1	Serpine2						Sltm								Mfng
1064	A930003O13Rik							Dazap2	Vcan						Usp19								Cbl
1065	Gstt1							Tmeff1	Dynlrb1						Rnf139								Clk4
1066	Mex3a							Gde1	Spag7						Zfp532								Klf13
1067	Ano6							Gng5	Ndufv2						Ttc19								Phf3
1068	Ankrd6							Gnai1	Hspe1						Crebzf								Ggta1
1069	Echdc2							Nfix	Eef1g						Uhrf2								Gpr137b-ps
1070	Cdkn2c							Elavl3	Rpl27						Brd9								P3h2
1071	Cdk1							Uqcr10	Eif3f						E4f1								Itpkb
1072	Plvap							Aes	Ptprz1						D3Ertd751e								Fam53b
1073	Sntg1							Rpl22	Cacng4						Dgat1								Pitpnc1
1074	Dcaf12l1							Hebp1	Rpl22						Pag1								Senp6
1075	Itih5							Rpl35	Ptpre						Cntrl								Clcn4
1076	Ccnb2							Paics	Rps12						Grhl1								Hhex
1077	Akap12							Gatm	Capns1						Snx14								Gapvd1
1078	Dpf1							Ndufs5	Psmb7						Atr								Egr2
1079	Isg15							Rnf130	Tmem176a						Ehmt1								Lpcat3
1080	Clgn							Tprgl	Gnai2						D430042O09Rik								Acap2
1081	Itgb7							Anln	Ppdpf						Rab26os								Prkca
1082	Spc24							Plekhh1	Ndufb10						Arfip2								Plod3
1083	Lasp1							Snrpd2	Cuedc2						Itsn2								Ier3
1084	Rgs20							Adssl1	Cwc15						Rps6kb1								Ccng2
1085	Gdf11							Car14	Puf60						Fgd4								Rbbp6
1086	Bgn							Cnn3	Hmgn1						Clcn2								Arrdc3
1087	Dzip1							Rpl36	Nnat						Chd8								Cflar
1088	A230050P20Rik							D8Ertd738e	Tnr						Zmym6								Gsk3b
1089	Ache							Anapc11	Qpct						Lncpint								Tgoln1
1090	Dcx							Creb5	Arl2bp						Cecr2								Nsd1
1091	Plpp5							Uqcrb	Bcan						Ppp1r9a								B4galt4
1092	Vat1l							Pip4k2a	Uqcrc2						Nphp3								Mecp2
1093	Hrasls							Rpl13a	Rpl35						4833420G17Rik								Avl9
1094	Tcf19							Prr18	Minos1						4932438A13Rik								Gm26532
1095	Prkg2							Fkbp1a	U2af1						Ldlr								Rtn4rl1
1096	Slc25a20							Rps13	Ndufb11						Emsy								Gm26522
1097	Spsb4							Rbx1	Gyg						Zfp280d								Mdm4
1098	Ccnd2							Sh3glb1	Psma2						Mttp								Spty2d1
1099	H2-Q4							Ccp110	Psat1						Egfr								Slc9a9
1100	Fbln5							Reep5	C1ql1						Chfr								B4galt1
1101	Mest							Galnt6	Ndufv3						5930430L01Rik								Abca1
1102	Cmtm4							Arsg	Rpl39						Zcchc11								Sall3
1103	Oasl2							Rabac1	Erh						Epha5								Irf1
1104	Kcnk10							Chmp2a	Psma6						Pcf11								Rassf4
1105	Lrrc73							Ptges3	Lhfpl3						G0s2								Ddx6
1106	Lpar4							Tmem229a	Asrgl1						2810474O19Rik								Inpp4b
1107	Svil							Tmem63a	Drap1						Jarid2								Stat3
1108	Fam174b							Gstp1	H2afv						Fam193a								Tsc22d3
1109	Bend7							Pomp	Mrpl23						Amn1								Fam46c
1110	Kcnip1							Cox7a2	Shfm1						Spaca6								Lyl1
1111	Wnt7b							Rpl38	Eif3i						Irf3								Tm9sf2
1112	Syce2							Gnai2	Tmem256						Znrf3								Zswim6
1113	Htatip2							Rps20	Snrpb						Rgl2								Golgb1
1114	1810010H24Rik							Rpl39	Tmem176b						Timm44								Mysm1
1115	Nuf2							Pde8a	Rbx1						Sox8								Prex1
1116	Emb							Dynlrb1	Sec61g						Gle1								Cdk12
1117	Lmnb1							Pmp22	Psmd8						Glt8d1								R3hdm1
1118	Ulk3							Ech1	Rpl36al						Fgfr2								Atp13a3
1119	Rfx4							Rps3	Scand1						3110021N24Rik								Pbrm1
1120	Tmem40							Rnf13	Matn4						Tmem165								Eef2k
1121	Amotl1							Fbxo2	Rpl15						Hrh1								Fbrsl1
1122	Racgap1							Raly	Scp2						Cers5								Trib1
1123	Ust							Pfn1	Tspan3						Ylpm1								Kcnq1ot1
1124	Dmrta2							Prkcdbp	Pcbp1						Dot1l								Mkln1
1125	Plscr1							Rpl17	Selm						Ubr2								Cd82
1126	Slitrk3							Lpar1	Psmb5						2610037D02Rik								Rasgef1b
1127	Eif2ak2							Prr5l	Gng5						Tmem161b								Gtf2h2
1128	Kif26a							Rpl26	Vapa						Zdhhc20								Agmo
1129	Phxr4							Rpl10	Eif5a						D130040H23Rik								Zbtb20
1130	Gm26735							Tmod1	Taldo1						Zfc3h1								Per1
1131	Plxna3							Gstm7	Pa2g4						Zfp280c								Gm21092
1132	Loxl3							Commd1	Uqcc2						Zfp292								P2rx7
1133	Pdlim4							Cfl1	Psmb2						Nipbl								Swt1
1134	Cenpm							Rpl23	Ube2s						Arid4a								B930036N10Rik
1135	Slc1a4							Msrb1	Atp5l						Zmynd8								Flcn
1136	Tap1							Zfp706	Psmb1						Fry								Siglece
1137	Spry4							Mrfap1	Prdx2						Gpatch2								Rbm26
1138	Gm11837							Rplp2	Cnbp						Nfx1								Tgfbr2
1139	Cdca3							Rcan2	Rpl23a						Tmem41b								Klf10
1140	Mns1							Slc48a1	Ndufb5						Ppt2								Kat6a
1141	Tmem198b							Cwc15	Atp5a1						Rsf1								Tm6sf1
1142	Nqo2							Stmn1	Fnta						Atxn7								Pum1
1143	Tstd3							Sepw1	Rpl36a						Clasrp								Bach1
1144	Epb41							Ubxn1	Scrg1						Cox10								Zcchc11
1145	Cks1b							Hmgb1	Psmb3						Trmt13								Adora3
1146	Brip1os							Eef1d	D8Ertd738e						Grid2								Zfp644
1147	Rrm2							Paip2	Rpl10a						Zfp512								Mtus1
1148	H2-Ab1							Mog	Naca						E130102H24Rik								Ccnl2
1149	Nr2e1							Rpl8	Rps11						Suv420h2								Numb
1150	Isoc1							Atp6v1g1	Lamtor2						Upf3b								Il21r
1151	Mcm6							Ndufb7	Snrpd2						Kansl3								Dip2b
1152	Plp2							Rsu1	Ndufc1						Dalrd3								Atf7ip
1153	Dbx2							Ybx1	S100a6						Ddx46								Arhgap31
1154	Angptl1							Pigyl	2810428I15Rik						Asxl2								Fmnl3
1155	Sall3							Naca	Rps6						Phf3								Hivep3
1156	RP23-207N5.4							Rpl11	Ost4						Sfswap								Rsbn1l
1157	Shd							Sh3bgrl3	Rps28						Pcdh1								Ptafr
1158	Ltbr							Tppp3	Atox1						Gon4l								Vps18
1159	B3galnt1							Dstn	Ndufa7						Setd2								Adam10
1160	Rasl11a							Rpl19	Rps26						Rbm28								Mgll
1161	Me3							Smdt1	Rpl18a						Kcna2								Tet3
1162	Nckap5							Cntn2	Rpl29						Izumo4								Rreb1
1163	Oprl1							Cdc42ep2	Cct5						Alkbh1								Zfp710
1164	Gm9885							Rps27	Atp5e						Rnf20								Osm
1165	Gm7932							Atp5l	Ndufa3						Nrd1								Smg1
1166	Tom1l1							Pfdn5	Rps19						Zer1								Eng
1167	Plce1							1810037I17Rik	Rpl32						Zfhx2								Zkscan3
1168	Mpp6							Ptgds	H3f3a						Stag1								Klf3
1169	Glb1							Rps23	Eef2						Mllt10								Rps6ka1
1170	Plscr2							Rpl32	Rps25						Gpr146								Jak1
1171	Cdk2							Cmtm5	Eif3h						3222401L13Rik								Tnrc6b
1172	Slc7a10							Gpm6b	Psenen						Ankrd17								Nisch
1173	Birc5							Plekhb1	Tbcb						Gm16586								Pdgfb
1174	Chrna4							Tspan2	Psmb6						Ikzf2								Syk
1175	Gsta4							Fam134b	Sep15						Gpr19								Soga1
1176	Gpc6							Fam177a	Hmgb1						Fam53b								Sfpq
1177	Rars2							Ndufb11	Pigyl						Bicd1								Phf14
1178	Sema4a							Nkx6-2	Mif						Igf2bp3								Ash1l
1179	Cks2							Trim59	Plekhb1						Gm21092								Tfe3
1180	Akr1b10							Selm	Park7						Spns1								Nsun6
1181	Tgfb1i1							Rpl21	Eif4a1						Tspyl2								Hes1
1182	Msn							Rps4x	Pfn1						Cry2								Specc1
1183	Gpr137b							Tceb2	Atp5c1						AI480526								Cxxc5
1184	Scel							2810428I15Rik	Gabarap						Atf7ip								Ttc28
1185	Crlf1							Rps15	Rpl36						Dusp11								Camk2d
1186	Col18a1							Rps6	Cfl1						Fnbp4								Ep300
1187	Clca3a1							Rpl14	Rpl9						Supt20								Itpr2
1188	Atp7b							Nmral1	Rps15a						Hps4								Herc2
1189	Fzd1							Efnb3	Rpl24						Chd2								Lacc1
1190	Pbk							Dnajb2	Snx3						Whsc1l1								Pura
1191	Acan							Hapln2	1810037I17Rik						Mdga2								Fli1
1192	Rcc2							Rap1a	Rplp2						Ikbkb								Il17ra
1193	Casp7							Atp5h	Rps2						Swt1								Krit1
1194	Tgfb2							Rhoa	Rpl13a						Gabra2								Rsf1
1195	Ssh3							Rps3a1	Rpl35a						Odf2								Nr3c1
1196	RP23-207N5.2							Efhd1	Rps3						Gm20342								Atrx
1197	Klk8							Tmem258	Prdx1						Fam193b								Rassf2
1198	Plin2							Gabarap	Cd9						Prelp								Slc12a9
1199	Naprt							Ywhae	Rpl10						Ino80d								Maml3
1200	E2f8							Pex5l	Eef1d						Rrnad1								Bmp2k
1201	Chpf							Mapk8ip1	Hint1						Ddhd2								Stx16
1202	Cnksr3							Fis1	Rps4x						Pnpla7								Spata13
1203	Fads2							Rpl7	Rps16						9430041J12Rik								Ifrd1
1204	Itga9							H3f3b	Rps27l						Ptchd4								Ccnt2
1205	Cited1							Snx3	Rpl34						Rps6kb2								Sowahc
1206	Ier2							Hsbp1	Rpl7a						Adora2b								Trim8
1207	Fam149a							Lap3	Rpl13						Sbno1								Ptpre
1208	Nes							Rpl7a	Atp5h						Zfp638								Tns3
1209	Irf7							Serf2	Rps17						Unc13c								Snx29
1210	2810417H13Rik							Gstm5	Rpl7						Nsd1								Sema4d
1211	Anxa2							Inpp5f	Actg1						Atxn2								Dst
1212	Shisa9							Clic4	Rps9						Gm14964								Pan3
1213	Rnf182							Chchd2	Dbi						Tmem115								Alkbh1
1214	Arl4c							Ptprd	Atp6v0e						Gigyf1								Ubn2
1215	Emp3							Eef1a1	Ppib						Aox1								Phip
1216	Asic4							Ndufa2	Rps14						Adgrl3								Pip4k2a
1217	Ptp4a3							Selk	Hnrnpk						Gm11713								Tnfaip3
1218	Vasp							Rpl27a	Rpl4						Trmt1l								Gna13
1219	Rpl27-ps3							Hint1	Rps18						Cnot4								Ptbp3
1220	Scn3a							Rps10	Serf2						Scmh1								Bptf
1221	Gm29514							Atp1b3	Rpl18						Lpcat3								Arhgef1
1222	Gbp7							Arl2	Ywhae						Ophn1								P2ry6
1223	Sapcd1							Rps16	Rplp0						Jmjd1c								Tmx4
1224	Moxd1							Rps17	Selk						Nrbp2								Chd9
1225	Lrtm2							Gamt	Rps23						Etnk1								Csrnp1
1226	Dbpht2							Fnbp1	Tuba1a						Usp53								Nrros
1227	Dap							Evi2a	Rpl14						Atad2b								Ctsf
1228	Barx2							Rps14	S100a16						Dmtf1								Nfkb1
1229	Igsf10							Rps5	Eef1a1						Dopey1								Atf4
1230	Spats2							Tnfaip6	S100a1						Srek1								Akap8l
1231	Ifit1							Rpl35a	Rps5						Pfkfb4								Hsd17b11
1232	5033426O07Rik							Rplp0	S100a13						Herc2								Kmt2e
1233	Aldh1l2							Rps24	Ybx1						P3h3								Rlim
1234	Slc31a1							Rps9	Btf3						2810403A07Rik								Rnf167
1235	1500009C09Rik							Trf							Huwe1								Icam1
1236	Fam110b							Slain1							Ocrl								Zcchc7
1237	Dfna5							Rpl34							Hjurp								Man1a2
1238	Olfm2							Hist1h2bc							Gm26699								2810474O19Rik
1239	Msi1							Syf2							Atxn2l								March1
1240	Slc38a3							Rpl18a							Phxr4								Impact
1241	Tlcd1							Gprc5b							9330159F19Rik								Usp2
1242	Htra3							Phlda3							Aifm3								Chka
1243	Hey1							Rhob							Rsbn1l								Nav3
1244	Lmcd1							Ttll7							Tmem109								Kansl1
1245	Kcnd2							Prdx1							Fam184a								Tspan14
1246	Lxn							Gjb1							Akap8								Cited2
1247	Rbp1							Rps8							Fgd6								Tagap
1248	Smim3							Pdlim2							Ddx55								Pfkfb3
1249	Adam12							Kctd13							Cttnbp2								Nfic
1250	Vstm2b							Il33							Specc1								Tob2
1251	Gabrg1							Epb41l3							Herc1								Csf3r
1252	Smpdl3a							H2afj							Ssbp2								Ddx26b
1253	H2-T23							Ppia							Hnrnpl								A930007I19Rik
1254	Rnaset2b							Tmsb4x							Tlr3								Chd2
1255	Usp51							Eif1							Brd8								Dnajb1
1256	Cacng5							Cystm1							Slc8b1								Gm26699
1257	Cpne8							Rdx							Fam228b								Fchsd2
1258	Cp							Cryab							Atp11b								Tpst2
1259	B4galt4							Mid1ip1							Mafg								Map4k4
1260	Galnt13							Ptma							Zc3h7a								Hps4
1261	Tubb6							Sez6l2							Taz								Tnpo3
1262	Man1c1							Desi1							Lama2								Slc1a3
1263	Maml2							Rps27a							Lgi1								Srsf2
1264	Cbr3							Gng11							Adgrb3								Srsf11
1265	Gsap							Rpl28							Sned1								Itga6
1266	Sh3rf1							Mobp							Itch								Asph
1267	Per3							Ckb							Bod1l								Ddx3x
1268	Dab2							Apod							Crtc3								Neurl3
1269	Hap1							Etv1							Tulp3								Ubash3b
1270	Acads							Gsn							Epc1								Lrp1
1271	Mpi							Btf3							Tmcc1								Cd300a
1272	Nrarp							Bnip3l							Hnrnph1								Peli1
1273	Txndc5							Rpl13							Cyr61								Slc38a2
1274	Ier3							Gpr37							Dhcr7								Tab2
1275	Myt1							Litaf							Sema4a								Abca9
1276	Gmds							Aspa							Myo18a								Ikzf1
1277	Ptbp1							Prnp							Map4k4								9930111J21Rik2
1278	Fam19a2							Ndrg1							Guf1								Slc7a8
1279	Vwc2							Opalin							Sema6d								Zbtb7a
1280	Lockd							Ptp4a1							Slc25a36								Prkcd
1281	Klc3							Sec11c							Nwd1								Rbm5
1282	Slc7a3							Hepacam							Soat1								Neat1
1283	Serpinh1							Stmn4							Gm9925								Gna15
1284	Hes1							Pla2g16							Chka								Ktn1
1285	Gpld1							Fth1							Notch1								Rcsd1
1286	Matn1							Jund							Pan3								Cebpz
1287	Ddx39							Car2							Dnmt3a								Foxn3
1288	Hebp2							Glul							Negr1								Pid1
1289	Ccdc106							Grb14							Chd7								Orai1
1290	Arhgef10l							Mal							Acin1								Pmepa1
1291	Map3k1							Ppp1r14a							Bclaf1								Celf2
1292	Csgalnact1							Mpc1							Ankrd11								Zmiz1
1293	1500009L16Rik							Gpx4							Usp34								Kdm6b
1294	Adora2b							Qdpr							Caskin1								Dusp6
1295	Ralgps2							Phgdh							Slc2a1								Smap2
1296	Ackr3							Rnf7							Gpc6								Tmem173
1297	Hapln3							Csrp1							Bptf								Atp2c1
1298	Inppl1							H3f3a							Arhgef1								Arid4a
1299	Axl							Tpt1							Fmn2								Rin2
1300	Aldh18a1							Ermn							Sema4b								Dnajb4
1301	Syne2							Ywhaq							Safb								Cttnbp2nl
1302	Ntn1							Ptn							Gsap								Ccrl2
1303	Kcnk1							Fez1							Prpf38b								Fam46a
1304	Pbx4							Dbi							Dido1								Sipa1
1305	Rac3														Fnbp1								Nipbl
1306	Fgfr1														Gtf3c2								Nfkbid
1307	Tap2														Alcam								Gm10138
1308	Adm														Ccnl1								Lpar6
1309	Pcdhb9														Lrp1b								Ccl4
1310	Tmem55a														Trpm7								Mgat4a
1311	Hes6														Baz2b								Arhgap17
1312	Dhrs13														Tnrc6c								1700017B05Rik
1313	Elfn2														Trim9								Cd83
1314	Apobec3														Vcl								Zfp292
1315	Lrrtm4														Adgrl1								Arid1a
1316	Nme4														Pax6								Fam134b
1317	Lix1l														Ccdc141								Dapp1
1318	Rab13														Rbm4b								Lrba
1319	2810459M11Rik														Abcc5								Mob3c
1320	Usp18														Erdr1								Pmp22
1321	H2afx														Dtx3								Nfkbiz
1322	Abtb2														Rab34								Cd33
1323	Ccnd3														Gpcpd1								Arglu1
1324	Dct														Trps1								Man2b1
1325	Arvcf														Akap8l								Ivns1abp
1326	Dynlt1a														Sec61a2								Ankrd44
1327	Ece2														Pid1								Crlf3
1328	Nim1k														Cuedc1								Plekho1
1329	F2r														Pde10a								Fyb
1330	Dbn1														N4bp2l2								Tsc22d2
1331	Trit1														Zfp329								Ppp1r10
1332	Ifitm3														Taf1d								Arl4c
1333	Slc12a4														Hnrnpdl								Fus
1334	Dynlt1c														Dhx30								Pnisr
1335	Zfp219														Col11a2								Col27a1
1336	Ifit3b														Nckap5								Ier2
1337	Ptprg														Phf14								Tcf4
1338	Epcam														Prrc2c								Hpgd
1339	Gsx1														Kmt2e								Csnk1e
1340	Hmox1														Gm44257								Vgll4
1341	S100a3														Mast4								Cd86
1342	St3gal6														Dennd1a								Fam102b
1343	Lpcat2														Daam1								Chd7
1344	Tshz2														Clk4								Sall1
1345	Homer2														Mdm4								Srrm1
1346	Khdrbs2														Cdk12								Elmo1
1347	Grid1														Bcl2								Itgam
1348	Fuca2														Fam20a								Prpf38b
1349	Cyp2j9														Ankrd12								Mafg
1350	S100a10														Npc1								Snx18
1351	Suclg2														Srsf11								Macf1
1352	Fam19a1														Rbm26								Wnk1
1353	Cxadr														Itga6								Sox4
1354	Igfbp3														Serpinh1								Adap2os
1355	Col20a1														Rgma								Mycbp2
1356	Gbp3														Entpd2								Zfand5
1357	Mtap														R3hdm1								Ccl3
1358	Sstr1														Abhd14b								Cd14
1359	Astn2														Safb2								Ecscr
1360	Chst7														Phip								Cebpa
1361	Meis3														Por								Hspa1b
1362	Fam114a1														Sf3b1								Sf3b1
1363	Lrrc42														Nisch								Ophn1
1364	Spry1														Fubp1								Epb41l2
1365	Grin3a														Mro								Nav2
1366	Bcl3														Kmt2c								Dock10
1367	Gm17750														Paxbp1								Plxdc2
1368	Kcnj16														Pmp22								Pik3r1
1369	Lrrn3														Chuk								Cyth4
1370	Dmd														Slc30a10								Pde3b
1371	Pard6g														Chd6								Socs3
1372	Mical1														Dzip1l								Rasgrp3
1373	A330102I10Rik														Sirt7								Lair1
1374	D630045J12Rik														Zeb1								Mylip
1375	Lrrn2														Nbeal1								Brd2
1376	Alg3														Srsf1								Picalm
1377	Nek6														Slitrk2								Irf2bp2
1378	Il17d														Thoc2								Rel
1379	H2-T22														Mical2								Rbm25
1380	Ckap2														Zfp950								Fgd2
1381	Elfn1														Nsmf								Fscn1
1382	Pycr1														Pcyt2								Frmd4b
1383	Astn1														AI464131								Glul
1384	Cpxm1														Paqr7								Pla2g15
1385	Pcgf5														Ktn1								Sirpa
1386	Mmp14														Golgb1								Hpgds
1387	Klk6														Srrm1								Il10ra
1388	Irf9														Pdgfrb								Cd164
1389	Bst2														Rapgef3								Tra2a
1390	Slc29a1														Sgip1								Trf
1391	0610040J01Rik														Zkscan3								Slc29a3
1392	Ap3s1														Ubn2								Runx1
1393	Samd14														Cdh10								Nfkbia
1394	Zbed3														Eif2s3y								Nktr
1395	Brca1														Nfat5								Klf4
1396	Sdc2														Atrx								Cfh
1397	Dll3														Crlf3								Ankrd11
1398	Ckap4														Kmt2a								Git2
1399	Gpc5														Dst								Slc16a6
1400	Akap13														Gpatch8								Scamp2
1401	Itpkb														Daam2								Adrb2
1402	Snx10														Pou2f1								Cmtm6
1403	Btd														Fzd2								Slc15a3
1404	Grtp1														Tet2								Skil
1405	Cnih2														Mycbp2								Inpp5d
1406	Slc27a3														Nav2								Slc2a5
1407	Tacc2														Snhg20								Rrbp1
1408	Bcat1														Akap9								Herpud1
1409	Fkbp9														Gtpbp2								Gem
1410	Pvrl2														Pcdh9								Mat2a
1411	Ccdc134														Rnpc3								Mbnl1
1412	Lrrfip1														Kcnq1ot1								Entpd1
1413	C1qtnf6														Kcnn2								Wsb1
1414	Wdr6														Atp13a4								Hk2
1415	Smpd2														C130071C03Rik								Hmha1
1416	Cxcl14														Ncam1								PISD
1417	Psmb8														4930402H24Rik								Acox3
1418	Mmp2														Srrm2								Ccr5
1419	Eya1														Meis2								Maf
1420	Serf1														Stx16								Slco2b1
1421	Nit2														Chd4								Fosb
1422	Hbegf														Pik3ip1								Qk
1423	Stk32a														Dmd								Srrm2
1424	Ntrk3														Fgfr1								F11r
1425	Rassf10														Nebl								Adgrg1
1426	Chst5														Msi2								Tanc2
1427	Pmel														Krit1								Arhgap5
1428	Sapcd2														Tnrc6a								Zfp36l1
1429	Dpysl4														Ate1								Ptprc
1430	Sox21														Ank2								Nrip1
1431	Calb2														Utp14b								Mcl1
1432	S100a4														Fgfr3								Luc7l2
1433	Plod2														Cspp1								Rgs1
1434	Etv4														Cadm1								Ptgs1
1435	Chst11														Ddx17								Pou2f2
1436	Pnlip														Grin2c								Srsf5
1437	Trib2														Zcchc7								St3gal6
1438	Prune2														Slc38a3								Atf3
1439	2900011O08Rik														Clmn								Tmcc3
1440	Evl														Neat1								Pag1
1441	Gm13889														Gnao1								Lag3
1442	Mmp15														Mfge8								Fam105a
1443	Nt5dc2														Rbm5								Kctd12
1444	Gpx3														Gm6483								Hspa1a
1445	Nlgn2														BC005561								Adap2
1446	Slitrk2														Chd9								Mertk
1447	Hmgb2														Tril								Zfp36l2
1448	Cntn6														Gabrb1								Gpr183
1449	Ifit3														Ccnl2								Pnrc1
1450	Ltbp1														Slc7a10								P2ry13
1451	Ifnar2														Rbm25								Cst3
1452	Pdpn														Tnik								Tra2b
1453	Timp3														Ccnt2								Gpr34
1454	Tram1l1														Slc27a1								Smad7
1455	Gp1bb														Ddhd1								Mef2c
1456	Rnf128														Slc7a11								Il6ra
1457	Cmtm3														Msmo1								Serinc3
1458	Nebl														Snrnp70								Klf2
1459	Bex1														Htra1								Marcks
1460	Socs3														Wsb1								Dusp1
1461	Gas1														Ddx5								Zeb2
1462	Asic1														PISD								Ubc
1463	Krt1														Acsl3								Zfhx3
1464	Rhbdf1														Zbtb20								Egr1
1465	Lrrtm1														Frmd4a								Jmjd1c
1466	Trp53														Pabpn1								Rgs2
1467	Trib1														Tia1								Mtdh
1468	Pros1														Nktr								Ssh2
1469	Dner														Tra2a								Sparc
1470	Efemp2														S1pr1								Siglech
1471	Sox5														Lfng								Srgap2
1472	Cdc42ep3														Bcan								Rhoh
1473	Hddc2														Mertk								Clk1
1474	Tmem255a														Dtna								Sgk1
1475	Sox3														Per3								Lpcat2
1476	Ehd3														Auts2								Fos
1477	9530059O14Rik														Clk1								Tgfbr1
1478	Tspan4														Leng8								Frmd4a
1479	Mmp16														Luc7l3								Txnip
1480	Abracl														Appl2								Ddx5
1481	A730017C20Rik														Slco1c1								Tmem119
1482	Sfxn1														Ntm								Mafb
1483	Rtp4														Phkg1								Mef2a
1484	Hmgb3														Adrbk2								Ifngr1
1485	Notch1														Vegfa								Son
1486	Reep1														Syne1								Btg1
1487	Apba2														Luc7l2								Junb
1488	Chd3														F3								Rbm39
1489	Col16a1														Pnn								Csf1r
1490	Calcrl														Arglu1								Klf6
1491	Susd4														Rbm39								Ccnl1
1492	Lgals1														Prpf4b								Zfp36
1493	Id3														Rmst								P2ry12
1494	Vcam1														Gm26917								Selplg
1495	S100a11														Rsrp1								Vsir
1496	Ascl1														Ttc14								Ppp1r15a
1497	Bhlhb9														Macf1								Jund
1498	Ctxn1														Gria2								Btg2
1499	Cyr61														Ogt								Ier5
1500	Igfbp7														Son								Rhob
1501	Pdzrn4														Gm3764								Cx3cr1
1502	Megf11														Dclk1								Jun
1503	Sez6l														Pnisr								Malat1
1504	Tmem179														Malat1
1505	Ssbp4
1506	Tox3
1507	Unc119
1508	Slc14a1
1509	Odc1
1510	Cryl1
1511	Fzd9
1512	Id2
1513	Gpx8
1514	Sema5b
1515	Ophn1
1516	Wsb1
1517	Rimklb
1518	Irgm1
1519	Me1
1520	Shc4
1521	Tmem121
1522	Cthrc1
1523	Gpt2
1524	Adcyap1r1
1525	C4b
1526	Kif19a
1527	Chic2
1528	F3
1529	Ifitm10
1530	Ptpro
1531	Efs
1532	Tnfrsf21
1533	Snx22
1534	Vim
1535	Gm4876
1536	Pcbd1
1537	Dscam
1538	B3gat2
1539	Slc35f1
1540	Hpgd
1541	Eps8
1542	Galnt10
1543	Shisa5
1544	Gpcpd1
1545	Dmrtb1
1546	Tmem86a
1547	A930009A15Rik
1548	Zfp428
1549	Tspan12
1550	Myo10
1551	Lmo1
1552	Pcdh15
1553	Susd5
1554	Fgfrl1
1555	Evi5
1556	Gadd45g
1557	Dpp6
1558	Mfap2
1559	Nrm
1560	Cotl1
1561	Tmem35
1562	Mfge8
1563	Pak4
1564	Cpne2
1565	Gm3764
1566	Bmp7
1567	Abhd2
1568	Kcnk2
1569	Lima1
1570	Mpped2
1571	Col11a1
1572	E130114P18Rik
1573	Kcnip3
1574	Hes5
1575	G0s2
1576	Chl1
1577	Fam69b
1578	Sap30
1579	Prss23
1580	Gap43
1581	Sox11
1582	Rab34
1583	Arsb
1584	Rcn3
1585	Pafah1b3
1586	Lpcat1
1587	Ppp1r18
1588	Pgpep1
1589	1700086L19Rik
1590	Nkain4
1591	Mro
1592	Sema5a
1593	Xylt1
1594	Igsf21
1595	Ppp1r14c
1596	Csmd1
1597	Fos
1598	Vps37b
1599	Atp1a2
1600	Tmem255b
1601	Fam89a
1602	Arhgap31
1603	Prrx1
1604	Panx1
1605	Cdkn1c
1606	Maged2
1607	Fndc4
1608	Tmem9
1609	Lnx1
1610	Zdhhc2
1611	Lbh
1612	AI854517
1613	Amz1
1614	Dynlt1f
1615	Trio
1616	Ly6h
1617	4430402I18Rik
1618	Orai1
1619	Ramp2
1620	Mycl
1621	Lrrtm3
1622	H2afy2
1623	1810041L15Rik
1624	Zfp36l1
1625	Slc35b2
1626	Gpx7
1627	3632451O06Rik
1628	Anxa6
1629	Rprm
1630	Tspan13
1631	Ntrk2
1632	Cspg4
1633	Midn
1634	Fam3c
1635	Jam2
1636	H2-D1
1637	Sema3d
1638	Mageh1
1639	Fam181b
1640	Ncan
1641	Plppr1
1642	Bmp4
1643	Cd302
1644	Nsg1
1645	Bex4
1646	Cdh13
1647	Fyn
1648	Zeb1
1649	Enpp6
1650	Atp1b2
1651	Cav2
1652	3110035E14Rik
1653	Podxl2
1654	Afap1l2
1655	Nlgn3
1656	Tnfrsf1a
1657	Hn1
1658	Arxes1
1659	Gm1673
1660	Kank1
1661	Cav1
1662	Gria2
1663	Clic1
1664	Fchsd2
1665	Ppp1r14b
1666	Tmem108
1667	Plpp4
1668	Rnd2
1669	Car8
1670	Ampd3
1671	Qpct
1672	Tubb2a
1673	Ccnd1
1674	Ddah1
1675	Tril
1676	5730559C18Rik
1677	Ramp1
1678	B2m
1679	Sdc3
1680	Ppfibp1
1681	Mdk
1682	Ptpre
1683	Tagln2
1684	Ddah2
1685	Pxdc1
1686	Itpr2
1687	Emid1
1688	Sh3bp4
1689	Rcn1
1690	Klhl5
1691	Brinp3
1692	Plppr5
1693	Pid1
1694	Tmsb10
1695	Cntn1
1696	Cpq
1697	Spon1
1698	Dpysl3
1699	Lrp1
1700	Serpina3n
1701	Ngfrap1
1702	Gng3
1703	Ifi27
1704	Tubb5
1705	Rlbp1
1706	Ednrb
1707	S100a1
1708	Mgll
1709	Arxes2
1710	Cdo1
1711	Lims2
1712	Chst2
1713	Ugdh
1714	Cdk4
1715	Slc1a1
1716	Tspan6
1717	Col9a3
1718	Nxph1
1719	Rap1gap
1720	Atp6v0e
1721	Luzp2
1722	Mpzl1
1723	Chadl
1724	Cspg5
1725	Pdgfra
1726	Tmem100
1727	Sox6
1728	Mfsd2a
1729	Tsc22d1
1730	Eno1
1731	Fxyd6
1732	Timp4
1733	Sox4
1734	Lsamp
1735	Neu4
1736	Traf4
1737	Rgcc
1738	S100a6
1739	Cacng4
1740	Mmd2
1741	Matn4
1742	Opcml
1743	Fabp7
1744	Nnat
1745	C1ql1
1746	Vcan
1747	Gpr17
1748	Lhfpl3
1749	Marcks
1750	Tmem176a
1751	Tubb2b
1752	Marcksl1
1753	Ptprz1
1754	Tnr
1755	Bcan
1756	Scrg1
1757	Serpine2
1758	S100b
1759	Tmem176b
1760	Gpr37l1

## Sheet: Up-regulated genes
	MOL1	MOL2	MOL3	MOL4	OPCs1	OPCs2	COPs1	COPs2	MFOL	AG1	AG2	AG3	AG4	AG5	AG6	AG7	MG1	MG2	MG3	MG4	MG5	MG6	MG7	MG8
0	Ptgds	Sepp1	Trf	Lpar1	Cspg5	Fabp7	Fyn	Tmem108	mt-Nd4	Sfrp5	Insl6	Id3	AY036118	Gfap	Gfap	Ftl1	Jun	Nfkbia	AY036118	Cd52	C3ar1	Atp1a2	Rpl41	mt-Co3
1	Qdpr	Gng11	Adssl1	Tspan2	Ptprz1	Tmem176b	Rnd2	9530059O14Rik	mt-Atp6	Ackr3		Id1	Gm42418	Vim	Fabp3	Tnfrsf12a	Klf2	Ccrl2	Gm42418	Ctsb	Marcksl1	Slc1a2	Tmsb4x	mt-Co2
2	Pex5l	Hapln2	Cldn11	Gamt	Pdgfra	Nnat	Sirt2	Tnr	mt-Cytb	Cyp27a1		Pacrg	Gm26917	S100a6	Irf7	Hmox1	Fos	Cd83	Nrgn	Lgals3bp	Cd83	mt-Cytb	Rps2	mt-Atp6
3	Ermn	Serpinb1a	Fkbp1a	Grb14	Serpine2	Tmem176a	Mpzl1	Opcml	mt-Co3	Gm17705		Rlbp1	Lars2	Fth1	Calb1	Cdkn1a	Fosb	Atf3	Syt1	Apoe	Plek	mt-Co3	Rps26	mt-Co1
4	Mal	Apod	Gsn	Pdlim2	Matn4	Tmsb10	Dynll2	Mpzl1	mt-Co2	Slco4a1		Ass1	Macf1	Dhrs1	Oas1a	Esd	Btg2	Junb	Atp1b1	Tspo	Plekho2	mt-Nd4	Rpl32	mt-Nd2
5	Ttll7	Pmp22	Apod	Mal	Cacng4	Ddah1	Epb41l2	Fyn	mt-Nd1	Capn11		Gdf10	Nrgn	Rpl41	RP23-407N2.2	Rps19	Klf6	Ccl4	Lars2	Lyz2	Eif5	mt-Co1	Rps8	mt-Nd4
6	Car2	Anln	Acot7	Opalin	Ednrb	Scrg1	Map1b	Tns3	mt-Nd2	RP23-455C13.7		Papss2	Nrxn1	Sparc		Odc1	Hspa1a	Ccl3	Olfm1	Cd63	Srsf5	Cspg5	Rpl19	mt-Cytb
7	Opalin	Cpox	Ywhaq	Sh3gl3	Cntn1	S100a6	Enpp6	Gpr17	mt-Co1	Spatc1l		Padi2	Syne1	Pea15a		Rps5	Klf4	Nfkbid	Map1b	Cst7	Etf1	Gm3764	Fth1	mt-Nd1
8	Glul	Tppp3	Gpx4	Igsf8	Sparcl1	Fxyd6	S100b	Slc1a1	Malat1	Hist1h4m		Grin3a	Snrnp70	Rplp1		S100a11	Dusp6	Ier3	Slc17a7	Ifi27l2a	Il1a	Bcan	Rpl35	mt-Nd3
9	Ndrg1	Fez1	Mt1	Itih3	Bcan	Atp1b2	Bcas1	Map1b	mt-Nd3	RP24-172H24.1		D630033O11Rik	Ddx17	Rps4x		Rpl18a	Dnajb1	Ifrd1	Gm26778	Cd72	Herpud1	Ttyh1	Rps15a	mt-Nd5
10	Sept4	Spock3	Gjb1	Mog	C1ql1	Serpine2	Pdcd4	Gria2	Ptprd			Thbs4	Spag9	Tmsb4x		Rps3	C730034F03Rik	Nfkbiz	Slc24a2	Ifi30	Atf3	Ndrg2	Rps19	AY036118
11	Cryab	Fth1	Car2	H2afj	Nxph1	Gap43	Pak4	Enpp6	mt-Nd5			Msx1	mt-Nd4l	Lgals1		Txnrd1	Hist4h4	Gpr183	Pcsk2	Bst2	Rel	mt-Nd2	Gapdh	Gm42418
12	Il33	Sez6l2	Mog	Plekha1	Tmem100	Tubb2b	Pfn2	Frmd4a	Mag			Atoh8	Cck	Dbi		Rps6	1700061E18Rik	Il1a	Cadm2	Plin2	Ifrd1	Plpp3	Rps16	Cck
13	Ppp1r14a	Plin3	Taldo1	Hebp1	Atp1a2	Dpysl3	Tuba1a	Bcan	Aatk			Pdgfd	Syt1	Rpl39		Rpl17	Gm6297	Maff	Scn2a1	Ifitm3	C5ar1	Sparcl1	Rps24	Nrgn
14	Aspa	Cmtm5	Opalin	Mobp	Gpm6a	S100a1	Sox4	Bcas1	Nrgn			Serpinf1	Dst	Serpina3n		Rps18	Enkur	Dusp2	Gm26825	Akr1a1	Nlrp3	Gria2	Rplp0	mt-Nd4l
15	Gpr37	Trf	Msrb1	Synpr	Qpct	Clic1	Dynll1	Itpr2	Ank3			Tnc	Daam2	S100a10		Ptp4a1	Gm16578	Rasgef1b	Gabra1	Gpx1	Kras	Gpr37l1	Serf2	Lars2
16	Tspan2	Gjb1	H2afj	Desi1	Lhfpl3	Ugdh	Prdx2	4430402I18Rik	mt-Nd4l			Vit	Snap25	Gpx1		Sqstm1	Gm16287	Kdm6b	C1ql3	Fxyd5	Sqstm1	Aldoc	Rpl38	Abca1
17	Fth1	Stmn4	Csrp1	Bin1	Lrp1	C1ql1	Bfsp2	Nfasc	Mbp			Hs3st3a1	PISD	S100a11		Cebpb	Gm10069	Tnf	Nme7	Pkm	Trib1	Ntm	Rps18	Stab1
18	Csrp1	Ermn	Il33	Josd2	Cspg4	Rpl41	Tns3	Neu4	AY036118			Rarres1	Rtn1	Rpl32		Rps3a1	Gm2479	Mob3c	Frrs1l	Mif	Rnf19b	Dclk1	Rpl23	Atp1b1
19	Desi1	Ndrg1	Stmn4	Ptgds	Gpr37l1	Gm1673	Gipc1	Tcf7l2	Cck			Zfhx4	Mycbp2	Eef1a1		Hsp90aa1	4933429H19Rik	Tnfaip3	Nrcam	Cxcl16	Slc25a33	Clu	Gng5	Cpd
20	Bin1	Sept8	Nkx6-2	Tspan15	Meg3	Rgcc	Tnr	Ppfibp1	Snap25			Msx2	Nwd1	Ifitm3		Rpl32	Tstd1	Gadd45b	Dkk3	Sepw1	Map2k3	Ptprz1	Sepw1	Apoe
21	Atp1b3	Mobp	Cnp	Cnp	Apoe	Rpl23a	Phyhipl	Pcdh7	mt-Atp8			Sp5	Paxbp1	Rps19		Nop58	Gm11175	Osm	Nell2	Lilrb4a	Ndel1	Ntsr2	Tspo	Olfm1
22	Fnbp1	Epb41l3	Zfp706	Sept4	Vcan	Hmgn1	Bmp4	Col9a3	Slc24a2			Ascl1	Basp1	Pebp1		S100a10	RP24-445D7.2	Csrnp1	Gabbr2	Anxa5	Tuba1c	Gnao1	Rpsa	Stmn2
23	Sez6l2	Pla2g16	Cers2	Cldn11	Emid1	Rpl13	Lims2	Trio	Sytl2			Pcdh8	Olfm1	Rps12		Rpl13a	Gm15614	Map3k8	Gda	Ifitm2	Plaur	Nrxn1	Rpl28	mt-Atp8
24	Grb14	Slco3a1	Sh3bgrl3	Cmtm5	Gm3764	Cdo1	Tmem108	Sirt2	Pak7			Smad9	Atp2b2	Rpl37a		Rps27l	Gm27253	Pelo	Opcml	Ndufa1	Tsc22d3	Acsl3	Atox1	Gm26778
25	Kctd13	Kctd13	Cstb	Ppp1r14a	Rlbp1	Rps18	Marcks	Bmp4	Atp8a1			Col9a1	Atp13a4	Fabp7		Rps7	Gm10532	Gm5547	Cacnb4	Cstb	Zc3h12a	Gpm6b	Rps17	Bex2
26	Cntn2	Ppp1r14a	Josd2	Clic4	Pcdh15	Rpl35	Ctsl	Dusp15	Daam1			Alox8	Huwe1	Rpsa		Txn1	Dupd1	Gdf15	Atp9a	Ifi204	Sertad1	Htra1	Rps20	Gm26917
27	Scd2	Stmn1	Mobp	Nkx6-2	Ntrk2	Rpl10a	Tcf7l2	Ptpre	Cdh2			Sptssb	mt-Nd6	Rpl23		Eef1a1		Per1	Ttll7	Fcgr4	Tubb2a	Grin2c	Rpl29	Syn2
28	Dnajb2	Car2	Ppp1r14a	Cryab	Pid1	Ppp1r14b	Rtn1	Chd3	Exoc6b			Vnn1	Mef2c	Mrps6		Srxn1		Tgif2	Spock1	Bola2	Trim47	Syne1	Rps12	Ly6h
29	Ccp110	Glul	Fth1	Gsn	Kcnip3	Marcks	Mycl	Epb41l2	Nfasc			Pgm5	Mical2	Rps15		Atf4		Pim3	Glrb	Cpd	Tnpo3	Mfge8	Cd52	Gm43221
30	Pla2g16	Etv1	Tnni1	Plp1	Ramp1	Hn1	1810041L15Rik	Ncam1	Syt1			9530026P05Rik	Map1b	Tspo		Tuba1c		Gm13889	Pex5l	Ldha	Mapkapk2	mt-Nd3	Rpl24	Stard9
31	Mobp	Mog	Phlda3	Hmgcs1	Nrxn1	Rpl15	Parvb	Arhgap5	R3hdm1			Pawr	Fam228b	Rbp1		Rps2		Cxcl2	Rab3c	Tpd52	Ube2f	Mmd2	Sh3bgrl3	Nceh1
32	Stmn1	Tmem151a	Aplp1	Gstp1	Ccnd1	Ybx1	Ptpre	PISD	Nrbp2			Sds	Pcp4	1810037I17Rik		Rps8		Gm43936	Gm26759	Lpl	Kdm6b	Slc4a4	Rpl36al	Tubb3
33	Ank2	Evi2a	C4b	Prickle1	Ntm	Atp6v0e	Ppp1cb	Ptprj	Plekha1			Prox1	Pcsk2	Rps18		Rpl26		Kcna7	Gria3	Capg	Creb5	Fgfr3	Rpl36a	Sash1
34	Sec11c	Phgdh	Slc48a1	Nmral1	Tmem176b	Cspg5	Lsamp	Gpr37l1	Igsf8			Gm14569	Trpm3	Rps15a		Rps13		1700008J07Rik	Scn8a	Hebp1	Rrad	Slc1a3	Rpl31	Myo5a
35	Plp1	Sccpdh	Cd63	Tmeff2	Cdo1	Rpl39	Vps37b	Sez6l	Gm42418			Neurog2	4932438A13Rik	Rps2		Vim		Ston2	Anks1b	Tlr2	Nab2	Dtna	Rpl12	Spp1
36	Aplp1	Gnai1	Mapk8ip1	Pcyt2	Brinp3	Rps19	Peli1	Cdk14	Zfhx2			Pax6os1	Atp1a3	1110008P14Rik		Rpl10a		Gm5475	Slc4a10	Gm10076	Tnfrsf12a	Acsl6	Ftl1	Nsg2
37	Ptprd	Gstm7	Gamt	Ttll7	Gm2a	Ptprz1	Klhl5	Pdcd4	Ablim2			Grpr	Slc24a2	Rpl26		Phlda3		Gm26711	Gabrb3	Emp3	Rabgef1	Slc6a1	Mif	Cacna1d
38	Clmn	Aspa	Sept4	Gpr37	Sdc3	B2m	Timp4	Lsamp	Ano4			Abi3bp	C1ql3	Tpt1		Clic1		4833445I07Rik	Cnr1	Wfdc17	Pim1	Luzp2	Prdx1	Ptgds
39	Tmem88b	Aplp1	Cd82	Sbf1	Luzp2	Car8	Tubb2b	BC005561	Man1a			Gm29083	Stmn2	Rps24		Hmgb2		Irf4	Nefm	Lgals3	Rela	Gm26917	Atp5k	Nckap1
40	Tmod2	Gsn	Tmem151a	Mag	Phlda1	Rpl36a	Tmem163	Slc22a23	Nme7			Srpk3	Atp1a1	Rpl13a		Rpl23		Dusp4	Scn1a	Lgals1	Nfkbib	Prex2	Atp5e	Adam8
41	Mast4	Csrp1	Hist1h1c	Lgi3	Rgcc	Mmd2	Slc1a1	Chadl	Kndc1			Gm26794	Slc17a7	Cyb5r3		Rps23		Glra1	Gm15655	AI607873	Rassf1	Slc7a10	Tceb2	Fxyd5
42	Rnf7	Plp1	Mapk3	Abca2	Mmd2	Mdk	Chn2	Ctsl	Fam214a				Fry	S100a13		Rpl19		Gm42435	Cadps	Spp1	Casp4	Gjb6	Cox6c	Mfsd12
43	Tubb4a	Slain1	Hebp1	Nudt4	Gria2	Serpina3n	Kif19a	Vcan	Thbs3				Usp24	Calm3		Rpl34		4930551O13Rik	Ryr2	Gpr65	Relb	Fermt2	Txn1	Lpl
44	Edil3	Inpp5f	Pdlim2	Car14	Plppr5	Tagln2	Tubb5	Gjc3	Erbb3				Cep350	Kcnj10		Fosl1		Vasn	Pkia	Sdc3	Tbpl1	Scg3	Rpl22	Cadm2
45	Bnip3l	Cryab	Fam177a	Tmod1	Zfp36l1	Rps15a	Lrrc42	1810041L15Rik	RP23-44H21.1				Kmt2d	Rplp0		Cd44		RP23-137A24.6	St8sia3	Psat1	Tubb6	Atp1b2	Atp5l
46	Apod	Sept4	Mbp	Tnni1	Lsamp	Rpl27	Scrg1	Kif19a	Mcam				Chgb	Rplp2		Rplp0		Gm26515	Map9	Rtcb	Lmna	Gja1	Gpx1
47	Gprc5b	Pdlim1	Mag	Srd5a1	Nrxn2	Ngfrap1	Cyfip2	Gpcpd1	Onecut2				Vps13c	Rpl35a		Btf3		Egr3	Nlgn1	Ctla2b	Arf2	F3	Cox7c
48	Trim2	Tmem63a	Arpc1b	Tmem141	Olig2	Cdk4	Rasgef1b	Rassf10	Mical3				Smg1	Rps16		Rpl37		Slc12a3	Edil3	Anxa2	Cdkn1a	Lsamp	Cox6b1
49	Evi2a	Itgb4	Mal	Ablim2	Gpc5	Rpl13a	Ppfibp1	Mical3	Prom1				Vps13d	Rps26		Ctsd			Ncam2	Ms4a6c	Txnrd1	Rorb	Hint1
50	Slc12a2	Mag	Slc9a3r2	Ermn	Plpp4	Rps2	Col9a3	Fubp1	Gm4221				Dnm1	Rpl29		Rpl4			Kcnq5	Milr1	Cd74	Ank2	Myl6
51	Erbb2ip	Mal	Gstp1	Mcam	Arhgap31	Lhfpl3	Itpr2	Gp1bb	mt-Nd6				Pgm2l1	Rpl27a		Rpl9			Kcnj3	Prelid1	Rilpl2	Tnik	Ubl5
52	Slc24a2	Qdpr	Cela1	Snx15	Xylt1	Rpl32	Gpr17	Arsb	Gm29237				Gabra1	Odc1		Rps11			Kcnv1	Axl	Nfkb2	Phkg1	Myeov2
53	Mbnl2	Hcn2	Gpr37	Slc9a3r2	Zeb1	Prdx2	9530059O14Rik	Scamp2	Kit				Nptxr	Myl6		Tubb6			Prkcg	Isg15	Dusp8	Kif1b	Usmg5
54	Nkx6-2	Cnp	Klk6	Hist1h1c	Traf4	Ramp1	Cdk4	Srpk3	Sema4f				Brd1	Rpl36a		Anxa2			Tmeff1	Fundc2	Arl13b	Cpe	Akr1a1
55	Mog	Gpr37	Prkcdbp	Pdxk	Hes5	Vim	Rab33a	Ankrd44	Piga				C1qtnf4	Sec61g		Rpl10			Sez6l	2700094K13Rik	Rcan1	Ntrk2	2010107E04Rik
56	Abca2	Litaf	Glul	Thbs3	Cpe	Erh	Ust	Pik3r3	Zfp101				Rev3l	Nme1		Rpsa			Brsk2	Rab7b	Dusp16	Vegfa	Cox7b
57	Efnb3	Acot7	Fabp5	Qdpr	Dner	Cacng4	Vat1	Sema5a	Zfp280c				Pde1a	Capns1		Hmgn1			Efna5	Csf2ra	Cfap43	Auts2	Cstb
58	Slain1	Cdc42ep2	Qdpr	Csrp1	3110035E14Rik	Rps4x	Neu4	Lrch3	Dnm3os				Scn2a1	Rpl22		Rpl27a			Sgtb	Lmnb1	Stk40	Fjx1	Atp5j2
59	Etv1	Cldn11	Nmral1	Cntfr	Lrrtm3	Gpr37l1	Wasf1	Sulf2	Gm16586				Enc1	Rps20		Rps25			Igfbp5	Zbp1	Ticam1	Prnp	Ifi27l2a
60	Kif1b	Mbp	Car14	Ptprd	Fxyd6	Basp1	Bcan	Rap1gap	Pigh				Fat3	Cltb		Mcl1			Sst	Irf7	Bcl6	Pla2g7	Ndufa2
61	Fgfr2	Pdlim2	Ermn	Cdc42ep2	Tspan13	Gng3	Brca1	Mycl	Ccdc24				Dock4	Mrpl33		Rps15a			Ptprt	Dab2	Cass4	Adgrl1	Rpl15
62	Gng11	Gjc2	Pithd1	Ccp110	Tnr	Rpl31	Pim3	Sox6	2410021H03Rik				Eef1a2	Arpc1b		Rpl13			Cacng2	Slfn2	Srxn1	Caskin1	Ndufv3
63	Kcna1	Prr5l	Cdc42ep2	Cyp51	Chl1	Snrpe	Frmd4a	Rictor	Gm26649				Dnah7b	Hspb6		Plin2			Sacs	Fabp5	Nab1	Clmn	Ifitm3
64	Mag	Apbb2	Plp1	Hs3st1	Clu	Marcksl1	Mgll	Lcorl	Rasal1				Scn8a	Pfn1		Rtn4			Pak7	Bcl2a1d	Ell2	Prodh	Stmn1
65	Efhd1	Klhl4	Cryab	Btbd16	3632451O06Rik	Rprm	Gpr37l1	Cadm2	Grin2b				Atp9b	Gm1673		Gnb2l1			Gabra5	Slc2a6	Snx8	Slco1c1	Rpl27
66	Stmn4	Efhd1	Gpd1	Gss	Spon1	Tnfrsf1a	Pycr1	Znrf1	Gm15594				Spaca6	B2m		Llph			Vstm2a	Aldh2	Dot1l	Luc7l3	Uqcrq
67	Clic4	S1pr5	Tmem125	Dnmt3a	Plppr1	Rpl29	Zfp365	Lhfpl2	Sv2b				Nbea	Timp1		Gclm			Gm26798	Igf1	Lbh	Adrbk2	Atp5j
68	Trf	Rftn1	Gjc2	Mbp	Marcks	Ncan	S100a1	Dynll2	Gm12758				Ascc3	Rpl35		Rpl7			Rimbp2	Prdx4	Fam214b	Btbd17	Shfm1
69	Trim59	Ppp2r2c	Snx15	Rab7b	Dpp6	Atpif1	Arhgap5	Ago3	Atr				Lingo1	Atox1		Rps27a			Tmem130	Cyp4f18	Zswim4	Daam2	Cox5b
70	Rhog	Hdac11	S1pr5	Zdhhc9	Epha5	Nsg1	Arsb	Adam23	Gm26518				Prkcb	Rab5c		Rps16			Tenm2	Rtp4	Gch1	Fam107a	Ndufc1
71	Pdlim2	Slu7	Insc	Man1a	Orai1	Hnrnpa1	Cd9	Plxnb3	Gm21680				Cyfip2	Ccnd1		Rpl5			Disp2	Hcar2	Klf16	Ptn	Nme1
72	Epb41l3	Rasgrp3	Ptgds	Ctps	Tmem179	Rps28	Cdv3	Ophn1	Tbc1d22bos				Sv2a	Tma7		Rpl31			Gpr26	Cdkn1a	Stk38l	Plxnb1	Atp5g1
73	Mbp	Arsg	Plvap	Dgat2	Chadl	Tspan13	Ptpro	Rasgef1b	Nckap5				Syne2	A2m		Taldo1			Olfm3	Oasl2	Mtmr12	Slc38a3	Uba52
74	Arap2	Pip4k2a	H1f0	Arhgef19	Ly6h	Rps27l	Rassf10	Tia1	Nsun6				Camk2b	Rhoc		Ube2d3			Cntn2	Gpr84	Mtmr10	Slc6a11	Uqcr10
75	Jph4	Fah	Pigz	Slc25a38	Fabp7	Ddah2	Marcksl1	Nav2	Pde7a				Nell2	Ctnnb1		H3f3b			Serpina3n	Ctla2a	Tdg	Msi2	Ndufa3
76	Dixdc1	Mettl7a1	Tubb3	Slk	Tsc22d1	Ldha	Scamp2	Arhgap31	Ldhd				Sv2b	Rps27l		Rpl35a			Paqr9	Tmem106a	Ccl7	Pcdh9	Nedd8
77	Plekhh1	Enpp6	P3h4	Shisa8	G0s2	Rcn1	Gnb4	Sema4a	Dclre1c				Slc12a5	Tagln2		Mdm2			Fam155a	Gng12	Cdca4	Acsbg1	Uqcr11
78	Pip4k2a	Gstm1	Parp3	Zfp467	Tmem121	Acot1	Ssh3	Slc15a4					Syt4	Gcsh		Rpl8			C77370	Chst1	Sesn2	Atp13a4	Pkm
79	Kif21a	Mtus1	Vwa1	Fam57a	Fzd9	Pafah1b3	Alad	Gnb4					Opcml	Clip3		Junb			Rgs17	AB124611	Jdp2	4930402H24Rik	Sec61b
80	Myo6	Sh3kbp1	Serpina3n	Hist1h4h	Tmem255b	Eno1	Trio	Parvb					Myo5a	C4b		Rps26			Uchl4	Aprt	Ctdp1	Ddhd1	Tmem256
81	Unc5b	Prrg1	Rab3b	Plk3	Tmem176a	Mt3	Polr1d	Csmd1					Nos1ap	Mettl9		Rpl18			Fam196b	Vim	Srf	Enah	Calm3
82	Rcan2	Cyp2j12	Vamp5	Tma16	Opcml	Rplp0	Cdk14	Sox4					Lyst	Eef1b2		Btg3			Cntn4	Glipr1	Itga5	Ncam1	Atp5o
83	Pls1	Ly6g6f	Gm15912	Cldn14	Scrg1	Tmem100	Znrf1	Map2					Zfp445	Ghitm		Timp1			9430020K01Rik	Gla	Dusp5	Cldn10	Tmsb10
84	Tppp	Synm	Aldh3b1	Padi2	Megf11	Zdhhc2	Gng4	D630045J12Rik					Ccdc88c	Chl1		Tpt1			Sorcs3	Tpm4	Rnf185	Plcd4	Rps27l
85	Dock10	Klk6	Adamtsl4	Fbxo36	Mfsd2a	Lgals1	Atp6v0e	Rapgef1					Nefl	Gm10076		Rpl14			A730017C20Rik	Msr1	Phf13	Sfxn5	Ifitm2
86	Tmod1	Carns1	Mvp	Hspa2	Mmp16	Nme1	Cyth2	Kcnq1ot1					Itpr1	Rpl12		Ppp1r15a			8030462N17Rik	Il1b	Cry1	Dmd	Lgals1
87	Smad7	Aven	Plpp2	Cacna2d4	Etv4	Rlbp1	Epcam	Rhbdl2					Nsg2	Hnrnpa1		Rpl11			Il1rapl1	Gsto1	Klf11	Timp3	Swi5
88	Pde8a	Paqr6	Prox1os	Gm15417	Ntrk3	Tspan6	Dusp15	Sh3bp4					Ptprn	Hmgn1		Arpc1b			Hrh3	Oas1a	Zfp628	Mical2	2700094K13Rik
89	Cdc42bpa	Anxa5	Itih3	Sgk2	Cd302	Rpl22l1	Slc35b2	Camsap2					Cnksr2	Msn		Rpl37a			Chic1	Cybb	Rbbp8	Rmst	Ndufs6
90	Lpar1	Aif1l	Hspa2	Macrod1	Lnx1	Ldhb	Lcorl	Col11a2					Gm15601	Ppdpf		Ifrd1			Nwd2	Ehd1	Cd300lb	Nfib	Bola2
91	Sort1	Ddc	Uap1l1	Ankrd13b	Slc1a3	Sdc3	Efs	Arhgap35					Ank3	Gng11		Gadd45g			Cpne6	Cxcl10	Dgat2	Tril	Bst2
92	Phlpp1	Hopx	Ly6g6f	Rasal1	Arxes2	Ran	Nfkbib	Tmem132b					Gda	Nek6		Rpl38			B3galt1	Hilpda	Noct	Mtss1l	Snrpe
93	5031439G07Rik	2700046A07Rik	Bcl3	Usp6nl	Mdk	Tubb2a	Opcml	Susd4					Cacna2d1	Anxa2		Eef1g			Gm26722	Smim3	Ston2	Ccdc88a	Ranbp1
94	Plcl1	Slc34a3	Rnase4	Wnt3	Ncan	Gpm6a	Inppl1	Dct					Rab3c	Olig1		Myl12a			Nell1	Arl5c	Ints6	Scd2	Uqcc2
95	Slc38a2	Slc25a27	Nol3	Coro7	Dclk1	Slc25a5	Chadl	Matn1					Gria1	Sh3bgrl		Rps12			Arhgap44	Stat1	Slc35e4	Msmo1	Gm11808
96	Tmem229a	Nkx2-9	Fbxo36	Mfsd3	Abhd2	Cd9	Susd4	Kank1					Sez6l2	Clic1		Rplp1			Lmo3	Gcnt2		Pabpn1	Gm10076
97	Gna12	Hhatl	Xrcc3	Slc8a3	Kcnk1	S100a13	Polr3h	Lims2					Cacna1d	Bst2		Rpl6			Fhod3	Ifit3		Shisa4	Irf7
98	Eps15	Usp31	Gadd45b	Coro2b	Nnat	Anxa6	Sema5a	Dock4					Ntrk3	S100a4		Zfos1			Fzd3	Lilr4b		Myo6	Phf11b
99	Neat1	Trim36	Anxa4	Vangl1	Dlgap1	Maged2	Pik3r3	Cyfip2					Chd3os	Cd44		Fau			Gm26786	Gadd45b		Soga3	Cd72
100	Nudt4	Myo1e	Btbd16	Foxj1	Gria3	Txn1	Man1c1	Arpp21					Kcnb1	Mgst1		Nme1			Gm26723	Fgl2		Appl2	Cycs
101	Ypel2	Gm12326	Lgals2		Cpq	Lbh	Zkscan1	Tmem163					Lpgat1	Sh3bgrl3		Zwint			4932422M17Rik	Dpp7		Gabrb1	Lgals3
102	Tnfaip6	Mob3b	Anxa2		Csmd1	Arxes2	Cadm1	Ccnt2					Slc4a10	Efemp2		Hspb1			Cntnap2	Gm1673		Slc27a1	Cst7
103	Plxdc2	Gng8	Emp3		Cav2	Manf	Gp1bb	Cpsf6					Kif13b	Mtpn		Hbegf			Fbxo41	Cox6a2		Trim9	Slirp
104	Smco3	Emilin2	Stard10		Midn	Mettl9	Tsc22d1	Chst3					Plppr4	Tm4sf1		Atf3			Tenm1	H2-Q7		Utp14b	Apoe
105	Atp8a1	Apln	Steap3		Nkain4	S100a10	Sh3rf1	Zfp579					Nrxn3	Gbp3		Eif4a1			Lrrc7	Sp100		Rapgef3	Isg15
106	Arrdc3	Tmem117	Cyb5r1		Tril	Prdx6	Nfasc	Nrcam					Spock1	Ifi27		Rpl22			Cdh8	Gyg		Mt2	Lilrb4a
107	Gm42418	Nppc	Rasip1		Kcnk2	Irgm1	Samd4b	Epcam					Gnai1	Glipr2		Ran			Cdr1	Ccl12		Cbs	Fam96a
108	Smim1	Arl4d	Klk9		Podxl2	S100a11	Idh1	Ptpro					Gm26703	Cryab		Lgals1			Atp2b3	Phf11b		Farp1	Aldh2
109	Ano4	Gstm6	Fxyd3		Brinp1	Wbp5	Bag1	Wsb1					Gas7	S1pr3		Lrrc59			Nyap2	Bcl2a1a		Per3	Mrpl33
110	Daam1	Depdc7	Mylpf		AI854517	Dynlt1f	Naa20	Man2a2					Syngap1	Rbm3		Gtpbp4			Igsf10	Crip1		Nwd1	Lsm4
111	Map7	Casq1	Nrtn		Nlgn3	Cotl1	Cadm2	Ssh3					Mal	Sdcbp		Rpl39			Kctd4	Msrb1		Sgip1	Zbp1
112	Hcn2	B230344G16Rik	Klhdc8a		Igsf21	H2afv	Tubb4a	Ptprs					Gria3	Chmp5		Rpl29			AI661453	Myo1e		Ahcyl1	Emp3
113	Arhgap23	2310069G16Rik	Cacna1h		Ostf1	Tubb5	Yaf2	Chuk					Elmod1	Taf13		Msn			4930480K23Rik	Slc16a3		Cxcl14	Fabp5
114	Lars2	Tmem81	Gsto2		Ctnnd2	S100a16	Kank1	Zfp950					Zfp407	Capg		Eif2s2			Wbscr17	Cela1		Nebl	Fxyd5
115	Grm3	Ly6g6d	1700007L15Rik		Rap1gap	Ntrk2	Yipf1	Atp6v0a2					Sh3gl2	Lsm4		Ctsb			Zfp385b	Tuba1c		Pou3f3	Banf1
116	Galnt6	Agmo	Lrrc51		Id2	Atp1a2	Slc22a23	Cyp2j6					Cdkl5	Erbb2ip		Rps17			Bcl11b	Folr2		S1pr1	Ifi204
117	Prr18	Plekhh2	RP23-191I16.3		Arxes1	Bex4	Fam3c	Gpr146					Kcnh7	Lcn2		Rpl24			Ankrd45	Rhoc		Kcnk1	Ube2c
118	Trp53bp2	Gm4524	Lefty1		Mtss1l	Prrx1	Plxnb3	Fchsd2					Cdk5r1	Neto2		Rpl35			Chn1os1	Il3ra		Meis2	Oas1a
119	Dip2b	Rhpn2	Flnc		Chst11	Mrpl52	Rnf128	Cask					Ryr2	Phlda3		Gadd45a			Arhgap42	Galns		Agrn	Mrpl54
120	Sema6d	Fam178b	Hspb2		Tacc2	Tuba1b	Panx1	Csgalnact1					Camk4	Nupr1		Cstb			Homer2	Xaf1		Mlc1	Fcgr4
121	Mast3	Acy3	Fam178b		Gpt2	Slc14a1	Gadd45a	Tbc1d23					Ano3	Tgm1		Vmp1			Gm26733	Glrx		Mfn1	2810417H13Rik
122	Hapln2	Cd59a	Npr1		Fam181b	Tbca	Barx2	Zcchc7					Chga	Clic4		Lgals3			Slit2	Ms4a7		Ncan	Cks1b
123	Endod1	Rab37	Gm12530		Tmem59l	Pcbd1	Gramd3	Adam11					Dpp10	Krcc1		Hspa9			Gm2245	Cd300lf		Map2	Capg
124	Shtn1	Tspan9	2210011C24Rik		Caly	Bex2	Bdh1	Mfsd2a					Atp9a	Pabpc1		Npm1			Stac2	Adam8		Slc7a11	Anxa5
125	Rhou	Paqr7	St8sia5		Calb2	Rbm3	Fam213b	Ust					Myt1l	Gmfb		Nars			Gpc1	Gpx3		Nrxn2	Birc5
126	Kif13b	Slc45a3	Klk8		Nsg1	Rhoc	Arf4	Mical1					Rbfox1	Wdr1		Anxa3			Slc6a15	S100a1		Trps1	S100a1
127	Spock1	Crybg3	Pqlc3		Khdrbs2	Ifi27	Snx18	Tnik					Gm26798	Anp32e		Nip7			RP23-144N15.10	Ch25h		Cuedc1	Msrb1
128	Myo18a	Itgb5	E330034G19Rik		Lrrtm1	Sh3bgrl	Cyp2j6	Tril					Grin2a	Kcne1l		Cct5			Hs6st2	Serpinb6a		Pax6	Tubb4b
129	Ybx3	Ldb3	Rnf225		Neu4	Hmgb3	Jam2	Srpk1					Rbfox3	Ifitm10		Tbrg1			Gm17034	Mpp1		Pcdh10	Spp1
130	Frmd4b	Sall1	Strip2		Ppp1r14c	Uchl1	Atp6v0a2	Gm38039					Brinp1	Anp32b		Rpl36al			5330426L24Rik	Chst2		Slc4a3	Tk1
131	AY036118	Sp7	Pkd2l1		F3	Snrpg	Rap2a	Homer2					Cacnb4	Nes		Tmsb4x			Sema3e	Rnf213		Kcnn2	Tagln2
132	Gm42756	Kdr	Erp27		Slc7a3	Cav2	Traf4	Tnfrsf21					Pex5l	Hn1		Eif1a			Maneal	Ly9		Limch1	Cdk1
133	Kat2b	Plagl1			Kbtbd11	Ccnd3	Vps36	Gm26917					Frem1	Osmr		Rps20			Prrg3	Cxcr4		Acss2	Wfdc17
134	Pcolce2	Tmc6			Gpr17	Snrpd1	S100a6	Iffo1					Chd5	Ptp4a2		Rpl12			Neto1	Nceh1		Itih3	Ube2l6
135	Daam2	Haglr			Ptprg	Brinp3	Nrm	Smpd2					Sipa1l1	2700094K13Rik		Tyrobp			Nrg3	Iqgap1		Tagln3	Glrx
136	Exoc6b	Cbs			Ugdh	1700086L19Rik	Rcn3	Taf1d					Sphkap	Hspb8		H2-D1			4930565N06Rik	Dhx58		Hip1	Tuba1c
137	Frmd5	Sqrdl			Vstm2b	Ly6h	Sertad2	Atp7b					Gabrb3	Polr2l		C1qb			D830030K20Rik	Gsn		Cmtm5	Cenpw
138	Pak7	Gm42500			Grin3a	Ndrg2	Arhgap35	Fam73a					Mal2	Irgm1		Ccng1			Islr2	Usp18		Camk2g	Slc48a1
139	Jup	Smtnl2			Alcam	Ccnd1	A330102I10Rik	Wdfy1					Hpcal4	Ildr2		Arf1			Prss12	Plaur		Arhgef26	Cela1
140	Usp54	Slc25a10			Pla2g7	Stmn3	Gtf2h1	Zdhhc7					Nptx1	Tmsb10		S100a6			Clvs1	Apoc1		Cdc42bpa	Rtp4
141	Ttll5	Gm28322			Celf2	Pxdc1	Csgalnact1	Arhgap24					Fam228a	Ddr1		Ier5			Trhde	Ecm1		Tlcd1	Gmnn
142	1190005I06Rik	Rapgef5			Caskin2	Ifitm10	Sapcd1	Efs					Gabrg2	Mea1		Rpl15			Iqgap2	Ptgs2		Aqp4	Ly6a
143	Scd1	Defb42			Dusp6	Ctxn1	Trit1	Rcn3					Nefm	Tspan4		Dcaf17			Gm27239	Rsad2		Hmgn3	Pmf1
144	Dock5	Thrsp			Mmp15	Gpx7	Ccny	Etv6					Scn1a	Ccng1		Spp1			Vat1l	Gpnmb		Asrgl1	Bola3
145	Kcnk13	Naaa			Gas1	Ssbp4	Eps8	Rinl					Bsn	Esd		Rps4x			1300017J02Rik	Ube2l6		Adgrb1	Ubl4a
146	Cep97	Diras1			Tmem255a	Cav1	Zfp579	Tbc1d24					4933427D14Rik	Gap43		Rpl27			Gm15631	Il2rg		Dlgap1	Hmox1
147	Plekhg3	Shroom1			Lpcat1	Serf1	Camsap2	Il1rapl1					Ankrd52	Igfbp5		Nhp2l1			Nkain2	Fam20c		Rgma	Cdca8
148	Ankub1	BC028528			Slc7a10	Gadd45g	Itgb7	Kif26a					D430041D05Rik	Pbk		Eif4ebp1			Gm16105	Clic4		Grik5	Pbk
149	Abca8a	Fhdc1			Grm5	Pdgfra	Stam	Chst8					Med12l	Sdc3		Hspe1			Zfp941	Anxa4		Fasn	Cenpm
150	Nbas	Gm29083			Sox6	2700094K13Rik	Tspan17	Arhgap20					Slc8a2	Stat3		Atf5			Fsd1l	Rap2b		Fam171b	Ccnb1
151	B3galt5	Tmem28			Adora2b	Tceal8	Dpysl4	Pak4					Cobl	Lockd		Etf1			Gm26879	Xdh		Gpc5	Tacc3
152	A230009B12Rik	Nqo1			Dscam	Cd302	Dct	Slc30a5					Gm26723	Slc14a1		Runx1			Pcdhga2	Htra3		Kif1a	Rrm2
153	A230001M10Rik	Begain			Rprm	Fndc4	Sox6	Rnf128					Grin1	Dbndd2		Nhp2			Teddm2	Cd5l		Hepacam	Asf1b
154	RP23-44H21.1	Pdk4			Fam69b	Abracl	Homer2	Gm26735					Ttll8	Tnfrsf12a		Hspd1			Ccdc148	Vat1		Scara3	Cenpa
155	Myo1d	Gipr			Dpysl3	Tmem35	Pcdh7	Vps37b					Gm13322	Crym		Lyz2			Gm38393	Cdca3		Col11a2	Pgk1
156	D7Ertd443e	Ndst4			Ampd3	Tmem9	Smpd2	Pard6g					Sst	Trp53inp2		B2m			Gpc2	Ccl5		Fxyd1	Ifit3
157	Jph1	Tdrd6			Adm	H2afz	Lhfpl2	Nckap5					A830010M20Rik	Slc5a3		Eif6			Pcdhga6	Treml2		Pbx1	Tomm6
158	Olfml1	Ly6g6e			Cav1	E130114P18Rik	Sh3bp4	Btbd9					Edil3	Pitpna		Tgoln1			Ppp4r4	Ifit2		Sox2	Cdc20
159	Nkain2	AI317395			Ackr3	Me1	Aprt	Abtb2					Gng13	Hspb1		Polr2l			AI429214	Il18bp		Adgrb2	Gins2
160	Palm2	Cyp39a1			Asic1	Dhrs1	Mtap	Ctnnal1					Car10	Parva		Tm4sf1			Sema5a	Cdk1		Leng8	Msr1
161	Irf2bp2	Il12rb1			Calcrl	Ap3s1	Abtb2	Man1c1					Slc6a17	Tpm4		Eif2s1			Cdh13	C4b		Cit	Nme2
162	1700047I17Rik2	Syt9			Spry4	Plpp4	Cnksr3	Lpcat2					Unc80	Carhsp1		Txnl1			Vps37d	Htatip2		Wnk2	Gm2000
163	Adamtsl1	Dnah14			Lgalsl	Plppr5	Tcp11l2	Zfp280c					Lamp5	Cetn2		Tnfrsf1a			Gm15859	Cks1b		Fut9	Dab2
164	Rasgrp3	Gk5			Kcnd2	Bmp7	5730559C18Rik	Gramd1a					Dpp6	Emp3		Gdf15			9330182L06Rik	Mnda		Nedd4	Mnda
165	Wfdc18				Eya1	Zfp428	Nhsl2	Adgrl3					Anks1b	Myl12a		Ddit3			D130043K22Rik	Ell2		Myo10	Vim
166	Synj2				Sapcd2	Gpx3	Chd3	Asxl2					Map3k19	H2-D1		Fcf1			Gm16262	Htr2b		Klf15	Cdca3
167	Arl4d				Cdh13	Fam181b	Nkx2-2	Sema4d					Syt13	Ggta1		Eif3e			Gm2694	Ms4a4c		Slc20a1	Glipr1
168	Dnajc6				Rab34	Cthrc1	Dynlt1f	Dock6					Tceal5	Psmb8		Cct8			Lrfn4	Sash1		Arhgef19	Spc24
169	Dusp16				Adgrl3	Uba52	Rapgef1	Acap3					Rasgef1a	Xaf1		Strap			Rspo3	Angptl4		Msi1	Anxa2
170	Scd3				Hes1	Tagln3	Casp3	Csad					Adcy1	Pkig		Plaur			Grm8	Cd274		Sox9	Ccnb2
171	Samd4				1700086L19Rik	Vcam1	Tunar	Svil					Creg2	Slc39a1		Morf4l2			Hist2h2bb-1	Pyhin1		Ahi1	Cox6a2
172	Chdh				Slc35f1	Phpt1	Tnfrsf21	Usp20					Tmem130	Atf5		Ier3			Ttll11	Ptgr1		Dzip1l	Nusap1
173	Gm13293				Cpne2	Mt2	Csad	Htt					Kcna1	Ap1s1		Erh			Fstl4	Pf4		Psd2	Snrnp25
174	Pde1c				Fry	1700025G04Rik	Parp1	Ept1					Arhgdig	Naa50		Akr1a1			Adam19	Tmem205		C130071C03Rik	Ift22
175	1700063D05Rik				Pcdh20	Plgrkt	Atcay	Pdk1					Ogdhl	Morn2		Gnl3			Asxl3	Birc5		9330159F19Rik	Lsm7
176	A330015K06Rik				Tox3	Sdcbp	Cask	Zfp608					Necab1	Ahnak		Maff			Agbl4	Nfil3		Ctnnd2	Cisd3
177	Bicc1				Snhg11	Emid1	Kdm6b	Mex3b					Ccdc82	Cetn4		Pabpc1			Extl1	Sh3bgrl		Fgfr1	Smc4
178	Tmc7				Ddah1	Matn4	Sept5	Cnksr3					Zfp458	Gm5617		Emd			Cyb561a3	Wwp2		Dio2	Lockd
179	Sned1				Pnlip	Pros1	Gpr180	Panx1					Gpr22	Aktip		Cryab			Zfpm2	Itgax		Ptprf	Top2a
180	Pfkfb3				A730017C20Rik	Mageh1	Ppp1r18	Utp14b					Gpr158	Rad21		Phlda1			Hapln2	Ptger4		Wasf3	Igfbp6
181	A930017K11Rik				Cit	Qpct	Cbfb	Zbtb1					Nav3	Tubb5		Eif5a			Maob	Apoc4		Aifm3	Ccna2
182	Sdpr				Mmp14	Rtp4	Rnf122	Sh3rf1					Slitrk1	Hmox1		Fcer1g			Ccdc30	Plp2		Lgi4	Knstrn
183	Slc8a1				Fchsd2	Gpx1	Dbt	Alkbh1					Fam81a	Hmgb2		Ctss			Gucy1a2	Ube2c		Cttnbp2	Pyhin1
184	Fam189a2				Nrarp	Gpx8	Dmrtb1	Plod2					Rpgrip1l	Serping1		Gpx1			Nefh	Rftn1		Celsr2	Tyms
185	Nuak1				Gpld1	Shisa5	Plod2	Lrrc42					Ccdc171	Isg15		Tagln2			Smad9	Ccnb2		Entpd2	Isg20
186	Mturn				Pvrl2	Ppp1r14c	2900011O08Rik	Dpysl4					Col5a3	Dap		Sar1a			Grik2	Slfn5		Pclo	Phf11a
187	Gm42500				Angptl1	Lmo1	Rhbdl2	5730559C18Rik					Bcas1	Cenpb		Comt			Pls1	Cd22		Bicd1	Igf1
188	A830052D11Rik				Susd5	H2afy2	Fam163a	Inpp4a					Ptk2b	Plat		Rars			Gm26797	Ifit1		Ptprd	Incenp
189	Ctnna3				Ache	Cnn3	Fam43a	Tmem68					Gm26853	Lypla2		Rbm3			Pcdhga7	Cd244		Id4	Plk1
190	Lama2				Nim1k	Chst2	Zadh2	Elfn2					Lama5	Ecm1		Lmna			Gpr61	Tk1		Pcdh1	Mcm5
191	Jade2				C1qtnf4	Hmgb2	Slc15a4	Inppl1					St8sia3	Wwtr1		Ccdc86			Ccdc177	Cenpa		Nsmf	Racgap1
192	Sh3tc2				Etv5	Zfp36l1	A930009A15Rik	Soga1					Phf24	Abhd11os		U2af1			Pcsk2os1	H2-Ab1		Mir124-2hg	Tmem205
193	Heca				Ramp2	Ednrb	Rictor	Zfp516					Erc2	Szrd1		Gadd45b			Scn4b	2810417H13Rik		Slc39a12	Borcs8
194	Gm15462				E130114P18Rik	Aprt	Btbd9	Trit1					Cacng2	Pithd1		Sf3b4				Pgk1		Sash1	Cdkn2c
195	Fzd7				Shc4	Arxes1	Rab4a	Nrm					Tnr	Hacd4		Hprt				Phf11a		Slc25a18	Sh3bgrl
196	Gm43242				Fut9	Eef1a2	Pard6g	Tbc1d8					Epb41l3	Tubb6		Tuba1b				Mdfic		Gpld1	Spc25
197	Gm340				Tmem86a	Trp53	Mical1	Scn8a					Cpne5	Plscr2		Bloc1s2				Scarb1		Trpm3	Fabp3
198	Gm13375				Scn3a	Myo10	Kbtbd3	Gm26699					Fam188b	Pros1		Pgd				Gm4955		Ccdc141	Kif20a
199	Tbc1d30				Unc13c	Ppa1	Chst3	Utp14a					Stxbp5l	Cybrd1		Cd74				Fabp3		Tnk2	Ccdc167
200	8030462N17Rik				Asic4	6330403K07Rik	Pdhx	Agrn					Nup98	Mcl1		Pdrg1				Spc24		Gm10600	Mcm6
201	Plin4				Spry1	AI854517	Sema4a	Grid2					Gm13872	Cox6b2		Ythdf2				Il1rn		Dbx2	Rad51ap1
202	Tenm2				Ccdc107	Cdk2ap1	Mex3b	Fjx1					Prkcg	Marcksl1		Eif3j1				Tpx2		Kalrn	Cetn4
203	9330111N05Rik				Dll3	Psmb8	Hpgd	Nhsl2					Cds1	Pole3		Eif4e				Gas2l3		Fmn2	Fam64a
204	En2				Ascl1	H2-D1	Ptprj	Col20a1					Unc79	Sulf2		Ubxn4				Knstrn		Etnppl	Ms4a4c
205	Nhlrc4				Rgs17	Lix1l	Mpi	Ptger1					Calb1	Gm10073		Arid5b				Isg20		Pdgfrb	Tpx2
206	Gm29325				Slitrk3	Pgpep1	Zfp488	Arhgef10l					Vstm2l	Mxra7		Snhg6				Cdca8		Pfkp	Nt5dc2
207	Asic3				Smoc1	Sae1	Cdkn1c	Ulk3					Kcnab1	Cttn		C1qa				Tnfaip2		Lgi1	Aurka
208	Gabrr2				Sema5b	Nek6	Csk	Ece1					Rph3a	Eif2s3x		Sumo3				Gm10116		Nrbp2	Aurkb
209	Il12a				B3gat2	Nxph1	Atp7b	Rep15					Fat4	Marcks		Gm29666				Gmnn		Mdga2	Ms4a7
210	RP23-446E13.1				Lpcat2	Col11a1	Pde9a	Dzip1					Slitrk4	Usp50		Yrdc				Top2a		Pou3f2	Dhfr
211	Gm26747				Mpped2	Apba2	Col9a1	Irs1					Ajap1	Ociad2		Cct2				Ifit3b		Gstm1	Cdkn3
212	Scube1				Tshz2	Ifitm3	Tbc1d8	2700081O15Rik					Dnajc6	Plce1		Pxdc1				E2f1		Cyp4f15	Lig1
213	Cntnap5a				Gpc6	Bhlhb9	D630045J12Rik	Pld1					Sorcs3	Rfk		Med10				Mcm6		Adgrb3	S100a11
214	Tdo2				Sox5	Jam2	Adam23	Pycr1					Ina	Ifit3		Tfg				Slc43a3		Tnfrsf19	Nek2
215	Gm26723				Zfp36l2	Sox11	Irs1	Eps8					Pgbd5	Anxa3		Anxa7				Oasl1		Adgrl3	Ncapd2
216	Ngfr				Adcyap1r1	Msn	Igfbp7	Lrrn3					Gm29361	Pold4		Jund				Cxcl2		Aldh1l1	Ncapg
217	Nyap2				Trib2	Podxl2	Folr2	Tarbp2					Ppfia2	Oasl2		Psmc1				Mx1		Lrp1b	Cdc45
218	4933433G15Rik				Pdzd2	Timp4	Bak1	Snx29					Fbxo41	Gsn		Snrpc				Enpp1		Lama2	Syce2
219	Pcdhga10				Timp3	Fxyd7	Rimkla	4933423P22Rik					Kcnj9	Akr1b8		C1qc				Ly6a		Cyp2d22	Kpna2
220	Gltscr1				Sntg1	Cntn1	Ppm1l	Apc2					Gm10308	Txnrd1		Sox4				Kif2c		Sned1	Dut
221	Gm44421				Sstr1	Tubb6	4430402I18Rik	Telo2					Cep135	Flnc		Blvrb				Gbp2		Phactr3	Rad51
222	Svep1				Cxcl14	Nhp2	Matn1	Uvrag					Disp2	Dpcd		Cct7				Pbk		Pygb	AB124611
223	Gm7598				Myo10	Id3	Chst8	Gm13179					Cacna1e	P4ha3		Brix1				Plin3		Efr3b
224	Gm42413				Cyp2j9	Odc1	Cdc42ep3	Plekha6					Vstm2a	Spp1		March5				Bcl3		Metrn
225	Trpv3				Elfn1	Efemp2	Tcf7l1	Klhl17					Cd200	Cd109		Arf4				Tacc3		Hdac7
226	Acvr1c				Rcn1	Rab13	Ankrd44	Asap3					B230334C09Rik	Tuba1c		Marcksl1				Racgap1		AI480526
227	Gm12324				Polg	Cryl1	Fkbp15	Grid1					Egfros	Parp3		Ranbp1				Trim25		Nim1k
228	Ogdhl				Slitrk2	Nt5dc2	Gpr146	Akap10					Kcnj4	Gm11808		Mrpl33				Afp		Lhx2
229	Gm9938				Zfp462	Kcnk2	Sez6l	Pnpla3					Kcnv1	Rtp4		Flnc				Man2a1		Usp53
230	Kcnh3				Cmtm4	Gm11808	Fam73a	A930009A15Rik					Kcnq5	Rom1		Tcp1				Cln6		Sqle
231	Gm7361				Fam19a1	Sfxn1	Abat	Prtg					Hspa12a	Gbp2		Cfl2				Lockd		Meg3
232	4930455G09Rik				Fam89a	Bex1	Ophn1	Stard13					Reps2	Aspg		Mrps18b				Fgr		Car2
233	Trhde				Pde10a	Svbp	Tbc1d23	Grik2					Mfsd6	Cdca3		Oser1				Ccna2		Lcat
234	Adgrg2				Usp24	Lnx1	Cdyl	Rimklb					Kctd17	Aldh3b1		Rln1				2010111I01Rik		Plcb1
235	Sprtn				Kcnmb4	Id2	E2f8	A330102I10Rik					Icam5	Pdlim7		Rcan1				Mki67		Cdh10
236	1110002O04Rik				Sdc2	Ifit3	Tmem40	Gm15446					Hcn1	Cenpm		Mgst1				Spc25		Tead1
237	A830036E02Rik				Chst5	Mfap2	Snx22	Pnpt1					Adamts6	Flna		Med7				Ccnb1		Cntfr
238	Banf2os				Vegfa	Lockd	Arhgef10l	Brca1					Arid3b	Glycam1		Bzw1				Pygl		Srebf1
239	A230006K03Rik				Gsx1	Cnih2	Kif26a	Large					Csmd2	Ifitm2		Arl1				Gins2		Nckap5
240	Gcnt4				Nav3	5730559C18Rik	Rell1	Rai1					Kcnb2	Rpl23a-ps3		Tgif1				Smc4		Unc13c
241	B3gnt2				March1	Snx10	Smim3	Igsf9b					Nov	Cela1		Tmem245				Cd44		Kcna2
242	Fbxw15				Snx22	Cmtm3	Zbed3	Flt3l					Slc6a6	Scrn1		Serpinb6a				Rai14		Rgs6
243	Gm28424				Il1rapl1	Psme1	Col20a1	Gpatch2					Ipcef1	Plvap		Serpine1				Incenp		Pygm
244	Gm5602				Per3	Pdpn	Usp20	D430041D05Rik					Tenm1	Tpx2		Clcf1				Ccdc109b		Ngef
245	4930408O17Rik				Ntn1	Cyb5r3	Gm26735	Sema4c					Tiam2	Dnajc9		Jun				Mcm5		Tmem47
246	Pakap				Pcdh11x	Plppr1	Reep1	Fam43a					Arhgap20	Spc25		Hmga1				Aurkb		Bcl2
247	4930419G24Rik				Cp	Npm3	Zdhhc7	Gm38399					Enox1	1500009L16Rik		Rbm8a				Syce2		Enho
248					Lrrc4c	Pdlim4	Spats2	Zfp827					Jph4	Ipo5		Ube2i				Cenpe		Apc2
249					Foxg1	Socs3	Rimklb	Slc27a3					Gm26649	Knstrn		Nes				Fn1		Gpc6
250					0610040J01Rik	Sap30	Atmin	Fam184a					Add2	Cav1		Ube2g2				Smc2		Timp4
251					Cthrc1	Nkain4	Rras2	Gm29237					Agap2	Ifit1		Trmt10c				Dck		Peg3
252					Nlgn1	Fos	Arhgap24	Itgb7					4930480K23Rik	Birc5		Klf6				Cdkn3		Sorcs2
253					Chst7	Bzw2	Zfp516	Entpd7					Micalcl	Ube2l6		Naa50				Pltp		Pde10a
254					Prrx1	Cyr61	Pnpla3	Pde4d					Rasl10a	Borcs8		Sh3bgrl3				Bcar3		Pitpnm2
255					Sh3bp4	Pid1	Tbc1d24	Slc5a7					Thada	Gldn		Pola2				Egln3		Hes5
256					Lrrtm4	Grcc10	Hbegf	Pcdhb10					Gm29237	Lgals3		Exosc2				Slc25a10		Cry2
257					Elavl4	Ampd3	Fkbp9	Lingo2					L1cam	Ifit3b		Ncl				Cd69		Xylt1
258					Pdzrn4	Tpm4	Zbtb1	Zfp692					Reep1	Ckap2l		Tmsb10				C3		Agl
259					Rev3l	B3gat2	Dnaic2	A930011G23Rik					Mmp17	Tagln		Rap1b				Cenpm		Slc1a4
260					Afap1l2	Abhd2	Pvalb	Mms19					Elavl2	Coa5		Ifitm3				Slc39a14		Fam213a
261					Lrrn2	Dynlt1a	2610301B20Rik	Sipa1l2					Chrm1	3930402G23Rik		Rprm				Pmf1		Nrcam
262					Slc12a4	Snapc2	Mitf	Pxdn					Nalcn	Itgb3bp		Grpel1				Oas1g		Negr1
263					Slc38a3	Gm17750	Zcchc12	Dcbld2					Slx4	Sulf1		Psmd6				Nusap1		Mfsd2a
264					Nrxn3	Hpgd	Trp53i11	Zfp407					Gabra3	Ckap2		H2-Ab1				Lrrc27		Foxg1
265					Ppp2r2b	Nudt21	Ece1	Nespas					Tspan2	Tacc3		Wbp5				Rrm2		Adam23
266					Tlcd1	Pkig	Nedd4l	Pcdhgc3					Tmem132b	Irf7		Pgrmc1				Plk1		Fgd6
267					Cpxm1	Ramp2	Slc24a3	Shcbp1l					Cacna2d3	Thbs2		Rnf11				Dnase1l1		Arhgap26
268					Cers4	Cpq	Alox5	Gm6588					Pcdhga6	Rab13		Med28				Rrm1		Adcyap1r1
269					Myt1	F3	Gareml	Map3k12					Ralyl	Riiad1		Cltb				Naprt		Ephx2
270					Inpp4b	Rbp1	Natd1	Abca7					Lrfn5	Ube2c		Glipr2				Prr5l		Nr2f1
271					Csf2ra	1500009L16Rik	Yes1	Kcne4					Pak7	Nudt4		Gm26772				Pydc4		Fam184a
272					Gsap	Plp2	Kcne4	Arhgef11					A830039N20Rik	Actn1		Sparc				Nuf2		Srgap3
273					Pbx1	Rpl27-ps3	Serpind1	Abcb6					Chrm3	Vamp5		Ppp1cc				Dut		Sox8
274					C1ql2	Chl1	B630019K06Rik	Snx25					Dync1i1	Ndn		Cd68				Tnfsf9		Fam20a
275					Chga	Plin2	Elfn2	Lmtk3					Ptprn2	Plec		Slc16a6				Cdkn2a		Gabra2
276					Map3k1	Phlda1	Arhgap20	Cxxc4					Hecw1	Ccnb2		Fos				Gch1		Rhou
277					Zfp219	H1fx	Baz1a	Slc25a37					Gm5595	Rps12-ps3		Noa1				Arhgap19		Cers4
278					Prkg2	Vcan	Npb	Ptpn14					Csrnp3	Gbp7		Tpm4				Efemp2		Cpne2
279					Dmd	Junb	Svil	Syde2					Sez6l	Rasl10b		Socs3				Pqlc3		Acot11
280					Cyr61	Rap2b	Pcgf5	RP23-54G8.4					9430020K01Rik	Psmb9		Sde2				Hmmr		AI464131
281					Bmp7	Apex1	Ckap2	Serpind1					Gm16105	Cdkn1a		Ccl4				Carhsp1		2410089E03Rik
282					Dbpht2	Plscr2	Capn6	Gm26518					Kcnt2	Racgap1		Vps26a				2610524H06Rik		Prrx1
283					Tac1	Tspan4	Syt4	Gm28875					Gm29994	Frmd8		Coq10b				Hist1h4i		Lrtm2
284					Unc119	Pkia	Etv6	Dnm3os					Cntnap5a	Trim47		Cct4				Bub1		Aox1
285					Lrrfip1	Fgfrl1	Stk32c	Gm26733					Gria4	Tax1bp3		Haus8				AI662270		Fam193b
286					Mir124-2hg	Lrp1	Pdk1	Hmgxb3					Pcdhgb5	H2-T22		Tubb5				Baiap2l2		Scrg1
287					Oprl1	Ppp2r2b	Lingo2	Mthfr					Fam155a	Usp18		Pno1				Qpct		Csrp1
288					Sox21	Stk32a	Aldh1b1	Pde9a					Rasgrf2	Top2a		Tma16				Nme4		Hdac4
289					Astn1	H2afx	Vwc2	Rel					Scn3a	Rnf141		Ppp2r2a				Prc1		Slc7a2
290					Fam110b	Sdhaf4	Sertm1	Slc7a6					Brpf3	Trim30a		Taf7				Cenpw		Adhfe1
291					Mro	Evi5	Prkar2b	Slc26a2					Cxcl12	Spc24		Cebpg				AI427809		Brinp3
292					Dcaf12l1	Axl	Dock4	Rmdn2					4933433G15Rik	Emp1		Sdcbp				Timeless		Dab1
293					Prss23	A730017C20Rik	Rab7b	S100a3					Ebf4	RP24-185P7.1		Npm3				Cdc20		Fam228b
294					Plk2	Fam69b	Atxn7l1	Il17ra					Gpr88	Cks2		Sap30bp				Dusp5		Emp2
295					Plppr4	Cenpm	Gbp3	Atxn7l1					Ddx60	Uhmk1		Agpat4				Cd300ld		Paqr8
296					Mmp2	Lxn	Cbln2	Polk					Sprn	Gpx3		Akr1b8				Cdkn2c		Ezr
297					Mfap2	Psmb10	Smad3	Gm29361					Gm26733	Stat1		Hnrnpab				Aoah		mt-Nd6
298					Sox11	Moxd1	Slc5a7	Ednra					Ica1	Srxn1		Mrps6				Adcy3		Usp54
299					Olfm2	Ttc9b	Adam11	Trpc4					Cntn4	Slc43a3		Lactb2				Fam64a		Slc30a10
300					Trib1	3110035E14Rik	Rab32	Gdf11					Acvr1c	Prc1		Rassf1				Mgmt		Gprc5b
301					Mgat5b	Wdr6	Dusp9	Col9a1					Pcdhgb6	Cenpf		Rrp36				Rhbdf2		Lrp4
302					Nptx2	Hddc2	Igsf10	RP23-378D16.4					Unc5d	Bcl3		Ebna1bp2				Hells		Hsd11b1
303					Kcnj16	Sox3	Sgms2	Kcnip2					Ttn	Pbx4		Asns				Gnptab		Pantr1
304					Fgfr1	Pcgf5	Lrrc73						Cntd1	Rrm1		Ak2				Dynlt1a		Npas3
305					F2r	Hebp2	3110082J24Rik						Rims1	Grm5		Litaf				Uhrf1		Ldlr
306					Nkain3	Mpp6	Nxn						Serac1	Trf		Eif3m				Aurka		Etv4
307					Ptpn5	Mfsd2a	D430041D05Rik						Uchl4	Cdk1		Cald1				Pkmyt1		Ptchd2
308					Akap13	Cdkn2c	Entpd7						6330403A02Rik	Samd14		Osmr				Dlgap5		Nhsl1
309					Slitrk1	Krt1	Bend7						Sytl2	BC026585		Snhg12				Ttyh2		Zer1
310					Dhrs13	Pbk	Dock6						Vstm2b	Plp2		C1qbp				Capn1		Ephb3
311					Lmo1	Ascl1	Gm16058						Dixdc1	Rrm2		Eef1e1				Creb3l1		Tenm4
312					Tro	Galnt10	Shmt1						Fam163b	Prss23		Rhoc				Lig1		Magi2
313					Lmcd1	Isoc1	Ackr1						Gm14391	Cenpw		Vps8				Gm38335		Arhgap21
314					Bcl2	Amz1	Plekha6						Gucy1a2	Cenpa		Magoh				Asf1b		Dhcr24
315					Nova1	2810417H13Rik	Crlf1						Gabrb2	Mgmt		Riok3				Fignl1		Aatk
316					Lad1	Cpne8	Asap3						Clstn2	Cpne8		Trp53				Kif22		Ntrk3
317					Vangl2	Sox4	Zfp503						Kcnmb4	Snhg18		Nifk				Gpr35		Gm26843
318					Krt1	Trib1	Gm26829						Gm16041	Akap12		Zyx				Ckap2		Gm266
319					Sowaha	Nit2	Gbp7						Cdr1	Dpysl3		Trib1				Abhd11os		Ptch1
320					Sez6	RP23-207N5.2	Bace2						Ccdc85c	Nuf2		Ccl3				Mcm2		Snhg11
321					Cldn10	Traf4	Pygo1						Pou3f1	Cdkn3		Arrdc3				Gins1		Cdh2
322					Amz1	Faap20	Dleu7						Stag3	Cox7a1		Hspa14				Ckap2l		Csgalnact1
323					Notch1	Celf2	Bgn						Csmd3	Hn1l		Myc				Cenpf		Trank1
324					Pianp	Pdlim7	Gm38039						Pvrl1	Cp		Ecm1				Kif23		Cyp2j6
325					Galnt13	G0s2	Ulk4						Pcdhga5	Rragd		Ube2j2				Raet1d		Nkain4
326					Syt16	St3gal6	Slc35f3						Kcnf1	Cacng5		Zfp330				Gm21975		Flrt1
327					Gpr162	Zeb1	Heyl						Elmo1	Lsm2		Emp1				Iigp1		Klf9
328					Maml2	Dut	4932435O22Rik						Anks6	Slc7a8		Psmd14				Dna2		Spry2
329					Tspan12	Nebl	A930003O13Rik						Susd4	Eif4ebp1		Gm16286				Cdca5		Kifc3
330					Spsb4	Col16a1	Clca3a1						Pcdhga10	Zc3hav1		Trmt61a				Gm6377		Apba2
331					Igfbp3	Spc24	Prtg						Galnt13	Fn1		Cops8				Shcbp1		Slitrk2
332					Wnt7a	Cited1	Gdf11						Nyap2	Il3ra		Mrto4				Samd9l		Fzd2
333					1810010H24Rik	Tmem255b	Ptpn14						Scube1	Xrcc5		Ifitm10				Oas3		Ppargc1a
334					Kcnd3	Syce2	Fbp1						A830018L16Rik	Igtp		Smn1				Rad51ap1		Gli3
335					Frrs1	Pdzrn4	Eya2						Flt1	Nipsnap3b		Tspo				Cep55		Fat3
336					Gpx7	Yeats4	Ednra						Caln1	Rsph1		Hfm1				Tcf19		Gm973
337					Grid1	Dap	Vwf						Fmnl3	Tmod3		Arf6				Pstpip1		Frmpd1
338					Slc13a5	Fam89a	Ccnjl						Gabra5	Shisa6		Actn1				Chaf1a		Sorbs2
339					Acan	Myl6b	Fhl3						Gm26846	Gins2		Aars				Ndc80		Zfp692
340					Frzb	Tmem55a	1700112E06Rik						Cacna1b	Net1		Plat				Mis18bp1		Wwc1
341					Cxadr	Tgfb1i1	Necab2						Mtmr7	Meig1		Tspan4				Mad2l1		Miat
342					Dab2	Crip1	A930011G23Rik						Bmp3	Smim1		Tpm3				Ahnak2		Jakmip1
343					Nebl	Slc35f1	Kcnj12						Pcdhga11	Fas		Cdc34				Irg1		Epha5
344					Fam69c	Dbn1	Adhfe1						Satb2	Gmnn		Bin1				Mcm10		Igdcc4
345					Lypd1	Evl	Fbln5						Gm38287	Ccnb1		Actr3				Sh3pxd2b		Hapln1
346					Shisa7	Dcakd	Gm26588						Ermn	Ptrf		Gnl2				Fmn1		Itgb8
347					Ntsr2	Midn	Gab3						Trhde	Anapc15		Mthfd2				Chaf1b		Rundc3a
348					Shisa9	Eif4ebp1	Adam18						Hecw2	AA467197		Plk2				Pdcd1		Tle2
349					St3gal6	Rps27rt	Gm42749						Dgkh	Cmpk2		Pdlim7				Kif20a		Izumo4
350					Gad1	Cxadr	Cdh7						Gm26735	Cks1b		Gar1				Neil3		Abca2
351					Plxnb2	Samd14	Relt						Paqr9	Pmf1		Ctps				Siglec1		Csmd1
352					Slitrk5	1500009C09Rik	Syde2						Slc8a1	H1fx		Sgk1				Esco2		Mro
353					Tceal6	Ppil1	Gm43861						Atp2b3	Fam64a		Usp50				Ccnf		Epas1
354					Fam212b	Emb	Sdk2						Sh3bp5	Cdca8		Cyb5r1				Acot1		Bzrap1
355					Cntn4	Tvp23a	Sftpc						Cdkl2	Hist2h3c2		Hbb-bs				Melk		Palm
356					Chrna4	Tspo	Gm15222						Ar	Hebp2		Pvr				Nr4a3		Serpinh1
357					Cntn6	Xpnpep1	Rep15						Pcsk1	Angpt1		Cyb5r3				B430306N03Rik		AI854517
358					Srrm3	Ifit3b	S100a14						Wbscr17	Clcf1		Btg2				Bub1b		Zfhx2
359					Soat1	S100a4	Asb18						Atp6v0c	Ier3		Fbl				Mmp12		Sema6d
360					Tub	Akr1b10	Igsf9b						Cckbr	Ifi35		Nfyb				Shtn1		Phxr4
361					Epb41	H2-T22	Flt3l						Lmo7	Tnfrsf21		Ccl2				Rad51		Csmd2
362					Vcam1	Slc29a1	Cplx3						Etl4	Twsg1		Csrnp1				Sgol2a		Gm10561
363					Dll1	Shc4	Sfrp1						Gm10097	Gm8730		Aen				Clec4d		Sh3pxd2b
364					Fnbp1l	Suclg2	Arhgap42						Wdfy2	Mxra8		Sphk1				Cspg4		Rgs12
365					Flrt1	Afap1l2	Kcnip2						Jph1	Il1r1		Kitl				Ikbke		BC030499
366					Lrrn3	Birc5	Vash1						Tenm2	Rpl9-ps6		Ifi204				Oas2		Bmpr1b
367					Hapln1	Klhl13	Gm10762						Dlgap2	Litaf		Rabggtb				Cd200r4		Ppp1r3c
368					Pitpnc1	Bst2	Gm12092						Fbxl2	Myl9		Zfp655				Thbs1		Kbtbd11
369					Unc80	0610040J01Rik	Rgs16						Sp140	Cebpb		Rbm17				Kif4		Tom1l2
370					Nbl1	Dmrtb1	March9						Pcdhga9	Nusap1		H2-Aa				Ska1		Apln
371					Wnt7b	Cxcl14	Gm26519						Cbln2	Cdc20		Uchl1				Apitd1		Abhd14b
372					Rit2	Notch1	Plk5						Tmtc1	Il1r2		Aif1				Fxyd2		Igfbp2
373					Ltbp1	Limd2	Swap70						4930448N21Rik	Tvp23a		Cirh1a				Nes		Lrrc7
374					Clstn3	Isg15	A530017D24Rik						Chn1os1	Ifit2		Trib3				Cdca2		Gdpd2
375					Gm22	Fam216a	Nfkbie						Cr2	Foxj1		Ubap1				Cdk18		Lrp3
376					Cbarp	Sdc2	Tmem45a						Gm10311	Pla2g5		Chd1				Kif20b		Lix1
377					Nfatc2	Sema3d	Gm2245						Lrrc7	Plxnd1		Gnai3				Nlrc3		A830036E02Rik
378					Pou3f2	Tcf19	Sox13						C77370	Myl6b		Trf				Zwilch		Bhlhe40
379					Glb1	Lpcat1							Abcg1	Dnph1		Xaf1				Ncapg		Adcy2
380					Trnp1	Nes							Tbc1d30	Dctpp1		Rpl7l1				Trem1		Gm44257
381					Lingo3	Usp50							Npy1r	Tcf19		Hat1				Kifc1		Asphd2
382					Cacna1a	Lmnb1							Gm26825	Mki67		Id1				Cox7a1		Tulp3
383					Sirpa	Gstt1							Trp53i11	Socs3		2810474O19Rik				Cd36		Ptk2
384					Lrfn5	Sparc							Zfp169	Trim30d		Phf5a				Anpep		Kcnk2
385					C130071C03Rik	2810459M11Rik							Gm26625	Rcn1		Ifi30				Fam129b		Sesn3
386					Tenm1	Igfbp3							Dnah14	Hmmr		Ehd1				Casc5		Rab11fip4
387					Galnt10	H2-DMa							Kcnh5	Prrx2		Ly6e				4930455G09Rik		Garem
388					A230050P20Rik	Dlk1							Ccsap	Rhod		Rsl24d1				Emilin1		B3galt1
389					Kcnh8	Gsta4							Dscam	Cyp39a1		Gmfb				Dtl		Mirg
390					Rfx4	Arl4c							Gm15893	Ttc9		Mak16				Cenph		St6galnac5
391					Tmem191c	Cdca3							Gm15520	Fhad1		Aprt				Acp5		Srebf2
392					Gabrb1	Zfp422							Gm13563	Spidr		Pdgfa				Car9		Kcnq3
393					Farp1	Tspan12							Cpne6	Ddx58		Dusp5				Cmpk2		Zfp219
394					Astn2	Apobec3							Zfp619	Cmtm4		Vamp3				Gtse1		Dner
395					Cbr3	Aldh1a3							Aff3	Spa17		Thyn1				Ass1		Mcf2l
396					Fam57b	Tmem255a							Pnma2	Dnaic2		Srgn				Bach2os		Pcdh7
397					Cyp7b1	Gm10020							Pard3bos1	Il13ra1		Nras				4930579G24Rik		Ptchd4
398					Fam19a4	Ly6e							Gm26722	Gm2000		Emp3				Cdc25c		Gm14964
399					Adam12	Prss23							Shank2	Gm19426		Cav2				Ifi47		Kcnj10
400					Wnt4	Naprt							1700020D05Rik	Cxcl10		Gap43				Helz2		Hopx
401					Gabrg1	Spon1							Shtn1	Mycbp		Ctsh				Sgol1		Nphp3
402					Ankrd6	Dnajc9							Gm12758	Brip1os		Ube2f				Kif11		Klhdc7a
403					Stk32a	H2-Ab1							Cntn2	Ifi27l2a		Sec22b				Ncapd2		Hhatl
404					Mid1	Igsf21							Xkr4	Cited1		Cttn				Procr		Grm3
405					Dpyd	Hap1							Pcnxl2	Crlf1		Igfbp7				Bik		Cpt1c
406					Gprasp2	Mcur1							Arfgef3	Cttnbp2nl		Pllp				Cd40		Itsn1
407					Caskin1	Racgap1							Plekhh2	Arhgap11a		Ccdc71l				P2ry2		Ppp1r3g
408					Rasl11a	Ptp4a3							Glyctk	Tex2		Mfap1b				Cenpk		Wnt7b
409					Sprn	Tor2a							Gm26823	Uhrf1		Trim47				Igf2r		Alcam
410					Lrrc7	Gng2							Gm14764	Cenpe		Rrp15				Adam33		Bmp1
411					Metrnl	Ifit1							Fgf14	Ccna2		Eda2r				Ube2t		Snx32
412					Sgcz	Bok							Hs6st2	Parp9		Hax1				A530064D06Rik		Ddah1
413					Msi1	Irf9							Gm27227	Ccdc3		Rnf4				B3gnt7		Plekhg1
414					Klc3	Ccdc106							St6gal2	Ube2t		Gsr				Ccne1		Stox2
415					Scn1a	Col18a1							Klf12	2810417H13Rik		Ddx18				Dhfr		Megf10
416					Ralgps2	Ckap2l							Gm26803	Htatip2		Nsun2				4930556M19Rik-1		Grid2
417					Hap1	Sv2c							A330093E20Rik	Cdh13		Clic4				Hist1h1b		Cecr2
418					Inhbb	Rnaset2b							Nefh	Srgn		Marcks				Cp		Rgcc
419					Sorbs2	Cacng5							Prdm8	Me2		Ckap4				Eme1		Fbxo44
420					Tmem158	Irf7							Kcnj6	Ska2		Pole3				Foxm1		Ocrl
421					Ebf1	Knstrn							Cdh8	Rhoj		Mafk				2310001H17Rik
422					Phxr4	Fzd1							Asphd1	Serpinf1		Yars				Rab3d
423					Grtp1	Fam149a							Tmem132d	Ifi44		Ngdn				Rab13
424					Tap2	Dbx2							Krt222	Ifih1		Akap12				Ly6i
425					Mest	Anapc10							Gpc2	1700007K13Rik		Fas				S100a4
426					Pdpn	Cks2							Cnnm1	A730017C20Rik		Rnps1				Scimp
427					Arvcf	Chic2							Rapgef5	Gm9843		Otud1				BC030867
428					Arhgef40	Kcnip3							Nkain2	Psrc1		Thumpd3				Dnph1
429					B4galt6	Prune2							Zdbf2	Tk1		Cebpz				Gm13822
430					Gm29514	Capg							Pdgfb	Lgals9		Timm10				Stra6l
431					Pcdh8	Id1							Ube4bos1	Ptx3		Ppan				Serpinb6b
432					Tnfrsf19	Rgs20							Mmp19	Aard		H2-T23				Mxd3
433					Tox	Ece2							1700109H08Rik	Islr		Arhgdib				Troap
434					Shc2	Cks1b							3110039M20Rik	Nans		Crem				Pydc3
435					St8sia1	Ube2c							D8Ertd82e	Casp8		Prmt6				Lrr1
436					St8sia3	Cenpw							Chst15	1500015O10Rik		Rnf19b				Lrg1
437					Fam155a	Glrx							Ccser1	Ect2		Ddx39				Gm9999
438					Itga9	Slc27a3							Cpne4	Foxm1		Zfp593				Platr17
439					Pcdhb9	Unc119							Sorcs1	Slc38a1		Tax1bp3				Plxnc1
440					Slc16a2	Hspb8							Gm43625	Olfml3		Lrrfip2				Itgal
441					Il17d	Dbpht2							Gprin3	Iigp1		Sfn				Oip5
442					Neto2	Hes5							Gm38394	Adgrg6		Mvp				Aspm
443					Flrt3	Cib2							Pcdhgb8	Ptgfrn		Crym				Mcemp1
444					Sox3	Tpx2							4930565N06Rik	Aspm		Epb41l4aos				Cfp
445					Vwc2	Cdk1							Nrip3	Mdfic		AK010878				Cenpn
446					Rims2	Smc4							Glt1d1	Rapgef4		Ypel5				Gm19705
447					Robo1	Rrm2							Dok6	Nme2		Gtf2f2				Pram1
448					Rab27b	Spry1							Sidt1	Rln1		Hspa1a				1810011O10Rik
449					S1pr2	Pmf1							Ccdc24	Cep41		Ifi27l2a				Prim1
450					Cacna2d2	Dync2li1							Pln	Kif11		Sertad1				Clspn
451					Flrt2	Pgk1							Clvs1	Trim56		Gcnt2				Stil
452					Neto1	Ccnb2							Angptl7	Fcgr2b		Tnfrsf10b				Prr11
453					5033426O07Rik	Mmp16							Cacna1c	Mcm5		Msantd4				Ska3
454					Bzrap1	Cntn6							Ndst3	Rad51		Fxyd5				Cenpp
455					Smarca1	Cdkn1c							Gnal	Trim34a		Cd52				Nek2
456					Hapln3	Cetn4							Gm26778	Cfap126		Arrdc4				Dok2
457					Sall3	Ube2l6							Jsrp1	Galnt15		Ccnd1				Gm13391
458					Adcy3	Hspb6							Myo1b	3110039M20Rik-1		Lcn2				Tmem82
459					Pnck	Tceal5							Ntng2	Cd24a		Trem2				Cdc45
460					Galnt3	Mpi							WDR97	Psmc3ip		Rin1				Vill
461					Slitrk4	Rgs7							Clhc1	Hmga1		Ero1l				Mgst1
462					Fosb	Nme2							Adam4	Mthfd2		Stxbp2				Ncapg2
463					Cacna1e	BC026585							Ptpre	Pcbp3		Loxl2				Nr4a2
464					Vstm2a	Nhsl1							Nr1i3	Layn		Wdr89				Nlrc5
465					Tgfb2	Gm6710							Sntg1	Met		Lrrfip1				Kif18b
466					RP24-267C3.3	Emp2							Gm16185	Cenpp		Olfml3				Brip1
467					Adgrb3	Smim4							Clgn	Neurl1b		Kti12				Prss50
468					Usp51	Pmel							Gpr21	Dtx4		Apex1				Slfn9
469					Slc1a4	H19							Prrt3	Cpxm1		Dap				Psrc1
470					Abcb4	Nr2e1							Apcdd1	Fam25c		Mettl16				Depdc1a
471					Cdc42ep4	Rasa2							Plekhg3	Pgf		Pgs1				Fas
472					Dfna5	Prkra							Rspo2	Gm9493		Capg				Gm26714
473					Gm44257	Nuf2							Synj2	Tspan17		Ahnak2				Kif15
474					Dcx	Ergic1							Nwd2	Lpar1		Mllt11				Cfb
475					Lasp1	Ociad2							Gm28933	Nmnat2		Ddx21				Cped1
476					Samd14	Lrtm2							Sstr3	Il18bp		Sesn2				C330027C09Rik
477					P2ry1	Npas3							Ksr2	Cenph		Slc7a1				Hpse
478					Coil	Cenpf							Slc17a6	Mamdc2		Rae1				Saa3
479					Disp2	Reep2							Gm15632	Tmem106a		Ogfr				Cenpi
480					Rnf182	Tgfb2							Wscd2	Kif23		Rrp7a				Arhgap10
481					Arhgef26	Usp18							Cdh12	Tap1		Mettl1				Diaph3
482					Dpy19l3	Tnfrsf12a							Sema3a	Fam167a		Ltbr				Arhgef39
483					Pde2a	Nat14							Rnasel	Med9os		Ifi203				H2-Aa
484					2810459M11Rik	Mro							Nhsl2	Pcbd1		Nsmce1				Aunip
485					Fstl5	Itih5							Cacna1g	Synpo		Ccdc115				Efcab11
486					Cygb	Zfp703							Pcsk2os1	H2-Q4		Elovl1				Brca1
487					Cables1	Pbx4							Palm2	Gstm7		Chtf8				Tnnt1
488					Phldb2	Gm14305							Prrg3	Zdhhc2		Akr1b3				Bst1
489					Fam171a2	Timp3							Ovol2	Dynlt1f		Nop2				Ifi205
490					Pvrl4	Cenpq							Grm7	Kif20a		Rela				Olr1
491					Klf4	Reep1							March1	Mcm2		Farsb				4933430I17Rik
492					Slc7a5	Mcm6							Unc5a	C330027C09Rik		Slc19a2				Mocos
493					Trim62	Cdca8							Reln	Dtx3l		Icam1				Lhpp
494					Nr2e1	Tk1							Gm17203	Rnf19b		Bloc1s4				Xkr5
495					Scel	Ccdc80							Gm8066	Rps26-ps1		Hars				Cdo1
496					Hrh1	Olfml3							Clvs2	Klc3		Nr2c2ap				Prss46
497					Rnf165	Sms							Ica1l	Trim59		Commd7				Emilin2
498					RP23-407N2.2	Slbp							Kcna4	Ddr2		Vat1				Pdzk1ip1
499					Chst10	Ntsr2							Abcb1a	Dhfr		Ifitm2				Kcnh2
500					Cd83	Ckap4							Gm28221	Zyx		Dennd5b				E030030I06Rik
501					Fam114a1	Asns							Slc16a7	Kif2c		Sac3d1				Anln
502					Rorb	Spc25							Zkscan16	Prps2		Il1rap				Ankle1
503					Fam19a2	Tom1l1							Gm27241	Igfbp4		Zfp622				Ccne2
504					Kcnc1	Gbp7							Samd12	Gm4951		Golt1b				4930427A07Rik
505					Spred3	Rac3							Usp29	Col4a6		Hsph1				4930486L24Rik
506					Prr36	Rpl23a-ps3							Rundc3b	Aebp1		Bcl2l1				E2f2
507					P3h3	Gm9885							Tmem200a	Trim25		Prkab1				Spdl1
508					Dclk2	Anxa2							Gm15594	Dlgap5		RP23-4H17.3				Ptges3l
509					Spire2	Tmem179							Slc45a1	H2-T23		Tnc				Sh2d1b1
510					Rbpjl	Ddx39							Cbfa2t3	Irgm2		Mcfd2				Ctse
511					Fam174b	Hes6							Gm17300	Mcm6		Ttc9				H2-Eb1
512					Lace1	Il17d							Lgi2	Plk1		Procr				Rpl39l
513					Tmem145	Npy							RP24-134N2.1	Gpnmb		Shb				Spag5
514					Pou2f2	Cdk2							Gm26899	Pomc		Gorasp2				Adgrg3
515					Clip4	Acads							Dnmbp	Samd9l		Tomm70a				AA467197
516					Ccdc184	Ccnd2							Kcnc2	Aurka		Tars				Clec12a
517					C530008M17Rik	Htatip2							Gm43660	Sgol1		Irak1bp1				Gpx7
518					Ciart	Mmp14							Sema3e	Syce2		Msl3l2				Iqcg
519					3100002H09Rik	Lrrfip1							H3f3aos	Gm16365		Hmga2				Stx11
520					Unc79	Smpdl3a							5330417C22Rik	Sgol2a		Osgin1				Mgarp
521					RP23-207N5.4	Sox5							Lrrtm1	Nek2		Cyba				Cdhr3
522					Eln	Ccna2							Gm13601	RP23-207N5.2		Serpina3n				Il12b
523					Zfp57	Ifi27l2a							Gm12264	Tmem98		Rhod				Rhov
524					Tnfsf12	Pmepa1							Cntn3	Kif4		Cd14				Unc119
525					Jag1	Anxa7							Gm17322	Rsad2		Zfp36				Cercam
526					A230077H06Rik	Myl9							Pcdhga3	Afap1l2		Slbp				Slc39a2
527					Me3	Rhbdf1							Gm26749	Pstpip1		Socs2				Ect2
528					Jph3	Ier3							Frmd5	Mad2l1		Rbms1				Npr1
529					Sulf1	Nme4							Gltscr1	Fam129b		Chp1				Gm26902
530					B3gnt7	Ddx41							Col25a1	Gbp5		Gm26737				Hgf
531					Loxl3	Cryz							Npnt	Anxa4		Cav1				Cd300lb
532					Plce1	Csrp2							Mctp1	Fam111a		Ipo7				Cxcl9
533					Gem	Pnlip							Hhipl1	Ehd2		Wars				Rab3b
534					Extl1	Hey1							1700071M16Rik	Dnah7a		9530053A07Rik				Pole
535					Maf	Gbp3							Frmpd4	Gm8186		Lsg1				Eno1b
536					Tmem151b	Oasl2							Drc1	Tmem202		Prmt3				Map4k1
537					Pxylp1	Cox6b2							Gm17146	Shc4		Ampd3				Ttk
538					Adamts10	Nans							Hmcn1	Ska1		Cdca4				Car13
539					Slc6a11	Serhl							Ust	Elovl7		Polr2h				Ptrh1
540					1110015O18Rik	Tyms							Hsd3b7	Igfbp3		Nif3l1				Ptpn7
541					Inafm1	Eif2ak2							Islr2	Anln		Ptx3				Colec12
542					Cdk6	Acsbg1							Tmem196	Gtse1		Gem				Mndal
543					Cxxc4	Ier2							Sstr1	1700037H04Rik		Rrp9				Insl6
544					Atp6ap1l	H2-T23							1700080N15Rik	Lipo1		BC018473				Chek1
545					Kcnk10	Tshz2							Pcdhgb1	Fgf2		Nop16				Sh3bgr
546					Fam20c	Rrm1							Lrrc14b	Fam101a		Ccl5				Parpbp
547					Ptprr	Ppih							Gm16054	Rfc4		Thumpd1				Trim59
548					Mafb	Casp7							Wfdc18	Casc5		Nfil3				Cd5
549					Klf2	Bcl3							Fli1	Pde2a		Chac1				Cdca7l
550					Celf3	Fam64a							Lingo2	Ucp2		Nolc1				Cox6b2
551					Prkd1	Sapcd2							Rnf150	Cep55		Lyar				Rad54l
552					Nsun7	Plce1							Agbl4	Tnc		Prorsd1				Atp10a
553					Ppargc1a	Pdlim5							Zscan25	Il1rap		Sdc1				Ifi44
554					Rnf180	Trib2							Stx19	Parp14		Zfand2a				Slfn1
555					Lrp3	Chst7							Plxnb3	Ctsh		Pvt1				E2f8
556					Irx1	Ckap2							Gnb5	Ppp1r18		Tnfaip6				Epor
557					Disc1	Fads2							Penk	Sema5a		Rdh10				Mxra8
558					4833422C13Rik	Cda							Neto1	Shisa8		Grwd1				C1ra
559					Lmo3	Hmox1							Kcnmb4os2	Bub1		Slc25a51				Gpr132
560					Akap12	Kcnd2							Cgnl1	Steap4		H2-Eb1				Sigirr
561					Cd70	Hapln3							Gm16982	Fbln5		Chic2				Cacna1f
562					Plcd1	Itpkb							Tspan32os	Itga2b		Ucp2				Cxcl1
563					Adarb2	Cenpa							Nanos1	S100a3		Gfer				Plac8
564					Aph1c	Tipin							Fgd5	Bub1b		Sulf2				Ifitm1
565					Dmrta2	Mad2l1							Gm16049	Mis18bp1		Agpat9				Cdc25b
566					Lrp8	Ezh2							Slc35f3	Efcab11		Il6ra				Cbr2
567					Vstm5	Fstl4							Zfhx2os	Kif18a		Ehd4				St3gal1
568					St6galnac4	Psmc3ip							Gm16485	1700037C18Rik		Ptgs2				C2
569					Iglon5	Mest							Bcas3os1	Mns1		Gfod2				Ccdc69
570					Ephb3	Igfbp2							Gm17638	Cenpk		Ccl7				Cd28
571					Pdgfrl	Lrrn2							Scn4b	Fignl1		Map2k3				Irak3
572					Crtap	Mns1							Bcl11b	Pafah1b3		Ddx27				Wdhd1
573					Gucy2f	Cd44							Gm26563	Cdc25c		Igf2bp2				Trim6
574					Dnah7b	B3gnt5							Pde6a	Icam1		Trim27				Emp1
575					Arhgap22	Tsen15							Exph5	9530053A07Rik		Sf3b3				Dscc1
576					Pth1r	Klc3							Coro2a	Kctd10		Layn				Tfec
577					Smco4	Plscr1							Grb10	Esco2		Piezo1				Aldh1b1
578					Plscr4	Klk8							Rbp4	Ddx60		Steap1				AI839979
579					6030407O03Rik	Gm4876							Tfdp1	Ctps		Ier2				Angptl2
580					BC037034	Top2a							Slit2	Synm		Dpysl3				Ackr3
581					Mcf2l	Azin2							Rasd2	Cenpi		Znhit6				Pilrb2
582					Syt6	Map3k1							Neurod1	Kazn		Arl14ep				Exo1
583					Ltbp4	Resp18							Nrg3	Rprm		Dcaf13				Cxcl13
584					Slc46a1	Mlc1							Casc1	Shcbp1		Gch1				Ptgs2os2
585					Dpf3	Ppp1r18							Star	Pdzrn3		Trip6				Cchcr1
586					AW495222	Mthfd2l							Gjc1	Fam83d		Crip1				Runx3
587					Rgs9	Vat1l							Pcdhb15	Oas1a		Fam207a				Dnase1l3
588					Lurap1l	Rnaset2a							Gm10277	Rbm43		Fcrls				Nostrin
589					B930041F14Rik	Tnfaip8							Fstl4	Mybl1		Fosl2				Zfp503
590					Erlin1	Gm7932							Gpr83	Melk		Tpd52				Trem3
591					A830082K12Rik	Cdkn3							Fst	Cxcl5		Pde12				Art3
592					Plxna3	Rfc4							Map3k15	Cnn2		Hba-a2				Clec2i
593					P3h1	Gm9844							Gm26816	Tmem255a		Krr1				C430042M11Rik
594					Stom	Mcm5							Ano4	Vcpkmt		Plaa				Trip13
595					Kcnk3	Pfkm							Fam222a	Prr5l		Plk4				Steap3
596					Lrrc16a	Fbln1							Trpc5	Adamtsl3		Ell2				Mcm8
597					Fam13a	Asf1b							Gm28370	Lyplal1		H2-Q4				Aifm2
598					Fbn1	Fam111a							4933411O13Rik	Lmnb1		Mcm7				Selenbp2
599					Arhgef6	Tap1							1110032F04Rik	Adm		Tmem43				Fancd2
600					Gsg1l	Anapc15							Npas4	Mxd3		Tapbpl				2610318N02Rik
601					Echdc2	Cdkn2a							Gm26809	Slfn8		Col12a1				Csrp2
602					Pde7b	Tacc3							Hs3st4	Fen1		Gm5861				Ifi203
603					Cys1	Dfna5							Ccbe1	Gm42788		Dusp8				Acy3
604					Grik1	Lrrc8a							Gm26565	Adgrv1		Aftph				Clec4e
605					Nova2	Usp51							Zbed5	Ier5l		Arhgef2				CAAA01147332.1
606					Col26a1	Mis18a							F830016B08Rik	Zwilch		Ugdh				2500002B13Rik
607					Frmd6	Chst11							Gpr82	Incenp		Elovl7				Mns1
608					Cacna1c	Chpf							Gm26668	Morn5		Vtn				Mcoln3
609					Zcchc16	Kcna5							Chdh	Tmem37		Emilin1				Chtf18
610					Tmem51	Gabrg1							Aff2	Ifitm6		Eif1ad				B3gnt8
611					B230334C09Rik	Sstr1							Kdr	Asf1b		Rps12-ps3				Tjp3
612					Sgcd	Micall2							Gm20449	Aldh18a1		Hmga1-rs1				Thbs2
613					Casc5	Ptges3l							Grm1	Depdc1a		Gtf2h1				Klrg2
614					Cdc42ep5	Uhrf1							Serpinb8	Mcm3		Stk40				Ccr7
615					Stambpl1	Nrm							Gm44037	B3gnt5		Cxcl1				Lrguk
616					Ghr	Rragd							Tbc1d22bos	Prkab1		Ly6c1				Igsf23
617					Kcnip1	Parp9							Cdkl4	Aldh1l2		A330069E16Rik				Ifit1bl1
618					Clvs2	Fam19a1							Cdh7	Fanci		Rgs10				Cxcr5
619					Mfhas1	Prc1							Htr5a	Haus4		Arl4a				Dpys
620					Dchs1	Mcm2							Pgam2	Gm13293		Tsr1				Hist1h1a
621					Gm12216	Aqp4							Gm26541	Dnali1		Nup43				Tmem51
622					Gm11713	Pgf							Gm16552	Fam84a		Mcts2				Cenpu
623					Fbln7	Mpg							Gm19325	Fancd2		Exoc1				S100a8
624					Dcc	Pou3f2							Gm42723	Spata33		Polr1e				Slfn3
625					Amotl1	Lasp1							D030047H15Rik	1700007L15Rik		Tap1				P4ha2
626					Gpr45	Hist1h4i							Glt8d2	Kif22		Cgref1				Mybl2
627					Rxrg	Serpinh1							Plk5	Ncapg		Gbp2				Tmem8
628					Lama4	Acaa2							Gm16172	Ifi47		Ptpn1				Fam221a
629					Fam110a	Ccnb1							Ebf1	Fam102b		Gabpb1				Kdelr3
630					Bend5	Zfp219							4932430I15Rik	Cdca2		Rbmx2				Adgb
631					Vsig10	Mki67							Gm38112	Elk3		Slc39a6				BC094916
632					Zfp503	Ccdc134							2810455O05Rik	Adamtsl4		Smyd5				Traip
633					Cntnap5b	Slc38a3							Greb1l	Pqlc3		Rpp38				Gm10053
634					Ppp4r4	Ska2							RP24-120F8.4	4930427A07Rik		Steap4				Tnfaip8l1
635					B9d1os	Cpxm1							Gpr68	Btg3		Ybx3				Platr27
636					Nudt17	Nim1k							Adap2	Igsf10		Cda				Mnd1
637					Hectd2	Emp3							Sptbn5	Uaca		Abt1				Lepr
638					Gm7932	Rfc3							Ptchd1	Gas2l3		Med6				Rad54b
639					Bmper	Snhg18							Htr2a	Rpl6l		Rep15				Fam83d
640					Ptk7	Nusap1							Gm15564	Efcab6		Acot7				Kifc5b
641					Otos	Gas1							Mroh2a	Adam12		Topbp1				Ly6k
642					Chsy1	Sall3							Gm43087	Zbp1		Il3ra				2210011C24Rik
643					Fam65b	Brip1os							Zfp69	Phf11d		Ccdc62				Kntc1
644					Steap2	Ska1							Plin4	Bgn		Gm13075				Lyz1
645					Pnma3	Cmbl							U2af1l4-1	Dhx58		Trim16				Cd93
646					Gm10600	Tap2							Gm5493	Fxyd5		Gpnmb				Npsr1
647					Vps37d	Aldh1l2							2900079G21Rik	Dbf4		Slc2a3				Meox1
648					Zfp711	Stom							Gm26540	Trpm6		Nup62				Gbp4
649					Fbxl2	Aldh18a1							Gm26836	Slfn9		Cdk6				Ifnb1
650					5430403G16Rik	Mtap							Grrp1	Traf3ip2		Tsr2				Ms4a14
651					Gabra2	Nab2								Mmp19		Snx16				Gbp6-1
652					Slc16a12	Msrb2								Tnfaip8l1		Plk3				Fanca
653					Rhpn1	Fam19a2								Lrr1		Pim1				Gm13067
654					Als2cl	Ddx60								Socs1		Gm6634				Myl6b
655					Gm26523	Hrasls								Kif15		Dph5				Lox
656					Cdc14a	Gm19426								Ndc80		Bst2				Spn
657					Nog	Plec								Cdca5		Cd109				Gm2788
658					Fads2	Smc2								Pde1b		Gpatch4				Rab11fip1
659					Adamts5	Nudt10								Gm7932		Rras2				Slc45a3
660					Slc7a2	Fam114a1								Fblim1		Frmd8				6430531B16Rik
661					Adgra1	Kpna2								Smim24		Stmn4				Tnfsf14
662					Sema6b	Eya1								Trip13		Nufip1				Hdc
663					Gpr153	Ltbr								Cda		Gba				Mmp25
664					Kcnmb4os2	Cenph								Aurkb		Pmaip1				Btnl2
665					Sncaip	Hmga1								Plekha4		Il4ra				Ambp
666					Asic2	Lace1								Lig1		Gm8730				B3gnt3
667					Mgat4a	Haus4								Prr11		Nab2				Clec4n
668					Mertk	Fcgr2b								Cenpn		Ccl12				A530013C23Rik
669					Zfpm2	C1qtnf6								Tmem108		Vasn				2010110K18Rik
670					Inhba	Sdc4								Casp12		Cxcl10				Ercc6l
671					Ptpru	Ralgps2								Kifc1		Ddx10				Bdh2
672					Tead1	Gm11837								Klhdc8a		Asnsd1				Myof
673					Btg3	H2-Q7								Gm19705		Nrg1				4930558J18Rik
674					Chil1	Tmem47								Tgfb1i1		Asb6				Rilp
675					Prr5	Grtp1								Tgif1		Glce				Tnip3
676					Ticam1	Slc1a4								Cdt1		2700038G22Rik				Depdc1b
677					Tmem132d	Txndc5								Slc16a6		Spi1				Noxred1
678					Plcb3	Igtp								Serpinf2		Bag3				Dpep2
679					Alpl	Pitpnc1								Fxyd2		Mnda				Slc25a24
680					Nkd2	Blvrb								Rgs9		Ajuba				Gdf3
681					Plekhh3	Dynlt1c								Col12a1		Rpl27-ps3				Hist1h2ag
682					Mtcl1	Wnt10a								Chaf1b		Rgs17				Pdcd1lg2
683					Oaf	H2-Q4								Ptgr1		Thap1				Cd38
684					Dse	Zbed3								Ccl2		Gbp7				Sult6b1
685					Ano6	Rfx4								Lgals2		Hn1l				Pole2
686					Pou3f4	Nradd								Tmeff2		Lsm2				Gm26674
687					Bcam	Hist1h2ap								Tnfrsf11b		Rtp4				Masp1
688					Per2	Zdhhc22								C1qtnf1		Wdr75				Mir155hg
689					Chst15	Dok5								Hrasls		Cldn5				Hist1h2ab
690					Kctd15	Rcc2								Sec24d		Igtp				B230398E01Rik
691					Sema4g	RP23-207N5.4								9330182L06Rik		Mob1b				Ppm1j
692					RP23-223O9.2	Tstd3								Ddias		Errfi1				Hist1h2bj
693					Runx1t1	Hmmr								Cobll1		Sf3a2				Gm16174
694					Tnfrsf11b	Wnt7b								Iqcg		Dnajb1				Rpl7a-ps5
695					Vipr2	Cdc20								Plaur		Nme2				Tescl
696					C1qtnf2	Crlf2								Lpo		Cxcl16				E2f7
697					Prss50	Gm813								Parpbp		Spty2d1				Lum
698					Rnf144b	Slc31a1								Clspn		1700007K13Rik				A2m
699					Ptgfrn	Cdc42ep3								Sncaip		Bysl				Stra8
700					Rarg	Hells								Zak		Tnfrsf11b				Asb4
701					Syt3	C1qtnf1								Iqgap3		Gm13889				Gm13713
702					Samd12	Slc25a20								Fosl1		Gbe1				Tmem252
703					Ikzf4	A2m								Csrp2		Prr5l				Sapcd2
704					Npas1	Adhfe1								Lsp1		Nubp1				Gm14902
705					Ryr3	Smarca1								Zfp185		Ets1				Rps18-ps3
706					Slc22a21	Btbd17								Mthfd1l		Fn1				Cdc6
707					Fgf11	Hyal2								Cpa2		Pomc				Gm16181
708					Mpp3	Dll3								Apobr		Cp				Hist1h3c
709					Eogt	Nudt11								Tmsb15b1		Unc93b1				Apoc2
710					Vsir	Tnfsf12								Apitd1		Uck2				Folr1
711					Cdc7	Elfn1								Gm37800		Ly6a				Cd300e
712					Ago4	Spa17								Pde3a		Isg15				Pdyn
713					Usp29	Gdap1l1								Tcea3		Spidr				Cks1brt
714					Smo	Dctd								Igsf1		Ngf				Nqo1
715					Col18a1	Riiad1								Slco3a1		Rab20				Tox2
716					Zkscan6	Cmpk2								Mastl		Vgf				Mmp27
717					Npr2	Parva								Tnfrsf10b		H2afx				Calca
718					Tmem132e	Trim47								Eda2r		Ankrd33b				Fcna
719					Fmnl3	Oip5								Hmga1-rs1		Slc44a3				Bcl2a1c
720					Ripply2	Tox3								Ttk		Wdr46				Nkg7
721					Nup210	Prkag2								Asap3		Fgl2				Rbakdn
722					Utrn	Lpp								Dysf		AA467197				Kif14
723					Cacna1g	Pvrl2								Lbp		Orc2				Col1a2
724					Sema3e	Shcbp1								Grifin		Ahnak				Gpr18
725					H2-M3	Tmem218								Cdkn2b		2900060B14Rik
726					Ankrd29	Sdc1								Ska3		Cdk7
727					2600014E21Rik	Ndc80								Ercc6l		Ifitm1
728					Hrk	Lyn								Cst6		Ints12
729					Armcx6	Col12a1								Apoa2		Bid
730					Gm2824	Tnfrsf11b								Stx11		Skil
731					Cdc14b	Akr1b8								H2-Ab1		B4galt5
732					Pcgf2	Cnn2								Pyroxd2		Klf2
733					Scml2	Fam57b								Rad51ap1		Cd24a
734					Gm10605	P3h2								Ndrg1		Rab7b
735					AI849053	Arhgef26								Sphk1		Bbc3
736					Sfmbt2	Fam110a								Erich2		Gpr137b
737					Top2a	Gsx1								Fbln2		Sec24d
738					Gm2237	Cp								Mylk		Prkg2
739					Cd276	Ifi35								Neil3		Cdsn
740					Rps6ka6	Gm8186								Itga1		Gm9843
741					Pcdha11-1	Plekho1								Igfbpl1		Nol8
742					Sesn2	Cdkn1a								Gm43938		Cttnbp2nl
743					Rwdd3	Ucp2								Fxyd3		Rbm34
744					Il15	Hbegf								C3		Arhgap22
745					Slc1a6	Chaf1b								Gch1		Umps
746					Serpinb9	Dclk2								Arhgef39		2310022A10Rik
747					Prr16	Gm2000								E2f8		Lgals9
748					Optc	Gins2								Gm16174		Klf5
749					Bend4	Plk1								Serpinb8		Kdelr3
750					Slc46a3	Ube2t								Gfpt2		Gm2000
751					Chrd	Lgals3								Tgm2		Plac8
752					Meox1	Kif22								Col5a1		Lsp1
753					Gm15631	Tacc2								Ssc5d		Met
754					Tmem266	Rasgrp2								Ankle1		Magohb
755					Dok1	Kcnk10								C1ra		Gtse1
756					Gm26564	Gmnn								Slco1a5		Eif2b3
757					Col5a3	Rfc5								Nlrc5		Pla2g4a
758					Gm13830	Gsap								Kntc1		Csn3
759					Fbln2	Rab26os								Nrp2		Syt4
760					Nfatc1	Lrr1								Mboat1		Coro1a
761					Nr4a2	Hist1h2ae								Ephb2		B930036N10Rik
762					Nrg1	Crlf1								Arhgap22		Zak
763					Rdh10	Psrc1								Dnajb13		Thbs1
764					Gal3st3	Rnf213								Kif20b		Klhdc8a
765					Socs1	Sfxn5								Gm17455		Adamts1
766					Kctd12b	Tceal6								Ctla2a		P2rx7
767					Mrgpre	Cenpk								Ncaph		Tmem140
768					Creb3l1	Ano6								Arrdc4		Ccl9
769					Ccdc30	Acsl5								Cdsn		Pbld2
770					Zfp937	Fam110b								Tgif2		Sprr1a
771					Fam131c	Iglon5								Mia		Cacng6
772					Olfml2a	Vwa5a								Pla2g4a		Ifi35
773					Arl5c	BC022687								Zfand4		Gldn
774					Rgl3	Aurkb								Hells		Serpinb1b
775					Glce	Prss35								Tmc6		Mgp
776					Vav3	Ddx58								Kif18b		Cmtm7
777					Fkbp11	Rad51ap1								Spdl1		Cited2
778					Pitpnm2	Fbln5								Spata13		Yars2
779					D430019H16Rik	Klhl23								Aldh1a7		Ly86
780					Tmem136	Dach2								Troap		Slamf1
781					Gm16973	Fxyd1								D330050G23Rik		Ctsc
782					Ankle1	Psmb9								Pde3b		Noc2l
783					Wbscr17	Crmp1								AU020206		Atf1
784					Osbpl3	Myo5b								Mx1		Pes1
785					Mamld1	Kcnmb4								Apol9a		C730034F03Rik
786					Gpr3	Kcnip1								F2r		Wdr4
787					Gfra4	Cd1d1								Cyp1b1		Dcun1d3
788					Pax6	Slc1a6								Xkr5		Hk2
789					Igdcc4	Lypd6								H2-Q7		Zfp948
790					Frmpd1	B4galt4								Parp10		Cmss1
791					Gpr149	Ppp1r1a								Gm44096		Pinx1
792					Nipal2	Tuba1c								Capsl		Sphk2
793					Tmem200a	Lppos								Acy3		Gss
794					Med12l	Fignl1								BC049762		Gm8797
795					Ccdc114	Mxd3								Arsg		Ptrh1
796					Adrbk2	Klhl32								Cdh22		Prss23
797					Grip1	Rasl11a								Fosl2		Evi2a
798					Ccbe1	Arpin								Aunip		Acot9
799					B3gnt5	S1pr3								Bace2		Cndp1
800					Bcl6b	Melk								Dtl		Hilpda
801					Gm3636	Fam174b								Sema3b		Mettl6
802					Dnah5	Mid1								Chtf18		Mndal
803					Nrg3	Dlgap5								Nsl1		Rgs1
804					Lrrc2	Fas								Cd59b		Snx8
805					Spin2c	Zc3hav1								Chaf1a		Mapkapk3
806					Cachd1	Fxn								Car13		Trim30a
807					Tbkbp1	Gmpr								Slc1a5		Wdr53
808					Gramd1c	Athl1								Tnni1		Ttc39b
809					Mc4r	Rmi2								Tmem171		Ahr
810					Gm42851	Gins1								Dynlt1a		Cstf1
811					Gm16499	Gale								Cdc45		Zfp623
812					Cdc25b	Akap12								Rbl1		Cd83
813					D330050G23Rik	Cdc25c								A230028O05Rik		Cactin
814					Slc2a6	Parp12								Isg20		Nfkbil1
815					Dnah8	Chrna4								Ccne1		Ciart
816					Grk5	Lgals3bp								Elf5		Bcl3
817					B4galt5	F2r								Dnah1		Gsta1
818					Lin9	Dhfr								Hap1		Cdt1
819					Slc2a9	Tpbg								Fam122b		Cers6
820					A430027H14Rik	Dnah7a								C330021F23Rik		Klhdc4
821					Egfem1	Tnc								Ahnak2		Alg8
822					Col4a1	Dck								Sapcd2		Crcp
823					Gm17501	Net1								Hpgd		Sgms2
824					Kif11	Ncapd2								Acp5		Furin
825					Rab20	Fzd9								Gm10244		Aebp1
826					Cacna1d	Clspn								Lif		Plrg1
827					Mdm1	Dcaf12l1								Poc1a		Fscn1
828					Shh	Galt								Plekhf1		Cyp1b1
829					Entpd1	Rgs19								Dydc2		Tgfb1
830					Dcaf12l2	Cdca5								Syt6		Il1r2
831					Spin4	Palld								Ccnf		Stx11
832					Bambi	Rhod								Apol9b		Tnfrsf21
833					Emx2os	Npl								Cdca7l		Pf4
834					Zfp930	Mgst1								Dscc1		Lst1
835					Sema4b	Il1r1								Casp1		Rrn3
836					Fbxo17	Wwtr1								Foxc1		Prrc1
837					Rhcg	Sulf1								Orai2		Tgm1
838					Lfng	B4galt2								Cidea		Rnf125
839					Phf21b	Mcm3								4930579G24Rik		S100a3
840					Nrg2	Lgals9								P2ry1		Ccdc109b
841					Kcnh2	Golm1								Oasl1		Ecscr
842					Col4a2	H2-Eb1								Batf3		Lilrb4a
843					Fgf14	Cbr3								Rpl10-ps3		Cxcl2
844					Dhx35	Bcam								1700086P04Rik		Cldn11
845					Epb41l5	Cst6								Pcgf2		B230312C02Rik
846					Alms1	Ska3								Kif14		Syde1
847					Gpr176	Aurka								BC030867		Adm
848					Slc24a4	Cchcr1								Rnls		Myd88
849					Htr1f	Mex3a								Ncapg2		Fam129b
850					Gm26669	Acss1								Cenpu		Rpl9-ps6
851						Emp1								Pls1		Rgs16
852						Slc39a11								Matn2		Rsad2
853						Lig1								Phf19		Tefm
854						Cd109								Wfdc2		AW112010
855						Msrb3								Plpp2		Gm10020
856						Ifitm2								Gbp9		Usp18
857						Slc7a5								C530044C16Rik		B3gnt5
858						RP23-223O9.2								Capn1		Tgm2
859						Prkg1								Fam101b		Tnfrsf23
860						Lor								Cep72		Tgfbi
861						Sox9								Runx1		Laptm5
862						Efcab1								Sucnr1		Baz1a
863						Ankrd6								Calca		Tec
864						Ccdc109b								Serpina3i		Arf2
865						Ggta1								Fam26e		Tbp
866						Serinc2								Pvr		Gm42851
867						Tlcd1								Gbp6-1		Fam25c
868						2610318N02Rik								Cpxm2		Cd37
869						Vcpkmt								4930558J18Rik		Rgs2
870						C330027C09Rik								Gstm2		Mina
871						Aard								5430402O13Rik		Klf10
872						Kifc1								Gm11992		Dis3
873						Sox21								Rab37		Cmtm6
874						Dpf1								Pidd1		Sbno2
875						Cdkn2b								F830016B08Rik		Nampt
876						Tor3a								Rab3d		Gm10116
877						Cenpt								Wnt5a		Nop9
878						Nexn								Ly6g6d		Paip2b
879						Gnaz								Ntn1		Fcgr2b
880						Ncaph								Gm13589		Tmem119
881						Nrarp								Pcolce		Gm10475
882						Slc43a3								Rmi2		Nfkbiz
883						Il1r2								Trim21		Spata5
884						Mms22l								Gm3716		Ets2
885						Slc16a2								Il6ra		Tgfbr1
886						Kif2c								Gsg2		Sntb2
887						Dusp18								Dynlrb2		Gm37305
888						Flna								Zbtb42		Hecw2
889						Dcx								Tmem89		Klf4
890						Loxl3								Bard1		Apobec1
891						Dtl								Mms22l		H2-Q7
892						Ctbp2								Ifi204		Hbb-bt
893						Spata6								C130013H08Rik		Nol4l
894						Gm29514								Cenpl		Bgn
895						Cd74								Tcaf2		Ino80c
896						Cfap100								Urah		Cd53
897						Clvs2								Pvalb		Mcm2
898						Galnt13								Kcnk7		Trabd2b
899						Sgol2a								RP23-302N11.3		Fcgr3
900						Shmt1								Pif1		BC028528
901						Epb41								Fanca		Clec4d
902						Rad51								Sgcg		Aaas
903						Cdt1								Gm13715		Fam107b
904						Cdc45								Nhs		Nfkb2
905						Mmp2								Mmp2		Itm2a
906						Clca3a1								Cd274		Thoc6
907						Cenpp								Cast		Zfp365
908						Lhfp								1700019G24Rik		1810032O08Rik
909						Fam101a								C1rl		Gm16062
910						Cdc42ep5								Rnf32		Slc7a14
911						Kif23								Stil		Ubtd1
912						Fads3								AW112010		Il17ra
913						Ncapg								Lrrk1		Lrrk1
914						Ltbp4								Sgms2		Csf1r
915						Casp8								Uba7		Ly96
916						Olfm2								3110079O15Rik		Fpgt
917						Tox								Arl5c		Bach1
918						S100a3								Cd59a		Rbm19
919						Gm5914								Cers6		Ccr5
920						Neil3								Iqgap2		Dnajc25
921						Cd276								Mest		Gmfg
922						Fam124a								Mlkl		Kpna2
923						H2-Aa								Gbp4		Txnip
924						Tex30								Ppp1r36		Gtf2e1
925						Raet1d								Has2		Alox5ap
926						Ptk7								Arhgef33		Bcat1
927						Tmsb15b2								Fbxo5		Adam9
928						Tmem216								Gad1os		Frat2
929						Calb2								Col4a4		Cfap45
930						Copz2								Wfdc3		Nepro
931						Col6a1								Slc2a6		Pcbp3
932						Prokr1								Pole2		Rcc1
933						Fkbp7								Cldn19		Slfn2
934						Msi1								N4bp3		Lpcat2
935						Irf1								A230065H16Rik		Car13
936						P4ha3								Gins1		Il6
937						Tmem198b								Fam46a		Ifi44
938						Mis18bp1								Jak3		Tirap
939						Chaf1a								Tec		Mir155hg
940						Npas1								Igf2bp2		Acvr1
941						Lyplal1								Pkmyt1		S1pr3
942						Umps								1700012C14Rik		Nol10
943						Oprl1								Gm13056		Fxyd6
944						Rpl36-ps3								Sh3pxd2a		Syt6
945						Samd10								Mex3a		Podxl
946						Zfp385a								Rab20		5430416N02Rik
947						Mgmt								Chek1		Kctd10
948						Ect2								Rin1		Ccrl2
949						Fn1								C1s1		Gm26909
950						Ropn1l								1700063D05Rik		Creb5
951						Lpar4								Tmsb15l		Ankrd55
952						Tm7sf2								Myof		Akip1
953						Gm19412								1700028P14Rik		Mcm6
954						Ltbp3								Ccdc30		1700086P04Rik
955						Elk3								Socs2		Sema3c
956						Plxnb2								Nox4		Psrc1
957						Pknox2								Adamtsl1		Abracl
958						Actn1								2410004P03Rik
959						Cacng8								Sntg2
960						Tmem41a								Fbxo16
961						Kif20b								Tcte3
962						Nqo2								Gm44148
963						Ngb								Pycr1
964						Samd9l								Dach2
965						Incenp								P3h2
966						Glipr2								1700056E22Rik
967						Ehd2								Gm17025
968						A830082K12Rik								Runx2os1
969						Echdc2								Nnmt
970						Bub1								Sgca
971						Cenpe								Stk32a
972						Kif20a								Fbn1
973						St6galnac4								Sh3bp4
974						Tmem106a								Efcab12
975						Mmgt2								Cstad
976						Ung								Mcm10
977						Rgl1								Elfn1
978						Esco2								Ccna1
979						Gm26588								Ecm2
980						Hspb1								Styk1
981						Adam12								Dyx1c1
982						Glis3								Slc16a4
983						Gper1								Syt15
984						Mxra8								Mfap5
985						Btg3								1700026L06Rik
986						Dab2								Zfp575
987						Pir								Oip5
988						Cdh22								Brip1
989						Trip13								Junos
990						Mylk								Cdc6
991						Sgol1								Oas1c
992						Col4a5								Cpsf4l
993						Cdc42ep4								Gm10036
994						Kcne1l								Fkbp5
995						A930003O13Rik								Rhbdf2
996						1110015O18Rik								Eme1
997						Hapln1								Gm38037
998						Oas1a								Nek5
999						Itga1								Col22a1
1000						Il10rb								Upk3bl
1001						Lfng								Wnt5b
1002						Rras								Akr1c13
1003						5033426O07Rik								Smc2os
1004						Nup37								Car3
1005						Pou3f4								Lrrc46
1006						Gm21988								Inadl
1007						Myc								BC089491
1008						Depdc1a								Ntn4
1009						Fbxo17								Klk6
1010						Casp6								Hyls1
1011						Cenpi								Prkg1
1012						Eva1b								Slc39a8
1013						Aunip								Aqp5
1014						Gpr179								RP24-402O2.2
1015						Cep55								Fbln7
1016						Kif11								Dok4
1017						Sh2d5								Mrgprf
1018						Cdca7								Ada
1019						Frmd3								E2f7
1020						Dock7								C130026L21Rik
1021						Slc25a18								Slc25a13
1022						Hmgcll1								Mtfr2
1023						Cdca2								0610025J13Rik
1024						Itga9								Mnd1
1025						Cited2								Serpine1
1026						Grik3								Vwf
1027						Sorbs1								Gm28523
1028						Rbm43								Tlr2
1029						Dbf4								Pla2g2e
1030						Fbxo16								Krt1
1031						Cenpl								Shmt1
1032						Pcgf2								Wisp2
1033						Ahnak2								Crnde
1034						Tead1								Lalba
1035						Nedd9								Rtkn2
1036						Chil1								Npffr1
1037						Slfn9								Bora
1038						Wnt5a								Ube2u
1039						Rbbp8								Pdlim1
1040						Plscr4								Apol7d
1041						Dscc1								Anxa1
1042						Ppp4r4								Dhh
1043						Serpina3i								Bcl2l11
1044						Rnd1								Bid
1045						Gpnmb								Liph
1046						Rsad2								Tmem117
1047						Cdc6								Col9a2
1048						Angptl4								Car9
1049						Tmsb15l								Cdr2
1050						Gm14418								Exo1
1051						Tmem107								Klf5
1052						Mtmr11								Ccdc96
1053						Tnfaip8l1								Raet1d
1054						Cdca7l								Col6a1
1055						Plcd4								Gm13594
1056						Metrnl								Orm2
1057						2610028E06Rik								Zmynd10
1058						Dtx3l								Cfap54
1059						Apitd1								Atp10a
1060						Spin2c								Guca1a
1061						Isoc2a								Tex33
1062						Ptchd2								Slc27a3
1063						Casc5								Fstl3
1064						Pole2								2310010G23Rik
1065						Kif15								Slc29a4
1066						Rsph1								Syngr4
1067						Hey2								Galnt10
1068						Mdfic								Serinc2
1069						Trim25								1700064M15Rik
1070						Stk33								E130006D01Rik
1071						Slc29a4								Avil
1072						2900079G21Rik								Dusp5
1073						Stk17b								Murc
1074						Fgd1								Adamts14
1075						Nek2								Slc13a4
1076						Bub1b								1700040L02Rik
1077						St8sia1								Tlcd2
1078						Fxyd2								Gm13139
1079						Gfpt2								A930018P22Rik
1080						Bag2								Ucma
1081						Greb1								Casp4
1082						4930523C07Rik								Cdkn2a
1083						Amotl1								Cnn1
1084						Fkbp5								Gm15408
1085						Zwilch								Cxcl1
1086						Gm10126								1700097N02Rik
1087						Gm266								Gm17210
1088						Sept9								Zmynd12
1089						Icam1								5730422E09Rik
1090						Rara								2600006K01Rik
1091						Ankrd29								Hmga2
1092						Arhgap11a								Msh5
1093						Exo1								9530026F06Rik
1094						Clec2l								Ccdc67
1095						Ptgfrn								Lrrc23
1096						Hectd2								Ccdc109b
1097						Gm14419								Qprt
1098						Ppp1r3c								Myoc
1099						Kazald1								Depdc1b
1100						Steap2								Prrg4
1101						Ccne2								Fgl1
1102						Tbc1d1								Pard6b
1103						Igsf10								Mmp24
1104						Kctd12b								Fhl4
1105						1700086O06Rik								Oas1g
1106						Gtse1								Sdk1
1107						Il17rc								Mapk13
1108						RP23-152B12.3								Shq1
1109						Tagln								Phf11b
1110						Rarres1								4930452B06Rik
1111						Ccdc122								F5
1112						Scel								Cfap70
1113						Pdia5								Slc25a24
1114						Fgf2								Prelid2
1115						Ctsc								Dnaaf3
1116						Crtap								Sfn
1117						Tgm1								Gm10269
1118						Ube2v1								B930082K07Rik
1119						3110039M20Rik-1								Tnnt3
1120						Gm10561								Fank1
1121						Ifi30								Ltb4r1
1122						Slc18b1								Tnfaip2
1123						Hmga1-rs1								Efna1
1124						Fam181a								Crygs
1125						Rnf113a1								Chac1
1126						Aspm								Slc12a8
1127						Lrig1								Dnah9
1128						Ptgr1								Pdzd3
1129						Cxcr4								Mfap4
1130						Mlf1								Nrm
1131						Jak3								Podn
1132						1500015O10Rik								Cfap52
1133						Mapk12								Il7
1134						Fgfr3								Ciita
1135						D330050G23Rik								Hist1h2ae
1136						Zfp521								4930408O17Rik
1137						Gng10								9330198N18Rik
1138						Plekha4								Spaca1
1139						Gm11266								1700057G04Rik
1140						Fosb								Fgd3
1141						Tpd52l1								Morc4
1142						Ctf1								Lpar2
1143						Fam19a4								Dock5
1144						BC030867								Vdr
1145						Zfp575								AI839979
1146						Oaf								Timeless
1147						Prr11								Nrtn
1148						Hmga2								Tshr
1149						Kif4								Muc13
1150						Pck2								Cd70
1151						Gm21887								Tnfsf10
1152						Gm29543								Prss46
1153						Hs3st3b1								Tnxb
1154						Armc2								Atp6v1c2
1155						Arrdc4								Hcst
1156						Gpr45								Gm11131
1157						Chek1								4632428C04Rik
1158						Cdk6								Fam47e
1159						Trp53cor1								Rgn
1160						Aqp11								Batf2
1161						Adamtsl3								Lefty1
1162						1700088E04Rik								Polq
1163						Col4a6								4930599N23Rik
1164						Myzap								Epb41l4a
1165						Gm4951								Mup6
1166						Cgref1								Bvht
1167						1700048O20Rik								Rap1gapos
1168						Obsl1								Armc3
1169						Fhit								Efcab1
1170						Kif18b								Sstr2
1171						Vav3								Mgst2
1172						Syt6								Slc36a2
1173						Rcor2								Aldh1b1
1174						Gem								Cyb5r2
1175						Nanos3								Dram1
1176						Ifi44								Pyhin1
1177						Timeless								Tgtp2
1178						Spsb4								Foxs1
1179						Gm12942								2010110K18Rik
1180						Nfkbie								Lck
1181						Mapkapk3								Stac2
1182						Tmie								Gm42956
1183						H2-M3								Psme2b
1184						Cenpn								Mnda
1185						Hist1h1b								Serpinb5
1186						Herc6								2310026L22Rik
1187						4833422C13Rik								Scgb1c1
1188						Ripply2								Rad54b
1189						Dsn1								Gm11630
1190						Klf4								Ctgf
1191						S1pr2								Mlf1
1192						Dmrta2								Vsx1
1193						Gm29508								Rd3
1194						1700001O22Rik								Gm10516
1195						Pitpnm1								Rassf4
1196						Sdk2								Kcnn4
1197						Plxnc1								Dsc2
1198						Il3ra								Gm4841
1199						Ttk								Tnfrsf13c
1200						Itga7								Lrriq1
1201						Zak								Plb1
1202						Mcm10								Pcolce2
1203						Shisa6								Gm9844
1204						Gpc4								Aim1
1205						Plcd1								Tex11
1206						Cybrd1								Cdc42ep5
1207						Smco4								Fam179a
1208						Sorcs2								Insl6
1209						Maff								Gypc
1210						Osmr								Pkp2
1211						Rhcg								Pnoc
1212						Med9os								Mylk2
1213						Efcab11								2900009J06Rik
1214						Jmjd4								4930562F07Rik
1215						Bambi								Nuak2
1216						Adamts10								Calml4
1217						Clec14a								Egflam
1218						Ccne1								Ung
1219						Spag5								St8sia2
1220						Rnf32								Piwil4
1221						Gm26797								Ang
1222						Rab32								4833427G06Rik
1223						Bmper								Gm15410
1224						Fbxo5								Ifit1bl2
1225						Aldh1l1								Frmd3
1226						Pde3a								Kbtbd6
1227						Kif18a								Gm20703
1228						Ccdc189								Acaa1b
1229						Ahcy								Nek11
1230						Htr3a								2310001H17Rik
1231						Ptrf								Cox6a2
1232						Dbndd1								Sema3f
1233						Klhdc8b								Gm10184
1234						Rpl13-ps3								9930111J21Rik2
1235						Apoa2								Trim67
1236						Mybl2								2610318N02Rik
1237						Ccdc190								H2-Q6
1238						Pld5								Gm29083
1239						Cdca4								Gm26698
1240						Gnal								0610040F04Rik
1241						Acta2								Gm15406
1242						Rbl1								Dnah5
1243						Iqgap3								Cmklr1
1244						Gdpd2								Sytl4
1245						Gal3st3								1700125H20Rik
1246						Bgn								Fam26f
1247						Liph								Asb4
1248						Gsg2								Ttc39a
1249						Crym								Psd4
1250						Rbm38								Madcam1
1251						Slc16a13								Gm14902
1252						Ssc5d								Ndnf
1253						Nudt17								Kdelr3
1254						Arhgap18								Cish
1255						Dchs1								Dll3
1256						Atrnl1								Gm15491
1257						Spdl1								Rps18-ps3
1258						Ifih1								Casq2
1259						N4bp3								BC055324
1260						5330416C01Rik								Lrp2
1261						Rbpjl								Gm43549
1262						Entpd1								Ccdc170
1263						4933407L21Rik								Gm28818
1264						Ahnak								Robo3
1265						Foxm1								Gm26637
1266						Klhl36								Dpys
1267						Upp1								Lrp2bp
1268						Cd70								Lrg1
1269						Rad54l								Gm34342
1270						Atoh8								Gm2762
1271						1700023F06Rik								Col2a1
1272						Runx1								Dnah10
1273						Chrdl1								Col18a1
1274						Rab3d								Cfap44
1275						Mdfi								Bmp5
1276						Gm17025								Gm11520
1277						Sncaip								Dlk1
1278						Atad2								Gm44201
1279						Kifc5b								Cfap43
1280						Tpm2								Ticrr
1281						2510046G10Rik								Gm10282
1282						Samd15								Gm15867
1283						Nanos1								Mesp2
1284						Ccl5								Ccdc158
1285						Trpm6								Gm11513
1286						Mastl								Tnfsf11
1287						Nfatc2
1288						Eme1
1289						Nme5
1290						Bves
1291						2810433D01Rik
1292						Iffo2
1293						Eogt
1294						Fam69c
1295						Brip1
1296						C230035I16Rik
1297						Hook2
1298						Katnal2
1299						Xkr5
1300						Alpl
1301						AU020206
1302						Plcb3
1303						Irx1
1304						Ndst3
1305						Entpd2
1306						Slc46a1
1307						Rad18
1308						Prph
1309						Troap
1310						Cbln4
1311						E2f1
1312						Parpbp
1313						Trim67
1314						E2f7
1315						Kif14
1316						Hsd17b13
1317						Swap70
1318						H2-DMb1
1319						Gas2l3
1320						4930427A07Rik
1321						Msh5
1322						Sdsl
1323						Dhx58
1324						2210404O09Rik
1325						Gm10263
1326						Vstm4
1327						Lrp5
1328						Ddit4l
1329						Shc3
1330						Slc41a3
1331						Adgre5
1332						Adam5
1333						Rasl10b
1334						Chek2
1335						Gm10184
1336						Egln3
1337						Ptchd4
1338						Zbp1
1339						Sesn2
1340						Traip
1341						Tmem26
1342						3110082I17Rik
1343						Adamts9
1344						Marveld1
1345						Dok4
1346						Sp5
1347						Ets1
1348						Lsp1
1349						0610038B21Rik
1350						Dnah8
1351						Cntnap5b
1352						C130026L21Rik
1353						Suv39h2
1354						Zfp652os
1355						Rgs9
1356						Ptx3
1357						Ncmap
1358						Sntg2
1359						Ntn4
1360						Stil
1361						Ggact
1362						Hspg2
1363						Pou2f2
1364						E530001K10Rik
1365						Sphk1
1366						Fstl1
1367						Bard1
1368						Lpar3
1369						Thnsl2
1370						Zfp57
1371						Gm28523
1372						Fgl2
1373						Plekhg2
1374						Smo
1375						Dock11
1376						Iqgap2
1377						Dmrta1
1378						Pstpip1
1379						Pth1r
1380						Ddr2
1381						Phf19
1382						Mnd1
1383						Cpxm2
1384						Ngf
1385						Pax6
1386						Neurl1b
1387						Kcns1
1388						Gm26523
1389						Cdc25a
1390						Cd38
1391						Agpat2
1392						Rasgef1c
1393						9330121J05Rik
1394						Gm8773
1395						Gm27029
1396						Fkbp11
1397						Ppic
1398						Sardh
1399						4930558J18Rik
1400						Col6a2
1401						Dhh
1402						Timp1
1403						Rps6ka6
1404						2610020H08Rik
1405						Tlr3
1406						Trib3
1407						Pidd1
1408						Arl5c
1409						Gm10941
1410						Cox7a1
1411						Lrfn2
1412						Fam221a
1413						Chtf18
1414						Hacd4
1415						C1qtnf2
1416						Igfbpl1
1417						Gdf15
1418						Itga8
1419						Rem2
1420						D830030K20Rik
1421						Igdcc4
1422						Slpi
1423						Zfand4
1424						Tox2
1425						Apobec1
1426						Pyroxd2
1427						9230110C19Rik
1428						Gm26673
1429						Ddias
1430						Cdh15
1431						Parp14
1432						Slfn8
1433						Itpripl1
1434						AW551984
1435						Igsf9
1436						Rnf180
1437						Arhgef39
1438						Ephx2
1439						Ccdc18
1440						Krtap7-1
1441						Myo16
1442						Serping1
1443						AI854703
1444						Prkd2
1445						Sdk1
1446						Socs1
1447						Antxr2
1448						Gm17586
1449						AW495222
1450						Nov
1451						Lpl
1452						Clec1a
1453						Rad54b
1454						Dzip1l
1455						Ttf2
1456						Otud3
1457						Igf2bp2
1458						Gm7808
1459						Impa2
1460						Mmp24
1461						Nhs
1462						Lect1
1463						Raet1e
1464						Calca
1465						Chrna1os
1466						Fanca
1467						Pak6
1468						Islr
1469						Gm15627
1470						Rxrg
1471						Oasl1
1472						1700010I14Rik
1473						Parp10
1474						Ticrr
1475						Mycn
1476						Slc9a7
1477						Gm28873
1478						Ahr
1479						Nsl1
1480						Pyy
1481						Zfp423
1482						Cdh4
1483						Il13ra1
1484						Spire2
1485						Mlkl
1486						RP24-308M10.2
1487						Nipal1
1488						Fancd2
1489						Gm17501
1490						Gm12216
1491						Col4a4
1492						Fanci
1493						Psors1c2
1494						Sptb
1495						2500002B13Rik
1496						Rab20
1497						Cfap126
1498						P2ry2
1499						Ccl2
1500						Cenpu
1501						Helz2
1502						Prelid2
1503						Eepd1
1504						Stard6
1505						Gsc
1506						Iigp1
1507						RP23-207N5.5
1508						Pole
1509						Clec4n
1510						Cyp4v3
1511						Traf3ip3
1512						Gm14327
1513						1700056E22Rik
1514						Cpa4
1515						Mmp23
1516						Gm15767
1517						Mamdc2
1518						Erich2
1519						Tmem164
1520						Gm15816
1521						Hyls1
1522						Mum1l1
1523						Cideb
1524						Gsdmd
1525						3110079O15Rik
1526						2310040G07Rik
1527						Pif1
1528						2310001H17Rik
1529						A330041J22Rik
1530						Hist1h2ak
1531						Slc36a3os
1532						Gsx2
1533						Ccnf
1534						Rrad
1535						Lrrc46
1536						Gm12184
1537						Gm42817
1538						Lck
1539						March11
1540						Plcd3
1541						Dydc2
1542						Cd24a
1543						Dyrk3
1544						Gm38037
1545						Oas1c
1546						Rps18-ps3
1547						Prrt4
1548						2810408A11Rik
1549						Zfp820
1550						Nipal2
1551						Nid2
1552						L3hypdh
1553						Il4ra
1554						Ube2u
1555						Rec8
1556						Phox2a
1557						Lancl3
1558						Ebi3
1559						Tube1
1560						Pced1b
1561						Nkg7
1562						Ercc6l
1563						4930562F07Rik
1564						Gm34342
1565						AK157302
1566						Hist1h1a
1567						Ccna1
1568						Clca3a2
1569						Rnf138rt1
1570						Ttc23
1571						Rad51c
1572						Cfap43
1573						Lpar2
1574						Ltb4r1
1575						Gm15728
1576						Celrr
1577						Cand2
1578						Gm14662
1579						Efna4
1580						Ankle1
1581						Ifi47
1582						Tssk4
1583						Gm3636
1584						Fhl4
1585						Sfrp5
1586						Il27ra
1587						Fam167a
1588						Ankrd34c
1589						Tecta
1590						Eno1b
1591						Tnfrsf10b
1592						4930444P10Rik
1593						Eva1c
1594						Ifitm1
1595						Kank2
1596						Gulp1
1597						Acp5
1598						Stk32b
1599						Slfn2
1600						Stc2
1601						Ppp1r36
1602						Klf5
1603						Gm973
1604						Igsf1
1605						1110032F04Rik
1606						Sh2d4a
1607						Steap4
1608						Ccdc102a
1609						Kntc1
1610						A830092H15Rik
1611						Kcnd1
1612						Exoc3l4
1613						A430027H14Rik
1614						Cxcl10
1615						Hk1os
1616						Dach1
1617						Gypc
1618						Col22a1
1619						Mov10
1620						Rbms3
1621						Fam198a
1622						Pdlim3
1623						1700084E18Rik
1624						Cnn1
1625						Gm13589
1626						Gm29107
1627						Slco5a1
1628						4930452B06Rik
1629						Cd55
1630						Tnfaip3
1631						Emx2
1632						Traf1
1633						2410004P03Rik
1634						Espn
1635						Espl1
1636						Morn5
1637						Gm5868
1638						Myb
1639						Grid2ip
1640						Gm13139
1641						Six4
1642						Tgif2
1643						Styk1
1644						C030010L15Rik
1645						Spaca1
1646						Akna
1647						Ifit1bl1
1648						Mdga1
1649						Wfdc17
1650						Gm26877
1651						Hist1h3a
1652						Tcf7
1653						AF529169
1654						Sh3pxd2a
1655						Lrrc18
1656						Hist1h2ai
1657						Gbp6-1
1658						Dcaf12l2
1659						Mfng
1660						C1ra
1661						Kcns3
1662						Gm12355
1663						Gm15893
1664						Ciita
1665						Fblim1
1666						Eda2r
1667						Cidea
1668						I830077J02Rik
1669						Tex26
1670						Sec16b
1671						Cabp7
1672						Gm17197
1673						Smpdl3b
1674						Hist1h3c
1675						Smim10l2a
1676						Bcl6b
1677						Rai2
1678						Lingo4
1679						Mid2
1680						Mr1
1681						Rhobtb1
