# Supplementary material for: Shared inflammatory glial cell signature after stab wound injury, revealed by spatial, temporal, and cell-type-specific profiling of the murine cerebral cortex
Source: Nat Commun. 2024 Apr 3;15:2866. doi: 10.1038/s41467-024-46625-w (PMC10991294; doi:10.1038/s41467-024-46625-w)
Supplement: Supplementary file 9 — Supplementary Data 6 [file 41467_2024_46625_MOESM9_ESM.xlsx]

## Sheet: Sheet1
ONTOLOGY	ID	Description	GeneRatio	BgRatio	pvalue	p.adjust	qvalue	geneID	Count
BP	GO:0007059	chromosome segregation	69/223	384/16227	2.6272e-58	6.17392e-55	5.29588e-55	Spc24/Syce2/Birc5/Racgap1/Knstrn/Ube2c/Cenpw/Tpx2/Pmf1/Ccnb2/Nuf2/Cenpf/Cdca8/Spc25/Mad2l1/Top2a/Tacc3/Prc1/Ccnb1/Mki67/Nusap1/Ska1/Cenph/Cdc20/Oip5/Ndc80/Plk1/Kif22/Psrc1/Cenpk/Aurkb/Dlgap5/Cdca5/Ska3/Aurka/Kifc1/Kif2c/Kif23/Ncapg/Ect2/Incenp/Bub1/Cenpe/Esco2/Trip13/Kif11/Cdca2/Dscc1/Cdc6/Kif15/Nek2/Bub1b/Zwilch/Aspm/Kif4/Kif18b/Cenpn/Ttk/Ccne1/Spdl1/Eme1/Brip1/Kif14/Stil/Mnd1/Chtf18/Fancd2/Ankl…	69
BP	GO:0098813	nuclear chromosome segregation	57/223	297/16227	1.90487e-49	2.23822e-46	1.91991e-46	Spc24/Syce2/Birc5/Racgap1/Knstrn/Ube2c/Tpx2/Ccnb2/Nuf2/Cenpf/Cdca8/Spc25/Mad2l1/Top2a/Tacc3/Prc1/Ccnb1/Nusap1/Cdc20/Ndc80/Plk1/Kif22/Psrc1/Cenpk/Aurkb/Cdca5/Aurka/Kifc1/Kif2c/Kif23/Ncapg/Ect2/Incenp/Bub1/Cenpe/Esco2/Trip13/Kif11/Dscc1/Cdc6/Kif15/Nek2/Bub1b/Zwilch/Aspm/Kif4/Kif18b/Ttk/Ccne1/Spdl1/Eme1/Brip1/Kif14/Mnd1/Fancd2/Ankle1/Kntc1	57
BP	GO:0000280	nuclear division	62/223	392/16227	1.51229e-48	1.18463e-45	1.01616e-45	Spc24/Syce2/Birc5/Racgap1/Knstrn/Ube2c/Tpx2/Ccnb2/Nuf2/Cdca8/Spc25/Mad2l1/Top2a/Prc1/Ccnb1/Mki67/Nusap1/Cdc20/Ndc80/Plk1/Kif22/Psrc1/Cenpk/Aurkb/Rad51ap1/Fignl1/Cdca5/Aurka/Kifc1/Kif2c/Rad51/Kif23/Ncapg/Kif20b/Incenp/Bub1/Cenpe/Esco2/Trip13/Kif11/Cdca2/Dscc1/Kif15/Nek2/Bub1b/Zwilch/Aspm/Chek1/Kif18b/Ttk/Ccne1/Spdl1/Eme1/Brip1/Kif14/Mnd1/Chtf18/Rad54b/Fanca/Fancd2/Ankle1/Kntc1	62
BP	GO:0048285	organelle fission	62/223	442/16227	2.86413e-45	1.68268e-42	1.44337e-42	Spc24/Syce2/Birc5/Racgap1/Knstrn/Ube2c/Tpx2/Ccnb2/Nuf2/Cdca8/Spc25/Mad2l1/Top2a/Prc1/Ccnb1/Mki67/Nusap1/Cdc20/Ndc80/Plk1/Kif22/Psrc1/Cenpk/Aurkb/Rad51ap1/Fignl1/Cdca5/Aurka/Kifc1/Kif2c/Rad51/Kif23/Ncapg/Kif20b/Incenp/Bub1/Cenpe/Esco2/Trip13/Kif11/Cdca2/Dscc1/Kif15/Nek2/Bub1b/Zwilch/Aspm/Chek1/Kif18b/Ttk/Ccne1/Spdl1/Eme1/Brip1/Kif14/Mnd1/Chtf18/Rad54b/Fanca/Fancd2/Ankle1/Kntc1	62
BP	GO:0000819	sister chromatid segregation	44/223	225/16227	2.40285e-38	9.63361e-36	8.26355e-36	Spc24/Birc5/Racgap1/Knstrn/Ube2c/Tpx2/Nuf2/Cdca8/Spc25/Mad2l1/Top2a/Tacc3/Prc1/Ccnb1/Nusap1/Cdc20/Ndc80/Plk1/Kif22/Psrc1/Cenpk/Aurkb/Cdca5/Kifc1/Kif2c/Kif23/Ncapg/Incenp/Bub1/Cenpe/Esco2/Trip13/Kif11/Dscc1/Cdc6/Kif15/Nek2/Bub1b/Zwilch/Kif18b/Ttk/Spdl1/Kif14/Kntc1	44
BP	GO:0140014	mitotic nuclear division	46/223	256/16227	2.45965e-38	9.63361e-36	8.26355e-36	Spc24/Birc5/Racgap1/Knstrn/Ube2c/Tpx2/Nuf2/Cdca8/Spc25/Mad2l1/Prc1/Ccnb1/Mki67/Nusap1/Cdc20/Ndc80/Plk1/Kif22/Psrc1/Cenpk/Aurkb/Cdca5/Aurka/Kifc1/Kif2c/Kif23/Ncapg/Kif20b/Incenp/Bub1/Cenpe/Esco2/Trip13/Kif11/Cdca2/Dscc1/Kif15/Nek2/Bub1b/Zwilch/Chek1/Kif18b/Ttk/Spdl1/Kif14/Kntc1	46
BP	GO:0000070	mitotic sister chromatid segregation	40/223	177/16227	1.57141e-37	5.27544e-35	4.52518e-35	Spc24/Birc5/Racgap1/Knstrn/Tpx2/Nuf2/Cdca8/Spc25/Mad2l1/Prc1/Ccnb1/Nusap1/Cdc20/Ndc80/Plk1/Kif22/Psrc1/Cenpk/Aurkb/Cdca5/Kifc1/Kif2c/Kif23/Ncapg/Incenp/Bub1/Cenpe/Esco2/Trip13/Kif11/Dscc1/Kif15/Nek2/Bub1b/Zwilch/Kif18b/Ttk/Spdl1/Kif14/Kntc1	40
BP	GO:0044772	mitotic cell cycle phase transition	47/223	423/16227	2.26096e-29	6.64157e-27	5.69702e-27	Spc24/Birc5/Tcf19/Nes/Lmnb1/Cks1b/Ube2c/Cdk1/Rrm2/Ccnb2/Nuf2/Cenpf/Cdca8/Spc25/Ccna2/Rrm1/Mad2l1/Cdkn2a/Tacc3/Ccnb1/Cdc20/Ndc80/Cdkn1a/Plk1/Aurkb/Cdc25c/Clspn/Cdca5/Dtl/Incenp/Bub1/Cenpe/Trip13/Gpnmb/Cdc6/Bub1b/Zwilch/Chek1/Ttk/Ccne1/Spdl1/Foxm1/E2f7/Kif14/Stil/Ccnf/Kntc1	47
BP	GO:0031577	spindle checkpoint signaling	22/223	49/16227	1.36432e-28	3.56239e-26	3.05576e-26	Spc24/Birc5/Nuf2/Cdca8/Spc25/Mad2l1/Ccnb1/Cdc20/Ndc80/Plk1/Aurkb/Aurka/Incenp/Bub1/Cenpe/Trip13/Bub1b/Zwilch/Ttk/Spdl1/Stil/Kntc1	22
BP	GO:1902850	microtubule cytoskeleton organization involved in mitosis	31/223	147/16227	3.55439e-28	8.35281e-26	7.1649e-26	Birc5/Racgap1/Tpx2/Nuf2/Cdca8/Spc25/Sapcd2/Cenpa/Mad2l1/Tacc3/Prc1/Ccnb1/Nusap1/Cenph/Cdc20/Ndc80/Plk1/Psrc1/Aurkb/Dlgap5/Aurka/Kifc1/Kif23/Incenp/Cenpe/Kif11/Kif15/Nek2/Kif4/Spdl1/Stil	31
BP	GO:0071174	mitotic spindle checkpoint signaling	21/223	46/16227	1.56486e-27	3.34311e-25	2.86766e-25	Spc24/Birc5/Nuf2/Cdca8/Spc25/Mad2l1/Ccnb1/Cdc20/Ndc80/Plk1/Aurkb/Incenp/Bub1/Cenpe/Trip13/Bub1b/Zwilch/Ttk/Spdl1/Stil/Kntc1	21
BP	GO:0010948	negative regulation of cell cycle process	38/223	273/16227	2.21181e-27	4.33147e-25	3.71546e-25	Spc24/Birc5/Cdk1/Nuf2/Cdca8/Spc25/Mad2l1/Ccnb1/Cdc20/Ndc80/Cdkn1a/Plk1/Aurkb/Clspn/Aurka/Kifc1/Dtl/Rad51/Incenp/Bub1/Cenpe/Trip13/Gpnmb/Cdc6/Nek2/Bub1b/Zwilch/Chek1/Timeless/Ttk/Spdl1/Eme1/E2f7/Stil/Chtf18/Fancd2/Ccnf/Kntc1	38
BP	GO:0000075	cell cycle checkpoint signaling	32/223	174/16227	4.5894e-27	8.29622e-25	7.11636e-25	Spc24/Birc5/Cdk1/Nuf2/Cdca8/Spc25/Mad2l1/Ccnb1/Cdc20/Ndc80/Cdkn1a/Plk1/Aurkb/Clspn/Aurka/Dtl/Rad51/Incenp/Bub1/Cenpe/Trip13/Cdc6/Bub1b/Zwilch/Chek1/Timeless/Ttk/Spdl1/Eme1/Stil/Fancd2/Kntc1	32
BP	GO:0007093	mitotic cell cycle checkpoint signaling	29/223	133/16227	7.48031e-27	1.25562e-24	1.07705e-24	Spc24/Birc5/Cdk1/Nuf2/Cdca8/Spc25/Mad2l1/Ccnb1/Cdc20/Ndc80/Cdkn1a/Plk1/Aurkb/Clspn/Dtl/Incenp/Bub1/Cenpe/Trip13/Cdc6/Bub1b/Zwilch/Chek1/Ttk/Spdl1/Eme1/Stil/Fancd2/Kntc1	29
BP	GO:0051985	negative regulation of chromosome segregation	21/223	49/16227	8.48999e-27	1.3301e-24	1.14094e-24	Spc24/Birc5/Nuf2/Cdca8/Spc25/Mad2l1/Ccnb1/Cdc20/Ndc80/Plk1/Aurkb/Incenp/Bub1/Cenpe/Trip13/Bub1b/Zwilch/Ttk/Spdl1/Chtf18/Kntc1	21
BP	GO:0051983	regulation of chromosome segregation	28/223	122/16227	1.26854e-26	1.86316e-24	1.59819e-24	Spc24/Birc5/Ube2c/Nuf2/Cdca8/Spc25/Mad2l1/Tacc3/Ccnb1/Mki67/Cdc20/Ndc80/Plk1/Aurkb/Kif2c/Ncapg/Incenp/Bub1/Cenpe/Trip13/Cdca2/Cdc6/Bub1b/Zwilch/Ttk/Spdl1/Chtf18/Kntc1	28
BP	GO:0007346	regulation of mitotic cell cycle	46/223	466/16227	1.70261e-26	2.35361e-24	2.01888e-24	Spc24/Birc5/Lmnb1/Cks1b/Ube2c/Cdk1/Rrm2/Nuf2/Cenpf/Cdca8/Spc25/Rrm1/Mad2l1/Cdkn2a/Ccnb1/Mki67/Nusap1/Cdc20/Ndc80/Cdkn1a/Plk1/Aurkb/Dlgap5/Cdc25c/Clspn/Cdca5/Dtl/Kif20b/Incenp/Bub1/Cenpe/Trip13/Cdca2/Gpnmb/Cdc6/Bub1b/Zwilch/Chek1/Ttk/Spdl1/Eme1/E2f7/Kif14/Stil/Fancd2/Kntc1	46
BP	GO:1901987	regulation of cell cycle phase transition	43/223	401/16227	3.17916e-26	3.76519e-24	3.22972e-24	Spc24/Birc5/Lmnb1/Ube2c/Cdk1/Rrm2/Nuf2/Cenpf/Cdca8/Spc25/Rrm1/Mad2l1/Cdkn2a/Ccnb1/Cdc20/Ndc80/Cdkn1a/Plk1/Aurkb/Cdc25c/Clspn/Cdca5/Aurka/Dtl/Rad51/Incenp/Bub1/Cenpe/Trip13/Gpnmb/Cdc6/Bub1b/Zwilch/Chek1/Timeless/Ttk/Spdl1/Eme1/E2f7/Kif14/Stil/Fancd2/Kntc1	43
BP	GO:0007094	mitotic spindle assembly checkpoint signaling	20/223	44/16227	3.20442e-26	3.76519e-24	3.22972e-24	Spc24/Birc5/Nuf2/Cdca8/Spc25/Mad2l1/Ccnb1/Cdc20/Ndc80/Plk1/Aurkb/Incenp/Bub1/Cenpe/Trip13/Bub1b/Zwilch/Ttk/Spdl1/Kntc1	20
BP	GO:0071173	spindle assembly checkpoint signaling	20/223	44/16227	3.20442e-26	3.76519e-24	3.22972e-24	Spc24/Birc5/Nuf2/Cdca8/Spc25/Mad2l1/Ccnb1/Cdc20/Ndc80/Plk1/Aurkb/Incenp/Bub1/Cenpe/Trip13/Bub1b/Zwilch/Ttk/Spdl1/Kntc1	20
BP	GO:0033046	negative regulation of sister chromatid segregation	20/223	46/16227	9.96265e-26	9.75509e-24	8.36775e-24	Spc24/Birc5/Nuf2/Cdca8/Spc25/Mad2l1/Ccnb1/Cdc20/Ndc80/Plk1/Aurkb/Incenp/Bub1/Cenpe/Trip13/Bub1b/Zwilch/Ttk/Spdl1/Kntc1	20
BP	GO:0033048	negative regulation of mitotic sister chromatid segregation	20/223	46/16227	9.96265e-26	9.75509e-24	8.36775e-24	Spc24/Birc5/Nuf2/Cdca8/Spc25/Mad2l1/Ccnb1/Cdc20/Ndc80/Plk1/Aurkb/Incenp/Bub1/Cenpe/Trip13/Bub1b/Zwilch/Ttk/Spdl1/Kntc1	20
BP	GO:0045841	negative regulation of mitotic metaphase/anaphase transition	20/223	46/16227	9.96265e-26	9.75509e-24	8.36775e-24	Spc24/Birc5/Nuf2/Cdca8/Spc25/Mad2l1/Ccnb1/Cdc20/Ndc80/Plk1/Aurkb/Incenp/Bub1/Cenpe/Trip13/Bub1b/Zwilch/Ttk/Spdl1/Kntc1	20
BP	GO:2000816	negative regulation of mitotic sister chromatid separation	20/223	46/16227	9.96265e-26	9.75509e-24	8.36775e-24	Spc24/Birc5/Nuf2/Cdca8/Spc25/Mad2l1/Ccnb1/Cdc20/Ndc80/Plk1/Aurkb/Incenp/Bub1/Cenpe/Trip13/Bub1b/Zwilch/Ttk/Spdl1/Kntc1	20
BP	GO:0045786	negative regulation of cell cycle	40/223	345/16227	1.05729e-25	9.93851e-24	8.52508e-24	Spc24/Birc5/Cdk1/Nuf2/Cdca8/Spc25/Mad2l1/Cdkn2a/Ccnb1/Cdc20/Ndc80/Cdkn1a/Plk1/Gmnn/Aurkb/Clspn/Aurka/Kifc1/Dtl/Rad51/Incenp/Bub1/Cenpe/Trip13/Gpnmb/Cdc6/Nek2/Bub1b/Zwilch/Chek1/Timeless/Ttk/Spdl1/Eme1/E2f7/Stil/Chtf18/Fancd2/Ccnf/Kntc1	40
BP	GO:0045839	negative regulation of mitotic nuclear division	21/223	56/16227	2.69249e-25	2.43359e-23	2.08749e-23	Spc24/Birc5/Nuf2/Cdca8/Spc25/Mad2l1/Ccnb1/Cdc20/Ndc80/Plk1/Aurkb/Incenp/Bub1/Cenpe/Trip13/Bub1b/Zwilch/Chek1/Ttk/Spdl1/Kntc1	21
BP	GO:1902100	negative regulation of metaphase/anaphase transition of cell cycle	20/223	48/16227	2.90242e-25	2.43596e-23	2.08952e-23	Spc24/Birc5/Nuf2/Cdca8/Spc25/Mad2l1/Ccnb1/Cdc20/Ndc80/Plk1/Aurkb/Incenp/Bub1/Cenpe/Trip13/Bub1b/Zwilch/Ttk/Spdl1/Kntc1	20
BP	GO:1905819	negative regulation of chromosome separation	20/223	48/16227	2.90242e-25	2.43596e-23	2.08952e-23	Spc24/Birc5/Nuf2/Cdca8/Spc25/Mad2l1/Ccnb1/Cdc20/Ndc80/Plk1/Aurkb/Incenp/Bub1/Cenpe/Trip13/Bub1b/Zwilch/Ttk/Spdl1/Kntc1	20
BP	GO:1901988	negative regulation of cell cycle phase transition	34/223	234/16227	3.55182e-25	2.8782e-23	2.46887e-23	Spc24/Birc5/Cdk1/Nuf2/Cdca8/Spc25/Mad2l1/Ccnb1/Cdc20/Ndc80/Cdkn1a/Plk1/Aurkb/Clspn/Aurka/Dtl/Rad51/Incenp/Bub1/Cenpe/Trip13/Gpnmb/Cdc6/Bub1b/Zwilch/Chek1/Timeless/Ttk/Spdl1/Eme1/E2f7/Stil/Fancd2/Kntc1	34
BP	GO:1901990	regulation of mitotic cell cycle phase transition	38/223	317/16227	5.80518e-25	4.54739e-23	3.90067e-23	Spc24/Birc5/Lmnb1/Ube2c/Cdk1/Rrm2/Nuf2/Cenpf/Cdca8/Spc25/Rrm1/Mad2l1/Cdkn2a/Ccnb1/Cdc20/Ndc80/Cdkn1a/Plk1/Aurkb/Cdc25c/Clspn/Cdca5/Dtl/Incenp/Bub1/Cenpe/Trip13/Gpnmb/Cdc6/Bub1b/Zwilch/Chek1/Ttk/Spdl1/E2f7/Kif14/Stil/Kntc1	38
BP	GO:0033047	regulation of mitotic sister chromatid segregation	20/223	51/16227	1.29708e-24	9.83267e-23	8.4343e-23	Spc24/Birc5/Nuf2/Cdca8/Spc25/Mad2l1/Ccnb1/Cdc20/Ndc80/Plk1/Aurkb/Incenp/Bub1/Cenpe/Trip13/Bub1b/Zwilch/Ttk/Spdl1/Kntc1	20
BP	GO:0007051	spindle organization	30/223	176/16227	2.14406e-24	1.54252e-22	1.32315e-22	Birc5/Racgap1/Knstrn/Tpx2/Ccnb2/Nuf2/Cdca8/Spc25/Tacc3/Prc1/Ccnb1/Cenph/Cdc20/Ndc80/Plk1/Psrc1/Aurkb/Dlgap5/Aurka/Kifc1/Kif23/Incenp/Cenpe/Aunip/Kif11/Kif15/Nek2/Aspm/Kif4/Stil	30
BP	GO:0007052	mitotic spindle organization	26/223	117/16227	2.16609e-24	1.54252e-22	1.32315e-22	Birc5/Racgap1/Tpx2/Nuf2/Cdca8/Spc25/Tacc3/Prc1/Ccnb1/Cenph/Cdc20/Ndc80/Plk1/Psrc1/Aurkb/Dlgap5/Aurka/Kifc1/Kif23/Incenp/Cenpe/Kif11/Kif15/Nek2/Kif4/Stil	26
BP	GO:0051784	negative regulation of nuclear division	21/223	62/16227	3.42575e-24	2.33732e-22	2.00492e-22	Spc24/Birc5/Nuf2/Cdca8/Spc25/Mad2l1/Ccnb1/Cdc20/Ndc80/Plk1/Aurkb/Incenp/Bub1/Cenpe/Trip13/Bub1b/Zwilch/Chek1/Ttk/Spdl1/Kntc1	21
BP	GO:0007088	regulation of mitotic nuclear division	25/223	106/16227	3.48112e-24	2.33732e-22	2.00492e-22	Spc24/Birc5/Nuf2/Cdca8/Spc25/Mad2l1/Ccnb1/Mki67/Nusap1/Cdc20/Ndc80/Plk1/Aurkb/Kif20b/Incenp/Bub1/Cenpe/Trip13/Cdca2/Bub1b/Zwilch/Chek1/Ttk/Spdl1/Kntc1	25
BP	GO:0010965	regulation of mitotic sister chromatid separation	20/223	54/16227	5.18614e-24	3.3854e-22	2.90394e-22	Spc24/Birc5/Nuf2/Cdca8/Spc25/Mad2l1/Ccnb1/Cdc20/Ndc80/Plk1/Aurkb/Incenp/Bub1/Cenpe/Trip13/Bub1b/Zwilch/Ttk/Spdl1/Kntc1	20
BP	GO:0051306	mitotic sister chromatid separation	20/223	57/16227	1.88385e-23	1.1965e-21	1.02633e-21	Spc24/Birc5/Nuf2/Cdca8/Spc25/Mad2l1/Ccnb1/Cdc20/Ndc80/Plk1/Aurkb/Incenp/Bub1/Cenpe/Trip13/Bub1b/Zwilch/Ttk/Spdl1/Kntc1	20
BP	GO:0051321	meiotic cell cycle	33/223	244/16227	1.96666e-23	1.21622e-21	1.04325e-21	Syce2/Birc5/Ccnb2/Nuf2/Mns1/Top2a/Mki67/Cdc20/Ndc80/Plk1/Rad51ap1/Fignl1/Cdc25c/Aurka/Rad51/Incenp/Bub1/Cenpe/Trip13/Nek2/Bub1b/Exo1/Aspm/Ttk/Ccne1/Eme1/Brip1/Mnd1/Chtf18/Rad54b/Fanca/Fancd2/Ankle1	33
BP	GO:0051304	chromosome separation	22/223	78/16227	2.75039e-23	1.65729e-21	1.42159e-21	Spc24/Birc5/Nuf2/Cdca8/Spc25/Mad2l1/Top2a/Ccnb1/Cdc20/Ndc80/Plk1/Aurkb/Ncapg/Incenp/Bub1/Cenpe/Trip13/Bub1b/Zwilch/Ttk/Spdl1/Kntc1	22
BP	GO:0007091	metaphase/anaphase transition of mitotic cell cycle	23/223	90/16227	3.33389e-23	1.95866e-21	1.68011e-21	Spc24/Birc5/Ube2c/Nuf2/Cdca8/Spc25/Mad2l1/Tacc3/Ccnb1/Cdc20/Ndc80/Plk1/Aurkb/Incenp/Bub1/Cenpe/Trip13/Cdc6/Bub1b/Zwilch/Ttk/Spdl1/Kntc1	23
BP	GO:0045930	negative regulation of mitotic cell cycle	31/223	212/16227	4.26732e-23	2.4459e-21	2.09805e-21	Spc24/Birc5/Cdk1/Nuf2/Cdca8/Spc25/Mad2l1/Ccnb1/Cdc20/Ndc80/Cdkn1a/Plk1/Aurkb/Clspn/Dtl/Incenp/Bub1/Cenpe/Trip13/Gpnmb/Cdc6/Bub1b/Zwilch/Chek1/Ttk/Spdl1/Eme1/E2f7/Stil/Fancd2/Kntc1	31
BP	GO:1901991	negative regulation of mitotic cell cycle phase transition	28/223	161/16227	4.5082e-23	2.52244e-21	2.16371e-21	Spc24/Birc5/Cdk1/Nuf2/Cdca8/Spc25/Mad2l1/Ccnb1/Cdc20/Ndc80/Cdkn1a/Plk1/Aurkb/Clspn/Dtl/Incenp/Bub1/Cenpe/Trip13/Gpnmb/Cdc6/Bub1b/Zwilch/Chek1/Ttk/Spdl1/E2f7/Kntc1	28
BP	GO:1905818	regulation of chromosome separation	21/223	69/16227	4.61578e-23	2.52258e-21	2.16383e-21	Spc24/Birc5/Nuf2/Cdca8/Spc25/Mad2l1/Ccnb1/Cdc20/Ndc80/Plk1/Aurkb/Ncapg/Incenp/Bub1/Cenpe/Trip13/Bub1b/Zwilch/Ttk/Spdl1/Kntc1	21
BP	GO:0044784	metaphase/anaphase transition of cell cycle	23/223	93/16227	7.62544e-23	4.07268e-21	3.49347e-21	Spc24/Birc5/Ube2c/Nuf2/Cdca8/Spc25/Mad2l1/Tacc3/Ccnb1/Cdc20/Ndc80/Plk1/Aurkb/Incenp/Bub1/Cenpe/Trip13/Cdc6/Bub1b/Zwilch/Ttk/Spdl1/Kntc1	23
BP	GO:0140013	meiotic nuclear division	28/223	165/16227	9.11807e-23	4.76166e-21	4.08447e-21	Syce2/Birc5/Ccnb2/Nuf2/Top2a/Cdc20/Ndc80/Plk1/Rad51ap1/Fignl1/Aurka/Rad51/Incenp/Bub1/Cenpe/Trip13/Bub1b/Aspm/Ttk/Ccne1/Eme1/Brip1/Mnd1/Chtf18/Rad54b/Fanca/Fancd2/Ankle1	28
BP	GO:0051783	regulation of nuclear division	26/223	135/16227	1.11098e-22	5.65146e-21	4.84772e-21	Spc24/Birc5/Nuf2/Cdca8/Spc25/Mad2l1/Ccnb1/Mki67/Nusap1/Cdc20/Ndc80/Plk1/Aurkb/Rad51ap1/Kif20b/Incenp/Bub1/Cenpe/Trip13/Cdca2/Bub1b/Zwilch/Chek1/Ttk/Spdl1/Kntc1	26
BP	GO:1903046	meiotic cell cycle process	29/223	183/16227	1.13029e-22	5.65146e-21	4.84772e-21	Syce2/Birc5/Ccnb2/Nuf2/Top2a/Cdc20/Ndc80/Plk1/Rad51ap1/Fignl1/Cdc25c/Aurka/Rad51/Incenp/Bub1/Cenpe/Trip13/Bub1b/Aspm/Ttk/Ccne1/Eme1/Brip1/Mnd1/Chtf18/Rad54b/Fanca/Fancd2/Ankle1	29
BP	GO:0030071	regulation of mitotic metaphase/anaphase transition	22/223	85/16227	2.25662e-22	1.1048e-20	9.4768e-21	Spc24/Birc5/Ube2c/Nuf2/Cdca8/Spc25/Mad2l1/Ccnb1/Cdc20/Ndc80/Plk1/Aurkb/Incenp/Bub1/Cenpe/Trip13/Cdc6/Bub1b/Zwilch/Ttk/Spdl1/Kntc1	22
BP	GO:0033045	regulation of sister chromatid segregation	23/223	99/16227	3.63839e-22	1.74494e-20	1.49678e-20	Spc24/Birc5/Ube2c/Nuf2/Cdca8/Spc25/Mad2l1/Tacc3/Ccnb1/Cdc20/Ndc80/Plk1/Aurkb/Incenp/Bub1/Cenpe/Trip13/Cdc6/Bub1b/Zwilch/Ttk/Spdl1/Kntc1	23
BP	GO:1902099	regulation of metaphase/anaphase transition of cell cycle	22/223	88/16227	5.22078e-22	2.45376e-20	2.1048e-20	Spc24/Birc5/Ube2c/Nuf2/Cdca8/Spc25/Mad2l1/Ccnb1/Cdc20/Ndc80/Plk1/Aurkb/Incenp/Bub1/Cenpe/Trip13/Cdc6/Bub1b/Zwilch/Ttk/Spdl1/Kntc1	22
BP	GO:2001251	negative regulation of chromosome organization	22/223	91/16227	1.16785e-21	5.38129e-20	4.61598e-20	Spc24/Birc5/Nuf2/Cdca8/Spc25/Mad2l1/Top2a/Mcm2/Ccnb1/Cdc20/Ndc80/Plk1/Aurkb/Incenp/Bub1/Cenpe/Trip13/Bub1b/Zwilch/Ttk/Spdl1/Kntc1	22
BP	GO:0008608	attachment of spindle microtubules to kinetochore	15/223	37/16227	5.25508e-19	2.37489e-17	2.03714e-17	Spc24/Birc5/Racgap1/Knstrn/Nuf2/Cdca8/Spc25/Ccnb1/Ndc80/Aurkb/Kif2c/Ect2/Incenp/Cenpe/Nek2	15
BP	GO:0033044	regulation of chromosome organization	28/223	231/16227	1.06777e-18	4.73447e-17	4.06115e-17	Spc24/Birc5/Ube2c/Nuf2/Cdca8/Spc25/Mad2l1/Top2a/Tacc3/Mcm2/Ccnb1/Cdc20/Ndc80/Plk1/Aurkb/Cdca5/Ncapg/Incenp/Bub1/Cenpe/Trip13/Cdc6/Nek2/Bub1b/Zwilch/Ttk/Spdl1/Kntc1	28
BP	GO:0090068	positive regulation of cell cycle process	28/223	238/16227	2.38959e-18	1.03992e-16	8.92022e-17	Birc5/Lmnb1/Racgap1/Ube2c/Cdk1/Rrm2/Cdca8/Rrm1/Mad2l1/Ccnb1/Nusap1/Ndc80/Aurkb/Rad51ap1/Cdc25c/Cdca5/Aurka/Dtl/Kif23/Ncapg/Ect2/Kif20b/Incenp/Cenpe/Cdc6/E2f7/Kif14/Stil	28
BP	GO:0045132	meiotic chromosome segregation	19/223	89/16227	9.40503e-18	4.01851e-16	3.44701e-16	Syce2/Ccnb2/Nuf2/Top2a/Ndc80/Plk1/Aurka/Bub1/Cenpe/Trip13/Bub1b/Aspm/Ttk/Ccne1/Eme1/Brip1/Mnd1/Fancd2/Ankle1	19
BP	GO:0061982	meiosis I cell cycle process	20/223	106/16227	1.67946e-17	7.04775e-16	6.04543e-16	Syce2/Birc5/Ccnb2/Top2a/Ndc80/Plk1/Rad51ap1/Cdc25c/Aurka/Rad51/Cenpe/Trip13/Ccne1/Eme1/Brip1/Mnd1/Chtf18/Rad54b/Fancd2/Ankle1	20
BP	GO:0051225	spindle assembly	20/223	113/16227	6.29345e-17	2.59467e-15	2.22566e-15	Birc5/Racgap1/Tpx2/Ccnb2/Cdca8/Prc1/Cdc20/Ndc80/Plk1/Aurkb/Aurka/Kifc1/Kif23/Incenp/Cenpe/Kif11/Kif15/Nek2/Aspm/Stil	20
BP	GO:0045787	positive regulation of cell cycle	30/223	318/16227	6.94546e-17	2.81411e-15	2.41389e-15	Birc5/Lmnb1/Racgap1/Ube2c/Cdk1/Rrm2/Cdca8/Rrm1/Mad2l1/Ccnb1/Nusap1/Ndc80/Psrc1/Aurkb/Rad51ap1/Cdc25c/Cdca5/Aurka/Dtl/Kif23/Ncapg/Ect2/Kif20b/Incenp/Cenpe/Cdc6/Chek1/E2f7/Kif14/Stil	30
BP	GO:0007080	mitotic metaphase plate congression	15/223	51/16227	1.51051e-16	6.01644e-15	5.1608e-15	Birc5/Nuf2/Cdca8/Ccnb1/Ndc80/Kif22/Psrc1/Aurkb/Cdca5/Kifc1/Kif2c/Incenp/Cenpe/Spdl1/Kif14	15
BP	GO:0007127	meiosis I	19/223	103/16227	1.7225e-16	6.74647e-15	5.787e-15	Syce2/Birc5/Ccnb2/Top2a/Ndc80/Plk1/Rad51ap1/Aurka/Rad51/Cenpe/Trip13/Ccne1/Eme1/Brip1/Mnd1/Chtf18/Rad54b/Fancd2/Ankle1	19
BP	GO:0051310	metaphase plate congression	16/223	64/16227	2.56874e-16	9.89595e-15	8.48857e-15	Birc5/Nuf2/Cenpf/Cdca8/Ccnb1/Ndc80/Kif22/Psrc1/Aurkb/Cdca5/Kifc1/Kif2c/Incenp/Cenpe/Spdl1/Kif14	16
BP	GO:0000910	cytokinesis	21/223	148/16227	1.10072e-15	4.17207e-14	3.57873e-14	Rhoc/Birc5/Racgap1/Cdca8/Ckap2/Cenpa/Prc1/Nusap1/Plk1/Aurkb/Aurka/Kif23/Ect2/Kif20b/Incenp/Kif20a/Cep55/Cdc6/E2f7/Kif14/Pstpip1	21
BP	GO:0010639	negative regulation of organelle organization	30/223	353/16227	1.21877e-15	4.54621e-14	3.89966e-14	Gpx1/Spc24/Tspo/Birc5/Capg/Tpx2/Nuf2/Cdca8/Spc25/Ckap2/Mad2l1/Top2a/Mcm2/Ccnb1/Cdc20/Ndc80/Plk1/Aurkb/Kifc1/Incenp/Bub1/Cenpe/Trip13/Bub1b/Zwilch/Chek1/Ttk/Spdl1/Ccnf/Kntc1	30
BP	GO:0034508	centromere complex assembly	12/223	29/16227	1.42458e-15	5.23089e-14	4.48697e-14	Cenpw/Cenpa/Cenph/Hells/Oip5/Cenpk/Dlgap5/Cenpp/Cenpe/Cenpi/Cenpn/Kntc1	12
BP	GO:0051231	spindle elongation	9/223	12/16227	3.15794e-15	1.14172e-13	9.79344e-14	Birc5/Racgap1/Cdca8/Prc1/Aurkb/Kif23/Incenp/Kif11/Kif4	9
BP	GO:0044839	cell cycle G2/M phase transition	20/223	138/16227	3.56612e-15	1.26975e-13	1.08917e-13	Birc5/Nes/Lmnb1/Cdk1/Ccnb2/Cenpf/Ccna2/Rrm1/Cdkn2a/Ccnb1/Ndc80/Cdkn1a/Plk1/Cdc25c/Clspn/Dtl/Cdc6/Chek1/Foxm1/Kif14	20
BP	GO:0051303	establishment of chromosome localization	16/223	75/16227	3.93545e-15	1.38034e-13	1.18404e-13	Birc5/Nuf2/Cenpf/Cdca8/Ccnb1/Ndc80/Kif22/Psrc1/Aurkb/Cdca5/Kifc1/Kif2c/Incenp/Cenpe/Spdl1/Kif14	16
BP	GO:0050000	chromosome localization	16/223	81/16227	1.43799e-14	4.96952e-13	4.26277e-13	Birc5/Nuf2/Cenpf/Cdca8/Ccnb1/Ndc80/Kif22/Psrc1/Aurkb/Cdca5/Kifc1/Kif2c/Incenp/Cenpe/Spdl1/Kif14	16
BP	GO:0051988	regulation of attachment of spindle microtubules to kinetochore	10/223	19/16227	1.62775e-14	5.54378e-13	4.75536e-13	Birc5/Racgap1/Knstrn/Cdca8/Ccnb1/Aurkb/Ect2/Incenp/Cenpe/Nek2	10
BP	GO:0006260	DNA replication	25/223	258/16227	1.69466e-14	5.68922e-13	4.88011e-13	Cdk1/Mcm6/Ccna2/Rrm1/Mcm5/Mcm2/Chaf1b/Gins2/Gmnn/Gins1/Lig1/Dtl/Rad51/Cdc45/Chaf1a/Esco2/Dscc1/Cdc6/Pole2/Timeless/Mcm10/Ccne1/Eme1/E2f7/Chtf18	25
BP	GO:0051383	kinetochore organization	10/223	20/16227	3.21664e-14	1.06466e-12	9.13249e-13	Cenpw/Nuf2/Cenpa/Cenph/Ndc80/Cenpk/Dlgap5/Cenpe/Cenpn/Kntc1	10
BP	GO:0000281	mitotic cytokinesis	15/223	74/16227	6.54059e-14	2.13478e-12	1.83117e-12	Rhoc/Birc5/Racgap1/Cdca8/Ckap2/Cenpa/Nusap1/Plk1/Aurkb/Kif23/Ect2/Kif20b/Incenp/Kif20a/Cep55	15
BP	GO:0140694	non-membrane-bounded organelle assembly	28/223	356/16227	8.18418e-14	2.63463e-12	2.25994e-12	Birc5/Racgap1/Cenpw/Tpx2/Ccnb2/Cdca8/Csrp2/Cenpa/Prc1/Cenph/Cdc20/Ndc80/Plk1/Cenpk/Aurkb/Dlgap5/Aurka/Kifc1/Kif23/Incenp/Cenpe/Kif11/Kif15/Nek2/Aspm/Cenpn/Stil/Kntc1	28
BP	GO:0000086	G2/M transition of mitotic cell cycle	18/223	124/16227	8.70665e-14	2.76495e-12	2.37173e-12	Birc5/Nes/Lmnb1/Cdk1/Cenpf/Ccna2/Rrm1/Cdkn2a/Ccnb1/Cdkn1a/Plk1/Cdc25c/Clspn/Dtl/Cdc6/Chek1/Foxm1/Kif14	18
BP	GO:0032465	regulation of cytokinesis	15/223	77/16227	1.21993e-13	3.82245e-12	3.27884e-12	Birc5/Racgap1/Cdca8/Prc1/Plk1/Aurkb/Aurka/Kif23/Ect2/Kif20b/Incenp/Kif20a/Cdc6/E2f7/Kif14	15
BP	GO:0090307	mitotic spindle assembly	14/223	66/16227	2.3437e-13	7.24696e-12	6.21632e-12	Birc5/Racgap1/Tpx2/Cdca8/Prc1/Cdc20/Plk1/Aurkb/Kifc1/Kif23/Incenp/Kif11/Kif15/Nek2	14
BP	GO:0006261	DNA-templated DNA replication	18/223	139/16227	6.56681e-13	2.00416e-11	1.71913e-11	Mcm6/Rrm1/Mcm5/Mcm2/Gins2/Gins1/Lig1/Rad51/Cdc45/Dscc1/Cdc6/Pole2/Timeless/Mcm10/Ccne1/Eme1/E2f7/Chtf18	18
BP	GO:0061640	cytoskeleton-dependent cytokinesis	15/223	86/16227	6.75508e-13	2.03518e-11	1.74575e-11	Rhoc/Birc5/Racgap1/Cdca8/Ckap2/Cenpa/Nusap1/Plk1/Aurkb/Kif23/Ect2/Kif20b/Incenp/Kif20a/Cep55	15
BP	GO:0006302	double-strand break repair	23/223	268/16227	2.58818e-12	7.69901e-11	6.60408e-11	Mcm6/Mcm5/Mcm2/Gins2/Rad51ap1/Fignl1/Cdca5/Lig1/Rad51/Cdc45/Mgmt/Esco2/Trip13/Aunip/Chek1/Timeless/Foxm1/Eme1/Brip1/Parpbp/Rad54b/Fancd2/Ankle1	23
BP	GO:0065004	protein-DNA complex assembly	18/223	154/16227	3.8937e-12	1.14377e-10	9.8111e-11	Cenpw/Cenpa/Asf1b/Mcm2/Cenph/Hells/Oip5/Chaf1b/Cenpk/Dlgap5/Rad51/Cdc45/Cenpp/Chaf1a/Cenpe/Cenpi/Cenpn/Kntc1	18
BP	GO:0006310	DNA recombination	23/223	276/16227	4.76075e-12	1.38121e-10	1.18478e-10	Mcm6/Top2a/Mcm5/Mcm2/Gins2/Rad51ap1/Fignl1/Lig1/Rad51/Cdc45/Trip13/Aunip/Exo1/Chek1/Timeless/Eme1/Brip1/Parpbp/Mnd1/Chtf18/Rad54b/Fancd2/Ankle1	23
BP	GO:0051382	kinetochore assembly	8/223	15/16227	6.64745e-12	1.90506e-10	1.63413e-10	Cenpw/Cenpa/Cenph/Cenpk/Dlgap5/Cenpe/Cenpn/Kntc1	8
BP	GO:0032467	positive regulation of cytokinesis	10/223	32/16227	9.72497e-12	2.75346e-10	2.36187e-10	Birc5/Racgap1/Cdca8/Aurkb/Kif23/Ect2/Kif20b/Incenp/Cdc6/Kif14	10
BP	GO:0007131	reciprocal meiotic recombination	11/223	43/16227	1.00859e-11	2.78845e-10	2.39188e-10	Top2a/Rad51ap1/Rad51/Trip13/Eme1/Brip1/Mnd1/Chtf18/Rad54b/Fancd2/Ankle1	11
BP	GO:0140527	reciprocal homologous recombination	11/223	43/16227	1.00859e-11	2.78845e-10	2.39188e-10	Top2a/Rad51ap1/Rad51/Trip13/Eme1/Brip1/Mnd1/Chtf18/Rad54b/Fancd2/Ankle1	11
BP	GO:0071459	protein localization to chromosome, centromeric region	9/223	23/16227	1.02864e-11	2.81081e-10	2.41106e-10	Cdk1/Cenpa/Ndc80/Aurkb/Bub1b/Zwilch/Ttk/Spdl1/Kntc1	9
BP	GO:0051255	spindle midzone assembly	7/223	11/16227	2.6539e-11	7.16858e-10	6.14909e-10	Birc5/Racgap1/Cdca8/Prc1/Aurkb/Kif23/Incenp	7
BP	GO:0071824	protein-DNA complex subunit organization	18/223	174/16227	3.11381e-11	8.3153e-10	7.13272e-10	Cenpw/Cenpa/Asf1b/Mcm2/Cenph/Hells/Oip5/Chaf1b/Cenpk/Dlgap5/Rad51/Cdc45/Cenpp/Chaf1a/Cenpe/Cenpi/Cenpn/Kntc1	18
BP	GO:0010389	regulation of G2/M transition of mitotic cell cycle	14/223	95/16227	4.3562e-11	1.15023e-09	9.86649e-10	Lmnb1/Cdk1/Cenpf/Rrm1/Cdkn2a/Ccnb1/Cdkn1a/Plk1/Cdc25c/Clspn/Dtl/Cdc6/Chek1/Kif14	14
BP	GO:0035825	homologous recombination	11/223	50/16227	6.02026e-11	1.57196e-09	1.3484e-09	Top2a/Rad51ap1/Rad51/Trip13/Eme1/Brip1/Mnd1/Chtf18/Rad54b/Fancd2/Ankle1	11
BP	GO:0051315	attachment of mitotic spindle microtubules to kinetochore	8/223	19/16227	7.44647e-11	1.92299e-09	1.64951e-09	Birc5/Nuf2/Cdca8/Ndc80/Aurkb/Kif2c/Incenp/Cenpe	8
BP	GO:0051302	regulation of cell division	17/223	162/16227	8.92856e-11	2.28066e-09	1.95631e-09	Birc5/Racgap1/Cdca8/Prc1/Plk1/Aurkb/Aurka/Kif23/Ect2/Kif20b/Incenp/Kif20a/Cdc6/Aspm/Kif18b/E2f7/Kif14	17
BP	GO:1902749	regulation of cell cycle G2/M phase transition	14/223	105/16227	1.73245e-10	4.3777e-09	3.75512e-09	Lmnb1/Cdk1/Cenpf/Rrm1/Cdkn2a/Ccnb1/Cdkn1a/Plk1/Cdc25c/Clspn/Dtl/Cdc6/Chek1/Kif14	14
BP	GO:0090231	regulation of spindle checkpoint	8/223	21/16227	1.9579e-10	4.89476e-09	4.19864e-09	Birc5/Cdca8/Mad2l1/Ccnb1/Ndc80/Aurkb/Aurka/Incenp	8
BP	GO:0034501	protein localization to kinetochore	7/223	17/16227	1.45791e-09	3.56884e-08	3.06129e-08	Cdk1/Ndc80/Aurkb/Zwilch/Ttk/Spdl1/Kntc1	7
BP	GO:1903083	protein localization to condensed chromosome	7/223	17/16227	1.45791e-09	3.56884e-08	3.06129e-08	Cdk1/Ndc80/Aurkb/Zwilch/Ttk/Spdl1/Kntc1	7
BP	GO:0000079	regulation of cyclin-dependent protein serine/threonine kinase activity	11/223	69/16227	2.33845e-09	5.66533e-08	4.85962e-08	Ccnb2/Ccna2/Cdkn2a/Ccnb1/Cdkn1a/Plk1/Psrc1/Cdc6/Ccne1/Stil/Ccnf	11
BP	GO:0006268	DNA unwinding involved in DNA replication	7/223	19/16227	3.68992e-09	8.67132e-08	7.4381e-08	Mcm6/Mcm5/Mcm2/Gins2/Gins1/Rad51/Cdc45	7
BP	GO:0090266	regulation of mitotic cell cycle spindle assembly checkpoint	7/223	19/16227	3.68992e-09	8.67132e-08	7.4381e-08	Birc5/Cdca8/Mad2l1/Ccnb1/Ndc80/Aurkb/Incenp	7
BP	GO:1903504	regulation of mitotic spindle checkpoint	7/223	19/16227	3.68992e-09	8.67132e-08	7.4381e-08	Birc5/Cdca8/Mad2l1/Ccnb1/Ndc80/Aurkb/Incenp	7
BP	GO:0051984	positive regulation of chromosome segregation	8/223	29/16227	3.7567e-09	8.74083e-08	7.49773e-08	Birc5/Cdca8/Ccnb1/Aurkb/Ncapg/Incenp/Cenpe/Cdc6	8
BP	GO:1904029	regulation of cyclin-dependent protein kinase activity	11/223	74/16227	5.04636e-09	1.16264e-07	9.97295e-08	Ccnb2/Ccna2/Cdkn2a/Ccnb1/Cdkn1a/Plk1/Psrc1/Cdc6/Ccne1/Stil/Ccnf	11
BP	GO:0051052	regulation of DNA metabolic process	26/223	497/16227	5.22291e-09	1.19164e-07	1.02216e-07	Cdk1/Mcm6/Ccna2/Mcm5/Cdkn2a/Mcm2/Cdkn1a/Gins2/Gmnn/Aurkb/Rad51ap1/Fignl1/Gins1/Rad51/Mgmt/Esco2/Aunip/Dscc1/Nek2/Chek1/Timeless/Foxm1/Parpbp/E2f7/Chtf18/Ankle1	26
BP	GO:1901992	positive regulation of mitotic cell cycle phase transition	12/223	93/16227	5.28051e-09	1.19306e-07	1.02339e-07	Birc5/Lmnb1/Ube2c/Cdk1/Rrm2/Rrm1/Ccnb1/Cdc25c/Cdca5/Dtl/Cenpe/Stil	12
BP	GO:0051987	positive regulation of attachment of spindle microtubules to kinetochore	6/223	12/16227	5.43225e-09	1.19306e-07	1.02339e-07	Birc5/Cdca8/Ccnb1/Aurkb/Incenp/Cenpe	6
BP	GO:0090232	positive regulation of spindle checkpoint	6/223	12/16227	5.43225e-09	1.19306e-07	1.02339e-07	Birc5/Cdca8/Mad2l1/Ndc80/Aurkb/Incenp	6
BP	GO:0090267	positive regulation of mitotic cell cycle spindle assembly checkpoint	6/223	12/16227	5.43225e-09	1.19306e-07	1.02339e-07	Birc5/Cdca8/Mad2l1/Ndc80/Aurkb/Incenp	6
BP	GO:1901989	positive regulation of cell cycle phase transition	13/223	114/16227	5.60349e-09	1.21928e-07	1.04588e-07	Birc5/Lmnb1/Ube2c/Cdk1/Rrm2/Rrm1/Ccnb1/Cdc25c/Cdca5/Aurka/Dtl/Cenpe/Stil	13
BP	GO:0034502	protein localization to chromosome	12/223	94/16227	5.98067e-09	1.28941e-07	1.10603e-07	Cdk1/Cenpa/Ndc80/Plk1/Aurkb/Cdca5/Esco2/Bub1b/Zwilch/Ttk/Spdl1/Kntc1	12
BP	GO:0009615	response to virus	20/223	304/16227	7.81478e-09	1.66952e-07	1.43209e-07	Rtp4/Ifitm3/Ifit3/Ifit3b/Bst2/Isg15/Ifit1/Irf7/Ifi27l2a/Oasl2/Bcl3/Ifitm2/Oas1a/Slfn9/Rsad2/Trim25/Dhx58/Zbp1/Oasl1/Cxcl10	20
BP	GO:1901976	regulation of cell cycle checkpoint	9/223	45/16227	8.58025e-09	1.81654e-07	1.5582e-07	Birc5/Cdca8/Mad2l1/Ccnb1/Ndc80/Aurkb/Aurka/Rad51/Incenp	9
BP	GO:0007143	female meiotic nuclear division	8/223	32/16227	8.8852e-09	1.86431e-07	1.59917e-07	Ccnb2/Top2a/Ndc80/Plk1/Aurka/Cenpe/Trip13/Ttk	8
BP	GO:1902969	mitotic DNA replication	6/223	13/16227	9.97292e-09	2.07401e-07	1.77905e-07	Mcm6/Mcm2/Gins1/Lig1/Rad51/Cdc45	6
BP	GO:0051607	defense response to virus	18/223	249/16227	1.05403e-08	2.15388e-07	1.84756e-07	Rtp4/Ifitm3/Ifit3/Ifit3b/Bst2/Isg15/Ifit1/Irf7/Oasl2/Ifitm2/Oas1a/Slfn9/Rsad2/Trim25/Dhx58/Zbp1/Oasl1/Cxcl10	18
BP	GO:0140546	defense response to symbiont	18/223	249/16227	1.05403e-08	2.15388e-07	1.84756e-07	Rtp4/Ifitm3/Ifit3/Ifit3b/Bst2/Isg15/Ifit1/Irf7/Oasl2/Ifitm2/Oas1a/Slfn9/Rsad2/Trim25/Dhx58/Zbp1/Oasl1/Cxcl10	18
BP	GO:0051656	establishment of organelle localization	23/223	418/16227	1.67274e-08	3.38873e-07	2.9068e-07	Birc5/Lmnb1/Nuf2/Cenpf/Cdca8/Sapcd2/Cenpa/Mad2l1/Tacc3/Ccnb1/Nusap1/Ndc80/Plk1/Kif22/Psrc1/Aurkb/Cdca5/Kifc1/Kif2c/Incenp/Cenpe/Spdl1/Kif14	23
BP	GO:1901978	positive regulation of cell cycle checkpoint	6/223	14/16227	1.72527e-08	3.46529e-07	2.97247e-07	Birc5/Cdca8/Mad2l1/Ndc80/Aurkb/Incenp	6
BP	GO:0000724	double-strand break repair via homologous recombination	14/223	150/16227	1.96185e-08	3.90707e-07	3.35141e-07	Mcm6/Mcm5/Mcm2/Gins2/Rad51ap1/Fignl1/Rad51/Cdc45/Aunip/Chek1/Timeless/Parpbp/Rad54b/Ankle1	14
BP	GO:0000725	recombinational repair	14/223	153/16227	2.52812e-08	4.99251e-07	4.28249e-07	Mcm6/Mcm5/Mcm2/Gins2/Rad51ap1/Fignl1/Rad51/Cdc45/Aunip/Chek1/Timeless/Parpbp/Rad54b/Ankle1	14
BP	GO:0090329	regulation of DNA-templated DNA replication	9/223	52/16227	3.27722e-08	6.4179e-07	5.50516e-07	Mcm6/Mcm5/Mcm2/Gins2/Gins1/Dscc1/Timeless/E2f7/Chtf18	9
BP	GO:0006275	regulation of DNA replication	13/223	132/16227	3.35116e-08	6.50845e-07	5.58283e-07	Cdk1/Mcm6/Ccna2/Mcm5/Mcm2/Gins2/Gmnn/Gins1/Esco2/Dscc1/Timeless/E2f7/Chtf18	13
BP	GO:0051781	positive regulation of cell division	10/223	71/16227	4.36107e-08	8.40043e-07	7.20574e-07	Birc5/Racgap1/Cdca8/Aurkb/Kif23/Ect2/Kif20b/Incenp/Cdc6/Kif14	10
BP	GO:0042770	signal transduction in response to DNA damage	14/223	164/16227	6.10254e-08	1.16593e-06	1.00012e-06	Cdk1/Bcl3/Cd44/Cdkn2a/Cdkn1a/Plk1/Clspn/Dtl/Rad51/Chek1/Foxm1/Eme1/E2f7/Fancd2	14
BP	GO:0032508	DNA duplex unwinding	8/223	42/16227	8.85895e-08	1.67891e-06	1.44014e-06	Mcm6/Top2a/Mcm5/Mcm2/Gins2/Gins1/Rad51/Cdc45	8
BP	GO:0007144	female meiosis I	5/223	10/16227	1.11674e-07	2.09947e-06	1.80089e-06	Ccnb2/Ndc80/Aurka/Cenpe/Trip13	5
BP	GO:0070192	chromosome organization involved in meiotic cell cycle	9/223	60/16227	1.1972e-07	2.23287e-06	1.91531e-06	Syce2/Rad51/Bub1/Trip13/Bub1b/Ccne1/Brip1/Mnd1/Fancd2	9
BP	GO:0006270	DNA replication initiation	7/223	31/16227	1.67355e-07	3.09673e-06	2.65632e-06	Mcm6/Mcm5/Mcm2/Cdc45/Cdc6/Mcm10/Ccne1	7
BP	GO:0045931	positive regulation of mitotic cell cycle	12/223	127/16227	1.8088e-07	3.32085e-06	2.84857e-06	Birc5/Lmnb1/Ube2c/Cdk1/Rrm2/Rrm1/Ccnb1/Cdc25c/Cdca5/Dtl/Cenpe/Stil	12
BP	GO:0050792	regulation of viral process	13/223	159/16227	3.02357e-07	5.50806e-06	4.72472e-06	Lgals1/Ifitm3/Dynlt1a/Bst2/Isg15/Oasl2/Top2a/Ifitm2/Oas1a/Rsad2/Mdfic/Trim25/Oasl1	13
BP	GO:0032392	DNA geometric change	8/223	49/16227	3.11633e-07	5.63337e-06	4.83221e-06	Mcm6/Top2a/Mcm5/Mcm2/Gins2/Gins1/Rad51/Cdc45	8
BP	GO:0044786	cell cycle DNA replication	7/223	34/16227	3.30588e-07	5.93039e-06	5.08699e-06	Mcm6/Mcm2/Gins1/Lig1/Rad51/Cdc45/E2f7	7
BP	GO:0000727	double-strand break repair via break-induced replication	5/223	12/16227	3.4317e-07	6.10947e-06	5.2406e-06	Mcm6/Mcm5/Mcm2/Gins2/Cdc45	5
BP	GO:0045071	negative regulation of viral genome replication	8/223	50/16227	3.66639e-07	6.4782e-06	5.55689e-06	Ifitm3/Bst2/Isg15/Oasl2/Ifitm2/Oas1a/Rsad2/Oasl1	8
BP	GO:0031570	DNA integrity checkpoint signaling	11/223	114/16227	4.80294e-07	8.42307e-06	7.22516e-06	Cdk1/Cdkn1a/Plk1/Clspn/Dtl/Rad51/Cdc6/Chek1/Timeless/Eme1/Fancd2	11
BP	GO:0035456	response to interferon-beta	8/223	52/16227	5.01926e-07	8.73722e-06	7.49464e-06	Ifitm3/Ifit3/Bst2/Ifit1/Ifitm2/Oas1a/Iigp1/Ifi47	8
BP	GO:0071897	DNA biosynthetic process	13/223	172/16227	7.46483e-07	1.28988e-05	1.10644e-05	Tk1/Rrm1/Cdkn1a/Gins2/Aurkb/Gins1/Lig1/Dtl/Dscc1/Pole2/Nek2/Chek1/Chtf18	13
BP	GO:0044774	mitotic DNA integrity checkpoint signaling	9/223	75/16227	8.50898e-07	1.45957e-05	1.25199e-05	Cdk1/Cdkn1a/Plk1/Clspn/Dtl/Cdc6/Chek1/Eme1/Fancd2	9
BP	GO:0040001	establishment of mitotic spindle localization	7/223	39/16227	8.916e-07	1.5183e-05	1.30238e-05	Sapcd2/Cenpa/Mad2l1/Nusap1/Ndc80/Plk1/Spdl1	7
BP	GO:0071103	DNA conformation change	8/223	57/16227	1.03899e-06	1.75656e-05	1.50675e-05	Mcm6/Top2a/Mcm5/Mcm2/Gins2/Gins1/Rad51/Cdc45	8
BP	GO:0035455	response to interferon-alpha	6/223	26/16227	1.15217e-06	1.934e-05	1.65895e-05	Ifitm3/Ifit3/Bst2/Ifit1/Ifitm2/Oas1a	6
BP	GO:0051653	spindle localization	8/223	59/16227	1.36178e-06	2.26963e-05	1.94685e-05	Sapcd2/Cenpa/Mad2l1/Nusap1/Ndc80/Plk1/Aspm/Spdl1	8
BP	GO:0045069	regulation of viral genome replication	9/223	80/16227	1.48045e-06	2.45004e-05	2.1016e-05	Ifitm3/Bst2/Isg15/Oasl2/Top2a/Ifitm2/Oas1a/Rsad2/Oasl1	9
BP	GO:0000212	meiotic spindle organization	5/223	16/16227	1.80946e-06	2.97359e-05	2.55069e-05	Ccnb2/Ndc80/Aurka/Cenpe/Aspm	5
BP	GO:0030261	chromosome condensation	6/223	28/16227	1.84255e-06	3.00694e-05	2.5793e-05	Cdk1/Top2a/Ccnb1/Nusap1/Cdca5/Ncapg	6
BP	GO:1903900	regulation of viral life cycle	11/223	131/16227	1.93088e-06	3.12936e-05	2.68431e-05	Lgals1/Ifitm3/Bst2/Isg15/Oasl2/Top2a/Ifitm2/Oas1a/Rsad2/Trim25/Oasl1	11
BP	GO:0010971	positive regulation of G2/M transition of mitotic cell cycle	6/223	29/16227	2.29669e-06	3.64678e-05	3.12814e-05	Lmnb1/Cdk1/Rrm1/Ccnb1/Cdc25c/Dtl	6
BP	GO:0033260	nuclear DNA replication	6/223	29/16227	2.29669e-06	3.64678e-05	3.12814e-05	Mcm6/Mcm2/Gins1/Lig1/Rad51/Cdc45	6
BP	GO:1905820	positive regulation of chromosome separation	6/223	29/16227	2.29669e-06	3.64678e-05	3.12814e-05	Birc5/Cdca8/Aurkb/Ncapg/Incenp/Cenpe	6
BP	GO:1901970	positive regulation of mitotic sister chromatid separation	5/223	17/16227	2.53478e-06	3.99781e-05	3.42925e-05	Birc5/Cdca8/Aurkb/Incenp/Cenpe	5
BP	GO:0044818	mitotic G2/M transition checkpoint	7/223	47/16227	3.32094e-06	5.20281e-05	4.46288e-05	Cdk1/Cdkn1a/Plk1/Clspn/Dtl/Cdc6/Chek1	7
BP	GO:0007062	sister chromatid cohesion	7/223	48/16227	3.84288e-06	5.98064e-05	5.13009e-05	Cdc20/Kif22/Cdca5/Bub1/Esco2/Dscc1/Bub1b	7
BP	GO:0007095	mitotic G2 DNA damage checkpoint signaling	6/223	32/16227	4.23307e-06	6.50178e-05	5.57711e-05	Cdk1/Cdkn1a/Plk1/Clspn/Dtl/Chek1	6
BP	GO:1902751	positive regulation of cell cycle G2/M phase transition	6/223	32/16227	4.23307e-06	6.50178e-05	5.57711e-05	Lmnb1/Cdk1/Rrm1/Ccnb1/Cdc25c/Dtl	6
BP	GO:0048525	negative regulation of viral process	9/223	91/16227	4.39072e-06	6.70013e-05	5.74725e-05	Ifitm3/Bst2/Isg15/Oasl2/Ifitm2/Oas1a/Rsad2/Trim25/Oasl1	9
BP	GO:0044773	mitotic DNA damage checkpoint signaling	8/223	71/16227	5.6721e-06	8.59963e-05	7.37661e-05	Cdk1/Cdkn1a/Plk1/Clspn/Dtl/Chek1/Eme1/Fancd2	8
BP	GO:0045143	homologous chromosome segregation	7/223	52/16227	6.66463e-06	0.000100397	8.61185e-05	Syce2/Plk1/Trip13/Ccne1/Brip1/Mnd1/Fancd2	7
BP	GO:0000132	establishment of mitotic spindle orientation	6/223	35/16227	7.32573e-06	0.000109653	9.40581e-05	Sapcd2/Cenpa/Mad2l1/Ndc80/Plk1/Spdl1	6
BP	GO:0051293	establishment of spindle localization	7/223	55/16227	9.76206e-06	0.000145195	0.000124546	Sapcd2/Cenpa/Mad2l1/Nusap1/Ndc80/Plk1/Spdl1	7
BP	GO:0032506	cytokinetic process	6/223	37/16227	1.02545e-05	0.00015156	0.000130005	Racgap1/Aurkb/Ect2/Kif20b/Kif20a/Cep55	6
BP	GO:0060236	regulation of mitotic spindle organization	6/223	38/16227	1.20384e-05	0.000176814	0.000151668	Tpx2/Tacc3/Plk1/Psrc1/Kif15/Stil	6
BP	GO:0010972	negative regulation of G2/M transition of mitotic cell cycle	7/223	57/16227	1.24259e-05	0.000181372	0.000155578	Cdk1/Cdkn1a/Plk1/Clspn/Dtl/Cdc6/Chek1	7
BP	GO:1902750	negative regulation of cell cycle G2/M phase transition	7/223	58/16227	1.3968e-05	0.000202622	0.000173805	Cdk1/Cdkn1a/Plk1/Clspn/Dtl/Cdc6/Chek1	7
BP	GO:0007100	mitotic centrosome separation	4/223	12/16227	1.57621e-05	0.000227245	0.000194927	Aurka/Kif11/Nek2/Chek1	4
BP	GO:0007129	homologous chromosome pairing at meiosis	6/223	40/16227	1.63587e-05	0.000234408	0.000201071	Syce2/Trip13/Ccne1/Brip1/Mnd1/Fancd2	6
BP	GO:0000077	DNA damage checkpoint signaling	9/223	107/16227	1.66132e-05	0.000236612	0.000202962	Cdk1/Cdkn1a/Plk1/Clspn/Dtl/Rad51/Chek1/Eme1/Fancd2	9
BP	GO:0019079	viral genome replication	9/223	108/16227	1.79099e-05	0.000253544	0.000217486	Ifitm3/Bst2/Isg15/Oasl2/Top2a/Ifitm2/Oas1a/Rsad2/Oasl1	9
BP	GO:0051294	establishment of spindle orientation	6/223	41/16227	1.89447e-05	0.000266588	0.000228674	Sapcd2/Cenpa/Mad2l1/Ndc80/Plk1/Spdl1	6
BP	GO:0022412	cellular process involved in reproduction in multicellular organism	17/223	381/16227	2.15216e-05	0.000301046	0.000258232	Ccnb2/Mns1/Top2a/Ccnb1/Ndc80/Plk1/Fignl1/Aurka/Rad51/Cenpe/Trip13/Aspm/Ttk/Brip1/Chtf18/Calca/Fanca	17
BP	GO:0090224	regulation of spindle organization	6/223	42/16227	2.18505e-05	0.000303839	0.000260627	Tpx2/Tacc3/Plk1/Psrc1/Kif15/Stil	6
BP	GO:0007292	female gamete generation	10/223	139/16227	2.23233e-05	0.000304182	0.000260922	Ccnb2/Top2a/Ccnb1/Ndc80/Plk1/Aurka/Cenpe/Trip13/Aspm/Ttk	10
BP	GO:0051299	centrosome separation	4/223	13/16227	2.25224e-05	0.000304182	0.000260922	Aurka/Kif11/Nek2/Chek1	4
BP	GO:0090235	regulation of metaphase plate congression	4/223	13/16227	2.25224e-05	0.000304182	0.000260922	Birc5/Cdca8/Aurkb/Incenp	4
BP	GO:1900262	regulation of DNA-directed DNA polymerase activity	4/223	13/16227	2.25224e-05	0.000304182	0.000260922	Gins2/Gins1/Dscc1/Chtf18	4
BP	GO:1900264	positive regulation of DNA-directed DNA polymerase activity	4/223	13/16227	2.25224e-05	0.000304182	0.000260922	Gins2/Gins1/Dscc1/Chtf18	4
BP	GO:2000779	regulation of double-strand break repair	9/223	118/16227	3.6365e-05	0.000488329	0.000418881	Rad51ap1/Fignl1/Rad51/Mgmt/Aunip/Chek1/Timeless/Foxm1/Parpbp	9
BP	GO:0051445	regulation of meiotic cell cycle	6/223	50/16227	6.04007e-05	0.000806487	0.000691791	Cdc20/Rad51ap1/Cdc25c/Trip13/Aspm/Ttk	6
BP	GO:0007098	centrosome cycle	9/223	127/16227	6.47976e-05	0.000860307	0.000737956	Ndc80/Plk1/Aurka/Kifc1/Kif11/Nek2/Chek1/Stil/Ccnf	9
BP	GO:0060337	type I interferon-mediated signaling pathway	6/223	51/16227	6.76762e-05	0.000888486	0.000762128	Ifitm3/Isg15/Irf7/Ifitm2/Oas1a/Zbp1	6
BP	GO:0071357	cellular response to type I interferon	6/223	51/16227	6.76762e-05	0.000888486	0.000762128	Ifitm3/Isg15/Irf7/Ifitm2/Oas1a/Zbp1	6
BP	GO:0048144	fibroblast proliferation	9/223	136/16227	0.000110018	0.00143635	0.00123208	Gpx1/Cks1b/Cdk1/Anxa2/Ccna2/Ccnb1/Cdkn1a/Fn1/Cdc6	9
BP	GO:0034340	response to type I interferon	6/223	56/16227	0.000115237	0.00149617	0.00128339	Ifitm3/Isg15/Irf7/Ifitm2/Oas1a/Zbp1	6
BP	GO:0051347	positive regulation of transferase activity	18/223	484/16227	0.000130628	0.00168669	0.00144681	Tpx2/Ccnb1/Cdc20/Cdkn1a/Gins2/Plk1/Psrc1/Aurkb/Gins1/Clspn/Ect2/Cenpe/Dscc1/Cdc6/Nek2/Kif14/Stil/Chtf18	18
BP	GO:0031023	microtubule organizing center organization	9/223	140/16227	0.000137297	0.00176311	0.00151236	Ndc80/Plk1/Aurka/Kifc1/Kif11/Nek2/Chek1/Stil/Ccnf	9
BP	GO:0051444	negative regulation of ubiquitin-protein transferase activity	4/223	20/16227	0.0001415	0.00179743	0.00154181	Mad2l1/Cdkn2a/Cdc20/Bub1b	4
BP	GO:1904666	regulation of ubiquitin protein ligase activity	4/223	20/16227	0.0001415	0.00179743	0.00154181	Mad2l1/Cdkn2a/Cdc20/Plk1	4
BP	GO:0019058	viral life cycle	11/223	212/16227	0.000172607	0.00218079	0.00187065	Lgals1/Ifitm3/Bst2/Isg15/Oasl2/Top2a/Ifitm2/Oas1a/Rsad2/Trim25/Oasl1	11
BP	GO:0016032	viral process	13/223	287/16227	0.00017531	0.00220309	0.00188978	Lgals1/Ifitm3/Dynlt1a/Bst2/Isg15/Oasl2/Top2a/Ifitm2/Oas1a/Rsad2/Mdfic/Trim25/Oasl1	13
BP	GO:0007064	mitotic sister chromatid cohesion	4/223	22/16227	0.000209079	0.00261349	0.0022418	Cdc20/Cdca5/Esco2/Dscc1	4
BP	GO:0035458	cellular response to interferon-beta	5/223	41/16227	0.000234692	0.00291813	0.00250312	Ifit3/Ifit1/Oas1a/Iigp1/Ifi47	5
BP	GO:0010569	regulation of double-strand break repair via homologous recombination	6/223	64/16227	0.000242892	0.00300419	0.00257694	Rad51ap1/Fignl1/Rad51/Chek1/Timeless/Parpbp	6
BP	GO:0070507	regulation of microtubule cytoskeleton organization	9/223	152/16227	0.000255114	0.00313884	0.00269244	Tpx2/Ckap2/Tacc3/Ska1/Plk1/Psrc1/Ska3/Kif15/Stil	9
BP	GO:0030330	DNA damage response, signal transduction by p53 class mediator	6/223	65/16227	0.000264561	0.00323812	0.0027776	Bcl3/Cd44/Cdkn2a/Cdkn1a/Foxm1/E2f7	6
BP	GO:0051054	positive regulation of DNA metabolic process	13/223	303/16227	0.000297145	0.00361249	0.00309873	Cdk1/Gins2/Aurkb/Rad51ap1/Gins1/Rad51/Mgmt/Dscc1/Nek2/Timeless/Foxm1/E2f7/Chtf18	13
BP	GO:2000278	regulation of DNA biosynthetic process	8/223	123/16227	0.000298223	0.00361249	0.00309873	Cdkn1a/Gins2/Aurkb/Gins1/Dscc1/Nek2/Chek1/Chtf18	8
BP	GO:0007140	male meiotic nuclear division	5/223	45/16227	0.000365947	0.00439863	0.00377307	Fignl1/Rad51/Trip13/Chtf18/Fanca	5
BP	GO:0140888	interferon-mediated signaling pathway	6/223	69/16227	0.000366865	0.00439863	0.00377307	Ifitm3/Isg15/Irf7/Ifitm2/Oas1a/Zbp1	6
BP	GO:0010212	response to ionizing radiation	8/223	127/16227	0.000370389	0.00441835	0.00378998	Gpx1/Cdkn1a/Rad51ap1/Fignl1/Rad51/Ect2/Rad54b/Fancd2	8
BP	GO:0060700	regulation of ribonuclease activity	3/223	11/16227	0.000389461	0.00462239	0.00396501	Oasl2/Oas1a/Oasl1	3
BP	GO:0048146	positive regulation of fibroblast proliferation	6/223	72/16227	0.000462095	0.00545691	0.00468084	Anxa2/Ccna2/Ccnb1/Cdkn1a/Fn1/Cdc6	6
BP	GO:0051493	regulation of cytoskeleton organization	17/223	493/16227	0.000481548	0.00563404	0.00483278	Rhoc/Dynlt1a/Bst2/Nes/Capg/Tpx2/Ckap2/Tacc3/Ska1/Plk1/Psrc1/Ska3/Kifc1/Ect2/Kif15/Stil/Ccnf	17
BP	GO:0032886	regulation of microtubule-based process	11/223	239/16227	0.00048189	0.00563404	0.00483278	Tpx2/Ckap2/Tacc3/Ska1/Plk1/Psrc1/Ska3/Kifc1/Kif15/Stil/Ccnf	11
BP	GO:0051438	regulation of ubiquitin-protein transferase activity	5/223	49/16227	0.000546296	0.00635542	0.00545157	Mad2l1/Cdkn2a/Cdc20/Plk1/Bub1b	5
BP	GO:0044843	cell cycle G1/S phase transition	11/223	246/16227	0.00061313	0.00709781	0.00608838	Tcf19/Rrm2/Ccna2/Rrm1/Cdkn2a/Cdkn1a/Gpnmb/Ccne1/E2f7/Kif14/Stil	11
BP	GO:0036297	interstrand cross-link repair	4/223	29/16227	0.00062959	0.00725263	0.00622118	Rad51ap1/Rad51/Fanca/Fancd2	4
BP	GO:0000712	resolution of meiotic recombination intermediates	3/223	13/16227	0.000661479	0.007546	0.00647283	Top2a/Eme1/Ankle1	3
BP	GO:0030174	regulation of DNA-templated DNA replication initiation	3/223	13/16227	0.000661479	0.007546	0.00647283	Mcm6/Mcm5/Mcm2	3
BP	GO:2000573	positive regulation of DNA biosynthetic process	6/223	78/16227	0.000709585	0.00805568	0.00691002	Gins2/Aurkb/Gins1/Dscc1/Nek2/Chtf18	6
BP	GO:2001020	regulation of response to DNA damage stimulus	12/223	291/16227	0.000717674	0.00810833	0.00695519	Cd44/Cdkn2a/Rad51ap1/Fignl1/Rad51/Mgmt/Aunip/Chek1/Timeless/Foxm1/Parpbp/Ankle1	12
BP	GO:0000018	regulation of DNA recombination	7/223	110/16227	0.000809338	0.00908137	0.00778984	Rad51ap1/Fignl1/Rad51/Chek1/Timeless/Parpbp/Ankle1	7
BP	GO:0006513	protein monoubiquitination	6/223	80/16227	0.000811527	0.00908137	0.00778984	Uhrf1/Ube2t/Dtl/Rad51/Trim25/Fanca	6
BP	GO:0051642	centrosome localization	4/223	31/16227	0.000816344	0.00909199	0.00779895	Mad2l1/Dlgap5/Aurka/Aspm	4
BP	GO:0007096	regulation of exit from mitosis	3/223	14/16227	0.000833375	0.00923789	0.0079241	Birc5/Ube2c/Cdca5	3
BP	GO:0031397	negative regulation of protein ubiquitination	6/223	81/16227	0.000866555	0.00956059	0.00820091	Tspo/Isg15/Mad2l1/Cdkn2a/Cdc20/Bub1b	6
CC	GO:0000775	chromosome, centromeric region	43/227	213/16306	7.80551e-38	2.03724e-35	1.66791e-35	Cenpm/Spc24/Birc5/Knstrn/Cenpw/Pmf1/Nuf2/Cenpf/Cdca8/Spc25/Cenpa/Mad2l1/Top2a/Ccnb1/Mki67/Ska1/Cenph/Hells/Oip5/Ndc80/Plk1/Cenpk/Aurkb/Ska3/Kif2c/Cenpp/Ncapg/Mis18bp1/Incenp/Bub1/Cenpe/Esco2/Cenpi/Dscc1/Nek2/Bub1b/Zwilch/Cenpn/Ttk/Spdl1/Cenpu/Ercc6l/Kntc1	43
CC	GO:0098687	chromosomal region	46/227	307/16306	2.42075e-34	3.15908e-32	2.58638e-32	Cenpm/Spc24/Birc5/Knstrn/Cenpw/Pmf1/Nuf2/Cenpf/Cdca8/Spc25/Cenpa/Mad2l1/Top2a/Ccnb1/Mki67/Ska1/Cenph/Hells/Oip5/Ndc80/Plk1/Cenpk/Aurkb/Rad51ap1/Ska3/Kif2c/Rad51/Cenpp/Ncapg/Mis18bp1/Incenp/Bub1/Cenpe/Esco2/Cenpi/Dscc1/Nek2/Bub1b/Zwilch/Chek1/Cenpn/Ttk/Spdl1/Cenpu/Ercc6l/Kntc1	46
CC	GO:0000779	condensed chromosome, centromeric region	34/227	153/16306	1.79872e-31	1.56489e-29	1.28119e-29	Cenpm/Spc24/Birc5/Knstrn/Cenpw/Pmf1/Nuf2/Cenpf/Spc25/Cenpa/Mad2l1/Ccnb1/Ska1/Cenph/Ndc80/Plk1/Cenpk/Aurkb/Ska3/Kif2c/Ncapg/Incenp/Bub1/Cenpe/Cenpi/Nek2/Bub1b/Zwilch/Cenpn/Ttk/Spdl1/Cenpu/Ercc6l/Kntc1	34
CC	GO:0000793	condensed chromosome	40/227	246/16306	2.71946e-31	1.77444e-29	1.45276e-29	Cenpm/Spc24/Syce2/Birc5/Knstrn/Cenpw/Pmf1/Nuf2/Cenpf/Spc25/Cenpa/Mad2l1/Top2a/Ccnb1/Mki67/Ska1/Cenph/Ndc80/Plk1/Cenpk/Aurkb/Ska3/Kif2c/Rad51/Ncapg/Incenp/Bub1/Cenpe/Cenpi/Nek2/Bub1b/Zwilch/Chek1/Cenpn/Ttk/Spdl1/Fancd2/Cenpu/Ercc6l/Kntc1	40
CC	GO:0000776	kinetochore	32/227	145/16306	1.50181e-29	7.83947e-28	6.41828e-28	Cenpm/Spc24/Birc5/Knstrn/Cenpw/Pmf1/Nuf2/Cenpf/Spc25/Mad2l1/Ccnb1/Ska1/Cenph/Ndc80/Plk1/Cenpk/Aurkb/Ska3/Kif2c/Incenp/Bub1/Cenpe/Cenpi/Nek2/Bub1b/Zwilch/Cenpn/Ttk/Spdl1/Cenpu/Ercc6l/Kntc1	32
CC	GO:0005819	spindle	42/227	328/16306	1.69287e-28	7.36398e-27	6.02899e-27	Birc5/Racgap1/Ckap2l/Knstrn/Capg/Tpx2/Cdk1/Cenpf/Cdca8/Ckap2/Mad2l1/Tacc3/Prc1/Ccnb1/Nusap1/Ska1/Hmmr/Plk1/Kif22/Psrc1/Aurkb/Dlgap5/Ska3/Aurka/Kifc1/Kif2c/Kif23/Ect2/Kif20b/Incenp/Cenpe/Kif20a/Aunip/Kif11/Cdc6/Nek2/Bub1b/Aspm/Kif18b/Spdl1/Kif14/Kntc1	42
CC	GO:0072686	mitotic spindle	26/227	166/16306	3.8741e-20	1.44449e-18	1.18262e-18	Racgap1/Ckap2l/Knstrn/Capg/Tpx2/Cdk1/Ckap2/Mad2l1/Tacc3/Prc1/Nusap1/Ska1/Plk1/Kif22/Aurkb/Ska3/Aurka/Kifc1/Kif23/Ect2/Kif20b/Cenpe/Kif11/Cdc6/Aspm/Kif18b	26
CC	GO:0000940	outer kinetochore	12/227	16/16306	6.85842e-20	2.23756e-18	1.83192e-18	Spc24/Nuf2/Cenpf/Spc25/Ccnb1/Ska1/Ndc80/Plk1/Ska3/Cenpe/Bub1b/Spdl1	12
CC	GO:0030496	midbody	23/227	152/16306	1.38235e-17	4.0088e-16	3.28206e-16	Birc5/Racgap1/Capg/Cdk1/Cenpf/Cdca8/Anxa2/Bcl3/Prc1/Plk1/Psrc1/Aurkb/Kif23/Ect2/Kif20b/Incenp/Cenpe/Kif20a/Cep55/Nek2/Aspm/Kif4/Kif14	23
CC	GO:0005874	microtubule	34/227	407/16306	3.27431e-17	8.54595e-16	6.99669e-16	Dynlt1a/Birc5/Knstrn/Tpx2/Cdk1/Ckap2/Prc1/Nusap1/Ska1/Plk1/Kif22/Psrc1/Aurkb/Tuba1c/Ska3/Aurka/Kifc1/Kif2c/Kif23/Kif20b/Incenp/Cenpe/Kif20a/Kif11/Kif15/Nek2/Gtse1/Aspm/Kif4/Kif18b/Rab3d/Kif14/Gas2l3/Kntc1	34
CC	GO:0051233	spindle midzone	12/227	37/16306	5.39719e-14	1.28061e-12	1.04845e-12	Racgap1/Cdca8/Prc1/Plk1/Aurkb/Aurka/Kif20b/Incenp/Cenpe/Cdc6/Kif18b/Kif14	12
CC	GO:0000922	spindle pole	18/227	134/16306	4.31859e-13	9.39294e-12	7.69012e-12	Tpx2/Cenpf/Mad2l1/Ccnb1/Plk1/Psrc1/Aurkb/Dlgap5/Aurka/Kifc1/Kif20b/Aunip/Kif11/Cdc6/Nek2/Aspm/Spdl1/Kntc1	18
CC	GO:0005875	microtubule associated complex	16/227	129/16306	3.10652e-11	6.15954e-10	5.0429e-10	Dynlt1a/Birc5/Cdca8/Kif22/Aurkb/Aurka/Kifc1/Kif2c/Kif23/Kif20b/Incenp/Kif20a/Kif15/Kif4/Kif18b/Kif14	16
CC	GO:0000228	nuclear chromosome	20/227	220/16306	3.30397e-11	6.15954e-10	5.0429e-10	Syce2/Birc5/Mcm6/Top2a/Mcm5/Mcm2/Gins2/Plk1/Fignl1/Gins1/Rad51/Cdc45/Ncapg/Incenp/Pole2/Nek2/Chek1/Timeless/Mcm10/Eme1	20
CC	GO:0005876	spindle microtubule	12/227	74/16306	4.0642e-10	7.0717e-09	5.7897e-09	Birc5/Cdk1/Ska1/Plk1/Psrc1/Aurkb/Ska3/Aurka/Cenpe/Kif11/Kif18b/Kntc1	12
CC	GO:0071162	CMG complex	6/227	11/16306	2.97034e-09	4.84537e-08	3.96697e-08	Mcm6/Mcm5/Mcm2/Gins2/Gins1/Cdc45	6
