# Supplementary material for: Shared inflammatory glial cell signature after stab wound injury, revealed by spatial, temporal, and cell-type-specific profiling of the murine cerebral cortex
Source: Nat Commun. 2024 Apr 3;15:2866. doi: 10.1038/s41467-024-46625-w (PMC10991294; doi:10.1038/s41467-024-46625-w)
Supplement: Supplementary file 10 — Supplementary Data 7 [file 41467_2024_46625_MOESM10_ESM.xlsx]

## Sheet: 3dpi_CTRL_enriched_GO-BP
Cluster	ID	Description	GeneRatio	BgRatio	pvalue	p.adjust	qvalue	geneID	Count
AG3	GO:0048701	embryonic cranial skeleton morphogenesis	4/35	50/16227	3.8918710255863E-06	0.00447565167942425	0.00372800277187741	Tgfb2/Fgfr2/Mmp14/Nipbl	4
AG3	GO:1904888	cranial skeletal system development	4/35	74/16227	1.87441215225237E-05	0.00931115301734434	0.00775574301673533	Tgfb2/Fgfr2/Mmp14/Nipbl	4
AG3	GO:0048704	embryonic skeletal system morphogenesis	4/35	79/16227	2.42899643930722E-05	0.00931115301734434	0.00775574301673533	Tgfb2/Fgfr2/Mmp14/Nipbl	4
AG3	GO:0048706	embryonic skeletal system development	4/35	108/16227	8.28818611205683E-05	0.0238285350721634	0.0198480246367677	Tgfb2/Fgfr2/Mmp14/Nipbl	4
AG4	GO:0034314	Arp2/3 complex-mediated actin nucleation	2/2	34/16227	4.26131019519376E-06	0.000216198826079683	1.24133297270632E-05	Arpc4/Coro1b	2
AG4	GO:0045010	actin nucleation	2/2	46/16227	7.86177549380667E-06	0.000216198826079683	1.24133297270632E-05	Arpc4/Coro1b	2
AG4	GO:0110053	regulation of actin filament organization	2/2	250/16227	0.000236422958690562	0.00433442090932698	0.000248866272305855	Arpc4/Coro1b	2
AG4	GO:0032956	regulation of actin cytoskeleton organization	2/2	326/16227	0.000402393774670926	0.00480483613283563	0.000275875758823098	Arpc4/Coro1b	2
AG4	GO:1902903	regulation of supramolecular fiber organization	2/2	356/16227	0.000479986080631539	0.00480483613283563	0.000275875758823098	Arpc4/Coro1b	2
AG4	GO:0032970	regulation of actin filament-based process	2/2	372/16227	0.000524163941763887	0.00480483613283563	0.000275875758823098	Arpc4/Coro1b	2
AG4	GO:0007015	actin filament organization	2/2	410/16227	0.000636879774181854	0.00500405536857171	0.000287314183841438	Arpc4/Coro1b	2
AG4	GO:0051493	regulation of cytoskeleton organization	2/2	493/16227	0.000921217785833705	0.00633337227760672	0.000363638599671199	Arpc4/Coro1b	2
AG4	GO:0071670	smooth muscle cell chemotaxis	1/2	10/16227	0.00123217189538916	0.00752993936071151	0.00043234101592602	Coro1b	1
AG4	GO:0072673	lamellipodium morphogenesis	1/2	16/16227	0.00197111042854192	0.0108411073569806	0.000622455924802712	Coro1b	1
AG4	GO:0036120	cellular response to platelet-derived growth factor stimulus	1/2	18/16227	0.00221736250557936	0.0109436616035486	0.000628344206902313	Coro1b	1
AG4	GO:0034315	regulation of Arp2/3 complex-mediated actin nucleation	1/2	21/16227	0.00258668365174786	0.0109436616035486	0.000628344206902313	Coro1b	1
AG4	GO:0036119	response to platelet-derived growth factor	1/2	21/16227	0.00258668365174786	0.0109436616035486	0.000628344206902313	Coro1b	1
AG4	GO:0035767	endothelial cell chemotaxis	1/2	27/16227	0.00332512085428927	0.0130629747847078	0.000750027260366	Coro1b	1
AG4	GO:0051125	regulation of actin nucleation	1/2	29/16227	0.00357120582112302	0.0130944213441178	0.000751832804446953	Coro1b	1
AG4	GO:1902745	positive regulation of lamellipodium organization	1/2	33/16227	0.00406328460377003	0.0139187945469323	0.000799165237144437	Coro1b	1
AG4	GO:0014912	negative regulation of smooth muscle cell migration	1/2	35/16227	0.00430927841958362	0.0139187945469323	0.000799165237144437	Coro1b	1
AG4	GO:0070528	protein kinase C signaling	1/2	37/16227	0.00455524185172329	0.0139187945469323	0.000799165237144437	Coro1b	1
AG4	GO:1902743	regulation of lamellipodium organization	1/2	46/16227	0.00566170129839538	0.0163891353374603	0.000941002985882889	Coro1b	1
AG4	GO:0031529	ruffle organization	1/2	53/16227	0.00652185549660134	0.0177245238648777	0.00101767601138054	Coro1b	1
AG4	GO:0050922	negative regulation of chemotaxis	1/2	55/16227	0.00676754547568059	0.0177245238648777	0.00101767601138054	Coro1b	1
AG4	GO:0097581	lamellipodium organization	1/2	85/16227	0.0104492491210629	0.0261231228026573	0.00149989221833439	Coro1b	1
AG4	GO:0014910	regulation of smooth muscle cell migration	1/2	98/16227	0.0120425309748825	0.0287973566790669	0.00165343674712346	Coro1b	1
AG4	GO:0014909	smooth muscle cell migration	1/2	107/16227	0.0131448202623794	0.0301235464346194	0.00172958161347097	Coro1b	1
AG4	GO:0014812	muscle cell migration	1/2	120/16227	0.0147359296835504	0.0324190453038109	0.00186138059160637	Coro1b	1
AG4	GO:0030833	regulation of actin filament polymerization	1/2	128/16227	0.0157144358855915	0.0332420759118282	0.00190863593752124	Arpc4	1
AG4	GO:0008064	regulation of actin polymerization or depolymerization	1/2	146/16227	0.017914297395289	0.0341294866022845	0.00195958774749959	Arpc4	1
AG4	GO:0030832	regulation of actin filament length	1/2	148/16227	0.0181585745335552	0.0341294866022845	0.00195958774749959	Arpc4	1
AG4	GO:0030041	actin filament polymerization	1/2	149/16227	0.0182807017088107	0.0341294866022845	0.00195958774749959	Arpc4	1
AG4	GO:0051494	negative regulation of cytoskeleton organization	1/2	159/16227	0.019501555685856	0.0341294866022845	0.00195958774749959	Coro1b	1
AG4	GO:1902904	negative regulation of supramolecular fiber organization	1/2	163/16227	0.0199896845909604	0.0341294866022845	0.00195958774749959	Coro1b	1
AG4	GO:0051017	actin filament bundle assembly	1/2	166/16227	0.020355701512646	0.0341294866022845	0.00195958774749959	Coro1b	1
AG4	GO:0061572	actin filament bundle organization	1/2	167/16227	0.0204776919613707	0.0341294866022845	0.00195958774749959	Coro1b	1
AG4	GO:0008154	actin polymerization or depolymerization	1/2	176/16227	0.0215752641835716	0.0349011626498952	0.00200389450621408	Arpc4	1
AG4	GO:0032271	regulation of protein polymerization	1/2	186/16227	0.022794067262662	0.0358192485556117	0.00205660757257101	Arpc4	1
AG4	GO:0031345	negative regulation of cell projection organization	1/2	211/16227	0.0258377517461097	0.0375728163373159	0.00215729089018082	Coro1b	1
AG4	GO:0043542	endothelial cell migration	1/2	212/16227	0.0259594003785092	0.0375728163373159	0.00215729089018082	Coro1b	1
AG4	GO:0050920	regulation of chemotaxis	1/2	212/16227	0.0259594003785092	0.0375728163373159	0.00215729089018082	Coro1b	1
AG4	GO:0051258	protein polymerization	1/2	249/16227	0.0304550598466834	0.0429494433735279	0.0024659967487193	Arpc4	1
AG4	GO:0022604	regulation of cell morphogenesis	1/2	264/16227	0.0322746620877863	0.0436205624978701	0.00250452990418393	Coro1b	1
AG4	GO:0060326	cell chemotaxis	1/2	266/16227	0.0325171465893214	0.0436205624978701	0.00250452990418393	Coro1b	1
AG4	GO:0030336	negative regulation of cell migration	1/2	282/16227	0.034455928789359	0.0446701104928999	0.00256479103308516	Coro1b	1
AG4	GO:2000146	negative regulation of cell motility	1/2	294/16227	0.0359087393251049	0.0446701104928999	0.00256479103308516	Coro1b	1
AG4	GO:0010631	epithelial cell migration	1/2	304/16227	0.0371185792205402	0.0446701104928999	0.00256479103308516	Coro1b	1
AG4	GO:0090132	epithelium migration	1/2	305/16227	0.0372395214325328	0.0446701104928999	0.00256479103308516	Coro1b	1
AG4	GO:0090130	tissue migration	1/2	306/16227	0.0373604560486072	0.0446701104928999	0.00256479103308516	Coro1b	1
AG4	GO:0040013	negative regulation of locomotion	1/2	328/16227	0.0400190958348989	0.0468308568280732	0.00268885302362143	Coro1b	1
AG4	GO:0042060	wound healing	1/2	338/16227	0.0412263531180952	0.0472385296144841	0.00271226007355889	Coro1b	1
AG4	GO:0010639	negative regulation of organelle organization	1/2	353/16227	0.0430358148081985	0.0477372522620664	0.00274089486672152	Coro1b	1
AG4	GO:0032102	negative regulation of response to external stimulus	1/2	356/16227	0.043397502056424	0.0477372522620664	0.00274089486672152	Coro1b	1
AG4	GO:0032535	regulation of cellular component size	1/2	372/16227	0.0453253461340356	0.0488802752425874	0.00280652298043564	Arpc4	1
AG5	GO:0009615	response to virus	7/15	304/16227	4.27824389817422E-09	1.71985404706604E-06	1.04479219408044E-06	Gbp3/Stat2/Bst2/Igtp/Rsad2/Ifit3/Ifit3b	7
AG5	GO:0051607	defense response to virus	6/15	249/16227	5.4795594779796E-08	7.34260970049267E-06	4.46055368032024E-06	Gbp3/Stat2/Bst2/Rsad2/Ifit3/Ifit3b	6
AG5	GO:0140546	defense response to symbiont	6/15	249/16227	5.4795594779796E-08	7.34260970049267E-06	4.46055368032024E-06	Gbp3/Stat2/Bst2/Rsad2/Ifit3/Ifit3b	6
AG5	GO:0035456	response to interferon-beta	4/15	52/16227	1.24669849004787E-07	1.25293198249811E-05	7.61142236029225E-06	Gbp3/Bst2/Igtp/Ifit3	4
AG5	GO:1903900	regulation of viral life cycle	4/15	131/16227	5.16861360589299E-06	0.000415556533913796	0.000252445969803616	Gbp3/Bst2/Rsad2/Ly6e	4
AG5	GO:0035458	cellular response to interferon-beta	3/15	41/16227	6.67000186097892E-06	0.000446890124685588	0.000271480777499493	Gbp3/Igtp/Ifit3	3
AG5	GO:0050792	regulation of viral process	4/15	159/16227	1.11381680074146E-05	0.000639649076997236	0.000388579695897771	Gbp3/Bst2/Rsad2/Ly6e	4
AG5	GO:0019058	viral life cycle	4/15	212/16227	3.45275543806632E-05	0.00173500960762833	0.00105399902846235	Gbp3/Bst2/Rsad2/Ly6e	4
AG5	GO:0045069	regulation of viral genome replication	3/15	80/16227	5.03065255979969E-05	0.00224702481004386	0.00136504256593395	Gbp3/Bst2/Rsad2	3
AG5	GO:0048525	negative regulation of viral process	3/15	91/16227	7.39321136817917E-05	0.00297207097000803	0.00180550003938691	Bst2/Rsad2/Ly6e	3
AG5	GO:0016032	viral process	4/15	287/16227	0.000112149445857911	0.00409855247589819	0.0024898250180895	Gbp3/Bst2/Rsad2/Ly6e	4
AG5	GO:0019079	viral genome replication	3/15	108/16227	0.000123075383648328	0.00412302535221899	0.00250469201810633	Gbp3/Bst2/Rsad2	3
AG5	GO:0034341	response to type II interferon	3/15	132/16227	0.000222871634951309	0.00689187671157126	0.00418673840556306	Gbp3/Bst2/Igtp	3
AG5	GO:0035455	response to interferon-alpha	2/15	26/16227	0.000255908819119216	0.00734823894899463	0.00446397338613971	Bst2/Ifit3	2
AG5	GO:1903901	negative regulation of viral life cycle	2/15	32/16227	0.000389306881779199	0.0104334244316825	0.00633818923317714	Bst2/Ly6e	2
AG5	GO:0045071	negative regulation of viral genome replication	2/15	50/16227	0.000952298481262654	0.0239264993417242	0.01453508208243	Bst2/Rsad2	2
AG5	GO:0043687	post-translational protein modification	2/15	57/16227	0.00123608214787428	0.0281257256934236	0.0170860653597127	Parp12/Igtp	2
AG5	GO:0002703	regulation of leukocyte mediated immunity	3/15	239/16227	0.00125936085194434	0.0281257256934236	0.0170860653597127	Bst2/Rsad2/H2-T23	3
AG5	GO:0002711	positive regulation of T cell mediated immunity	2/15	62/16227	0.00146065334429254	0.0309043497055579	0.0187740485249789	Rsad2/H2-T23	2
AG5	GO:0140888	interferon-mediated signaling pathway	2/15	69/16227	0.00180535037778083	0.0362875425933946	0.0220442782971132	Stat2/Igtp	2
AG5	GO:0002753	cytosolic pattern recognition receptor signaling pathway	2/15	81/16227	0.00247741222695653	0.0474247483445964	0.0288100068498203	Igtp/Rsad2	2
AG6	GO:0035456	response to interferon-beta	5/14	52/16227	5.43342274475575E-10	1.97776587909109E-07	1.34977659764459E-07	Gbp3/Bst2/Irgm1/Xaf1/Ifit3	5
AG6	GO:0009615	response to virus	7/14	304/16227	2.31882847021055E-09	4.22026781578321E-07	2.8802290472089E-07	Gbp3/Isg15/Bst2/Irgm1/Rtp4/Ifit3/Ifit3b	7
AG6	GO:0051607	defense response to virus	6/14	249/16227	3.33042483456796E-08	3.03068659945685E-06	2.06836910778431E-06	Gbp3/Isg15/Bst2/Rtp4/Ifit3/Ifit3b	6
AG6	GO:0140546	defense response to symbiont	6/14	249/16227	3.33042483456796E-08	3.03068659945685E-06	2.06836910778431E-06	Gbp3/Isg15/Bst2/Rtp4/Ifit3/Ifit3b	6
AG6	GO:0035458	cellular response to interferon-beta	3/14	41/16227	5.34538443156207E-06	0.000389143986617719	0.000265581205441821	Gbp3/Irgm1/Ifit3	3
AG6	GO:0045069	regulation of viral genome replication	3/14	80/16227	4.0388685032282E-05	0.00245024689195844	0.0016722332750208	Gbp3/Isg15/Bst2	3
AG6	GO:0019079	viral genome replication	3/14	108/16227	9.89390803223757E-05	0.00514483217676354	0.00351122149715499	Gbp3/Isg15/Bst2	3
AG6	GO:1903900	regulation of viral life cycle	3/14	131/16227	0.00017537567788355	0.00725422694626432	0.00495083157697623	Gbp3/Isg15/Bst2	3
AG6	GO:0034341	response to type II interferon	3/14	132/16227	0.000179362754165876	0.00725422694626432	0.00495083157697623	Gbp3/Bst2/Irgm1	3
AG6	GO:0035455	response to interferon-alpha	2/14	26/16227	0.000222006367481123	0.00808103177631286	0.00551510555005736	Bst2/Ifit3	2
AG6	GO:0043254	regulation of protein-containing complex assembly	4/14	398/16227	0.000293562682295526	0.0094154450923073	0.00642580983743355	Isg15/Lgals3/Irgm1/Xaf1	4
AG6	GO:0050792	regulation of viral process	3/14	159/16227	0.000310399288757384	0.0094154450923073	0.00642580983743355	Gbp3/Isg15/Bst2	3
AG6	GO:0042742	defense response to bacterium	3/14	208/16227	0.000680792989672054	0.0187084958785486	0.0127680885695127	Gbp3/Isg15/Irgm1	3
AG6	GO:0019058	viral life cycle	3/14	212/16227	0.000719557533790332	0.0187084958785486	0.0127680885695127	Gbp3/Isg15/Bst2	3
AG6	GO:0045071	negative regulation of viral genome replication	2/14	50/16227	0.000826952373051981	0.0200673775860614	0.0136954919326504	Isg15/Bst2	2
AG6	GO:0140888	interferon-mediated signaling pathway	2/14	69/16227	0.00156894064735296	0.0356933997272798	0.0243598679457433	Isg15/Irgm1	2
AG6	GO:0016032	viral process	3/14	287/16227	0.00172462381688838	0.0369272393733748	0.0252019331755826	Gbp3/Isg15/Bst2	3
AG7	GO:0009615	response to virus	29/179	304/16227	3.81319882923178E-19	1.0299450037755E-15	8.93894083442018E-16	Stat1/Nmi/Polr3f/Adar/Gbp3/Isg15/Cxcl10/Oasl2/Zc3hav1/Trim34a/Trim12a/Ifitm3/Irf7/Bst2/Plscr2/Irgm1/Igtp/Lgals9/Rnf135/Ccl5/Trim25/Rsad2/Rtp4/Dtx3l/Parp9/Ifit2/Ifit3/Ifit3b/Ifit1	29
AG7	GO:0051607	defense response to virus	24/179	249/16227	4.38467896354822E-16	3.94767262684792E-13	3.42620352695505E-13	Stat1/Polr3f/Gbp3/Isg15/Cxcl10/Oasl2/Zc3hav1/Trim34a/Trim12a/Ifitm3/Irf7/Bst2/Plscr2/Rnf135/Ccl5/Trim25/Rsad2/Rtp4/Dtx3l/Parp9/Ifit2/Ifit3/Ifit3b/Ifit1	24
AG7	GO:0140546	defense response to symbiont	24/179	249/16227	4.38467896354822E-16	3.94767262684792E-13	3.42620352695505E-13	Stat1/Polr3f/Gbp3/Isg15/Cxcl10/Oasl2/Zc3hav1/Trim34a/Trim12a/Ifitm3/Irf7/Bst2/Plscr2/Rnf135/Ccl5/Trim25/Rsad2/Rtp4/Dtx3l/Parp9/Ifit2/Ifit3/Ifit3b/Ifit1	24
AG7	GO:0035456	response to interferon-beta	11/179	52/16227	8.81654667207381E-12	5.95337314031784E-09	5.16696037860747E-09	Stat1/Gbp3/Gbp2/Ifitm3/Bst2/Plscr2/Irgm1/Igtp/Xaf1/Ifit3/Ifit1	11
AG7	GO:1903900	regulation of viral life cycle	14/179	131/16227	1.88774976410826E-10	1.01976242257128E-07	8.85056573614547E-08	Ptx3/Adar/Gbp3/Isg15/Oasl2/Zc3hav1/Trim34a/Trim12a/Ifitm3/Bst2/Plscr2/Ccl5/Trim25/Rsad2	14
AG7	GO:0050792	regulation of viral process	15/179	159/16227	2.46557258507987E-10	1.10991859205012E-07	9.63303534556642E-08	Stat1/Ptx3/Adar/Gbp3/Isg15/Oasl2/Zc3hav1/Trim34a/Trim12a/Ifitm3/Bst2/Plscr2/Ccl5/Trim25/Rsad2	15
AG7	GO:0048525	negative regulation of viral process	12/179	91/16227	3.31714208804689E-10	1.27994296854495E-07	1.11086848572638E-07	Stat1/Ptx3/Isg15/Oasl2/Zc3hav1/Trim12a/Ifitm3/Bst2/Plscr2/Ccl5/Trim25/Rsad2	12
AG7	GO:0071222	cellular response to lipopolysaccharide	15/179	175/16227	9.5059687281251E-10	3.20945269183324E-07	2.78549899441245E-07	Stat1/B2m/Gbp2/Cxcl10/Pde2a/Trim12a/Plscr2/Plscr4/Irgm1/Igtp/Cd68/Ccl2/Ccl5/Cmpk2/Akap8	15
AG7	GO:0071219	cellular response to molecule of bacterial origin	15/179	184/16227	1.90907266442493E-09	5.72933918512414E-07	4.97252026160738E-07	Stat1/B2m/Gbp2/Cxcl10/Pde2a/Trim12a/Plscr2/Plscr4/Irgm1/Igtp/Cd68/Ccl2/Ccl5/Cmpk2/Akap8	15
AG7	GO:0071216	cellular response to biotic stimulus	15/179	207/16227	9.5859009364919E-09	2.58915184294646E-06	2.24713698795447E-06	Stat1/B2m/Gbp2/Cxcl10/Pde2a/Trim12a/Plscr2/Plscr4/Irgm1/Igtp/Cd68/Ccl2/Ccl5/Cmpk2/Akap8	15
AG7	GO:0019058	viral life cycle	15/179	212/16227	1.32375761388993E-08	3.2504266501061E-06	2.82106048433769E-06	Ptx3/Adar/Gbp3/Isg15/Oasl2/Cav1/Zc3hav1/Trim34a/Trim12a/Ifitm3/Bst2/Plscr2/Ccl5/Trim25/Rsad2	15
AG7	GO:0045069	regulation of viral genome replication	10/179	80/16227	1.75237918900805E-08	3.6933319347682E-06	3.20546005133723E-06	Adar/Gbp3/Isg15/Oasl2/Zc3hav1/Ifitm3/Bst2/Plscr2/Ccl5/Rsad2	10
AG7	GO:0032496	response to lipopolysaccharide	16/179	250/16227	1.77761255653412E-08	3.6933319347682E-06	3.20546005133723E-06	Stat1/B2m/Gbp2/Cxcl10/Pde2a/Trim12a/Plscr2/Plscr4/Irgm1/Igtp/Cd68/Lgals9/Ccl2/Ccl5/Cmpk2/Akap8	16
AG7	GO:0034341	response to type II interferon	12/179	132/16227	2.48055194147959E-08	4.78569342424027E-06	4.15352569449252E-06	Stat1/Nmi/Gbp3/Gbp2/Ifitm3/Bst2/Flnb/Irgm1/Igtp/Ccl2/Ccl5/Parp9	12
AG7	GO:0002831	regulation of response to biotic stimulus	20/179	413/16227	3.12867012892353E-08	5.63369201214831E-06	4.88950763306155E-06	Stat1/Nmi/Polr3f/Adar/Isg15/Cav1/Zc3hav1/Trim12a/Irf7/Plscr2/Irgm1/Igtp/Lgals9/Rnf135/Ccl5/Ifi35/Rsad2/Dtx3l/Parp9/Tap1	20
AG7	GO:0002237	response to molecule of bacterial origin	16/179	267/16227	4.46952595782411E-08	7.54511850755183E-06	6.54844362373309E-06	Stat1/B2m/Gbp2/Cxcl10/Pde2a/Trim12a/Plscr2/Plscr4/Irgm1/Igtp/Cd68/Lgals9/Ccl2/Ccl5/Cmpk2/Akap8	16
AG7	GO:0140888	interferon-mediated signaling pathway	9/179	69/16227	6.34496254961418E-08	1.00810257920635E-05	8.7493694105206E-06	Stat1/Nmi/Adar/Isg15/Ifitm3/Irf7/Irgm1/Igtp/Parp9	9
AG7	GO:0045071	negative regulation of viral genome replication	8/179	50/16227	6.77833482542633E-08	1.01712679797092E-05	8.82769102703183E-06	Isg15/Oasl2/Zc3hav1/Ifitm3/Bst2/Plscr2/Ccl5/Rsad2	8
AG7	GO:0019221	cytokine-mediated signaling pathway	18/179	353/16227	7.36502703579265E-08	1.04699673808821E-05	9.08693363363448E-06	Stat1/Nmi/Adar/Isg15/Cxcl10/Oasl2/Cav1/Ifitm3/Irf7/Nol3/Irgm1/Igtp/Ccl2/Ccl5/Ripk1/Il1rap/Parp9/Egr1	18
AG7	GO:0016032	viral process	16/179	287/16227	1.21145931004774E-07	1.63607579821947E-05	1.41995783340858E-05	Stat1/Ptx3/Adar/Gbp3/Isg15/Oasl2/Cav1/Zc3hav1/Trim34a/Trim12a/Ifitm3/Bst2/Plscr2/Ccl5/Trim25/Rsad2	16
AG7	GO:0045088	regulation of innate immune response	17/179	334/16227	1.77597122389627E-07	2.28423727416373E-05	1.98250020832932E-05	Nmi/Polr3f/Adar/Isg15/Cav1/Zc3hav1/Trim12a/Irf7/Plscr2/Irgm1/Igtp/Lgals9/Rnf135/Ifi35/Rsad2/Parp9/Tap1	17
AG7	GO:0035458	cellular response to interferon-beta	7/179	41/16227	2.8952978436819E-07	3.43086713749643E-05	2.97766562684563E-05	Stat1/Gbp3/Gbp2/Irgm1/Igtp/Ifit3/Ifit1	7
AG7	GO:0019079	viral genome replication	10/179	108/16227	3.15908416363982E-07	3.43086713749643E-05	2.97766562684563E-05	Adar/Gbp3/Isg15/Oasl2/Zc3hav1/Ifitm3/Bst2/Plscr2/Ccl5/Rsad2	10
AG7	GO:0071346	cellular response to type II interferon	10/179	108/16227	3.15908416363982E-07	3.43086713749643E-05	2.97766562684563E-05	Stat1/Nmi/Gbp3/Gbp2/Flnb/Irgm1/Igtp/Ccl2/Ccl5/Parp9	10
AG7	GO:0035455	response to interferon-alpha	6/179	26/16227	3.17555270038544E-07	3.43086713749643E-05	2.97766562684563E-05	Adar/Ifitm3/Bst2/Ifit2/Ifit3/Ifit1	6
AG7	GO:0032479	regulation of type I interferon production	9/179	96/16227	1.12480417933149E-06	0.00011684984955286	0.000101414530662803	Stat1/Nmi/Polr3f/Gbp3/Isg15/Zc3hav1/Relb/Irf7/Rnf135	9
AG7	GO:0019882	antigen processing and presentation	9/179	99/16227	1.45981199671348E-06	0.000146035266782337	0.000126744690708808	B2m/Relb/Cd68/Psmb9/Tap1/Psmb8/H2-Q4/H2-T23/H2-T22	9
AG7	GO:0032606	type I interferon production	9/179	100/16227	1.58912011655511E-06	0.000153293336957691	0.000133044003743167	Stat1/Nmi/Polr3f/Gbp3/Isg15/Zc3hav1/Relb/Irf7/Rnf135	9
AG7	GO:0045089	positive regulation of innate immune response	14/179	271/16227	1.89988314228377E-06	0.000176951185079602	0.000153576760721087	Nmi/Polr3f/Cav1/Zc3hav1/Trim12a/Irf7/Plscr2/Irgm1/Igtp/Lgals9/Rnf135/Ifi35/Rsad2/Parp9	14
AG7	GO:0031349	positive regulation of defense response	17/179	400/16227	2.17207626628E-06	0.00019555926650741	0.000169726801579143	Nmi/Polr3f/Cav1/Zc3hav1/Pde2a/Trim12a/Irf7/Plscr2/Irgm1/Igtp/Lgals9/Rnf135/Ccl5/Ifi35/Ripk1/Rsad2/Parp9	17
AG7	GO:0032608	interferon-beta production	7/179	60/16227	4.16956329390461E-06	0.000351937201776136	0.000305447942615973	Nmi/Polr3f/Isg15/Zc3hav1/Relb/Irf7/Rnf135	7
AG7	GO:0032648	regulation of interferon-beta production	7/179	60/16227	4.16956329390461E-06	0.000351937201776136	0.000305447942615973	Nmi/Polr3f/Isg15/Zc3hav1/Relb/Irf7/Rnf135	7
AG7	GO:0002833	positive regulation of response to biotic stimulus	14/179	293/16227	4.71262051154015E-06	0.000385720848535453	0.000334768927566185	Nmi/Polr3f/Cav1/Zc3hav1/Trim12a/Irf7/Plscr2/Irgm1/Igtp/Lgals9/Rnf135/Ifi35/Rsad2/Parp9	14
AG7	GO:0060333	type II interferon-mediated signaling pathway	5/179	24/16227	5.53801684786794E-06	0.000439946573708568	0.000381831687931947	Stat1/Nmi/Irgm1/Igtp/Parp9	5
AG7	GO:0002483	antigen processing and presentation of endogenous peptide antigen	5/179	26/16227	8.41882790322076E-06	0.000631645949072202	0.000548208471943644	B2m/Tap1/H2-Q4/H2-T23/H2-T22	5
AG7	GO:0019885	antigen processing and presentation of endogenous peptide antigen via MHC class I	5/179	26/16227	8.41882790322076E-06	0.000631645949072202	0.000548208471943644	B2m/Tap1/H2-Q4/H2-T23/H2-T22	5
AG7	GO:0019883	antigen processing and presentation of endogenous antigen	5/179	28/16227	1.2355478892301E-05	0.000901949959137971	0.000782806585864986	B2m/Tap1/H2-Q4/H2-T23/H2-T22	5
AG7	GO:0052372	modulation by symbiont of entry into host	6/179	49/16227	1.56301239594137E-05	0.00108554726249846	0.000942151543710546	Ptx3/Cav1/Trim34a/Trim12a/Ifitm3/Trim25	6
AG7	GO:0001959	regulation of cytokine-mediated signaling pathway	9/179	132/16227	1.56743218205998E-05	0.00108554726249846	0.000942151543710546	Adar/Isg15/Cav1/Irf7/Nol3/Irgm1/Igtp/Ripk1/Parp9	9
AG7	GO:1903901	negative regulation of viral life cycle	5/179	32/16227	2.44278755393745E-05	0.00164949229579626	0.00143160207437334	Ptx3/Trim12a/Ifitm3/Bst2/Trim25	5
AG7	GO:0060759	regulation of response to cytokine stimulus	9/179	140/16227	2.50911842585601E-05	0.00165295826054563	0.0014346102013816	Adar/Isg15/Cav1/Irf7/Nol3/Irgm1/Igtp/Ripk1/Parp9	9
AG7	GO:0043903	regulation of biological process involved in symbiotic interaction	6/179	56/16227	3.40462330930033E-05	0.00218949703771909	0.00190027471423855	Ptx3/Cav1/Trim34a/Trim12a/Ifitm3/Trim25	6
AG7	GO:0043687	post-translational protein modification	6/179	57/16227	3.77063915494724E-05	0.00236848752500291	0.00205562139487577	Parp12/Cdk2/Crtap/Irgm1/Igtp/Egr1	6
AG7	GO:0002474	antigen processing and presentation of peptide antigen via MHC class I	5/179	36/16227	4.41273047491578E-05	0.00264861889172167	0.00229874871757601	B2m/Tap1/H2-Q4/H2-T23/H2-T22	5
AG7	GO:0050691	regulation of defense response to virus by host	5/179	36/16227	4.41273047491578E-05	0.00264861889172167	0.00229874871757601	Stat1/Zc3hav1/Ccl5/Dtx3l/Parp9	5
AG7	GO:0002703	regulation of leukocyte mediated immunity	11/179	239/16227	7.0959930658171E-05	0.00411293165491282	0.00356963260994596	B2m/Bst2/Hmox1/Lgals9/Ccl2/Rsad2/Tap1/H2-Q4/H2-T23/H2-T22/Clcf1	11
AG7	GO:0002443	leukocyte mediated immunity	14/179	375/16227	7.30258528598497E-05	0.00411293165491282	0.00356963260994596	B2m/Irf7/Bst2/Hmox1/Lgals9/Ccl2/Rsad2/Tap1/H2-Q4/H2-T23/H2-T22/Tcirg1/Clcf1/Fas	14
AG7	GO:0032481	positive regulation of type I interferon production	6/179	64/16227	7.30917139710534E-05	0.00411293165491282	0.00356963260994596	Stat1/Polr3f/Isg15/Zc3hav1/Irf7/Rnf135	6
AG7	GO:0001910	regulation of leukocyte mediated cytotoxicity	7/179	93/16227	7.53614644293438E-05	0.00415410847803383	0.00360537016722124	B2m/Lgals9/Ccl2/Tap1/H2-Q4/H2-T23/H2-T22	7
AG7	GO:0002428	antigen processing and presentation of peptide antigen via MHC class Ib	4/179	22/16227	8.96622322282756E-05	0.00484355378497145	0.00420374297204989	B2m/H2-Q4/H2-T23/H2-T22	4
AG7	GO:0032728	positive regulation of interferon-beta production	5/179	42/16227	9.43859439214924E-05	0.00499875361827355	0.00433844163288263	Polr3f/Isg15/Zc3hav1/Irf7/Rnf135	5
AG7	GO:0051701	biological process involved in interaction with host	8/179	130/16227	9.69790777654229E-05	0.00503731709700783	0.00437191105634811	Ptx3/Gbp3/Gbp2/Cav1/Trim34a/Trim12a/Ifitm3/Trim25	8
AG7	GO:0002218	activation of innate immune response	10/179	207/16227	0.000101955104757751	0.0051958629802016	0.00450951376952355	Nmi/Cav1/Zc3hav1/Trim12a/Irf7/Irgm1/Igtp/Rnf135/Ifi35/Rsad2	10
AG7	GO:0002221	pattern recognition receptor signaling pathway	9/179	170/16227	0.000113850054866712	0.00569461107768498	0.00494237957481808	Nmi/Cav1/Zc3hav1/Irf7/Irgm1/Igtp/Rnf135/Ifi35/Rsad2	9
AG7	GO:0046596	regulation of viral entry into host cell	5/179	44/16227	0.000118370800913647	0.0057907008916882	0.00502577637358079	Ptx3/Trim34a/Trim12a/Ifitm3/Trim25	5
AG7	GO:0071396	cellular response to lipid	15/179	443/16227	0.00012005895962034	0.0057907008916882	0.00502577637358079	Stat1/B2m/Gbp2/Cxcl10/Pde2a/Trim12a/Plscr2/Plscr4/Irgm1/Igtp/Cd68/Ccl2/Ccl5/Cmpk2/Akap8	15
AG7	GO:0001906	cell killing	9/179	173/16227	0.000130052031779294	0.00614649017077685	0.00533456755210352	B2m/Cxcl10/Lgals3/Lgals9/Ccl2/Tap1/H2-Q4/H2-T23/H2-T22	9
AG7	GO:0098586	cellular response to virus	5/179	45/16227	0.000131986830768255	0.00614649017077685	0.00533456755210352	Adar/Zc3hav1/Irgm1/Igtp/Lgals9	5
AG7	GO:0002475	antigen processing and presentation via MHC class Ib	4/179	25/16227	0.000151099153718617	0.00691726803718618	0.00600352926550152	B2m/H2-Q4/H2-T23/H2-T22	4
AG7	GO:0002758	innate immune response-activating signaling pathway	9/179	180/16227	0.000175483367517149	0.00789967626106364	0.0068561659554507	Nmi/Cav1/Zc3hav1/Irf7/Irgm1/Igtp/Rnf135/Ifi35/Rsad2	9
AG7	GO:0030099	myeloid cell differentiation	14/179	411/16227	0.000190947406988677	0.00845490075862979	0.00733804789238627	Stat1/B2m/Adar/Isg15/Relb/Cd109/Hba-a1/Hba-a2/Ccl5/Ripk1/Klf10/Racgap1/Tcirg1/Fas	14
AG7	GO:0034101	erythrocyte homeostasis	8/179	144/16227	0.000197148410314363	0.00858867510095315	0.00745415126944121	Stat1/B2m/Adar/Isg15/Hmox1/Hba-a1/Hba-a2/Racgap1	8
AG7	GO:0051255	spindle midzone assembly	3/179	11/16227	0.000204062116451041	0.00869594809746	0.00754725400457664	Cdca8/Birc5/Racgap1	3
AG7	GO:0002230	positive regulation of defense response to virus by host	4/179	27/16227	0.00020604986236114	0.00869594809746	0.00754725400457664	Stat1/Ccl5/Dtx3l/Parp9	4
AG7	GO:0031341	regulation of cell killing	7/179	110/16227	0.000216388009037521	0.00899175403708224	0.00780398536237345	B2m/Lgals9/Ccl2/Tap1/H2-Q4/H2-T23/H2-T22	7
AG7	GO:0046718	viral entry into host cell	6/179	78/16227	0.000220468141507315	0.00902249166986754	0.00783066269755647	Ptx3/Cav1/Trim34a/Trim12a/Ifitm3/Trim25	6
AG7	GO:0060337	type I interferon-mediated signaling pathway	5/179	51/16227	0.000240579605569371	0.00955596345063046	0.00829366534989148	Stat1/Adar/Isg15/Ifitm3/Irf7	5
AG7	GO:0071357	cellular response to type I interferon	5/179	51/16227	0.000240579605569371	0.00955596345063046	0.00829366534989148	Stat1/Adar/Isg15/Ifitm3/Irf7	5
AG7	GO:0002262	myeloid cell homeostasis	9/179	189/16227	0.000252651147355461	0.00989001085517538	0.00858358665386137	Stat1/B2m/Adar/Isg15/Hmox1/Hba-a1/Hba-a2/Ccl2/Racgap1	9
AG7	GO:0051231	spindle elongation	3/179	12/16227	0.000269878013609627	0.0102824797880195	0.00892421227534418	Cdca8/Birc5/Racgap1	3
AG7	GO:0002753	cytosolic pattern recognition receptor signaling pathway	6/179	81/16227	0.000271082049759577	0.0102824797880195	0.00892421227534418	Cav1/Zc3hav1/Irgm1/Igtp/Rnf135/Rsad2	6
AG7	GO:1905820	positive regulation of chromosome separation	4/179	29/16227	0.000274097943257091	0.0102824797880195	0.00892421227534418	Smc2/Cdca8/Plscr2/Birc5	4
AG7	GO:0002449	lymphocyte mediated immunity	11/179	280/16227	0.000284147857248019	0.0105134707181767	0.00912469038343674	B2m/Irf7/Lgals9/Rsad2/Tap1/H2-Q4/H2-T23/H2-T22/Tcirg1/Clcf1/Fas	11
AG7	GO:0044409	entry into host	6/179	82/16227	0.000289840178822079	0.0105791665270059	0.0091817080830266	Ptx3/Cav1/Trim34a/Trim12a/Ifitm3/Trim25	6
AG7	GO:0032647	regulation of interferon-alpha production	4/179	30/16227	0.000313559445923911	0.0111437376768485	0.00967170202316551	Stat1/Nmi/Zc3hav1/Irf7	4
AG7	GO:0046597	negative regulation of viral entry into host cell	4/179	30/16227	0.000313559445923911	0.0111437376768485	0.00967170202316551	Ptx3/Trim12a/Ifitm3/Trim25	4
AG7	GO:0035634	response to stilbenoid	3/179	13/16227	0.000347999839661545	0.0122071112587771	0.0105946089258546	Usp18/Hba-a1/Ifit3	3
AG7	GO:0043243	positive regulation of protein-containing complex disassembly	4/179	31/16227	0.000356931825975621	0.0123599084866686	0.0107272223542201	Stmn2/Nes/Irgm1/Igtp	4
AG7	GO:0034340	response to type I interferon	5/179	56/16227	0.000374209580216922	0.0126342509520738	0.010965325462409	Stat1/Adar/Isg15/Ifitm3/Irf7	5
AG7	GO:0048002	antigen processing and presentation of peptide antigen	5/179	56/16227	0.000374209580216922	0.0126342509520738	0.010965325462409	B2m/Tap1/H2-Q4/H2-T23/H2-T22	5
AG7	GO:0001819	positive regulation of cytokine production	14/179	442/16227	0.000399373049315447	0.0132305281565295	0.0114828372355623	Stat1/B2m/Polr3f/Isg15/Zc3hav1/Irf7/Lgals9/Rnf135/Ccl2/Ccl5/Ripk1/Rsad2/Il1rap/Egr1	14
AG7	GO:0032607	interferon-alpha production	4/179	32/16227	0.000404432390323656	0.0132305281565295	0.0114828372355623	Stat1/Nmi/Zc3hav1/Irf7	4
AG7	GO:0001961	positive regulation of cytokine-mediated signaling pathway	5/179	57/16227	0.000406565656050331	0.0132305281565295	0.0114828372355623	Irf7/Irgm1/Igtp/Ripk1/Parp9	5
AG7	GO:0048872	homeostasis of number of cells	12/179	344/16227	0.000445199588260644	0.014315286760619	0.0124243042989531	Stat1/B2m/Adar/Isg15/Ezh2/Hmox1/Hba-a1/Hba-a2/Ccl2/Racgap1/Tcirg1/Fas	12
AG7	GO:0002460	adaptive immune response based on somatic recombination of immune receptors built from immunoglobulin superfamily domains	11/179	296/16227	0.000454904981408067	0.0144552747621552	0.0125458005398856	B2m/Relb/Il18bp/Irf7/Rsad2/H2-Q4/H2-T23/H2-T22/Tcirg1/Clcf1/Fas	11
AG7	GO:0042742	defense response to bacterium	9/179	208/16227	0.000509739902771646	0.0159171774748025	0.0138145927381224	B2m/Gbp3/Gbp2/Isg15/Vgf/Irgm1/Igtp/Lgals9/Rnf213	9
AG7	GO:0001916	positive regulation of T cell mediated cytotoxicity	4/179	34/16227	0.000512696941987345	0.0159171774748025	0.0138145927381224	B2m/H2-Q4/H2-T23/H2-T22	4
AG7	GO:0001909	leukocyte mediated cytotoxicity	7/179	128/16227	0.000544611915312582	0.016167743229396	0.0140320599278493	B2m/Lgals9/Ccl2/Tap1/H2-Q4/H2-T23/H2-T22	7
AG7	GO:0035457	cellular response to interferon-alpha	3/179	15/16227	0.000544711082515748	0.016167743229396	0.0140320599278493	Ifit2/Ifit3/Ifit1	3
AG7	GO:0060330	regulation of response to type II interferon	3/179	15/16227	0.000544711082515748	0.016167743229396	0.0140320599278493	Irgm1/Igtp/Parp9	3
AG7	GO:0060334	regulation of type II interferon-mediated signaling pathway	3/179	15/16227	0.000544711082515748	0.016167743229396	0.0140320599278493	Irgm1/Igtp/Parp9	3
AG7	GO:0002711	positive regulation of T cell mediated immunity	5/179	62/16227	0.000601067699499564	0.0174568156596594	0.0151508519160784	B2m/Rsad2/H2-Q4/H2-T23/H2-T22	5
AG7	GO:0060760	positive regulation of response to cytokine stimulus	5/179	62/16227	0.000601067699499564	0.0174568156596594	0.0151508519160784	Irf7/Irgm1/Igtp/Ripk1/Parp9	5
AG7	GO:0044403	biological process involved in symbiotic interaction	9/179	214/16227	0.000625548514268259	0.0179745376280699	0.0156001852326474	Ptx3/Gbp3/Gbp2/Cav1/Trim34a/Trim12a/Ifitm3/Ccl5/Trim25	9
AG7	GO:0030218	erythrocyte differentiation	7/179	134/16227	0.000715646261822917	0.0203469531914073	0.0176592157903561	Stat1/B2m/Adar/Isg15/Hba-a1/Hba-a2/Racgap1	7
AG7	GO:0002706	regulation of lymphocyte mediated immunity	8/179	175/16227	0.000728483896897087	0.0204961979741566	0.017788746034976	B2m/Lgals9/Rsad2/Tap1/H2-Q4/H2-T23/H2-T22/Clcf1	8
AG7	GO:0071677	positive regulation of mononuclear cell migration	5/179	66/16227	0.000801207196321042	0.0223099034769395	0.0193628695193376	Cxcl10/Lgals3/Lgals9/Ccl2/Ccl5	5
AG7	GO:0044772	mitotic cell cycle phase transition	13/179	423/16227	0.000850012222665982	0.0234273776879675	0.0203327306109253	Nes/Cdca8/Rpa2/Tacc3/Ezh2/Cdk2/Ecd/Pinx1/Ctc1/Smarce1/Birc5/Rrm2/Tcf19	13
AG7	GO:0044000	movement in host	6/179	101/16227	0.000883094408083305	0.02389647183073	0.0207398596102947	Ptx3/Cav1/Trim34a/Trim12a/Ifitm3/Trim25	6
AG7	GO:0002697	regulation of immune effector process	12/179	372/16227	0.0008857228137938	0.02389647183073	0.0207398596102947	B2m/Bst2/Hmox1/Lgals3/Lgals9/Ccl2/Rsad2/Tap1/H2-Q4/H2-T23/H2-T22/Clcf1	12
AG7	GO:0000819	sister chromatid segregation	9/179	225/16227	0.000893574103999901	0.02389647183073	0.0207398596102947	Smc2/Cdca8/Tacc3/Pinx1/Smarce1/Birc5/Racgap1/Aaas/Akap8	9
AG7	GO:0001912	positive regulation of leukocyte mediated cytotoxicity	5/179	68/16227	0.000918130202276022	0.0243124478073288	0.0211008871049401	B2m/Ccl2/H2-Q4/H2-T23/H2-T22	5
AG7	GO:0001914	regulation of T cell mediated cytotoxicity	4/179	40/16227	0.000959665978083963	0.0251656097748037	0.0218413503647725	B2m/H2-Q4/H2-T23/H2-T22	4
AG7	GO:0050688	regulation of defense response to virus	5/179	70/16227	0.00104729681611686	0.0269887538998635	0.0234236656735307	Stat1/Zc3hav1/Ccl5/Dtx3l/Parp9	5
AG7	GO:0002705	positive regulation of leukocyte mediated immunity	7/179	143/16227	0.00104917406867296	0.0269887538998635	0.0234236656735307	B2m/Ccl2/Rsad2/H2-Q4/H2-T23/H2-T22/Clcf1	7
AG7	GO:0033044	regulation of chromosome organization	9/179	231/16227	0.00107516110089223	0.0273963220142445	0.0237773959452532	Smc2/Cdca8/Tacc3/Xrcc1/Cdk2/Pinx1/Ctc1/Smarce1/Birc5	9
AG7	GO:0051988	regulation of attachment of spindle microtubules to kinetochore	3/179	19/16227	0.00112301106478442	0.0283481578129225	0.0246034986844554	Cdca8/Birc5/Racgap1	3
AG7	GO:0045824	negative regulation of innate immune response	5/179	72/16227	0.00118948062091026	0.0297480292322094	0.0258184536332081	Nmi/Adar/Isg15/Lgals9/Tap1	5
AG7	GO:0010035	response to inorganic substance	13/179	443/16227	0.00129206436506551	0.0318894954769899	0.0276770421977265	B2m/Cav1/Ezh2/Lig1/Hmox1/Nol3/Cryab/Plscr2/Ripk1/Dhfr/Nr4a1/Tcirg1/Fas	13
AG7	GO:0002486	antigen processing and presentation of endogenous peptide antigen via MHC class I via ER pathway, TAP-independent	3/179	20/16227	0.00131052721138315	0.0318894954769899	0.0276770421977265	H2-Q4/H2-T23/H2-T22	3
AG7	GO:0090026	positive regulation of monocyte chemotaxis	3/179	20/16227	0.00131052721138315	0.0318894954769899	0.0276770421977265	Cxcl10/Ccl2/Ccl5	3
AG7	GO:0002757	immune response-activating signaling pathway	11/179	339/16227	0.0013795553142048	0.0332694544970283	0.0288747150820874	Nmi/Cav1/Zc3hav1/Irf7/Lgals3/Plscr2/Irgm1/Igtp/Rnf135/Ifi35/Rsad2	11
AG7	GO:0002250	adaptive immune response	12/179	393/16227	0.00141634520846181	0.0338544106907554	0.0293824012971072	B2m/Relb/Il18bp/Irf7/Rsad2/Tap1/H2-Q4/H2-T23/H2-T22/Tcirg1/Clcf1/Fas	12
AG7	GO:0062208	positive regulation of pattern recognition receptor signaling pathway	4/179	45/16227	0.00149901725112577	0.0347150807520682	0.0301293808666794	Cav1/Zc3hav1/Ifi35/Rsad2	4
AG7	GO:0031343	positive regulation of cell killing	5/179	76/16227	0.00151605432697407	0.0347150807520682	0.0301293808666794	B2m/Ccl2/H2-Q4/H2-T23/H2-T22	5
AG7	GO:0002476	antigen processing and presentation of endogenous peptide antigen via MHC class Ib	3/179	21/16227	0.0015166158936483	0.0347150807520682	0.0301293808666794	H2-Q4/H2-T23/H2-T22	3
AG7	GO:0002484	antigen processing and presentation of endogenous peptide antigen via MHC class I via ER pathway	3/179	21/16227	0.0015166158936483	0.0347150807520682	0.0301293808666794	H2-Q4/H2-T23/H2-T22	3
AG7	GO:0048245	eosinophil chemotaxis	3/179	21/16227	0.0015166158936483	0.0347150807520682	0.0301293808666794	Lgals3/Ccl2/Ccl5	3
AG7	GO:0043254	regulation of protein-containing complex assembly	12/179	398/16227	0.00157543260849029	0.0355542581133537	0.0308577068214262	Stmn2/Cptp/Isg15/Cav1/Nol3/Lgals3/Cryab/Irgm1/Igtp/Xaf1/Baiap2/Fas	12
AG7	GO:0042542	response to hydrogen peroxide	6/179	113/16227	0.00157960421088576	0.0355542581133537	0.0308577068214262	Ezh2/Lig1/Hmox1/Nol3/Cryab/Ripk1	6
AG7	GO:0002253	activation of immune response	12/179	399/16227	0.00160895652889587	0.0359156329301466	0.0311713457142331	Nmi/Cav1/Zc3hav1/Trim12a/Irf7/Lgals3/Plscr2/Irgm1/Igtp/Rnf135/Ifi35/Rsad2	12
AG7	GO:1901987	regulation of cell cycle phase transition	12/179	401/16227	0.00167777220679223	0.0371447764798837	0.032238125146905	Cdca8/Rpa2/Ezh2/Cdk2/Ecd/Pinx1/Ctc1/Smarce1/Birc5/Rrm2/Dtx3l/Parp9	12
AG7	GO:0002764	immune response-regulating signaling pathway	11/179	348/16227	0.00169767514017889	0.0372798418993754	0.0323553490558697	Nmi/Cav1/Zc3hav1/Irf7/Lgals3/Plscr2/Irgm1/Igtp/Rnf135/Ifi35/Rsad2	11
AG7	GO:0098813	nuclear chromosome segregation	10/179	297/16227	0.00172694904107649	0.0376168496769967	0.0326478396814714	Smc2/Cdca8/Tacc3/Pinx1/Smarce1/Psmc3ip/Birc5/Racgap1/Aaas/Akap8	10
AG7	GO:0002824	positive regulation of adaptive immune response based on somatic recombination of immune receptors built from immunoglobulin superfamily domains	6/179	118/16227	0.00196924889413104	0.0425515301043835	0.0369306718924617	B2m/Rsad2/H2-Q4/H2-T23/H2-T22/Clcf1	6
AG7	GO:0002708	positive regulation of lymphocyte mediated immunity	6/179	121/16227	0.00223556114522919	0.047908735341282	0.0415802153607962	B2m/Rsad2/H2-Q4/H2-T23/H2-T22/Clcf1	6
AG7	GO:0060547	negative regulation of necrotic cell death	3/179	24/16227	0.0022526506435923	0.047908735341282	0.0415802153607962	Cav1/Nol3/Ripk1	3
AG7	GO:0051983	regulation of chromosome segregation	6/179	122/16227	0.00233009905424411	0.0491687308243231	0.0426737713306056	Smc2/Cdca8/Tacc3/Plscr2/Smarce1/Birc5	6
AG8	GO:0002683	negative regulation of immune system process	30/245	444/16227	6.19057046290132E-12	2.42546550736474E-08	1.9073473415697E-08	Fcer1g/Ifi203/Parp1/Phpt1/Spi1/Thbs1/Samhd1/Laptm5/C1qc/Emilin1/Hspb1/Wasl/Tapbpl/Tyrobp/Trim30a/Il4ra/Kitl/Parp3/Peli1/Cd68/Trim27/Tnfrsf11b/Dusp1/H2-Aa/Lst1/Trem2/Cd74/Socs6/Pten/Fas	30
AG8	GO:0002504	antigen processing and presentation of peptide or polysaccharide antigen via MHC class II	9/245	23/16227	2.39308692749481E-11	4.68805729096232E-08	3.68661338777752E-08	Fcer1g/Thbs1/Ctss/H2-Ab1/H2-Aa/H2-Eb1/Trem2/Cd74/Unc93b1	9
AG8	GO:0002460	adaptive immune response based on somatic recombination of immune receptors built from immunoglobulin superfamily domains	23/245	296/16227	1.35297181386089E-10	1.76698118890232E-07	1.38952578918274E-07	Fcgr3/Fcer1g/C1qb/C1qc/C1qa/P2rx7/Il17ra/Ctsc/Il4ra/Rora/Parp3/Unc13d/Rsad2/Nfkbiz/H2-Ab1/H2-Aa/H2-Eb1/H2-T23/Vegfa/Trem2/Cd74/Unc93b1/Fas	23
AG8	GO:0002250	adaptive immune response	26/245	393/16227	2.76448945326253E-10	2.2024492986001E-07	1.73197095644998E-07	Fcgr3/Fcer1g/Rnf19b/C1qb/C1qc/C1qa/P2rx7/Il17ra/Ctsc/Il4ra/Rora/Parp3/Unc13d/Trim27/Rsad2/Alcam/Nfkbiz/H2-Ab1/H2-Aa/H2-Eb1/H2-T23/Vegfa/Trem2/Cd74/Unc93b1/Fas	26
AG8	GO:0002449	lymphocyte mediated immunity	22/245	280/16227	2.81068057503841E-10	2.2024492986001E-07	1.73197095644998E-07	Fcgr3/Fcer1g/Rnf19b/C1qb/C1qc/C1qa/P2rx7/Ctsc/Il4ra/Coro1a/Parp3/Unc13d/Rsad2/Nfkbiz/H2-Ab1/H2-Aa/H2-Eb1/H2-T23/Trem2/Cd74/Unc93b1/Fas	22
AG8	GO:0002495	antigen processing and presentation of peptide antigen via MHC class II	8/245	21/16227	4.13812142432626E-10	2.70219329008505E-07	2.12496165070228E-07	Fcer1g/Ctss/H2-Ab1/H2-Aa/H2-Eb1/Trem2/Cd74/Unc93b1	8
AG8	GO:0048002	antigen processing and presentation of peptide antigen	11/245	56/16227	6.07649817849451E-10	3.40110283762021E-07	2.67457295766217E-07	Fcgr3/Fcer1g/Ctss/Tapbpl/H2-Ab1/H2-Aa/H2-Eb1/H2-T23/Trem2/Cd74/Unc93b1	11
AG8	GO:0002443	leukocyte mediated immunity	24/245	375/16227	2.70296898385992E-09	1.31361724088554E-06	1.03300762044866E-06	Fcgr3/Fcer1g/Spi1/Rnf19b/C1qb/C1qc/C1qa/P2rx7/Tyrobp/Ctsc/Il4ra/Coro1a/Parp3/Unc13d/Rsad2/Nfkbiz/H2-Ab1/H2-Aa/H2-Eb1/H2-T23/Trem2/Cd74/Unc93b1/Fas	24
AG8	GO:0019882	antigen processing and presentation	13/245	99/16227	3.01749749054871E-09	1.31361724088554E-06	1.03300762044866E-06	Fcgr3/Fcer1g/Thbs1/Ctss/Tapbpl/Cd68/H2-Ab1/H2-Aa/H2-Eb1/H2-T23/Trem2/Cd74/Unc93b1	13
AG8	GO:0002478	antigen processing and presentation of exogenous peptide antigen	8/245	27/16227	4.17464539592905E-09	1.635626066125E-06	1.28623021830361E-06	Fcgr3/Fcer1g/Ctss/H2-Ab1/H2-Aa/H2-Eb1/Cd74/Unc93b1	8
AG8	GO:0019886	antigen processing and presentation of exogenous peptide antigen via MHC class II	7/245	19/16227	7.08823221361462E-09	2.45592324552183E-06	1.93129882046222E-06	Fcer1g/Ctss/H2-Ab1/H2-Aa/H2-Eb1/Cd74/Unc93b1	7
AG8	GO:0019724	B cell mediated immunity	14/245	127/16227	7.52197012410976E-09	2.45592324552183E-06	1.93129882046222E-06	Fcgr3/Fcer1g/C1qb/C1qc/C1qa/Il4ra/Parp3/Nfkbiz/H2-Ab1/H2-Aa/H2-Eb1/Trem2/Cd74/Fas	14
AG8	GO:0019884	antigen processing and presentation of exogenous antigen	8/245	33/16227	2.41427718743229E-08	7.27626001566132E-06	5.72193467823021E-06	Fcgr3/Fcer1g/Ctss/H2-Ab1/H2-Aa/H2-Eb1/Cd74/Unc93b1	8
AG8	GO:0016064	immunoglobulin mediated immune response	13/245	124/16227	4.7929616374823E-08	1.34134454968969E-05	1.05481193330156E-05	Fcgr3/Fcer1g/C1qb/C1qc/C1qa/Il4ra/Parp3/Nfkbiz/H2-Ab1/H2-Aa/H2-Eb1/Trem2/Cd74	13
AG8	GO:0097191	extrinsic apoptotic signaling pathway	16/245	222/16227	2.69863012071564E-07	7.04882187530926E-05	5.54308095672609E-05	Lcn2/Acvr1/Spi1/Thbs1/Skil/Tgfbr1/P2rx7/Cav1/Bag3/Kitl/Tnfrsf10b/Nfkbiz/Hspa1a/Vegfa/Pten/Fas	16
AG8	GO:0002577	regulation of antigen processing and presentation	6/245	20/16227	3.61738668818382E-07	8.85807565269014E-05	6.96584923441714E-05	Thbs1/Tapbpl/Cd68/H2-Ab1/Trem2/Cd74	6
AG8	GO:0050866	negative regulation of cell activation	15/245	206/16227	5.63629443525336E-07	0.000129900009396016	0.000102151292953477	Spi1/Laptm5/Emilin1/Hspb1/Tyrobp/Il4ra/Parp3/Peli1/H2-Aa/Lst1/Trem2/Cd74/Socs6/Pten/Fas	15
AG8	GO:0031349	positive regulation of defense response	21/245	400/16227	7.68817394508919E-07	0.000167345919538108	0.000131598158697521	Fcgr3/Fcer1g/Ifi203/Spi1/Ctss/Camk2n1/Emilin1/Cav1/Il17ra/Tyrobp/Ctsc/Trim30a/Egfr/Peli1/Rsad2/Hsp90aa1/Nfkbiz/Hspa1a/Trem2/Cd74/Unc93b1	21
AG8	GO:0007179	transforming growth factor beta receptor signaling pathway	14/245	186/16227	9.09448130357116E-07	0.000187537777617852	0.000147476713437966	Parp1/Acvr1/Spi1/Spred1/Thbs1/Skil/Tgfbr1/Emilin1/Cav2/Cav1/Ing1/Lats2/Gcnt2/Itgb5	14
AG8	GO:0001819	positive regulation of cytokine production	22/245	442/16227	1.01541375347493E-06	0.000198919554305739	0.000156427160864269	Fcgr3/Fcer1g/Ifi203/Thbs1/Laptm5/P2rx7/Hspb1/Il17ra/Tyrobp/Il4ra/Rora/Peli1/Ccl4/Trim27/Rsad2/Hsp90aa1/Hspa1a/Aif1/Trem2/Cd74/Unc93b1/Chuk	22
AG8	GO:0071560	cellular response to transforming growth factor beta stimulus	15/245	223/16227	1.53628515953546E-06	0.000286626916907616	0.000225398830173448	Parp1/Acvr1/Spi1/Spred1/Thbs1/Skil/Tgfbr1/Emilin1/Cav2/Cav1/Ing1/Lats2/Gcnt2/Itgb5/Nfkbiz	15
AG8	GO:0071559	response to transforming growth factor beta	15/245	227/16227	1.91786554699176E-06	0.000341554418777897	0.000268592940480617	Parp1/Acvr1/Spi1/Spred1/Thbs1/Skil/Tgfbr1/Emilin1/Cav2/Cav1/Ing1/Lats2/Gcnt2/Itgb5/Nfkbiz	15
AG8	GO:0097529	myeloid leukocyte migration	14/245	213/16227	4.51377397745875E-06	0.000745764669165112	0.000586457426357778	Fcgr3/Fcer1g/Spi1/Thbs1/P2ry12/Emilin1/Il17ra/Kitl/Ccl4/Dusp1/Aif1/Vegfa/Trem2/Cd74	14
AG8	GO:0051250	negative regulation of lymphocyte activation	12/245	157/16227	4.72386461075491E-06	0.000745764669165112	0.000586457426357778	Laptm5/Hspb1/Tyrobp/Il4ra/Parp3/Peli1/H2-Aa/Lst1/Cd74/Socs6/Pten/Fas	12
AG8	GO:0002695	negative regulation of leukocyte activation	13/245	185/16227	4.80353818889262E-06	0.000745764669165112	0.000586457426357778	Spi1/Laptm5/Hspb1/Tyrobp/Il4ra/Parp3/Peli1/H2-Aa/Lst1/Cd74/Socs6/Pten/Fas	13
AG8	GO:2001233	regulation of apoptotic signaling pathway	19/245	378/16227	4.94892327674653E-06	0.000745764669165112	0.000586457426357778	Parp1/Acvr1/Thbs1/Ptpn1/Skil/Ctss/Tgfbr1/Wfs1/Hspb1/Cav1/Ctsc/Mdm2/Zfp385a/Hspa1a/Vegfa/Trem2/Cd74/Pten/Fas	19
AG8	GO:0002696	positive regulation of leukocyte activation	18/245	352/16227	6.98633216975606E-06	0.0010137944237446	0.000797231745063391	Fcer1g/Spi1/Thbs1/Cav1/Tyrobp/Ctsc/Il4ra/Coro1a/Kitl/Peli1/Hsp90aa1/Nfkbiz/H2-Ab1/H2-Aa/H2-Eb1/Aif1/Trem2/Cd74	18
AG8	GO:0051249	regulation of lymphocyte activation	21/245	466/16227	8.46794245641671E-06	0.00118490709086574	0.000931792013907208	Spi1/Laptm5/Hspb1/Cav1/Tyrobp/Il4ra/Coro1a/Kitl/Parp3/Peli1/Hsp90aa1/Nfkbiz/H2-Ab1/H2-Aa/H2-Eb1/Aif1/Lst1/Cd74/Socs6/Pten/Fas	21
AG8	GO:0050867	positive regulation of cell activation	18/245	372/16227	1.48023288650226E-05	0.00199984567217788	0.00157264670010603	Fcer1g/Spi1/Thbs1/Cav1/Tyrobp/Ctsc/Il4ra/Coro1a/Kitl/Peli1/Hsp90aa1/Nfkbiz/H2-Ab1/H2-Aa/H2-Eb1/Aif1/Trem2/Cd74	18
AG8	GO:0050821	protein stabilization	12/245	178/16227	1.69835271187571E-05	0.00221804864170967	0.00174423803075796	Chp1/Wfs1/Tyrobp/Cog7/Bag3/Cryab/Usp19/Hsp90aa1/Pim1/Hspa1a/Cd74/Pten	12
AG8	GO:0007178	transmembrane receptor protein serine/threonine kinase signaling pathway	17/245	342/16227	1.82074822001294E-05	0.00228459308063789	0.00179656751485105	Parp1/Acvr1/Spi1/Spred1/Thbs1/Skil/Wwtr1/Tgfbr1/Hes5/Emilin1/Cav2/Cav1/Ing1/Lats2/Gcnt2/Itgb5/Fstl1	17
AG8	GO:0048872	homeostasis of number of cells	17/245	344/16227	1.96202694705548E-05	0.00228459308063789	0.00179656751485105	Fcer1g/Spi1/Skil/P2rx7/Bpgm/Tspan9/Klf13/Coro1a/Kitl/Ikbkb/Tmod3/Fstl1/Nfkbiz/Hspa1a/Vegfa/Cd74/Fas	17
AG8	GO:0050863	regulation of T cell activation	17/245	344/16227	1.96202694705548E-05	0.00228459308063789	0.00179656751485105	Laptm5/Hspb1/Cav1/Il4ra/Coro1a/Kitl/Peli1/Hsp90aa1/Nfkbiz/H2-Ab1/H2-Aa/H2-Eb1/Aif1/Cd74/Socs6/Pten/Fas	17
AG8	GO:0006909	phagocytosis	13/245	211/16227	1.98254631806249E-05	0.00228459308063789	0.00179656751485105	Fcgr3/Fcer1g/Thbs1/4933434E20Rik/P2rx7/Tyrobp/Coro1a/Unc13d/Pld4/Pros1/Aif1/Trem2/Pten	13
AG8	GO:0002440	production of molecular mediator of immune response	14/245	244/16227	2.11635875866647E-05	0.00236911246184435	0.00186303220650128	Fcer1g/Samhd1/Laptm5/P2rx7/Il4ra/Parp3/Rsad2/Litaf/Nfkbiz/H2-Ab1/H2-Aa/H2-Eb1/Cd74/Fas	14
AG8	GO:0033002	muscle cell proliferation	14/245	245/16227	2.21488596082608E-05	0.00241053422069905	0.00189560561618068	Thbs1/Fgf2/Tgfbr1/Hes5/Cav2/Cav1/Vgll4/Mdm2/Egfr/Comt/Pim1/Aif1/Vegfa/Pten	14
AG8	GO:0071496	cellular response to external stimulus	14/245	256/16227	3.59647739816358E-05	0.0038083779583797	0.0029948476086557	Ifi203/Slc1a2/Rragd/Plin2/Mfsd2a/P2rx7/Cav1/Bag3/Cd68/Comt/Pim1/Chka/Fads1/Fas	14
AG8	GO:0002253	activation of immune response	18/245	399/16227	3.74454446105164E-05	0.00384040362627456	0.00302003208245497	Fcer1g/Ifi203/Phpt1/Laptm5/C1qb/C1qc/C1qa/Cav1/Tyrobp/Trim30a/Peli1/Rsad2/Hsp90aa1/Nfkbiz/Hspa1a/Trem2/Unc93b1/Pten	18
AG8	GO:0150146	cell junction disassembly	5/245	26/16227	3.82276011803746E-05	0.00384040362627456	0.00302003208245497	Tgfbr1/C1qb/C1qc/C1qa/Trem2	5
AG8	GO:0002833	positive regulation of response to biotic stimulus	15/245	293/16227	4.06805804599082E-05	0.00398466285604801	0.00313347523700398	Ifi203/Spi1/Emilin1/Cav1/Tyrobp/Trim30a/Peli1/Ly86/Rsad2/Hsp90aa1/Nfkbiz/Hspa1a/Trem2/Cd74/Unc93b1	15
AG8	GO:0002819	regulation of adaptive immune response	12/245	195/16227	4.18906641619376E-05	0.00400311273625541	0.00314798392816409	Fcgr3/Fcer1g/P2rx7/Il4ra/Parp3/Trim27/Rsad2/Nfkbiz/H2-Ab1/H2-T23/Trem2/Cd74	12
AG8	GO:0002396	MHC protein complex assembly	4/245	14/16227	4.50612926023272E-05	0.00401250328217995	0.00315536850351703	Tapbpl/H2-Ab1/H2-Aa/H2-Eb1	4
AG8	GO:0002501	peptide antigen assembly with MHC protein complex	4/245	14/16227	4.50612926023272E-05	0.00401250328217995	0.00315536850351703	Tapbpl/H2-Ab1/H2-Aa/H2-Eb1	4
AG8	GO:0098883	synapse pruning	4/245	14/16227	4.50612926023272E-05	0.00401250328217995	0.00315536850351703	C1qb/C1qc/C1qa/Trem2	4
AG8	GO:0050921	positive regulation of chemotaxis	10/245	140/16227	5.28208379172224E-05	0.00458337498284838	0.0036042928923987	Spi1/Thbs1/Fgf2/P2ry12/Hspb1/Wasl/Aif1/Vegfa/Trem2/Cd74	10
AG8	GO:0007159	leukocyte cell-cell adhesion	17/245	373/16227	5.43754269841008E-05	0.00458337498284838	0.0036042928923987	Thbs1/Laptm5/Hspb1/Cav1/Il4ra/Coro1a/Kitl/Peli1/Hsp90aa1/Nfkbiz/H2-Ab1/H2-Aa/H2-Eb1/Aif1/Cd74/Socs6/Pten	17
AG8	GO:0030099	myeloid cell differentiation	18/245	411/16227	5.49817825915962E-05	0.00458337498284838	0.0036042928923987	Fcer1g/Ifi203/Spi1/C1qc/Bpgm/Tyrobp/Klf13/Ucp2/Kitl/Tmod3/Tnfrsf11b/Zfp385a/Hspa1a/Vegfa/Trem2/Cd74/Fas/Chuk	18
AG8	GO:0002831	regulation of response to biotic stimulus	18/245	413/16227	5.85242061585775E-05	0.00477703832769388	0.00375658665408237	Ifi203/Parp1/Spi1/Samhd1/Emilin1/Cav1/Tyrobp/Trim30a/Peli1/Ly86/Rsad2/Hsp90aa1/Nfkbiz/Hspa1a/Trem2/Cd74/Unc93b1/Pten	18
AG8	GO:0022407	regulation of cell-cell adhesion	19/245	453/16227	6.09345943883995E-05	0.00485446905388849	0.00381747694063341	Spi1/Laptm5/Hspb1/Cav1/Il4ra/Coro1a/Kitl/Peli1/Gcnt2/Hsp90aa1/Nfkbiz/H2-Ab1/H2-Aa/H2-Eb1/Aif1/Vegfa/Cd74/Socs6/Pten	19
AG8	GO:1903037	regulation of leukocyte cell-cell adhesion	16/245	340/16227	6.19508557157796E-05	0.00485446905388849	0.00381747694063341	Laptm5/Hspb1/Cav1/Il4ra/Coro1a/Kitl/Peli1/Hsp90aa1/Nfkbiz/H2-Ab1/H2-Aa/H2-Eb1/Aif1/Cd74/Socs6/Pten	16
AG8	GO:0030856	regulation of epithelial cell differentiation	10/245	144/16227	6.70489082192537E-05	0.00515093377260855	0.00405061206104758	Pax6/Spred1/Fgf2/Wwtr1/Tgfbr1/Hes5/Cav1/Ikbkb/Maff/Vegfa	10
AG8	GO:0050900	leukocyte migration	16/245	344/16227	7.11102084762475E-05	0.00535788070788342	0.00421335182611289	Fcgr3/Fcer1g/Spi1/Thbs1/P2ry12/Emilin1/Wasl/Il17ra/Coro1a/Kitl/Ccl4/Dusp1/Aif1/Vegfa/Trem2/Cd74	16
AG8	GO:0032675	regulation of interleukin-6 production	10/245	146/16227	7.53067876894608E-05	0.00556701875787372	0.00437781464879944	Fcer1g/Laptm5/P2rx7/Il17ra/Tyrobp/Trim30a/Aif1/Trem2/Cd74/Unc93b1	10
AG8	GO:0032755	positive regulation of interleukin-6 production	8/245	93/16227	8.12417751465324E-05	0.00589454213007618	0.00463537379832164	Fcer1g/Laptm5/P2rx7/Il17ra/Tyrobp/Aif1/Cd74/Unc93b1	8
AG8	GO:0090092	regulation of transmembrane receptor protein serine/threonine kinase signaling pathway	13/245	243/16227	8.54247561245105E-05	0.00602088287171448	0.00473472613995011	Parp1/Acvr1/Spred1/Thbs1/Skil/Tgfbr1/Hes5/Emilin1/Cav2/Cav1/Ing1/Lats2/Fstl1	13
AG8	GO:0060485	mesenchyme development	14/245	278/16227	8.75926603080333E-05	0.00602088287171448	0.00473472613995011	Rdh10/Acvr1/Pax6/Spred1/Thbs1/Wwtr1/Tgfbr1/Sema4b/Taf10/Kitl/Mdm2/Gcnt2/Vegfa/Pten	14
AG8	GO:0150076	neuroinflammatory response	7/245	70/16227	8.75932423909458E-05	0.00602088287171448	0.00473472613995011	C1qa/Bpgm/Tyrobp/Ctsc/Egfr/Aif1/Trem2	7
AG8	GO:0050920	regulation of chemotaxis	12/245	212/16227	9.37884145177994E-05	0.00633556910484031	0.00498219036830488	Spi1/Thbs1/Fgf2/P2ry12/Hspb1/Wasl/Sema4b/Dusp1/Aif1/Vegfa/Trem2/Cd74	12
AG8	GO:0042116	macrophage activation	8/245	96/16227	0.000101754788338355	0.00658607101744789	0.00517918107199429	Thbs1/C1qa/Tyrobp/Ctsc/Il4ra/Rora/Aif1/Trem2	8
AG8	GO:0030336	negative regulation of cell migration	14/245	282/16227	0.000101923343306555	0.00658607101744789	0.00517918107199429	Spred1/Thbs1/Fgf2/Emilin1/Cav1/Wasl/Arhgdib/Idh2/Ing1/Dusp1/Aif1/Cd74/Pten/Fas	14
AG8	GO:0002685	regulation of leukocyte migration	12/245	214/16227	0.000102539645754038	0.00658607101744789	0.00517918107199429	Spi1/Thbs1/P2ry12/Emilin1/Wasl/Coro1a/Kitl/Dusp1/Aif1/Vegfa/Trem2/Cd74	12
AG8	GO:0032635	interleukin-6 production	10/245	152/16227	0.000105452499788804	0.00666391764794407	0.00524039841904632	Fcer1g/Laptm5/P2rx7/Il17ra/Tyrobp/Trim30a/Aif1/Trem2/Cd74/Unc93b1	10
AG8	GO:1903052	positive regulation of proteolysis involved in protein catabolic process	9/245	124/16227	0.00011058689385083	0.00670013631561829	0.00526888020091205	Rnf19b/Laptm5/Wfs1/Cav1/Ctsc/Mdm2/Hspa1a/Trem2/Pten	9
AG8	GO:0061900	glial cell activation	6/245	51/16227	0.000113636700046488	0.00670013631561829	0.00526888020091205	C1qa/Tyrobp/Ctsc/Egfr/Aif1/Trem2	6
AG8	GO:0051348	negative regulation of transferase activity	13/245	250/16227	0.000113651251394387	0.00670013631561829	0.00526888020091205	Phpt1/Spred1/Chp1/Ptpn1/Wwtr1/Camk2n1/Hspb1/Cav1/Lats2/Parp3/Trim27/Dusp1/Pten	13
AG8	GO:0008625	extrinsic apoptotic signaling pathway via death domain receptors	7/245	73/16227	0.000114576093197148	0.00670013631561829	0.00526888020091205	Spi1/Thbs1/Skil/Bag3/Tnfrsf10b/Pten/Fas	7
AG8	GO:0010324	membrane invagination	7/245	73/16227	0.000114576093197148	0.00670013631561829	0.00526888020091205	Fcgr3/Fcer1g/Thbs1/Wasl/Snx18/Aif1/Trem2	7
AG8	GO:0009991	response to extracellular stimulus	16/245	360/16227	0.000120751547233811	0.00695742003032456	0.00547120400547002	Ifi203/Slc1a2/Slc16a1/Agl/Rragd/Plin2/Mfsd2a/P2rx7/Vgf/Cd68/Comt/Nfkbiz/Pim1/Chka/Fads1/Fas	16
AG8	GO:0031647	regulation of protein stability	14/245	287/16227	0.000122669578068446	0.0069654986503213	0.00547755690322411	Chp1/Ddi2/Wfs1/Tyrobp/Cog7/Bag3/Mdm2/Cryab/Usp19/Hsp90aa1/Pim1/Hspa1a/Cd74/Pten	14
AG8	GO:0002821	positive regulation of adaptive immune response	9/245	126/16227	0.000125031290149468	0.00699817992579452	0.00550325693635328	Fcgr3/Fcer1g/P2rx7/Rsad2/Nfkbiz/H2-Ab1/H2-T23/Trem2/Cd74	9
AG8	GO:0010721	negative regulation of cell development	14/245	288/16227	0.000127231899147303	0.0070210504346357	0.00552124193927587	Btg2/Pax6/C1qc/Hes5/Hspb1/Idh2/Sema4b/Il4ra/Tnfrsf11b/Vegfa/Trem2/Cd74/Pten/Fas	14
AG8	GO:0001776	leukocyte homeostasis	9/245	128/16227	0.00014102123229439	0.00750842903721046	0.00590450868915801	Fcer1g/Skil/P2rx7/Tspan9/Coro1a/Kitl/Ikbkb/Cd74/Fas	9
AG8	GO:0001909	leukocyte mediated cytotoxicity	9/245	128/16227	0.00014102123229439	0.00750842903721046	0.00590450868915801	Fcgr3/Spi1/Rnf19b/P2rx7/Tyrobp/Ctsc/Coro1a/Unc13d/H2-T23	9
AG8	GO:0090287	regulation of cellular response to growth factor stimulus	14/245	291/16227	0.000141813105858493	0.00750842903721046	0.00590450868915801	Spred1/Thbs1/Ptpn1/Skil/Fgf2/Hes5/Emilin1/Cav2/Cav1/Ing1/Lats2/Myo1c/Fstl1/Vegfa	14
AG8	GO:0040013	negative regulation of locomotion	15/245	328/16227	0.000144123385997288	0.00752900568449833	0.00592068983598684	Spred1/Thbs1/Fgf2/Emilin1/Cav1/Wasl/Arhgdib/Idh2/Sema4b/Ing1/Dusp1/Aif1/Cd74/Pten/Fas	15
AG8	GO:0002699	positive regulation of immune effector process	13/245	257/16227	0.000149598475819495	0.0077121951086945	0.00606474707373494	Fcgr3/Fcer1g/Spi1/Laptm5/P2rx7/Tyrobp/Il4ra/Unc13d/Rsad2/Nfkbiz/H2-T23/Trem2/Cd74	13
AG8	GO:0051897	positive regulation of protein kinase B signaling	8/245	102/16227	0.000155727699086613	0.00782707921489848	0.00615509010021435	Thbs1/Fgf2/P2ry12/Tgfbr1/Egfr/Gcnt2/Hsp90aa1/Vegfa	8
AG8	GO:0031668	cellular response to extracellular stimulus	12/245	224/16227	0.000157617861438841	0.00782707921489848	0.00615509010021435	Ifi203/Slc1a2/Rragd/Plin2/Mfsd2a/P2rx7/Cd68/Comt/Pim1/Chka/Fads1/Fas	12
AG8	GO:2000146	negative regulation of cell motility	14/245	294/16227	0.000157820127099791	0.00782707921489848	0.00615509010021435	Spred1/Thbs1/Fgf2/Emilin1/Cav1/Wasl/Arhgdib/Idh2/Ing1/Dusp1/Aif1/Cd74/Pten/Fas	14
AG8	GO:1902532	negative regulation of intracellular signal transduction	19/245	488/16227	0.000161175560168661	0.00789357305926017	0.0062073797975483	Spi1/Spred1/Thbs1/Chp1/Ptpn1/Emilin1/Wfs1/P2rx7/Hspb1/Cav1/Vgll4/Mdm2/Rora/Zfp385a/Litaf/Dusp1/Trem2/Cd74/Pten	19
AG8	GO:2001242	regulation of intrinsic apoptotic signaling pathway	10/245	161/16227	0.000169473784740426	0.00819750973596281	0.0064463907463967	Parp1/Ptpn1/Skil/Wfs1/Hspb1/Cav1/Mdm2/Zfp385a/Trem2/Cd74	10
AG8	GO:0045088	regulation of innate immune response	15/245	334/16227	0.000175645852160414	0.00829649582051516	0.00652423182253241	Ifi203/Parp1/Spi1/Samhd1/Cav1/Tyrobp/Trim30a/Peli1/Rsad2/Hsp90aa1/Nfkbiz/Hspa1a/Trem2/Cd74/Unc93b1	15
AG8	GO:0002697	regulation of immune effector process	16/245	372/16227	0.000175755271338121	0.00829649582051516	0.00652423182253241	Fcgr3/Fcer1g/Spi1/Laptm5/P2rx7/Tyrobp/Il4ra/Parp3/Unc13d/Rsad2/Litaf/Nfkbiz/H2-T23/Trem2/Cd74/Pten	16
AG8	GO:0002274	myeloid leukocyte activation	12/245	227/16227	0.000178422311046182	0.00832073659830188	0.00654329438307128	Fcgr3/Fcer1g/Spi1/Thbs1/C1qa/Tyrobp/Ctsc/Il4ra/Rora/Unc13d/Aif1/Trem2	12
AG8	GO:0006469	negative regulation of protein kinase activity	11/245	194/16227	0.000180516235542537	0.00832073659830188	0.00654329438307128	Spred1/Chp1/Ptpn1/Wwtr1/Camk2n1/Hspb1/Cav1/Lats2/Trim27/Dusp1/Pten	11
AG8	GO:0051251	positive regulation of lymphocyte activation	14/245	300/16227	0.000194575123870747	0.00886448064332079	0.00697088601676472	Spi1/Cav1/Tyrobp/Il4ra/Coro1a/Kitl/Peli1/Hsp90aa1/Nfkbiz/H2-Ab1/H2-Aa/H2-Eb1/Aif1/Cd74	14
AG8	GO:2001026	regulation of endothelial cell chemotaxis	4/245	20/16227	0.000203090452777163	0.0091460734940336	0.00719232613767398	Thbs1/Fgf2/Hspb1/Vegfa	4
AG8	GO:0060326	cell chemotaxis	13/245	266/16227	0.000209882921342572	0.00934456006613859	0.00734841280825009	Fcgr3/Fcer1g/Spi1/Thbs1/Fgf2/Hspb1/Il17ra/Coro1a/Ccl4/Dusp1/Aif1/Vegfa/Cd74	13
AG8	GO:0050869	negative regulation of B cell activation	5/245	37/16227	0.000221255260428393	0.00970759781472571	0.00763389989621508	Laptm5/Tyrobp/Parp3/Pten/Fas	5
AG8	GO:0009615	response to virus	14/245	304/16227	0.000222992292834434	0.00970759781472571	0.00763389989621508	Ifi203/Lcn2/Samhd1/Gbp7/Il17ra/Trim30a/Ncbp3/Unc13d/Trim27/Rsad2/Ifi27l2a/Hsp90aa1/Unc93b1/Chuk	14
AG8	GO:0002573	myeloid leukocyte differentiation	12/245	234/16227	0.000236276624439731	0.0101728770830205	0.00799978808253431	Fcer1g/Ifi203/Spi1/C1qc/Tyrobp/Ucp2/Kitl/Tnfrsf11b/Vegfa/Trem2/Cd74/Chuk	12
AG8	GO:0045089	positive regulation of innate immune response	13/245	271/16227	0.000251608954092862	0.010715259588433	0.00842630902322434	Ifi203/Spi1/Cav1/Tyrobp/Trim30a/Peli1/Rsad2/Hsp90aa1/Nfkbiz/Hspa1a/Trem2/Cd74/Unc93b1	13
AG8	GO:0010563	negative regulation of phosphorus metabolic process	17/245	427/16227	0.000275694306406369	0.0114279432057641	0.00898675203870703	Parp1/Pax6/Spred1/Chp1/Ptpn1/Wwtr1/Cda/Camk2n1/Emilin1/Hspb1/Cav1/Ikbkb/Terf2ip/Lats2/Trim27/Dusp1/Pten	17
AG8	GO:0045936	negative regulation of phosphate metabolic process	17/245	427/16227	0.000275694306406369	0.0114279432057641	0.00898675203870703	Parp1/Pax6/Spred1/Chp1/Ptpn1/Wwtr1/Cda/Camk2n1/Emilin1/Hspb1/Cav1/Ikbkb/Terf2ip/Lats2/Trim27/Dusp1/Pten	17
AG8	GO:0050729	positive regulation of inflammatory response	9/245	140/16227	0.000277094079772227	0.0114279432057641	0.00898675203870703	Fcgr3/Fcer1g/Ctss/Camk2n1/Il17ra/Ctsc/Egfr/Nfkbiz/Trem2	9
AG8	GO:0030595	leukocyte chemotaxis	11/245	205/16227	0.000291014059574432	0.0117562009808873	0.00924488871095813	Fcgr3/Fcer1g/Spi1/Thbs1/Il17ra/Coro1a/Ccl4/Dusp1/Aif1/Vegfa/Cd74	11
AG8	GO:0001667	ameboidal-type cell migration	17/245	429/16227	0.000291054490848921	0.0117562009808873	0.00924488871095813	Lcn2/Acvr1/Pax6/Spred1/Thbs1/Fgf2/P2ry12/Tgfbr1/Hspb1/Arhgdib/Sema4b/Coro1a/Kitl/Amotl2/Fstl1/Vegfa/Pten	17
AG8	GO:0006958	complement activation, classical pathway	4/245	22/16227	0.000299436721489701	0.0119713579060883	0.00941408468099201	C1qb/C1qc/C1qa/Trem2	4
AG8	GO:0001906	cell killing	10/245	173/16227	0.000303228832229952	0.0120005107543126	0.00943701001527983	Fcgr3/Spi1/Rnf19b/P2rx7/Tyrobp/Ctsc/Coro1a/Lyz2/Unc13d/H2-T23	10
AG8	GO:0002218	activation of innate immune response	11/245	207/16227	0.000316246933682405	0.0123408591229794	0.00970465453721304	Ifi203/Cav1/Tyrobp/Trim30a/Peli1/Rsad2/Hsp90aa1/Nfkbiz/Hspa1a/Trem2/Unc93b1	11
AG8	GO:0019221	cytokine-mediated signaling pathway	15/245	353/16227	0.000318128323486707	0.0123408591229794	0.00970465453721304	Fcer1g/Spi1/Samhd1/Laptm5/Cav1/Il17ra/Il4ra/Ikbkb/Ccl4/Osmr/Nfkbiz/Hspa1a/Trem2/Cd74/Chuk	15
AG8	GO:1901532	regulation of hematopoietic progenitor cell differentiation	5/245	40/16227	0.000321921247135226	0.0123655631987825	0.00972408142791337	Spi1/Hes5/Kitl/Vegfa/Fas	5
AG8	GO:0070372	regulation of ERK1 and ERK2 cascade	13/245	279/16227	0.000333110422743645	0.0126711323913553	0.00996437616117168	Spred1/Ptpn1/Fgf2/Emilin1/Cav1/Egfr/Ccl4/Gcnt2/Dusp1/Vegfa/Trem2/Cd74/Pten	13
AG8	GO:0002886	regulation of myeloid leukocyte mediated immunity	6/245	62/16227	0.000337832124959114	0.0127271756306712	0.0100084476695883	Fcgr3/Fcer1g/Spi1/Tyrobp/Il4ra/Unc13d	6
AG8	GO:0002888	positive regulation of myeloid leukocyte mediated immunity	4/245	23/16227	0.000358204062693283	0.0132247520939325	0.0103997338542598	Fcgr3/Fcer1g/Spi1/Tyrobp	4
AG8	GO:1900180	regulation of protein localization to nucleus	9/245	145/16227	0.000359381121338126	0.0132247520939325	0.0103997338542598	Parp1/Chp1/Wwtr1/Cav2/Bag3/Lats2/Limk2/Hsp90aa1/Lzts2	9
AG8	GO:0048660	regulation of smooth muscle cell proliferation	10/245	177/16227	0.000363870856501536	0.0132247520939325	0.0103997338542598	Thbs1/Fgf2/Hes5/Cav1/Mdm2/Egfr/Comt/Aif1/Vegfa/Pten	10
AG8	GO:0043254	regulation of protein-containing complex assembly	16/245	398/16227	0.000374070604898829	0.0132247520939325	0.0103997338542598	Parp1/Stmn2/P2ry12/Cav1/Trim30a/Coro1a/Lcat/Cotl1/Cryab/Tmod3/Myo1c/Hsp90aa1/Hspa1a/Vegfa/Trem2/Fas	16
AG8	GO:0002399	MHC class II protein complex assembly	3/245	10/16227	0.000377208004222333	0.0132247520939325	0.0103997338542598	H2-Ab1/H2-Aa/H2-Eb1	3
AG8	GO:0002503	peptide antigen assembly with MHC class II protein complex	3/245	10/16227	0.000377208004222333	0.0132247520939325	0.0103997338542598	H2-Ab1/H2-Aa/H2-Eb1	3
AG8	GO:0002604	regulation of dendritic cell antigen processing and presentation	3/245	10/16227	0.000377208004222333	0.0132247520939325	0.0103997338542598	Thbs1/Cd68/Cd74	3
AG8	GO:0051896	regulation of protein kinase B signaling	9/245	146/16227	0.00037804293887709	0.0132247520939325	0.0103997338542598	Thbs1/Fgf2/P2ry12/Tgfbr1/Egfr/Gcnt2/Hsp90aa1/Vegfa/Pten	9
AG8	GO:0002822	regulation of adaptive immune response based on somatic recombination of immune receptors built from immunoglobulin superfamily domains	10/245	179/16227	0.000397791808726383	0.0137924628901767	0.0108461725583803	Fcgr3/Fcer1g/P2rx7/Il4ra/Parp3/Rsad2/Nfkbiz/H2-Ab1/H2-T23/Trem2	10
AG8	GO:0033673	negative regulation of kinase activity	11/245	213/16227	0.000403273181245965	0.0138354562134673	0.010879981821235	Spred1/Chp1/Ptpn1/Wwtr1/Camk2n1/Hspb1/Cav1/Lats2/Trim27/Dusp1/Pten	11
AG8	GO:0060043	regulation of cardiac muscle cell proliferation	5/245	42/16227	0.000406094299272268	0.0138354562134673	0.010879981821235	Fgf2/Tgfbr1/Vgll4/Pim1/Pten	5
AG8	GO:0007162	negative regulation of cell adhesion	13/245	286/16227	0.000421933831510354	0.0141516140858575	0.011128603323206	Spi1/Thbs1/Laptm5/Hspb1/Il4ra/Peli1/Gcnt2/Dusp1/H2-Aa/Vegfa/Cd74/Socs6/Pten	13
AG8	GO:0002824	positive regulation of adaptive immune response based on somatic recombination of immune receptors built from immunoglobulin superfamily domains	8/245	118/16227	0.000422597970404626	0.0141516140858575	0.011128603323206	Fcgr3/Fcer1g/P2rx7/Rsad2/Nfkbiz/H2-Ab1/H2-T23/Trem2	8
AG8	GO:0006066	alcohol metabolic process	13/245	287/16227	0.000436132500469276	0.0143932827983215	0.0113186477393641	Rdh10/Fgf2/Adh5/Ttc39b/Insig1/Idh2/Acer3/Dkk3/Lcat/Ip6k1/Hmgcs1/Chka/Pten	13
AG8	GO:0099024	plasma membrane invagination	6/245	65/16227	0.000437161983920434	0.0143932827983215	0.0113186477393641	Fcgr3/Fcer1g/Thbs1/Snx18/Aif1/Trem2	6
AG8	GO:0048525	negative regulation of viral process	7/245	91/16227	0.000452406176597835	0.0146870868787006	0.011549690576276	Ifi203/Trim30a/Ubp1/Trim27/Rsad2/Ly6e/Cd74	7
AG8	GO:0043122	regulation of I-kappaB kinase/NF-kappaB signaling	10/245	182/16227	0.000453582826013981	0.0146870868787006	0.011549690576276	Gbp7/Hspb1/Trim30a/Ikbkb/Terf2ip/Rora/Peli1/Trem2/Cd74/Chuk	10
AG8	GO:0002687	positive regulation of leukocyte migration	9/245	150/16227	0.000460869865285658	0.0148007223949935	0.0116390517315886	Spi1/Thbs1/P2ry12/Coro1a/Kitl/Aif1/Vegfa/Trem2/Cd74	9
AG8	GO:0001933	negative regulation of protein phosphorylation	14/245	327/16227	0.000465909674643827	0.014840927684996	0.011670668529589	Pax6/Spred1/Chp1/Ptpn1/Wwtr1/Camk2n1/Emilin1/Hspb1/Cav1/Terf2ip/Lats2/Trim27/Dusp1/Pten	14
AG8	GO:0048659	smooth muscle cell proliferation	10/245	183/16227	0.000473565501636814	0.0149631422210729	0.0117667760890573	Thbs1/Fgf2/Hes5/Cav1/Mdm2/Egfr/Comt/Aif1/Vegfa/Pten	10
AG8	GO:0010717	regulation of epithelial to mesenchymal transition	7/245	92/16227	0.000483468577036726	0.0151538390786391	0.0119167370525179	Acvr1/Spred1/Wwtr1/Tgfbr1/Gcnt2/Vegfa/Pten	7
AG8	GO:0031667	response to nutrient levels	14/245	329/16227	0.000494979042572524	0.0151780883603528	0.0119358063004091	Ifi203/Slc16a1/Agl/Rragd/Plin2/Mfsd2a/Vgf/Cd68/Comt/Nfkbiz/Pim1/Chka/Fads1/Fas	14
AG8	GO:0043032	positive regulation of macrophage activation	4/245	25/16227	0.000499737978173943	0.0151780883603528	0.0119358063004091	Thbs1/Ctsc/Il4ra/Trem2	4
AG8	GO:0071404	cellular response to low-density lipoprotein particle stimulus	4/245	25/16227	0.000499737978173943	0.0151780883603528	0.0119358063004091	Fcer1g/Cd68/Hmgcs1/Trem2	4
AG8	GO:1903975	regulation of glial cell migration	4/245	25/16227	0.000499737978173943	0.0151780883603528	0.0119358063004091	P2ry12/Idh2/Trem2/Fas	4
AG8	GO:0001774	microglial cell activation	5/245	44/16227	0.000505889351295707	0.0152234355669348	0.0119714666194938	C1qa/Tyrobp/Ctsc/Aif1/Trem2	5
AG8	GO:0002468	dendritic cell antigen processing and presentation	3/245	11/16227	0.000512887568870696	0.0152234355669348	0.0119714666194938	Thbs1/Cd68/Cd74	3
AG8	GO:0002579	positive regulation of antigen processing and presentation	3/245	11/16227	0.000512887568870696	0.0152234355669348	0.0119714666194938	H2-Ab1/Trem2/Cd74	3
AG8	GO:1903131	mononuclear cell differentiation	17/245	452/16227	0.000528689797562412	0.0155744859161619	0.0122475270080347	Fcer1g/Ifi203/Spi1/Tpd52/Laptm5/Hspb1/Il4ra/Rora/Rsad2/Hsp90aa1/Nfkbiz/H2-Ab1/H2-Aa/Vegfa/Trem2/Cd74/Fas	17
AG8	GO:0050868	negative regulation of T cell activation	8/245	123/16227	0.000557851975837242	0.0163109256815695	0.0128266514789914	Laptm5/Hspb1/Il4ra/Peli1/H2-Aa/Cd74/Socs6/Pten	8
AG8	GO:0007249	I-kappaB kinase/NF-kappaB signaling	11/245	222/16227	0.000570952911135722	0.0165703222654056	0.0130306368100917	Gbp7/Hspb1/Trim30a/Ikbkb/Terf2ip/Rora/Irak1bp1/Peli1/Trem2/Cd74/Chuk	11
AG8	GO:0055094	response to lipoprotein particle	4/245	26/16227	0.000583648955809137	0.0168142397710309	0.0132224496412798	Fcer1g/Cd68/Hmgcs1/Trem2	4
AG8	GO:0002377	immunoglobulin production	8/245	124/16227	0.000588697843560443	0.0168358989129184	0.0132394820445748	Samhd1/Il4ra/Parp3/Nfkbiz/H2-Ab1/H2-Aa/H2-Eb1/Fas	8
AG8	GO:0022408	negative regulation of cell-cell adhesion	10/245	190/16227	0.000634928850420006	0.0179941135219997	0.0141502835170719	Spi1/Laptm5/Hspb1/Il4ra/Peli1/H2-Aa/Vegfa/Cd74/Socs6/Pten	10
AG8	GO:0050870	positive regulation of T cell activation	11/245	225/16227	0.000638382281663594	0.0179941135219997	0.0141502835170719	Cav1/Il4ra/Coro1a/Kitl/Hsp90aa1/Nfkbiz/H2-Ab1/H2-Aa/H2-Eb1/Aif1/Cd74	11
AG8	GO:0017015	regulation of transforming growth factor beta receptor signaling pathway	8/245	126/16227	0.000654526810530099	0.0181874896713257	0.0143023514327854	Spred1/Thbs1/Skil/Emilin1/Cav2/Cav1/Ing1/Lats2	8
AG8	GO:0071453	cellular response to oxygen levels	8/245	126/16227	0.000654526810530099	0.0181874896713257	0.0143023514327854	Cav1/Cpeb1/Rora/Usp19/Vegfa/Trem2/Pten/Fas	8
AG8	GO:0048762	mesenchymal cell differentiation	11/245	226/16227	0.000662282518867557	0.018273400767064	0.0143699105465184	Rdh10/Acvr1/Pax6/Spred1/Wwtr1/Tgfbr1/Sema4b/Kitl/Gcnt2/Vegfa/Pten	11
AG8	GO:0035767	endothelial cell chemotaxis	4/245	27/16227	0.000677093802958939	0.0185483811097229	0.0145861506966924	Thbs1/Fgf2/Hspb1/Vegfa	4
AG8	GO:0070371	ERK1 and ERK2 cascade	13/245	301/16227	0.000681716916743261	0.0185483811097229	0.0145861506966924	Spred1/Ptpn1/Fgf2/Emilin1/Cav1/Egfr/Ccl4/Gcnt2/Dusp1/Vegfa/Trem2/Cd74/Pten	13
AG8	GO:0002269	leukocyte activation involved in inflammatory response	5/245	47/16227	0.000688776196210648	0.0186112078396781	0.014635556633819	C1qa/Tyrobp/Ctsc/Aif1/Trem2	5
AG8	GO:0031669	cellular response to nutrient levels	10/245	194/16227	0.000745928392004069	0.020017448218301	0.015741401610641	Ifi203/Rragd/Plin2/Mfsd2a/Cd68/Comt/Pim1/Chka/Fads1/Fas	10
AG8	GO:1903844	regulation of cellular response to transforming growth factor beta stimulus	8/245	129/16227	0.00076428910350486	0.0203706442689254	0.016019149344495	Spred1/Thbs1/Skil/Emilin1/Cav2/Cav1/Ing1/Lats2	8
AG8	GO:0015740	C4-dicarboxylate transport	4/245	28/16227	0.000780655352657805	0.0206662680521167	0.0162516231666386	Slc1a2/Slc16a1/Lrrc8c/Ucp2	4
AG8	GO:0014855	striated muscle cell proliferation	6/245	73/16227	0.000815082512689385	0.0214328408370269	0.0168544437629236	Fgf2/Tgfbr1/Cav2/Vgll4/Pim1/Pten	6
AG8	GO:0043030	regulation of macrophage activation	5/245	49/16227	0.000835542801591028	0.0215530178968517	0.0169489490836047	Thbs1/Ctsc/Il4ra/Rora/Trem2	5
AG8	GO:0052372	modulation by symbiont of entry into host	5/245	49/16227	0.000835542801591028	0.0215530178968517	0.0169489490836047	Cav1/Trim30a/Exoc7/Ly6e/Cd74	5
AG8	GO:0045785	positive regulation of cell adhesion	17/245	471/16227	0.000836274957610945	0.0215530178968517	0.0169489490836047	Thbs1/P2ry12/Emilin1/Cav1/Il4ra/Coro1a/Kitl/Unc13d/Gcnt2/Hsp90aa1/Nfkbiz/H2-Ab1/H2-Aa/H2-Eb1/Aif1/Vegfa/Cd74	17
AG8	GO:0050864	regulation of B cell activation	8/245	131/16227	0.00084535470440044	0.0215530178968517	0.0169489490836047	Spi1/Laptm5/Tyrobp/Parp3/Peli1/Cd74/Pten/Fas	8
AG8	GO:1901652	response to peptide	15/245	388/16227	0.000847157926522502	0.0215530178968517	0.0169489490836047	Parp1/Ptpn1/Insig1/Vgf/Cav2/Cav1/Cpeb1/Socs2/Mdm2/Ikbkb/Myo1c/Serpina3n/Trem2/Pten/Chuk	15
AG8	GO:0031400	negative regulation of protein modification process	17/245	472/16227	0.000856009278913373	0.0216377055147264	0.0170155460738842	Pax6/Spred1/Chp1/Ptpn1/Wwtr1/Camk2n1/Emilin1/Hspb1/Cav1/Ikbkb/Terf2ip/Lats2/Trim27/Tbc1d24/Dusp1/Hspa1a/Pten	17
AG8	GO:0045779	negative regulation of bone resorption	3/245	13/16227	0.00086934473598886	0.0217220225181101	0.0170818516188464	P2rx7/Tnfrsf11b/Vegfa	3
AG8	GO:0002088	lens development in camera-type eye	6/245	74/16227	0.000875977426712966	0.0217220225181101	0.0170818516188464	Pax6/Spred1/Skil/Fgf2/Tgfbr1/Cryab	6
AG8	GO:0070373	negative regulation of ERK1 and ERK2 cascade	6/245	74/16227	0.000875977426712966	0.0217220225181101	0.0170818516188464	Spred1/Ptpn1/Emilin1/Cav1/Dusp1/Pten	6
AG8	GO:0060977	coronary vasculature morphogenesis	4/245	29/16227	0.00089491866738747	0.0219143208676507	0.0172330719700206	Spred1/Fgf2/Tgfbr1/Vegfa	4
AG8	GO:0071402	cellular response to lipoprotein particle stimulus	4/245	29/16227	0.00089491866738747	0.0219143208676507	0.0172330719700206	Fcer1g/Cd68/Hmgcs1/Trem2	4
AG8	GO:0032680	regulation of tumor necrosis factor production	9/245	165/16227	0.00091491709712573	0.0222648769350224	0.0175087436632037	Fcgr3/Fcer1g/Thbs1/Hspb1/Tyrobp/Trim30a/Ccl4/Trim27/Trem2	9
AG8	GO:1903829	positive regulation of protein localization	17/245	477/16227	0.000960763114507977	0.0232362338434707	0.0182726032239431	Fcer1g/Parp1/Chp1/Wwtr1/Camk2n1/P2rx7/Cav2/Tyrobp/Bag3/Abhd17a/Mdm2/Limk2/Egfr/Myo1c/Hsp90aa1/Vegfa/Trem2	17
AG8	GO:0043410	positive regulation of MAPK cascade	17/245	478/16227	0.000982976433528954	0.0236216567646105	0.018575693654124	Spi1/Thbs1/Ptpn1/Fgf2/Tgfbr1/Laptm5/P2rx7/Cav2/Trim30a/Kitl/Egfr/Ccl4/Gcnt2/Vegfa/Trem2/Cd74/Pten	17
AG8	GO:1903706	regulation of hemopoiesis	15/245	394/16227	0.000988757455180226	0.0236216567646105	0.018575693654124	Spi1/C1qc/Hspb1/Tyrobp/Klf13/Il4ra/Kitl/Hsp90aa1/Tnfrsf11b/Nfkbiz/H2-Aa/Hspa1a/Trem2/Cd74/Fas	15
AG8	GO:1903555	regulation of tumor necrosis factor superfamily cytokine production	9/245	167/16227	0.00099629413258166	0.0236574570391209	0.0186038464182872	Fcgr3/Fcer1g/Thbs1/Hspb1/Tyrobp/Trim30a/Ccl4/Trim27/Trem2	9
AG8	GO:0002703	regulation of leukocyte mediated immunity	11/245	239/16227	0.0010471424153635	0.0245670897209233	0.0193191670328961	Fcgr3/Fcer1g/Spi1/P2rx7/Tyrobp/Il4ra/Parp3/Unc13d/Rsad2/H2-T23/Trem2	11
AG8	GO:0050730	regulation of peptidyl-tyrosine phosphorylation	11/245	239/16227	0.0010471424153635	0.0245670897209233	0.0193191670328961	Acvr1/Ptpn1/Hes5/Cav2/Cav1/Tspan9/Kitl/Egfr/Vegfa/Trem2/Cd74	11
AG8	GO:0045637	regulation of myeloid cell differentiation	10/245	203/16227	0.00105489788114662	0.0246017255853122	0.0193464041235348	Spi1/C1qc/Tyrobp/Klf13/Kitl/Tnfrsf11b/Hspa1a/Trem2/Cd74/Fas	10
AG8	GO:0062012	regulation of small molecule metabolic process	13/245	316/16227	0.00106517700944407	0.0246944587159875	0.019419327976598	Rdh10/Parp1/Ttc39b/Mfsd2a/Cda/Insig1/P2rx7/Cav1/Dkk3/Rora/Comt/Trem2/Cd74	13
AG8	GO:1903038	negative regulation of leukocyte cell-cell adhesion	8/245	136/16227	0.00107850356959121	0.0248563352097551	0.0195466250662135	Laptm5/Hspb1/Il4ra/Peli1/H2-Aa/Cd74/Socs6/Pten	8
AG8	GO:1902105	regulation of leukocyte differentiation	13/245	317/16227	0.00109612746884517	0.0250066639515367	0.0196648411880787	Spi1/C1qc/Hspb1/Tyrobp/Il4ra/Kitl/Hsp90aa1/Tnfrsf11b/Nfkbiz/H2-Aa/Trem2/Cd74/Fas	13
AG8	GO:0030857	negative regulation of epithelial cell differentiation	5/245	52/16227	0.00109779127097098	0.0250066639515367	0.0196648411880787	Spred1/Tgfbr1/Hes5/Cav1/Vegfa	5
AG8	GO:0007595	lactation	4/245	31/16227	0.00115789579178449	0.0262233278162522	0.0206216062218022	Cav1/Socs2/Vegfa/Chuk	4
AG8	GO:0032640	tumor necrosis factor production	9/245	171/16227	0.00117667356328951	0.0263440401198188	0.0207165324496144	Fcgr3/Fcer1g/Thbs1/Hspb1/Tyrobp/Trim30a/Ccl4/Trim27/Trem2	9
AG8	GO:0050731	positive regulation of peptidyl-tyrosine phosphorylation	9/245	171/16227	0.00117667356328951	0.0263440401198188	0.0207165324496144	Acvr1/Ptpn1/Hes5/Cav2/Tspan9/Kitl/Vegfa/Trem2/Cd74	9
AG8	GO:0008654	phospholipid biosynthetic process	10/245	207/16227	0.00122237372058831	0.0272117058935512	0.0213988509579067	Chp1/Fgf2/Tmem38b/Socs2/Lcat/Ip6k1/Hmgcs1/Efr3b/Socs6/Chka	10
AG8	GO:0009896	positive regulation of catabolic process	17/245	489/16227	0.00125769029748952	0.0278397208223951	0.0218927118688779	Btg2/Exosc2/Ptpn1/Rnf19b/Laptm5/Wfs1/P2rx7/Cav1/Vgll4/Trim30a/Bag3/Mdm2/Snx18/Hsp90aa1/Hspa1a/Trem2/Pten	17
AG8	GO:0042742	defense response to bacterium	10/245	208/16227	0.00126746638043052	0.0278985015647572	0.0219389361059736	Fcer1g/Lcn2/Gbp7/Emilin1/P2rx7/Vgf/Lyz2/Nfkbiz/Trem2/Pten	10
AG8	GO:0071706	tumor necrosis factor superfamily cytokine production	9/245	173/16227	0.00127628165806722	0.0279355951749016	0.0219681059286255	Fcgr3/Fcer1g/Thbs1/Hspb1/Tyrobp/Trim30a/Ccl4/Trim27/Trem2	9
AG8	GO:1903828	negative regulation of protein localization	10/245	209/16227	0.00131390697623478	0.0285993751827104	0.0224900919265451	Spi1/Chp1/Insig1/Idh2/Ucp2/Bag3/Abhd17a/Lats2/Rsad2/Lzts2	10
AG8	GO:0048661	positive regulation of smooth muscle cell proliferation	7/245	109/16227	0.0013249076057677	0.0286457782649493	0.0225265825693847	Thbs1/Fgf2/Hes5/Mdm2/Egfr/Aif1/Vegfa	7
AG8	GO:0046851	negative regulation of bone remodeling	3/245	15/16227	0.00135250656719625	0.0286457782649493	0.0225265825693847	P2rx7/Tnfrsf11b/Vegfa	3
AG8	GO:0070206	protein trimerization	3/245	15/16227	0.00135250656719625	0.0286457782649493	0.0225265825693847	Slc1a2/Steap4/Cd74	3
AG8	GO:1902043	positive regulation of extrinsic apoptotic signaling pathway via death domain receptors	3/245	15/16227	0.00135250656719625	0.0286457782649493	0.0225265825693847	Thbs1/Skil/Pten	3
AG8	GO:0050878	regulation of body fluid levels	12/245	285/16227	0.00135259545150986	0.0286457782649493	0.0225265825693847	Fcer1g/Thbs1/P2ry12/Wfs1/Cav1/Tspan9/Socs2/Egfr/Zfp385a/Pros1/Vegfa/Chuk	12
AG8	GO:1903039	positive regulation of leukocyte cell-cell adhesion	11/245	248/16227	0.00140945438352421	0.0294730858192393	0.0231771640184072	Cav1/Il4ra/Coro1a/Kitl/Hsp90aa1/Nfkbiz/H2-Ab1/H2-Aa/H2-Eb1/Aif1/Cd74	11
AG8	GO:0006644	phospholipid metabolic process	13/245	326/16227	0.00141009437163739	0.0294730858192393	0.0231771640184072	Chp1/Fgf2/Tmem38b/Mfsd2a/Socs2/Lcat/Ip6k1/Hmgcs1/Efr3b/Abhd3/Socs6/Chka/Pten	13
AG8	GO:0060038	cardiac muscle cell proliferation	5/245	55/16227	0.00141656877796592	0.0294730858192393	0.0231771640184072	Fgf2/Tgfbr1/Vgll4/Pim1/Pten	5
AG8	GO:0150063	visual system development	14/245	367/16227	0.00142174916279638	0.0294730858192393	0.0231771640184072	Rdh10/Pax6/Spred1/Skil/Fgf2/P2ry12/Tgfbr1/Mfsd2a/C1qa/Hes5/Cryab/Limk2/Egfr/Vegfa	14
AG8	GO:0051607	defense response to virus	11/245	249/16227	0.00145538633880407	0.0297320656975373	0.0233808216589269	Ifi203/Samhd1/Gbp7/Trim30a/Ncbp3/Unc13d/Trim27/Rsad2/Hsp90aa1/Unc93b1/Chuk	11
AG8	GO:0140546	defense response to symbiont	11/245	249/16227	0.00145538633880407	0.0297320656975373	0.0233808216589269	Ifi203/Samhd1/Gbp7/Trim30a/Ncbp3/Unc13d/Trim27/Rsad2/Hsp90aa1/Unc93b1/Chuk	11
AG8	GO:0002705	positive regulation of leukocyte mediated immunity	8/245	143/16227	0.00148837704819091	0.0297320656975373	0.0233808216589269	Fcgr3/Fcer1g/Spi1/P2rx7/Tyrobp/Rsad2/H2-T23/Trem2	8
AG8	GO:0046486	glycerolipid metabolic process	13/245	328/16227	0.00148917232509584	0.0297320656975373	0.0233808216589269	Fgf2/Mfsd2a/Insig1/Cav1/Mgll/Socs2/Lcat/Ip6k1/Efr3b/Abhd3/Socs6/Chka/Pten	13
AG8	GO:0043491	protein kinase B signaling	9/245	177/16227	0.00149591325408884	0.0297320656975373	0.0233808216589269	Thbs1/Fgf2/P2ry12/Tgfbr1/Egfr/Gcnt2/Hsp90aa1/Vegfa/Pten	9
AG8	GO:0048880	sensory system development	14/245	369/16227	0.00149604903367135	0.0297320656975373	0.0233808216589269	Rdh10/Pax6/Spred1/Skil/Fgf2/P2ry12/Tgfbr1/Mfsd2a/C1qa/Hes5/Cryab/Limk2/Egfr/Vegfa	14
AG8	GO:0001701	in utero embryonic development	17/245	497/16227	0.00149620677317952	0.0297320656975373	0.0233808216589269	Rdh10/Acvr1/Skil/4933434E20Rik/Tgfbr1/Hopx/Tctn1/Ccdc62/Taf10/Cmip/Lats2/Lpar6/Slc25a20/Egfr/Ly6e/Maff/Vegfa	17
AG8	GO:0044409	entry into host	6/245	82/16227	0.00149831452280548	0.0297320656975373	0.0233808216589269	Cav2/Cav1/Trim30a/Exoc7/Ly6e/Cd74	6
AG8	GO:0032496	response to lipopolysaccharide	11/245	250/16227	0.00150253930783879	0.0297320656975373	0.0233808216589269	Spi1/Adh5/P2rx7/Trim30a/Peli1/Cd68/Ly86/Litaf/Nfkbiz/Trem2/Chuk	11
AG8	GO:0006911	phagocytosis, engulfment	5/245	56/16227	0.00153658640140069	0.030004055668347	0.0235947102284333	Fcgr3/Fcer1g/Thbs1/Aif1/Trem2	5
AG8	GO:0043903	regulation of biological process involved in symbiotic interaction	5/245	56/16227	0.00153658640140069	0.030004055668347	0.0235947102284333	Cav1/Trim30a/Exoc7/Ly6e/Cd74	5
AG8	GO:0051090	regulation of DNA-binding transcription factor activity	15/245	412/16227	0.00153925859860585	0.030004055668347	0.0235947102284333	Spi1/Chp1/Id3/Wfs1/Cav1/Trim30a/Ikbkb/Terf2ip/Peli1/Trim27/Pim1/Hspa1a/Vegfa/Pten/Chuk	15
AG8	GO:0002285	lymphocyte activation involved in immune response	9/245	178/16227	0.00155531308312864	0.0301669141569208	0.0237227795430824	Fcer1g/Spi1/Il4ra/Coro1a/Rora/Parp3/Unc13d/Nfkbiz/Cd74	9
AG8	GO:1903050	regulation of proteolysis involved in protein catabolic process	10/245	214/16227	0.00156738892663286	0.0301897622409253	0.0237407469114716	Rnf19b/Laptm5/Wfs1/Cav1/Ctsc/Mdm2/Usp19/Hspa1a/Trem2/Pten	10
AG8	GO:0043434	response to peptide hormone	13/245	330/16227	0.00157190186246778	0.0301897622409253	0.0237407469114716	Parp1/Ptpn1/Insig1/Vgf/Cav2/Cav1/Cpeb1/Socs2/Ikbkb/Myo1c/Serpina3n/Pten/Chuk	13
AG8	GO:2001028	positive regulation of endothelial cell chemotaxis	3/245	16/16227	0.00164616122287447	0.0314617544937667	0.0247410213060517	Fgf2/Hspb1/Vegfa	3
AG8	GO:0002758	innate immune response-activating signaling pathway	9/245	180/16227	0.00167979773994277	0.0319487744907561	0.0251240060542283	Cav1/Tyrobp/Trim30a/Peli1/Rsad2/Nfkbiz/Hspa1a/Trem2/Unc93b1	9
AG8	GO:0042326	negative regulation of phosphorylation	14/245	374/16227	0.00169610698314321	0.0319551891041867	0.0251290504037921	Pax6/Spred1/Chp1/Ptpn1/Wwtr1/Camk2n1/Emilin1/Hspb1/Cav1/Terf2ip/Lats2/Trim27/Dusp1/Pten	14
AG8	GO:0002260	lymphocyte homeostasis	6/245	84/16227	0.0016964469968532	0.0319551891041867	0.0251290504037921	Skil/P2rx7/Coro1a/Ikbkb/Cd74/Fas	6
AG8	GO:0006986	response to unfolded protein	7/245	114/16227	0.00171721056720377	0.0320382428681161	0.0251943625574207	Thbs1/Ptpn1/Wfs1/Hspb1/Bag3/Hsp90aa1/Hspa1a	7
AG8	GO:0038061	NIK/NF-kappaB signaling	7/245	114/16227	0.00171721056720377	0.0320382428681161	0.0251943625574207	Spi1/Laptm5/Terf2ip/Egfr/Litaf/Trem2/Chuk	7
AG8	GO:0022409	positive regulation of cell-cell adhesion	12/245	294/16227	0.00175744252829389	0.0324802252660199	0.0255419304569034	Cav1/Il4ra/Coro1a/Kitl/Gcnt2/Hsp90aa1/Nfkbiz/H2-Ab1/H2-Aa/H2-Eb1/Aif1/Cd74	12
AG8	GO:0042113	B cell activation	11/245	255/16227	0.00175748028494033	0.0324802252660199	0.0255419304569034	Spi1/Tpd52/Laptm5/Tyrobp/Parp3/Peli1/Nfkbiz/H2-Ab1/Cd74/Pten/Fas	11
AG8	GO:0071621	granulocyte chemotaxis	7/245	115/16227	0.00180549108349154	0.0332108641554923	0.0261164932116617	Fcgr3/Fcer1g/Thbs1/Il17ra/Ccl4/Vegfa/Cd74	7
AG8	GO:0043516	regulation of DNA damage response, signal transduction by p53 class mediator	4/245	35/16227	0.00183802804830561	0.0336513733329971	0.0264629025941491	Spred1/Mdm2/Zfp385a/Cd74	4
AG8	GO:0030512	negative regulation of transforming growth factor beta receptor signaling pathway	6/245	86/16227	0.00191386760243295	0.0343969415886802	0.0270492055640813	Spred1/Skil/Emilin1/Cav2/Cav1/Ing1	6
AG8	GO:0032945	negative regulation of mononuclear cell proliferation	6/245	86/16227	0.00191386760243295	0.0343969415886802	0.0270492055640813	Laptm5/Tyrobp/Peli1/H2-Aa/Lst1/Pten	6
AG8	GO:0048864	stem cell development	6/245	86/16227	0.00191386760243295	0.0343969415886802	0.0270492055640813	Rdh10/Acvr1/Pax6/Fgf2/Sema4b/Kitl	6
AG8	GO:0050672	negative regulation of lymphocyte proliferation	6/245	86/16227	0.00191386760243295	0.0343969415886802	0.0270492055640813	Laptm5/Tyrobp/Peli1/H2-Aa/Lst1/Pten	6
AG8	GO:0002830	positive regulation of type 2 immune response	3/245	17/16227	0.00197675658204156	0.0350139778354346	0.0275344330147812	Il4ra/Rsad2/Cd74	3
AG8	GO:0002366	leukocyte activation involved in immune response	11/245	259/16227	0.00198596708144804	0.0350139778354346	0.0275344330147812	Fcer1g/Spi1/Tyrobp/Il4ra/Coro1a/Rora/Parp3/Unc13d/Nfkbiz/Trem2/Cd74	11
AG8	GO:2001234	negative regulation of apoptotic signaling pathway	10/245	221/16227	0.00198759815332732	0.0350139778354346	0.0275344330147812	Acvr1/Ptpn1/Tgfbr1/Wfs1/Hspb1/Mdm2/Zfp385a/Hspa1a/Vegfa/Cd74	10
AG8	GO:0060537	muscle tissue development	15/245	423/16227	0.0019879727362	0.0350139778354346	0.0275344330147812	Dner/Btg2/Acvr1/Skil/Fgf2/Tgfbr1/Cav2/Cav1/Vgll4/Usp19/Ly6e/Maff/Pim1/Vegfa/Pten	15
AG8	GO:0002757	immune response-activating signaling pathway	13/245	339/16227	0.00199288337348186	0.0350139778354346	0.0275344330147812	Fcer1g/Phpt1/Laptm5/Cav1/Tyrobp/Trim30a/Peli1/Rsad2/Nfkbiz/Hspa1a/Trem2/Unc93b1/Pten	13
AG8	GO:0034504	protein localization to nucleus	12/245	299/16227	0.00202235982880272	0.0352950985612347	0.0277555018641987	Parp1/Chp1/Wwtr1/Cav2/Bag3/Mdm2/Ing1/Lats2/Limk2/Hsp90aa1/Pola2/Lzts2	12
AG8	GO:0002455	humoral immune response mediated by circulating immunoglobulin	4/245	36/16227	0.00204356647282622	0.0352950985612347	0.0277555018641987	C1qb/C1qc/C1qa/Trem2	4
AG8	GO:0002474	antigen processing and presentation of peptide antigen via MHC class I	4/245	36/16227	0.00204356647282622	0.0352950985612347	0.0277555018641987	Fcgr3/Fcer1g/Tapbpl/H2-T23	4
AG8	GO:0070661	leukocyte proliferation	13/245	340/16227	0.00204491765528338	0.0352950985612347	0.0277555018641987	Laptm5/P2rx7/Tyrobp/Coro1a/Kitl/Peli1/Nfkbiz/H2-Aa/Aif1/Lst1/Trem2/Cd74/Pten	13
AG8	GO:0046651	lymphocyte proliferation	12/245	300/16227	0.00207908436386134	0.0357274234105646	0.0280954752217088	Laptm5/P2rx7/Tyrobp/Coro1a/Kitl/Peli1/Nfkbiz/H2-Aa/Aif1/Lst1/Cd74/Pten	12
AG8	GO:0002263	cell activation involved in immune response	11/245	262/16227	0.00217274791705536	0.0368941951484069	0.0290130058836106	Fcer1g/Spi1/Tyrobp/Il4ra/Coro1a/Rora/Parp3/Unc13d/Nfkbiz/Trem2/Cd74	11
AG8	GO:0035265	organ growth	9/245	187/16227	0.00217979401105993	0.0368941951484069	0.0290130058836106	Thbs1/Fgf2/Tgfbr1/Tmem38b/Vgll4/Lats2/Ly6e/Pim1/Pten	9
AG8	GO:0009267	cellular response to starvation	8/245	152/16227	0.00218715752280004	0.0368941951484069	0.0290130058836106	Ifi203/Rragd/Plin2/Mfsd2a/Comt/Chka/Fads1/Fas	8
AG8	GO:2001235	positive regulation of apoptotic signaling pathway	8/245	152/16227	0.00218715752280004	0.0368941951484069	0.0290130058836106	Thbs1/Skil/Ctss/Tgfbr1/Cav1/Ctsc/Pten/Fas	8
AG8	GO:0051051	negative regulation of transport	16/245	471/16227	0.00219406520407831	0.0368941951484069	0.0290130058836106	Spi1/Thbs1/Chp1/P2ry12/Insig1/Cav1/Idh2/Ucp2/Coro1a/Bag3/Cryab/Trim27/Rsad2/Comt/Cd74/Pten	16
AG8	GO:0090049	regulation of cell migration involved in sprouting angiogenesis	4/245	37/16227	0.00226445268038959	0.0377537259649635	0.0296889271914908	Spred1/Thbs1/Fgf2/Vegfa	4
AG8	GO:0140894	endolysosomal toll-like receptor signaling pathway	4/245	37/16227	0.00226445268038959	0.0377537259649635	0.0296889271914908	Cav1/Peli1/Rsad2/Unc93b1	4
AG8	GO:0062197	cellular response to chemical stress	12/245	304/16227	0.00231918126392654	0.0382958017943838	0.0301152069670781	Parp1/Lcn2/Mpv17/Lrrc8c/Hspb1/Cav1/Egfr/Tbc1d24/Aif1/Trem2/Fas/Chuk	12
AG8	GO:0002262	myeloid cell homeostasis	9/245	189/16227	0.00234251860195515	0.0382958017943838	0.0301152069670781	Fcer1g/Spi1/Bpgm/Tspan9/Klf13/Kitl/Tmod3/Hspa1a/Vegfa	9
AG8	GO:0002283	neutrophil activation involved in immune response	3/245	18/16227	0.00234583778219809	0.0382958017943838	0.0301152069670781	Fcer1g/Spi1/Tyrobp	3
AG8	GO:0007614	short-term memory	3/245	18/16227	0.00234583778219809	0.0382958017943838	0.0301152069670781	Lcn2/Comt/Rcan2	3
AG8	GO:1902254	negative regulation of intrinsic apoptotic signaling pathway by p53 class mediator	3/245	18/16227	0.00234583778219809	0.0382958017943838	0.0301152069670781	Mdm2/Zfp385a/Cd74	3
AG8	GO:2001236	regulation of extrinsic apoptotic signaling pathway	8/245	154/16227	0.00237272639803139	0.0385740333090746	0.0303340037870185	Acvr1/Thbs1/Skil/Tgfbr1/Cav1/Hspa1a/Vegfa/Pten	8
AG8	GO:0032943	mononuclear cell proliferation	12/245	305/16227	0.0023826174173522	0.0385747728974626	0.0303345853875159	Laptm5/P2rx7/Tyrobp/Coro1a/Kitl/Peli1/Nfkbiz/H2-Aa/Aif1/Lst1/Cd74/Pten	12
AG8	GO:0072080	nephron tubule development	6/245	90/16227	0.00241129835306409	0.0386931372877872	0.0304276652538494	Fgf2/Wwtr1/Hs2st1/Hes5/Vegfa/Lzts2	6
AG8	GO:2001243	negative regulation of intrinsic apoptotic signaling pathway	6/245	90/16227	0.00241129835306409	0.0386931372877872	0.0304276652538494	Ptpn1/Wfs1/Hspb1/Mdm2/Zfp385a/Cd74	6
AG8	GO:0061082	myeloid leukocyte cytokine production	5/245	62/16227	0.00241955554760282	0.0386931372877872	0.0304276652538494	Fcer1g/Laptm5/P2rx7/Litaf/Cd74	5
AG8	GO:0070482	response to oxygen levels	10/245	228/16227	0.00249441861471406	0.038803781318647	0.03051467395279	Cav1/Cpeb1/Ucp2/Cryab/Rora/Usp19/Vegfa/Trem2/Pten/Fas	10
AG8	GO:0006956	complement activation	4/245	38/16227	0.00250125067225792	0.038803781318647	0.03051467395279	C1qb/C1qc/C1qa/Trem2	4
AG8	GO:0061081	positive regulation of myeloid leukocyte cytokine production involved in immune response	4/245	38/16227	0.00250125067225792	0.038803781318647	0.03051467395279	Fcer1g/Laptm5/P2rx7/Cd74	4
AG8	GO:0070266	necroptotic process	4/245	38/16227	0.00250125067225792	0.038803781318647	0.03051467395279	Parp1/Cav1/Peli1/Fas	4
AG8	GO:1900744	regulation of p38MAPK cascade	4/245	38/16227	0.00250125067225792	0.038803781318647	0.03051467395279	Spi1/Dusp1/Vegfa/Trem2	4
AG8	GO:0002764	immune response-regulating signaling pathway	13/245	348/16227	0.00250290788873595	0.038803781318647	0.03051467395279	Fcer1g/Phpt1/Laptm5/Cav1/Tyrobp/Trim30a/Peli1/Rsad2/Nfkbiz/Hspa1a/Trem2/Unc93b1/Pten	13
AG8	GO:1902107	positive regulation of leukocyte differentiation	9/245	191/16227	0.00251476194402551	0.038803781318647	0.03051467395279	Spi1/Tyrobp/Il4ra/Kitl/Hsp90aa1/Nfkbiz/H2-Aa/Trem2/Cd74	9
AG8	GO:1903708	positive regulation of hemopoiesis	9/245	191/16227	0.00251476194402551	0.038803781318647	0.03051467395279	Spi1/Tyrobp/Il4ra/Kitl/Hsp90aa1/Nfkbiz/H2-Aa/Trem2/Cd74	9
AG8	GO:0002237	response to molecule of bacterial origin	11/245	267/16227	0.00251561012121907	0.038803781318647	0.03051467395279	Spi1/Adh5/P2rx7/Trim30a/Peli1/Cd68/Ly86/Litaf/Nfkbiz/Trem2/Chuk	11
AG8	GO:0010951	negative regulation of endopeptidase activity	7/245	123/16227	0.00264500262211635	0.0406396873468701	0.0319584011349208	Ifi203/Thbs1/Serpinh1/Mdm2/Cryab/Serpina3n/Vegfa	7
AG8	GO:0060993	kidney morphogenesis	6/245	92/16227	0.00269371992176222	0.0412265416150952	0.0324198939596958	Fgf2/Wwtr1/Hs2st1/Hes5/Vegfa/Lzts2	6
AG8	GO:0048143	astrocyte activation	3/245	19/16227	0.00275485496174413	0.0419981390665895	0.0330266658735411	C1qa/Egfr/Trem2	3
AG8	GO:0045732	positive regulation of protein catabolic process	9/245	194/16227	0.0027918242343722	0.0423967726754661	0.0333401449775904	Rnf19b/Wfs1/Cav1/Vgll4/Trim30a/Mdm2/Hsp90aa1/Hspa1a/Trem2	9
AG8	GO:0070664	negative regulation of leukocyte proliferation	6/245	93/16227	0.00284389315996042	0.0426910858265323	0.033571588139561	Laptm5/Tyrobp/Peli1/H2-Aa/Lst1/Pten	6
AG8	GO:1900182	positive regulation of protein localization to nucleus	6/245	93/16227	0.00284389315996042	0.0426910858265323	0.033571588139561	Parp1/Wwtr1/Cav2/Bag3/Limk2/Hsp90aa1	6
AG8	GO:1901222	regulation of NIK/NF-kappaB signaling	6/245	93/16227	0.00284389315996042	0.0426910858265323	0.033571588139561	Spi1/Laptm5/Terf2ip/Egfr/Litaf/Trem2	6
AG8	GO:0043405	regulation of MAP kinase activity	9/245	195/16227	0.00288936202423873	0.0430666893536722	0.0338669567551109	Thbs1/Ptpn1/Fgf2/P2rx7/Cav1/Kitl/Egfr/Dusp1/Vegfa	9
AG8	GO:0050792	regulation of viral process	8/245	159/16227	0.00289089823890142	0.0430666893536722	0.0338669567551109	Ifi203/Gbp7/Trim30a/Ubp1/Trim27/Rsad2/Ly6e/Cd74	8
AG8	GO:0062207	regulation of pattern recognition receptor signaling pathway	6/245	94/16227	0.0030002479899411	0.0444712969681241	0.0349715177522633	Cav1/Trim30a/Peli1/Rsad2/Hspa1a/Trem2	6
AG8	GO:0035329	hippo signaling	4/245	40/16227	0.00302480691894631	0.0444712969681241	0.0349715177522633	Wwtr1/Vgll4/Lats2/Amotl2	4
AG8	GO:0010565	regulation of cellular ketone metabolic process	7/245	126/16227	0.00302721713898666	0.0444712969681241	0.0349715177522633	Rdh10/Mfsd2a/Insig1/Cav1/Dkk3/Comt/Cd74	7
AG8	GO:0032102	negative regulation of response to external stimulus	13/245	356/16227	0.00304193659710496	0.0444712969681241	0.0349715177522633	Ifi203/Parp1/Thbs1/Samhd1/Fgf2/Fndc4/Sema4b/Rora/Pros1/Dusp1/Aif1/Trem2/Pten	13
AG8	GO:1902903	regulation of supramolecular fiber organization	13/245	356/16227	0.00304193659710496	0.0444712969681241	0.0349715177522633	Stmn2/Tgfbr1/Emilin1/Cav1/Wasl/Coro1a/Cotl1/Cryab/Tmod3/Myo1c/Trim27/Hspa1a/Trem2	13
AG8	GO:0031396	regulation of protein ubiquitination	9/245	197/16227	0.00309251494120457	0.0449863743408865	0.035376566372686	Chp1/Tgfbr1/Laptm5/Wfs1/Cav1/Peli1/Hsp90aa1/Hspa1a/Pten	9
AG8	GO:0050670	regulation of lymphocyte proliferation	10/245	235/16227	0.00310013299439493	0.0449863743408865	0.035376566372686	Laptm5/Tyrobp/Coro1a/Kitl/Peli1/H2-Aa/Aif1/Lst1/Cd74/Pten	10
AG8	GO:1901615	organic hydroxy compound metabolic process	15/245	444/16227	0.00314882149459825	0.0454025616629244	0.0357038494364417	Rdh10/Fgf2/Adh5/Ttc39b/Insig1/Idh2/Acer3/Dkk3/Lcat/Ip6k1/Hmgcs1/Ly6e/Comt/Chka/Pten	15
AG8	GO:0002275	myeloid cell activation involved in immune response	6/245	95/16227	0.00316294037408011	0.0454025616629244	0.0357038494364417	Fcer1g/Spi1/Tyrobp/Il4ra/Unc13d/Trem2	6
AG8	GO:0071887	leukocyte apoptotic process	7/245	127/16227	0.00316357818631403	0.0454025616629244	0.0357038494364417	Fcer1g/P2rx7/Kitl/Nfkbiz/Cd74/Pten/Fas	7
AG8	GO:0051235	maintenance of location	12/245	317/16227	0.00326064576743698	0.0466248544409419	0.0366650409576951	Lcn2/Fgf2/Tmem38b/Ttc39b/Plin2/Insig1/P2rx7/Kdelr2/Cav1/Coro1a/Srgn/Trem2	12
AG8	GO:0043406	positive regulation of MAP kinase activity	7/245	128/16227	0.00330458521082701	0.0470253734024867	0.0369800026729745	Thbs1/Ptpn1/Fgf2/P2rx7/Kitl/Egfr/Vegfa	7
AG8	GO:0048873	homeostasis of number of cells within a tissue	4/245	41/16227	0.00331266030094087	0.0470253734024867	0.0369800026729745	P2rx7/Coro1a/Nfkbiz/Vegfa	4
AG8	GO:0032944	regulation of mononuclear cell proliferation	10/245	238/16227	0.00339321699301255	0.0479950331358237	0.0377425276023094	Laptm5/Tyrobp/Coro1a/Kitl/Peli1/H2-Aa/Aif1/Lst1/Cd74/Pten	10
AG8	GO:0061326	renal tubule development	6/245	97/16227	0.00350796513012247	0.0493861165078423	0.0388364533511873	Fgf2/Wwtr1/Hs2st1/Hes5/Vegfa/Lzts2	6
AG8	GO:0043010	camera-type eye development	12/245	320/16227	0.0035167755246779	0.0493861165078423	0.0388364533511873	Rdh10/Pax6/Spred1/Skil/Fgf2/Tgfbr1/Mfsd2a/Hes5/Cryab/Limk2/Egfr/Vegfa	12
AG8	GO:0001894	tissue homeostasis	10/245	240/16227	0.00360055842851178	0.049790122422418	0.0391541571506455	Wwtr1/Ctss/Mfsd2a/P2rx7/Coro1a/Egfr/Gcnt2/Tnfrsf11b/Nfkbiz/Vegfa	10
AG8	GO:0060249	anatomical structure homeostasis	10/245	240/16227	0.00360055842851178	0.049790122422418	0.0391541571506455	Wwtr1/Ctss/Mfsd2a/P2rx7/Coro1a/Egfr/Gcnt2/Tnfrsf11b/Nfkbiz/Vegfa	10
AG8	GO:0051701	biological process involved in interaction with host	7/245	130/16227	0.00360094456580583	0.049790122422418	0.0391541571506455	Gbp7/Cav2/Cav1/Trim30a/Exoc7/Ly6e/Cd74	7
AG8	GO:0010935	regulation of macrophage cytokine production	4/245	42/16227	0.00361861461690598	0.049790122422418	0.0391541571506455	Laptm5/P2rx7/Litaf/Cd74	4
AG8	GO:0002381	immunoglobulin production involved in immunoglobulin-mediated immune response	5/245	68/16227	0.00362346468811085	0.049790122422418	0.0391541571506455	Parp3/Nfkbiz/H2-Ab1/H2-Aa/H2-Eb1	5
AG8	GO:0016049	cell growth	16/245	496/16227	0.00364627913898939	0.049790122422418	0.0391541571506455	Exosc2/Osgin2/Tgfbr1/Mfsd2a/Cda/Mgll/Vgll4/Sema4b/Socs2/Cryab/Egfr/Hsp90aa1/Nfkbiz/Hspa1a/Vegfa/Pten	16
AG8	GO:0001666	response to hypoxia	9/245	202/16227	0.00364991522287986	0.049790122422418	0.0391541571506455	Cav1/Cpeb1/Ucp2/Cryab/Rora/Usp19/Vegfa/Trem2/Pten	9
AG8	GO:0050727	regulation of inflammatory response	12/245	322/16227	0.00369638497019035	0.049790122422418	0.0391541571506455	Fcgr3/Fcer1g/Ctss/Camk2n1/Fndc4/Mgll/Il17ra/Ctsc/Rora/Egfr/Nfkbiz/Trem2	12
AG8	GO:0007263	nitric oxide mediated signal transduction	3/245	21/16227	0.00369804125189475	0.049790122422418	0.0391541571506455	Thbs1/Egfr/Vegfa	3
AG8	GO:0034138	toll-like receptor 3 signaling pathway	3/245	21/16227	0.00369804125189475	0.049790122422418	0.0391541571506455	Cav1/Peli1/Unc93b1	3
AG8	GO:0060749	mammary gland alveolus development	3/245	21/16227	0.00369804125189475	0.049790122422418	0.0391541571506455	Socs2/Vegfa/Chuk	3
AG8	GO:0061377	mammary gland lobule development	3/245	21/16227	0.00369804125189475	0.049790122422418	0.0391541571506455	Socs2/Vegfa/Chuk	3
MG3	GO:0051607	defense response to virus	12/102	249/16227	5.20928553946455E-08	4.60228198706971E-05	4.15871865373721E-05	Ifi204/Isg15/Vamp8/Trim30a/Ifitm3/Atg5/Bst2/Myd88/Irf1/C1qbp/Rtp4/Ifit3	12
MG3	GO:0140546	defense response to symbiont	12/102	249/16227	5.20928553946455E-08	4.60228198706971E-05	4.15871865373721E-05	Ifi204/Isg15/Vamp8/Trim30a/Ifitm3/Atg5/Bst2/Myd88/Irf1/C1qbp/Rtp4/Ifit3	12
MG3	GO:0009615	response to virus	13/102	304/16227	5.69824430920723E-08	4.60228198706971E-05	4.15871865373721E-05	Ifi204/Isg15/Vamp8/Trim30a/Ifitm3/Atg5/Bst2/Myd88/Irf1/C1qbp/Ifi27l2a/Rtp4/Ifit3	13
MG3	GO:0035456	response to interferon-beta	5/102	52/16227	1.82773055647291E-05	0.00798724179786738	0.00721743942462113	Ifi204/Ifitm3/Bst2/Irf1/Ifit3	5
MG3	GO:0034341	response to type II interferon	7/102	132/16227	1.95281095117395E-05	0.00798724179786738	0.00721743942462113	Vamp8/Ifitm3/Bst2/Irf1/Ccl2/Ccl12/Kif5b	7
MG3	GO:0035455	response to interferon-alpha	4/102	26/16227	1.97785599617021E-05	0.00798724179786738	0.00721743942462113	Ifi204/Ifitm3/Bst2/Ifit3	4
MG3	GO:0044242	cellular lipid catabolic process	8/102	197/16227	3.3858647467326E-05	0.0107711411188012	0.00973302931429347	Gpcpd1/Acadm/Scp2/Hadha/Etfb/Acer3/Pnpla2/Abhd16a	8
MG3	GO:1905523	positive regulation of macrophage migration	4/102	30/16227	3.55629917253031E-05	0.0107711411188012	0.00973302931429347	Cmklr1/P2rx4/Ccl2/Mapk1	4
MG3	GO:0045088	regulation of innate immune response	10/102	334/16227	4.75339561976575E-05	0.0123353813295219	0.0111465096185267	Ifi204/Ythdf2/Isg15/Ncf1/Trim30a/Atg5/Myd88/Irf1/C1qbp/Nfkbia	10
MG3	GO:0060439	trachea morphogenesis	3/102	12/16227	5.09095391230785E-05	0.0123353813295219	0.0111465096185267	Map2k2/Ctnnb1/Mapk1	3
MG3	GO:0140888	interferon-mediated signaling pathway	5/102	69/16227	7.26329986271954E-05	0.015237562895516	0.0137689818288217	Ythdf2/Isg15/Ifitm3/Myd88/Irf1	5
MG3	GO:0019221	cytokine-mediated signaling pathway	10/102	353/16227	7.54646119464267E-05	0.015237562895516	0.0137689818288217	Ythdf2/Isg15/Il21r/Ifitm3/Myd88/Irf1/Ccl2/Ccl12/Nfkbia/Csnk2b	10
MG3	GO:0002443	leukocyte mediated immunity	10/102	375/16227	0.00012419829737376	0.0231486518874324	0.0209176079787386	Ncf1/Vamp8/Il21r/Bst2/Myd88/C1qbp/Ccl2/Slfn2/H2-D1/Kif5b	10
MG3	GO:1905521	regulation of macrophage migration	4/102	46/16227	0.000196047933302039	0.0338170485058829	0.0305577952048294	Cmklr1/P2rx4/Ccl2/Mapk1	4
MG3	GO:2000677	regulation of transcription regulatory region DNA binding	4/102	47/16227	0.000213256189285233	0.0338170485058829	0.0305577952048294	Ddit3/Ctnnb1/Id2/Dazap2	4
MG3	GO:0097530	granulocyte migration	6/102	141/16227	0.000262835911003921	0.0338170485058829	0.0305577952048294	Cmklr1/Myd88/C1qbp/Ccl2/Ccl12/Mapk1	6
MG3	GO:0048525	negative regulation of viral process	5/102	91/16227	0.000269486588381779	0.0338170485058829	0.0305577952048294	Ifi204/Isg15/Trim30a/Ifitm3/Bst2	5
MG3	GO:0002831	regulation of response to biotic stimulus	10/102	413/16227	0.000270826202530751	0.0338170485058829	0.0305577952048294	Ifi204/Ythdf2/Isg15/Ncf1/Trim30a/Atg5/Myd88/Irf1/C1qbp/Nfkbia	10
MG3	GO:0045071	negative regulation of viral genome replication	4/102	50/16227	0.000271405046397545	0.0338170485058829	0.0305577952048294	Ifi204/Isg15/Ifitm3/Bst2	4
MG3	GO:0060337	type I interferon-mediated signaling pathway	4/102	51/16227	0.000293090391507858	0.0338170485058829	0.0305577952048294	Ythdf2/Isg15/Ifitm3/Myd88	4
MG3	GO:0071357	cellular response to type I interferon	4/102	51/16227	0.000293090391507858	0.0338170485058829	0.0305577952048294	Ythdf2/Isg15/Ifitm3/Myd88	4
MG3	GO:0016042	lipid catabolic process	8/102	273/16227	0.000324350142366521	0.0339655368326839	0.0306919723752558	Gpcpd1/Acadm/Scp2/Hadha/Etfb/Acer3/Pnpla2/Abhd16a	8
MG3	GO:0071216	cellular response to biotic stimulus	7/102	207/16227	0.000329424668747683	0.0339655368326839	0.0306919723752558	Fcgr4/Trim30a/Ddit3/Myd88/Ccl2/Nfkbia/Mapk1	7
MG3	GO:0060438	trachea development	3/102	22/16227	0.000340444163153157	0.0339655368326839	0.0306919723752558	Map2k2/Ctnnb1/Mapk1	3
MG3	GO:0002687	positive regulation of leukocyte migration	6/102	150/16227	0.000366482788631316	0.0339655368326839	0.0306919723752558	Cmklr1/P2rx4/C1qbp/Ccl2/Ccl12/Mapk1	6
MG3	GO:0019058	viral life cycle	7/102	212/16227	0.000380453940289933	0.0339655368326839	0.0306919723752558	Ifi204/Isg15/Vamp8/Trim30a/Ifitm3/Atg5/Bst2	7
MG3	GO:0097529	myeloid leukocyte migration	7/102	213/16227	0.000391381267907116	0.0339655368326839	0.0306919723752558	Cmklr1/P2rx4/Myd88/C1qbp/Ccl2/Ccl12/Mapk1	7
MG3	GO:0002685	regulation of leukocyte migration	7/102	214/16227	0.000402558626406831	0.0339655368326839	0.0306919723752558	Cmklr1/P2rx4/Myd88/C1qbp/Ccl2/Ccl12/Mapk1	7
MG3	GO:0034340	response to type I interferon	4/102	56/16227	0.000420539044564803	0.0339655368326839	0.0306919723752558	Ythdf2/Isg15/Ifitm3/Myd88	4
MG3	GO:0071622	regulation of granulocyte chemotaxis	4/102	56/16227	0.000420539044564803	0.0339655368326839	0.0306919723752558	Cmklr1/C1qbp/Ccl2/Mapk1	4
MG3	GO:0010759	positive regulation of macrophage chemotaxis	3/102	24/16227	0.000443375532228741	0.0346548036964593	0.0313148083883118	Cmklr1/Ccl2/Mapk1	3
MG3	GO:0002683	negative regulation of immune system process	10/102	444/16227	0.000479346785821979	0.0356111792280764	0.032179009403045	Ifi204/Ythdf2/Isg15/Trim30a/Atg5/Bst2/Ctnnb1/Irf1/C1qbp/Id2	10
MG3	GO:0019395	fatty acid oxidation	5/102	104/16227	0.000499697124740041	0.0356111792280764	0.032179009403045	Acadm/Scp2/Hadha/Etfb/Cyp4v3	5
MG3	GO:0050792	regulation of viral process	6/102	159/16227	0.000499702886403054	0.0356111792280764	0.032179009403045	Ifi204/Isg15/Trim30a/Ifitm3/Atg5/Bst2	6
MG3	GO:0002832	negative regulation of response to biotic stimulus	5/102	105/16227	0.000522093220860224	0.0359710603779106	0.0325042055677191	Ifi204/Ythdf2/Isg15/Atg5/C1qbp	5
MG3	GO:0031663	lipopolysaccharide-mediated signaling pathway	4/102	60/16227	0.000547706438212122	0.0359710603779106	0.0325042055677191	Trim30a/Myd88/Nfkbia/Mapk1	4
MG3	GO:0002697	regulation of immune effector process	9/102	372/16227	0.000557200570688206	0.0359710603779106	0.0325042055677191	Ncf1/Vamp8/Atg5/Bst2/Myd88/Irf1/C1qbp/Ccl2/H2-D1	9
MG3	GO:1905517	macrophage migration	4/102	61/16227	0.000583334464636202	0.0359710603779106	0.0325042055677191	Cmklr1/P2rx4/Ccl2/Mapk1	4
MG3	GO:0019079	viral genome replication	5/102	108/16227	0.000593826832487175	0.0359710603779106	0.0325042055677191	Ifi204/Isg15/Ifitm3/Atg5/Bst2	5
MG3	GO:0071346	cellular response to type II interferon	5/102	108/16227	0.000593826832487175	0.0359710603779106	0.0325042055677191	Vamp8/Irf1/Ccl2/Ccl12/Kif5b	5
MG3	GO:0034440	lipid oxidation	5/102	110/16227	0.000645598196046041	0.0381532787565746	0.034476103922356	Acadm/Scp2/Hadha/Etfb/Cyp4v3	5
MG3	GO:0071621	granulocyte chemotaxis	5/102	115/16227	0.000789806883599643	0.0455643352133794	0.041172890172613	Cmklr1/C1qbp/Ccl2/Ccl12/Mapk1	5
MG3	GO:0071222	cellular response to lipopolysaccharide	6/102	175/16227	0.00082681195887344	0.0465898924732639	0.0420996052498594	Fcgr4/Trim30a/Myd88/Ccl2/Nfkbia/Mapk1	6
MG3	GO:0051101	regulation of DNA binding	5/102	117/16227	0.000853754622789355	0.0470147147958774	0.042483483622054	Ifi204/Ddit3/Ctnnb1/Id2/Dazap2	5
MG3	GO:0002253	activation of immune response	9/102	399/16227	0.000916777115719877	0.0483124082985104	0.0436561067232451	Ifi204/Cmklr1/Trim30a/Myd88/Irf1/C1qbp/Nfkbia/Mapk1/Blnk	9
MG3	GO:0006635	fatty acid beta-oxidation	4/102	69/16227	0.000929960312094423	0.0483124082985104	0.0436561067232451	Acadm/Scp2/Hadha/Etfb	4
MG3	GO:0010758	regulation of macrophage chemotaxis	3/102	31/16227	0.000953748275246793	0.0483124082985104	0.0436561067232451	Cmklr1/Ccl2/Mapk1	3
MG3	GO:0030258	lipid modification	6/102	180/16227	0.000957076185855757	0.0483124082985104	0.0436561067232451	Acadm/Scp2/Hadha/Etfb/Cyp4v3/Mtmr6	6
MG4	GO:0051607	defense response to virus	17/52	249/16227	1.1396818819199E-18	7.99486840166813E-16	5.95033908876076E-16	Il1b/Zbp1/Isg15/Cxcl10/Oasl2/Oasl1/Oas1a/Isg20/Ifitm3/Irf7/Bst2/Ccl5/Rsad2/Rtp4/Ifit2/Ifit3/Ifit3b	17
MG4	GO:0140546	defense response to symbiont	17/52	249/16227	1.1396818819199E-18	7.99486840166813E-16	5.95033908876076E-16	Il1b/Zbp1/Isg15/Cxcl10/Oasl2/Oasl1/Oas1a/Isg20/Ifitm3/Irf7/Bst2/Ccl5/Rsad2/Rtp4/Ifit2/Ifit3/Ifit3b	17
MG4	GO:0009615	response to virus	17/52	304/16227	3.35385595568003E-17	1.56848663527303E-14	1.16737723088933E-14	Il1b/Zbp1/Isg15/Cxcl10/Oasl2/Oasl1/Oas1a/Isg20/Ifitm3/Irf7/Bst2/Ccl5/Rsad2/Rtp4/Ifit2/Ifit3/Ifit3b	17
MG4	GO:0048525	negative regulation of viral process	11/52	91/16227	4.62826288758852E-15	1.62336320782167E-12	1.20822020644416E-12	Sp100/Isg15/Oasl2/Oasl1/Oas1a/Isg20/Ifitm3/Bst2/Ccl5/Rsad2/Ch25h	11
MG4	GO:0045071	negative regulation of viral genome replication	9/52	50/16227	3.89616037727463E-14	1.09326260186326E-11	8.13682335632934E-12	Isg15/Oasl2/Oasl1/Oas1a/Isg20/Ifitm3/Bst2/Ccl5/Rsad2	9
MG4	GO:0050792	regulation of viral process	11/52	159/16227	2.41017746718016E-12	5.63579831075628E-10	4.19455446919776E-10	Sp100/Isg15/Oasl2/Oasl1/Oas1a/Isg20/Ifitm3/Bst2/Ccl5/Rsad2/Ch25h	11
MG4	GO:0045069	regulation of viral genome replication	9/52	80/16227	3.35639837634897E-12	6.72718131716801E-10	5.00683787870403E-10	Isg15/Oasl2/Oasl1/Oas1a/Isg20/Ifitm3/Bst2/Ccl5/Rsad2	9
MG4	GO:1903900	regulation of viral life cycle	10/52	131/16227	9.85534677954573E-12	1.72838144146283E-09	1.28638210596176E-09	Isg15/Oasl2/Oasl1/Oas1a/Isg20/Ifitm3/Bst2/Ccl5/Rsad2/Ch25h	10
MG4	GO:0019079	viral genome replication	9/52	108/16227	5.29388779782524E-11	8.25258286705424E-09	6.14214818180426E-09	Isg15/Oasl2/Oasl1/Oas1a/Isg20/Ifitm3/Bst2/Ccl5/Rsad2	9
MG4	GO:0034340	response to type I interferon	7/52	56/16227	4.69161502040907E-10	6.58233587363392E-08	4.89903378973242E-08	Sp100/Zbp1/Isg15/Oas1a/Ifitm3/Irf7/Ch25h	7
MG4	GO:0019221	cytokine-mediated signaling pathway	12/52	353/16227	8.80376340595522E-10	1.1228800053232E-07	8.35725674517472E-08	Il1b/Zbp1/Ecm1/Isg15/Cxcl10/Oasl2/Oasl1/Oas1a/Ifitm3/Irf7/Lilrb4a/Ccl5	12
MG4	GO:0019058	viral life cycle	10/52	212/16227	1.14880065861831E-09	1.34313943670125E-07	9.99658116973129E-08	Isg15/Oasl2/Oasl1/Oas1a/Isg20/Ifitm3/Bst2/Ccl5/Rsad2/Ch25h	10
MG4	GO:0016032	viral process	11/52	287/16227	1.38893278833387E-09	1.4989790015634E-07	1.11564479840259E-07	Sp100/Isg15/Oasl2/Oasl1/Oas1a/Isg20/Ifitm3/Bst2/Ccl5/Rsad2/Ch25h	11
MG4	GO:0034341	response to type II interferon	8/52	132/16227	8.62637785401434E-09	8.6448629494158E-07	6.43411039938513E-07	Sp100/Gbp2/Ifitm3/Bst2/Ccl5/H2-Aa/H2-Eb1/H2-Q7	8
MG4	GO:0035455	response to interferon-alpha	5/52	26/16227	1.73423646272191E-08	1.62208917146589E-06	1.20727197966325E-06	Oas1a/Ifitm3/Bst2/Ifit2/Ifit3	5
MG4	GO:0060337	type I interferon-mediated signaling pathway	5/52	51/16227	5.83012028458865E-07	4.81156397604581E-05	3.58110174756158E-05	Zbp1/Isg15/Oas1a/Ifitm3/Irf7	5
MG4	GO:0071357	cellular response to type I interferon	5/52	51/16227	5.83012028458865E-07	4.81156397604581E-05	3.58110174756158E-05	Zbp1/Isg15/Oas1a/Ifitm3/Irf7	5
MG4	GO:0035456	response to interferon-beta	5/52	52/16227	6.43478449148359E-07	5.01555702308415E-05	3.73292761143375E-05	Gbp2/Oas1a/Ifitm3/Bst2/Ifit3	5
MG4	GO:0050863	regulation of T cell activation	9/52	344/16227	1.28346918537512E-06	9.47740666884891E-05	7.05374754510869E-05	Il1b/Sdc4/Gpnmb/Lilrb4a/Ccl5/Ctla2a/H2-Aa/H2-Eb1/Tnfsf9	9
MG4	GO:0042129	regulation of T cell proliferation	7/52	179/16227	1.55562696697127E-06	0.000109127231733035	8.12201026966055E-05	Il1b/Sdc4/Gpnmb/Lilrb4a/Ccl5/H2-Aa/Tnfsf9	7
MG4	GO:0007159	leukocyte cell-cell adhesion	9/52	373/16227	2.49991208112543E-06	0.000167017935705666	0.000124306405236914	Il1b/Sdc4/Gpnmb/Lilrb4a/Ccl5/Itga5/H2-Aa/H2-Eb1/Tnfsf9	9
MG4	GO:0140888	interferon-mediated signaling pathway	5/52	69/16227	2.67062790351385E-06	0.000170313224937724	0.000126758989487356	Zbp1/Isg15/Oas1a/Ifitm3/Irf7	5
MG4	GO:0060700	regulation of ribonuclease activity	3/52	11/16227	5.0294091883912E-06	0.000306793960491863	0.000228337478942063	Oasl2/Oasl1/Oas1a	3
MG4	GO:0060338	regulation of type I interferon-mediated signaling pathway	4/52	37/16227	5.72598127097112E-06	0.000334731321798853	0.00024913041319313	Zbp1/Isg15/Oas1a/Irf7	4
MG4	GO:0042098	T cell proliferation	7/52	220/16227	6.09828763867112E-06	0.000342235902282223	0.000254715845792074	Il1b/Sdc4/Gpnmb/Lilrb4a/Ccl5/H2-Aa/Tnfsf9	7
MG4	GO:0035634	response to stilbenoid	3/52	13/16227	8.67822789184631E-06	0.00046829052816386	0.000348534496708969	Usp18/Hba-a1/Ifit3	3
MG4	GO:0050670	regulation of lymphocyte proliferation	7/52	235/16227	9.38730295939651E-06	0.000487792076001233	0.000363048909774711	Il1b/Sdc4/Gpnmb/Lilrb4a/Ccl5/H2-Aa/Tnfsf9	7
MG4	GO:0032944	regulation of mononuclear cell proliferation	7/52	238/16227	1.01959179896695E-05	0.000510888319268084	0.000380238746080909	Il1b/Sdc4/Gpnmb/Lilrb4a/Ccl5/H2-Aa/Tnfsf9	7
MG4	GO:1903037	regulation of leukocyte cell-cell adhesion	8/52	340/16227	1.15265580649422E-05	0.000557646929831514	0.000415039767710441	Il1b/Sdc4/Gpnmb/Lilrb4a/Ccl5/H2-Aa/H2-Eb1/Tnfsf9	8
MG4	GO:0035457	cellular response to interferon-alpha	3/52	15/16227	1.37438628083511E-05	0.000642754650670552	0.000478382873890676	Oas1a/Ifit2/Ifit3	3
MG4	GO:0051249	regulation of lymphocyte activation	9/52	466/16227	1.5095015971949E-05	0.000683171206730468	0.000508463695897231	Il1b/Sdc4/Gpnmb/Lilrb4a/Ccl5/Ctla2a/H2-Aa/H2-Eb1/Tnfsf9	9
MG4	GO:0045785	positive regulation of cell adhesion	9/52	471/16227	1.64305208906639E-05	0.000720375650300046	0.000536153839590086	Il1b/Sdc4/Spp1/Lilrb4a/Ccl5/Itga5/H2-Aa/H2-Eb1/Tnfsf9	9
MG4	GO:0070663	regulation of leukocyte proliferation	7/52	260/16227	1.80802213688961E-05	0.000768683350926098	0.000572107802167303	Il1b/Sdc4/Gpnmb/Lilrb4a/Ccl5/H2-Aa/Tnfsf9	7
MG4	GO:1905954	positive regulation of lipid localization	5/52	107/16227	2.30483271156589E-05	0.000936498451512122	0.000697007513148535	Il1b/Pltp/Fabp3/Spp1/Hilpda	5
MG4	GO:0002443	leukocyte mediated immunity	8/52	375/16227	2.33623990042226E-05	0.000936498451512122	0.000697007513148535	Il1b/Irf7/Lilrb4a/Bst2/Rsad2/H2-Aa/H2-Eb1/H2-Q7	8
MG4	GO:0002449	lymphocyte mediated immunity	7/52	280/16227	2.90977265258936E-05	0.00113400306432857	0.00084400423139434	Il1b/Irf7/Lilrb4a/Rsad2/H2-Aa/H2-Eb1/H2-Q7	7
MG4	GO:0002460	adaptive immune response based on somatic recombination of immune receptors built from immunoglobulin superfamily domains	7/52	296/16227	4.14602850763076E-05	0.00157212918816377	0.00117008827299281	Il1b/Irf7/Lilrb4a/Rsad2/H2-Aa/H2-Eb1/H2-Q7	7
MG4	GO:0046651	lymphocyte proliferation	7/52	300/16227	4.51458725511859E-05	0.00166683313656089	0.00124057356151735	Il1b/Sdc4/Gpnmb/Lilrb4a/Ccl5/H2-Aa/Tnfsf9	7
MG4	GO:0002831	regulation of response to biotic stimulus	8/52	413/16227	4.64200165002101E-05	0.00166993033717422	0.00124287871439159	Il1b/Zbp1/Isg15/Oasl1/Oas1a/Irf7/Ccl5/Rsad2	8
MG4	GO:0032943	mononuclear cell proliferation	7/52	305/16227	5.01275111063811E-05	0.00175822245205632	0.00130859186888237	Il1b/Sdc4/Gpnmb/Lilrb4a/Ccl5/H2-Aa/Tnfsf9	7
MG4	GO:0032069	regulation of nuclease activity	3/52	23/16227	5.25351100745523E-05	0.00179772583986822	0.00133799304734162	Oasl2/Oasl1/Oas1a	3
MG4	GO:0001959	regulation of cytokine-mediated signaling pathway	5/52	132/16227	6.31377940883481E-05	0.00210910297871315	0.00156974164750981	Zbp1/Ecm1/Isg15/Oas1a/Irf7	5
MG4	GO:0001819	positive regulation of cytokine production	8/52	442/16227	7.47742388779029E-05	0.00242345140481453	0.00180370168704357	Il1b/Isg15/Oas1a/Hilpda/Irf7/Ccl5/Rsad2/Tnfsf9	8
MG4	GO:0002683	negative regulation of immune system process	8/52	444/16227	7.71695756055766E-05	0.00242345140481453	0.00180370168704357	Cst7/Sdc4/Isg15/Oas1a/Gpnmb/Lilrb4a/Bst2/H2-Aa	8
MG4	GO:0042130	negative regulation of T cell proliferation	4/52	71/16227	7.77330926062443E-05	0.00242345140481453	0.00180370168704357	Sdc4/Gpnmb/Lilrb4a/H2-Aa	4
MG4	GO:0050870	positive regulation of T cell activation	6/52	225/16227	7.94574231086732E-05	0.00242345140481453	0.00180370168704357	Il1b/Lilrb4a/Ccl5/H2-Aa/H2-Eb1/Tnfsf9	6
MG4	GO:0060759	regulation of response to cytokine stimulus	5/52	140/16227	8.34843799424804E-05	0.00249209755445319	0.001854792942955	Zbp1/Ecm1/Isg15/Oas1a/Irf7	5
MG4	GO:0022407	regulation of cell-cell adhesion	8/52	453/16227	8.87547398398351E-05	0.00259422708323518	0.00193080486669115	Il1b/Sdc4/Gpnmb/Lilrb4a/Ccl5/H2-Aa/H2-Eb1/Tnfsf9	8
MG4	GO:0070661	leukocyte proliferation	7/52	340/16227	9.91654013105393E-05	0.00283936853140177	0.00211325624275091	Il1b/Sdc4/Gpnmb/Lilrb4a/Ccl5/H2-Aa/Tnfsf9	7
MG4	GO:0002440	production of molecular mediator of immune response	6/52	244/16227	0.000124048100946198	0.0034807897125503	0.00259064665555006	Il1b/Lilrb4a/Bst2/Rsad2/H2-Aa/H2-Eb1	6
MG4	GO:1903039	positive regulation of leukocyte cell-cell adhesion	6/52	248/16227	0.000135572480239832	0.00372957234855851	0.00277580805774847	Il1b/Lilrb4a/Ccl5/H2-Aa/H2-Eb1/Tnfsf9	6
MG4	GO:1903901	negative regulation of viral life cycle	3/52	32/16227	0.000144168705762726	0.00388978258048278	0.00289504769466851	Ifitm3/Bst2/Ch25h	3
MG4	GO:0032370	positive regulation of lipid transport	4/52	84/16227	0.000149698428341736	0.00396277160308408	0.00294937121976172	Il1b/Pltp/Fabp3/Spp1	4
MG4	GO:1905952	regulation of lipid localization	5/52	160/16227	0.000156525749360705	0.00406677085839017	0.00302677472447991	Il1b/Pltp/Fabp3/Spp1/Hilpda	5
MG4	GO:0032945	negative regulation of mononuclear cell proliferation	4/52	86/16227	0.000163978046997085	0.00410823571315911	0.00305763576355467	Sdc4/Gpnmb/Lilrb4a/H2-Aa	4
MG4	GO:0050672	negative regulation of lymphocyte proliferation	4/52	86/16227	0.000163978046997085	0.00410823571315911	0.00305763576355467	Sdc4/Gpnmb/Lilrb4a/H2-Aa	4
MG4	GO:0002709	regulation of T cell mediated immunity	4/52	87/16227	0.000171475443155153	0.00418838781045008	0.0031172905487988	Il1b/Lilrb4a/Rsad2/H2-Q7	4
MG4	GO:0002724	regulation of T cell cytokine production	3/52	34/16227	0.000173147892377837	0.00418838781045008	0.0031172905487988	Il1b/Lilrb4a/Rsad2	3
MG4	GO:0030593	neutrophil chemotaxis	4/52	90/16227	0.000195454638858524	0.00464784505624593	0.0034592507002258	Il1b/Cxcl10/Spp1/Ccl5	4
MG4	GO:0045765	regulation of angiogenesis	6/52	269/16227	0.000210797724841398	0.0049291534658747	0.00366862005338013	Sp100/Il1b/Ecm1/Cxcl10/Ccl5/Itga5	6
MG4	GO:0032642	regulation of chemokine production	4/52	93/16227	0.000221764609638082	0.00497300615265647	0.00370125828370425	Il1b/Oas1a/Lilrb4a/Ccl5	4
MG4	GO:0070664	negative regulation of leukocyte proliferation	4/52	93/16227	0.000221764609638082	0.00497300615265647	0.00370125828370425	Sdc4/Gpnmb/Lilrb4a/H2-Aa	4
MG4	GO:0048821	erythrocyte development	3/52	37/16227	0.000223306762378729	0.00497300615265647	0.00370125828370425	Hba-a1/Hba-a2/Slc11a2	3
MG4	GO:1901342	regulation of vasculature development	6/52	273/16227	0.000228276690637083	0.00500425307755981	0.00372451442618399	Sp100/Il1b/Ecm1/Cxcl10/Ccl5/Itga5	6
MG4	GO:0071222	cellular response to lipopolysaccharide	5/52	175/16227	0.000237601695662779	0.00512854121561352	0.00381701833356238	Il1b/Gbp2/Cxcl10/Lilrb4a/Ccl5	5
MG4	GO:0002250	adaptive immune response	7/52	393/16227	0.000242232790325012	0.0051492818913029	0.00383245499206398	Il1b/Irf7/Lilrb4a/Rsad2/H2-Aa/H2-Eb1/H2-Q7	7
MG4	GO:0002253	activation of immune response	7/52	399/16227	0.000265635719449905	0.00551336323373308	0.00410342973917787	Il1b/Zbp1/Oasl1/Oas1a/Irf7/Lilrb4a/Rsad2	7
MG4	GO:0031349	positive regulation of defense response	7/52	400/16227	0.000269707861369737	0.00551336323373308	0.00410342973917787	Il1b/Zbp1/Oasl1/Oas1a/Irf7/Ccl5/Rsad2	7
MG4	GO:0072676	lymphocyte migration	4/52	98/16227	0.00027114901149507	0.00551336323373308	0.00410342973917787	Ecm1/Cxcl10/Ccl5/Ch25h	4
MG4	GO:0071219	cellular response to molecule of bacterial origin	5/52	184/16227	0.000299618273757241	0.005904136508205	0.00439427048515539	Il1b/Gbp2/Cxcl10/Lilrb4a/Ccl5	5
MG4	GO:0035458	cellular response to interferon-beta	3/52	41/16227	0.000303607965920568	0.005904136508205	0.00439427048515539	Gbp2/Oas1a/Ifit3	3
MG4	GO:0032602	chemokine production	4/52	101/16227	0.000304316416260436	0.005904136508205	0.00439427048515539	Il1b/Oas1a/Lilrb4a/Ccl5	4
MG4	GO:0002695	negative regulation of leukocyte activation	5/52	185/16227	0.000307200260227345	0.005904136508205	0.00439427048515539	Cst7/Sdc4/Gpnmb/Lilrb4a/H2-Aa	5
MG4	GO:0030099	myeloid cell differentiation	7/52	411/16227	0.000317921154368059	0.00602761323754576	0.00448617048553505	Isg15/Lilrb4a/Hba-a1/Hba-a2/Ccl5/Slc11a2/Tnfsf9	7
MG4	GO:0032728	positive regulation of interferon-beta production	3/52	42/16227	0.00032622473138461	0.00610257730843476	0.004541963979418	Isg15/Oas1a/Irf7	3
MG4	GO:0002262	myeloid cell homeostasis	5/52	189/16227	0.000338995090105135	0.00618981094282258	0.00460688933884533	Isg15/Lilrb4a/Hba-a1/Hba-a2/Slc11a2	5
MG4	GO:0022409	positive regulation of cell-cell adhesion	6/52	294/16227	0.000339711648323121	0.00618981094282258	0.00460688933884533	Il1b/Lilrb4a/Ccl5/H2-Aa/H2-Eb1/Tnfsf9	6
MG4	GO:0042092	type 2 immune response	3/52	43/16227	0.000349900439379923	0.006214054638608	0.00462493318940551	Ecm1/Lilrb4a/Rsad2	3
MG4	GO:2000404	regulation of T cell migration	3/52	43/16227	0.000349900439379923	0.006214054638608	0.00462493318940551	Ecm1/Cxcl10/Ccl5	3
MG4	GO:0002369	T cell cytokine production	3/52	44/16227	0.000374655880745814	0.00648866085236956	0.00482931430059692	Il1b/Lilrb4a/Rsad2	3
MG4	GO:0051251	positive regulation of lymphocyte activation	6/52	300/16227	0.000378324435511095	0.00648866085236956	0.00482931430059692	Il1b/Lilrb4a/Ccl5/H2-Aa/H2-Eb1/Tnfsf9	6
MG4	GO:0032649	regulation of type II interferon production	4/52	107/16227	0.000379237483887601	0.00648866085236956	0.00482931430059692	Il1b/Isg15/Lilrb4a/Tnfsf9	4
MG4	GO:0002819	regulation of adaptive immune response	5/52	195/16227	0.000391292278285617	0.00661425381246651	0.00492278934761359	Il1b/Irf7/Lilrb4a/Rsad2/H2-Q7	5
MG4	GO:0030217	T cell differentiation	6/52	305/16227	0.000413061339951905	0.00689910785657765	0.00513479760942719	Il1b/Lilrb4a/Ctla2a/Rsad2/H2-Aa/Tnfsf9	6
MG4	GO:0002399	MHC class II protein complex assembly	2/52	10/16227	0.00044585784468154	0.00727370414056048	0.00541359830996436	H2-Aa/H2-Eb1	2
MG4	GO:0002503	peptide antigen assembly with MHC class II protein complex	2/52	10/16227	0.00044585784468154	0.00727370414056048	0.00541359830996436	H2-Aa/H2-Eb1	2
MG4	GO:0048247	lymphocyte chemotaxis	3/52	47/16227	0.000455605233019496	0.00734728898765922	0.00546836528923581	Cxcl10/Ccl5/Ch25h	3
MG4	GO:1990266	neutrophil migration	4/52	113/16227	0.000466519050746226	0.00743779804769267	0.00553572844904613	Il1b/Cxcl10/Spp1/Ccl5	4
MG4	GO:0002718	regulation of cytokine production involved in immune response	4/52	114/16227	0.000482345386065984	0.00760371434438849	0.00565921493763993	Il1b/Lilrb4a/Bst2/Rsad2	4
MG4	GO:0030595	leukocyte chemotaxis	5/52	205/16227	0.000491751050386051	0.00766585248546254	0.00570546247933289	Il1b/Cxcl10/Spp1/Ccl5/Ch25h	5
MG4	GO:0071621	granulocyte chemotaxis	4/52	115/16227	0.000498551039923879	0.00766727308106785	0.00570651978573681	Il1b/Cxcl10/Spp1/Ccl5	4
MG4	GO:0050866	negative regulation of cell activation	5/52	206/16227	0.000502772005315924	0.00766727308106785	0.00570651978573681	Cst7/Sdc4/Gpnmb/Lilrb4a/H2-Aa	5
MG4	GO:0002218	activation of innate immune response	5/52	207/16227	0.00051397822512713	0.00767139840269536	0.00570959013803039	Zbp1/Oasl1/Oas1a/Irf7/Rsad2	5
MG4	GO:0071216	cellular response to biotic stimulus	5/52	207/16227	0.00051397822512713	0.00767139840269536	0.00570959013803039	Il1b/Gbp2/Cxcl10/Lilrb4a/Ccl5	5
MG4	GO:0042742	defense response to bacterium	5/52	208/16227	0.000525371732151046	0.00775891094955702	0.00577472308358823	Il1b/Gbp2/Isg15/Plac8/Oas1a	5
MG4	GO:0031620	regulation of fever generation	2/52	11/16227	0.000543819719235574	0.00794769860507823	0.00591523203379045	Il1b/Ccl5	2
MG4	GO:0032609	type II interferon production	4/52	119/16227	0.000567270771494579	0.00820495765367932	0.00610670217387544	Il1b/Isg15/Lilrb4a/Tnfsf9	4
MG4	GO:0002456	T cell mediated immunity	4/52	123/16227	0.000642476410280824	0.00910499397599995	0.00677657202550321	Il1b/Lilrb4a/Rsad2/H2-Q7	4
MG4	GO:0050868	negative regulation of T cell activation	4/52	123/16227	0.000642476410280824	0.00910499397599995	0.00677657202550321	Sdc4/Gpnmb/Lilrb4a/H2-Aa	4
MG4	GO:0031652	positive regulation of heat generation	2/52	12/16227	0.000651245522790369	0.00913697468474887	0.00680037430113733	Il1b/Ccl5	2
MG4	GO:0045088	regulation of innate immune response	6/52	334/16227	0.000666715539306115	0.00926140496679683	0.00689298400199757	Zbp1/Isg15/Oasl1/Oas1a/Irf7/Rsad2	6
MG4	GO:0048002	antigen processing and presentation of peptide antigen	3/52	56/16227	0.000763213037472441	0.0104622382901227	0.00778672797674286	H2-Aa/H2-Eb1/H2-Q7	3
MG4	GO:0071639	positive regulation of monocyte chemotactic protein-1 production	2/52	13/16227	0.000768075940044646	0.0104622382901227	0.00778672797674286	Il1b/Oas1a	2
MG4	GO:0050900	leukocyte migration	6/52	344/16227	0.000777723694391258	0.0104917917618359	0.00780872373315919	Il1b/Ecm1/Cxcl10/Spp1/Ccl5/Ch25h	6
MG4	GO:0072678	T cell migration	3/52	57/16227	0.000803799062975708	0.0107402865271897	0.00799367088192383	Ecm1/Cxcl10/Ccl5	3
MG4	GO:0032368	regulation of lipid transport	4/52	132/16227	0.000837144451576367	0.0110055741421093	0.00819111644143931	Il1b/Pltp/Fabp3/Spp1	4
MG4	GO:2000401	regulation of lymphocyte migration	3/52	58/16227	0.000845733483706439	0.0110055741421093	0.00819111644143931	Ecm1/Cxcl10/Ccl5	3
MG4	GO:0002696	positive regulation of leukocyte activation	6/52	352/16227	0.000876431717261636	0.0110055741421093	0.00819111644143931	Il1b/Lilrb4a/Ccl5/H2-Aa/H2-Eb1/Tnfsf9	6
MG4	GO:0002367	cytokine production involved in immune response	4/52	134/16227	0.000885480898802757	0.0110055741421093	0.00819111644143931	Il1b/Lilrb4a/Bst2/Rsad2	4
MG4	GO:0030218	erythrocyte differentiation	4/52	134/16227	0.000885480898802757	0.0110055741421093	0.00819111644143931	Isg15/Hba-a1/Hba-a2/Slc11a2	4
MG4	GO:0001660	fever generation	2/52	14/16227	0.000894251926016006	0.0110055741421093	0.00819111644143931	Il1b/Ccl5	2
MG4	GO:0002396	MHC protein complex assembly	2/52	14/16227	0.000894251926016006	0.0110055741421093	0.00819111644143931	H2-Aa/H2-Eb1	2
MG4	GO:0002501	peptide antigen assembly with MHC protein complex	2/52	14/16227	0.000894251926016006	0.0110055741421093	0.00819111644143931	H2-Aa/H2-Eb1	2
MG4	GO:0010819	regulation of T cell chemotaxis	2/52	14/16227	0.000894251926016006	0.0110055741421093	0.00819111644143931	Cxcl10/Ccl5	2
MG4	GO:0032608	interferon-beta production	3/52	60/16227	0.000933717879962735	0.0112210657960301	0.00835150037113094	Isg15/Oas1a/Irf7	3
MG4	GO:0032648	regulation of interferon-beta production	3/52	60/16227	0.000933717879962735	0.0112210657960301	0.00835150037113094	Isg15/Oas1a/Irf7	3
MG4	GO:1903038	negative regulation of leukocyte cell-cell adhesion	4/52	136/16227	0.000935755308720971	0.0112210657960301	0.00835150037113094	Sdc4/Gpnmb/Lilrb4a/H2-Aa	4
MG4	GO:0001525	angiogenesis	7/52	494/16227	0.000948964205018339	0.0112830235562774	0.00839761366082242	Sp100/Il1b/Ecm1/Cxcl10/Ccl5/Itga5/Angptl4	7
MG4	GO:0002703	regulation of leukocyte mediated immunity	5/52	239/16227	0.000982865682190802	0.0115879037992748	0.00862452681763181	Il1b/Lilrb4a/Bst2/Rsad2/H2-Q7	5
MG4	GO:0002711	positive regulation of T cell mediated immunity	3/52	62/16227	0.00102730497690237	0.0118417191071668	0.00881343388551563	Il1b/Rsad2/H2-Q7	3
MG4	GO:0031650	regulation of heat generation	2/52	15/16227	0.00102971470497103	0.0118417191071668	0.00881343388551563	Il1b/Ccl5	2
MG4	GO:0033084	regulation of immature T cell proliferation in thymus	2/52	15/16227	0.00102971470497103	0.0118417191071668	0.00881343388551563	Il1b/Tnfsf9	2
MG4	GO:0097530	granulocyte migration	4/52	141/16227	0.00107019860870251	0.0121771578609855	0.00906309081899507	Il1b/Cxcl10/Spp1/Ccl5	4
MG4	GO:0001960	negative regulation of cytokine-mediated signaling pathway	3/52	63/16227	0.00107624203475566	0.0121771578609855	0.00906309081899507	Ecm1/Isg15/Oas1a	3
MG4	GO:0032481	positive regulation of type I interferon production	3/52	64/16227	0.00112663037324138	0.0126452993092613	0.00941151436004591	Isg15/Oas1a/Irf7	3
MG4	GO:0034101	erythrocyte homeostasis	4/52	144/16227	0.00115708201456173	0.0128725882375862	0.00958067864477286	Isg15/Hba-a1/Hba-a2/Slc11a2	4
MG4	GO:0050867	positive regulation of cell activation	6/52	372/16227	0.00116575925472594	0.0128725882375862	0.00958067864477286	Il1b/Lilrb4a/Ccl5/H2-Aa/H2-Eb1/Tnfsf9	6
MG4	GO:0033083	regulation of immature T cell proliferation	2/52	16/16227	0.00117440576935925	0.0128725882375862	0.00958067864477286	Il1b/Tnfsf9	2
MG4	GO:0032496	response to lipopolysaccharide	5/52	250/16227	0.00120095711857878	0.0130615723826824	0.00972133383623132	Il1b/Gbp2/Cxcl10/Lilrb4a/Ccl5	5
MG4	GO:0060761	negative regulation of response to cytokine stimulus	3/52	66/16227	0.00123182655567407	0.0132942512123902	0.00989450966177067	Ecm1/Isg15/Oas1a	3
MG4	GO:0033080	immature T cell proliferation in thymus	2/52	17/16227	0.00132826687875102	0.0142256368770052	0.0105877118820491	Il1b/Tnfsf9	2
MG4	GO:0032722	positive regulation of chemokine production	3/52	69/16227	0.00140091081630613	0.0148899839036174	0.0110821653092159	Il1b/Oas1a/Ccl5	3
MG4	GO:0033079	immature T cell proliferation	2/52	18/16227	0.00149124005877919	0.0156135059885613	0.0116206609450822	Il1b/Tnfsf9	2
MG4	GO:0033631	cell-cell adhesion mediated by integrin	2/52	18/16227	0.00149124005877919	0.0156135059885613	0.0116206609450822	Ccl5/Itga5	2
MG4	GO:1903706	regulation of hemopoiesis	6/52	394/16227	0.0015634829861678	0.0158020963226976	0.0117610230349372	Isg15/Lilrb4a/Ccl5/Ctla2a/H2-Aa/Tnfsf9	6
MG4	GO:0060326	cell chemotaxis	5/52	266/16227	0.00157976149687282	0.0158020963226976	0.0117610230349372	Il1b/Cxcl10/Spp1/Ccl5/Ch25h	5
MG4	GO:0051250	negative regulation of lymphocyte activation	4/52	157/16227	0.00159132379012416	0.0158020963226976	0.0117610230349372	Sdc4/Gpnmb/Lilrb4a/H2-Aa	4
MG4	GO:0002237	response to molecule of bacterial origin	5/52	267/16227	0.00160604578921732	0.0158020963226976	0.0117610230349372	Il1b/Gbp2/Cxcl10/Lilrb4a/Ccl5	5
MG4	GO:0032729	positive regulation of type II interferon production	3/52	73/16227	0.00164808678551124	0.0158020963226976	0.0117610230349372	Il1b/Isg15/Tnfsf9	3
MG4	GO:0071347	cellular response to interleukin-1	3/52	73/16227	0.00164808678551124	0.0158020963226976	0.0117610230349372	Il1b/Zbp1/Ccl5	3
MG4	GO:0019886	antigen processing and presentation of exogenous peptide antigen via MHC class II	2/52	19/16227	0.00166326760008469	0.0158020963226976	0.0117610230349372	H2-Aa/H2-Eb1	2
MG4	GO:0060339	negative regulation of type I interferon-mediated signaling pathway	2/52	19/16227	0.00166326760008469	0.0158020963226976	0.0117610230349372	Isg15/Oas1a	2
MG4	GO:0060340	positive regulation of type I interferon-mediated signaling pathway	2/52	19/16227	0.00166326760008469	0.0158020963226976	0.0117610230349372	Zbp1/Irf7	2
MG4	GO:0071605	monocyte chemotactic protein-1 production	2/52	19/16227	0.00166326760008469	0.0158020963226976	0.0117610230349372	Il1b/Oas1a	2
MG4	GO:0071637	regulation of monocyte chemotactic protein-1 production	2/52	19/16227	0.00166326760008469	0.0158020963226976	0.0117610230349372	Il1b/Oas1a	2
MG4	GO:0097398	cellular response to interleukin-17	2/52	19/16227	0.00166326760008469	0.0158020963226976	0.0117610230349372	Il1b/Cxcl10	2
MG4	GO:0045766	positive regulation of angiogenesis	4/52	159/16227	0.00166693532128242	0.0158020963226976	0.0117610230349372	Il1b/Ecm1/Ccl5/Itga5	4
MG4	GO:1904018	positive regulation of vasculature development	4/52	159/16227	0.00166693532128242	0.0158020963226976	0.0117610230349372	Il1b/Ecm1/Ccl5/Itga5	4
MG4	GO:0045089	positive regulation of innate immune response	5/52	271/16227	0.00171441869327853	0.0161431505145623	0.0120148593693557	Zbp1/Oasl1/Oas1a/Irf7/Rsad2	5
MG4	GO:0010818	T cell chemotaxis	2/52	20/16227	0.00184429205726589	0.0170233010285792	0.0126699288144582	Cxcl10/Ccl5	2
MG4	GO:0090026	positive regulation of monocyte chemotaxis	2/52	20/16227	0.00184429205726589	0.0170233010285792	0.0126699288144582	Cxcl10/Ccl5	2
MG4	GO:1901623	regulation of lymphocyte chemotaxis	2/52	20/16227	0.00184429205726589	0.0170233010285792	0.0126699288144582	Cxcl10/Ccl5	2
MG4	GO:0030098	lymphocyte differentiation	6/52	409/16227	0.00188902291364902	0.0173222166526116	0.0128924026855166	Il1b/Lilrb4a/Ctla2a/Rsad2/H2-Aa/Tnfsf9	6
MG4	GO:0071674	mononuclear cell migration	4/52	165/16227	0.00190874258538104	0.0173893886187636	0.0129423967511824	Ecm1/Cxcl10/Ccl5/Ch25h	4
MG4	GO:0002495	antigen processing and presentation of peptide antigen via MHC class II	2/52	21/16227	0.0020342562478318	0.0181787357688408	0.0135298839949658	H2-Aa/H2-Eb1	2
MG4	GO:0031649	heat generation	2/52	21/16227	0.0020342562478318	0.0181787357688408	0.0135298839949658	Il1b/Ccl5	2
MG4	GO:0140374	antiviral innate immune response	2/52	21/16227	0.0020342562478318	0.0181787357688408	0.0135298839949658	Oas1a/Ifit2	2
MG4	GO:0002221	pattern recognition receptor signaling pathway	4/52	170/16227	0.00212802749327747	0.0188963453991664	0.0140639791694287	Oasl1/Oas1a/Irf7/Rsad2	4
MG4	GO:0061515	myeloid cell development	3/52	80/16227	0.00214307527983893	0.0189102806139246	0.0140743507288991	Hba-a1/Hba-a2/Slc11a2	3
MG4	GO:0002753	cytosolic pattern recognition receptor signaling pathway	3/52	81/16227	0.00222050136950918	0.0191039259840012	0.0142184751293313	Oasl1/Oas1a/Rsad2	3
MG4	GO:0042744	hydrogen peroxide catabolic process	2/52	22/16227	0.00223310325115908	0.0191039259840012	0.0142184751293313	Hbb-bt/Hba-a1	2
MG4	GO:0072567	chemokine (C-X-C motif) ligand 2 production	2/52	22/16227	0.00223310325115908	0.0191039259840012	0.0142184751293313	Oas1a/Ccl5	2
MG4	GO:0097396	response to interleukin-17	2/52	22/16227	0.00223310325115908	0.0191039259840012	0.0142184751293313	Il1b/Cxcl10	2
MG4	GO:2000341	regulation of chemokine (C-X-C motif) ligand 2 production	2/52	22/16227	0.00223310325115908	0.0191039259840012	0.0142184751293313	Oas1a/Ccl5	2
MG4	GO:0002700	regulation of production of molecular mediator of immune response	4/52	173/16227	0.00226764736090431	0.0191657183575226	0.0142644653266777	Il1b/Lilrb4a/Bst2/Rsad2	4
MG4	GO:0045580	regulation of T cell differentiation	4/52	173/16227	0.00226764736090431	0.0191657183575226	0.0142644653266777	Lilrb4a/Ctla2a/H2-Aa/Tnfsf9	4
MG4	GO:0002706	regulation of lymphocyte mediated immunity	4/52	175/16227	0.00236416698136408	0.0198618339811605	0.0147825631611293	Il1b/Lilrb4a/Rsad2/H2-Q7	4
MG4	GO:0002833	positive regulation of response to biotic stimulus	5/52	293/16227	0.00240922343560299	0.0200257853781072	0.0149045872341842	Zbp1/Oasl1/Oas1a/Irf7/Rsad2	5
MG4	GO:0002504	antigen processing and presentation of peptide or polysaccharide antigen via MHC class II	2/52	23/16227	0.00244077640745284	0.0200257853781072	0.0149045872341842	H2-Aa/H2-Eb1	2
MG4	GO:0070498	interleukin-1-mediated signaling pathway	2/52	23/16227	0.00244077640745284	0.0200257853781072	0.0149045872341842	Il1b/Zbp1	2
MG4	GO:2000193	positive regulation of fatty acid transport	2/52	23/16227	0.00244077640745284	0.0200257853781072	0.0149045872341842	Il1b/Fabp3	2
MG4	GO:0002822	regulation of adaptive immune response based on somatic recombination of immune receptors built from immunoglobulin superfamily domains	4/52	179/16227	0.00256564603901515	0.0209279150740597	0.0155760151205816	Il1b/Lilrb4a/Rsad2/H2-Q7	4
MG4	GO:0002758	innate immune response-activating signaling pathway	4/52	180/16227	0.00261780384454072	0.0212299352248014	0.0158007995971062	Oasl1/Oas1a/Irf7/Rsad2	4
MG4	GO:0002726	positive regulation of T cell cytokine production	2/52	24/16227	0.00265721931671121	0.0213033068648333	0.0158554078927971	Il1b/Rsad2	2
MG4	GO:0032682	negative regulation of chemokine production	2/52	24/16227	0.00265721931671121	0.0213033068648333	0.0158554078927971	Oas1a/Lilrb4a	2
MG4	GO:0070555	response to interleukin-1	3/52	87/16227	0.00272161747689677	0.0216956211368532	0.0161473955567081	Il1b/Zbp1/Ccl5	3
MG4	GO:0071396	cellular response to lipid	6/52	443/16227	0.00281631400139557	0.0223236640901581	0.0166148289585751	Il1b/Gbp2/Cxcl10/Spp1/Lilrb4a/Ccl5	6
MG4	GO:0035743	CD4-positive, alpha-beta T cell cytokine production	2/52	25/16227	0.00288237583769367	0.0227189511251922	0.0169090291602136	Il1b/Rsad2	2
MG4	GO:0002690	positive regulation of leukocyte chemotaxis	3/52	91/16227	0.00309144051280186	0.0241547773033761	0.0179776712195289	Il1b/Cxcl10/Ccl5	3
MG4	GO:1903131	mononuclear cell differentiation	6/52	452/16227	0.0031109405779798	0.0241547773033761	0.0179776712195289	Il1b/Lilrb4a/Ctla2a/Rsad2/H2-Aa/Tnfsf9	6
MG4	GO:0002675	positive regulation of acute inflammatory response	2/52	26/16227	0.00311619008689314	0.0241547773033761	0.0179776712195289	Il1b/Ccl5	2
MG4	GO:0022408	negative regulation of cell-cell adhesion	4/52	190/16227	0.00318010780428633	0.0245147870846908	0.0182456156266746	Sdc4/Gpnmb/Lilrb4a/H2-Aa	4
MG4	GO:1902107	positive regulation of leukocyte differentiation	4/52	191/16227	0.0032405208375049	0.0247089713859749	0.0183901411373276	Lilrb4a/Ccl5/H2-Aa/Tnfsf9	4
MG4	GO:1903708	positive regulation of hemopoiesis	4/52	191/16227	0.0032405208375049	0.0247089713859749	0.0183901411373276	Lilrb4a/Ccl5/H2-Aa/Tnfsf9	4
MG4	GO:0002478	antigen processing and presentation of exogenous peptide antigen	2/52	27/16227	0.00335860643751184	0.0250186135256105	0.0186205984299851	H2-Aa/H2-Eb1	2
MG4	GO:0010955	negative regulation of protein processing	2/52	27/16227	0.00335860643751184	0.0250186135256105	0.0186205984299851	Cst7/Ctla2a	2
MG4	GO:0090025	regulation of monocyte chemotaxis	2/52	27/16227	0.00335860643751184	0.0250186135256105	0.0186205984299851	Cxcl10/Ccl5	2
MG4	GO:1903318	negative regulation of protein maturation	2/52	27/16227	0.00335860643751184	0.0250186135256105	0.0186205984299851	Cst7/Ctla2a	2
MG4	GO:1902105	regulation of leukocyte differentiation	5/52	317/16227	0.00338028207890916	0.0250186135256105	0.0186205984299851	Lilrb4a/Ccl5/Ctla2a/H2-Aa/Tnfsf9	5
MG4	GO:0062207	regulation of pattern recognition receptor signaling pathway	3/52	94/16227	0.00338812300061724	0.0250186135256105	0.0186205984299851	Oasl1/Irf7/Rsad2	3
MG4	GO:0032479	regulation of type I interferon production	3/52	96/16227	0.00359528082321862	0.0264057214966072	0.0196529809990879	Isg15/Oas1a/Irf7	3
MG4	GO:0050727	regulation of inflammatory response	5/52	322/16227	0.00361361263531617	0.0264057214966072	0.0196529809990879	Il1b/Cst7/Zbp1/Ccl5/Ctla2a	5
MG4	GO:0019882	antigen processing and presentation	3/52	99/16227	0.00392029133264845	0.0284982836254185	0.0212104117915858	H2-Aa/H2-Eb1/H2-Q7	3
MG4	GO:0045619	regulation of lymphocyte differentiation	4/52	203/16227	0.00402773790446672	0.0290131551287393	0.0215936151012563	Lilrb4a/Ctla2a/H2-Aa/Tnfsf9	4
MG4	GO:0032606	type I interferon production	3/52	100/16227	0.00403247701361666	0.0290131551287393	0.0215936151012563	Isg15/Oas1a/Irf7	3
MG4	GO:0046597	negative regulation of viral entry into host cell	2/52	30/16227	0.00413691565914131	0.0295314007285031	0.0219793296490041	Ifitm3/Ch25h	2
MG4	GO:0042102	positive regulation of T cell proliferation	3/52	101/16227	0.00414660437884185	0.0295314007285031	0.0219793296490041	Il1b/Ccl5/Tnfsf9	3
MG4	GO:1903828	negative regulation of protein localization	4/52	209/16227	0.00446609714381888	0.0316461327918075	0.0235532608541644	Sp100/Il1b/Lilrb4a/Rsad2	4
MG4	GO:0002757	immune response-activating signaling pathway	5/52	339/16227	0.00449405839747117	0.0316842408625731	0.0235816235402878	Oasl1/Oas1a/Irf7/Lilrb4a/Rsad2	5
MG4	GO:0002828	regulation of type 2 immune response	2/52	32/16227	0.00469779061535676	0.0327910459370424	0.0244053851292689	Ecm1/Rsad2	2
MG4	GO:2000406	positive regulation of T cell migration	2/52	32/16227	0.00469779061535676	0.0327910459370424	0.0244053851292689	Cxcl10/Ccl5	2
MG4	GO:0031348	negative regulation of defense response	4/52	213/16227	0.00477560405706824	0.0328732402726744	0.0244665598908301	Cst7/Isg15/Oas1a/Ctla2a	4
MG4	GO:0097529	myeloid leukocyte migration	4/52	213/16227	0.00477560405706824	0.0328732402726744	0.0244665598908301	Il1b/Cxcl10/Spp1/Ccl5	4
MG4	GO:0048872	homeostasis of number of cells	5/52	344/16227	0.00477985817222065	0.0328732402726744	0.0244665598908301	Isg15/Lilrb4a/Hba-a1/Hba-a2/Slc11a2	5
MG4	GO:0002685	regulation of leukocyte migration	4/52	214/16227	0.00485518165624502	0.0329073423367718	0.0244919410271806	Il1b/Ecm1/Cxcl10/Ccl5	4
MG4	GO:0044403	biological process involved in symbiotic interaction	4/52	214/16227	0.00485518165624502	0.0329073423367718	0.0244919410271806	Gbp2/Ifitm3/Ccl5/Ch25h	4
MG4	GO:0072522	purine-containing compound biosynthetic process	4/52	214/16227	0.00485518165624502	0.0329073423367718	0.0244919410271806	Spp1/Oasl2/Oas1a/Dcakd	4
MG4	GO:0002719	negative regulation of cytokine production involved in immune response	2/52	33/16227	0.00499066565934841	0.0333639174751675	0.0248317561131156	Lilrb4a/Bst2	2
MG4	GO:0019884	antigen processing and presentation of exogenous antigen	2/52	33/16227	0.00499066565934841	0.0333639174751675	0.0248317561131156	H2-Aa/H2-Eb1	2
MG4	GO:0071346	cellular response to type II interferon	3/52	108/16227	0.00500069510434824	0.0333639174751675	0.0248317561131156	Gbp2/Ccl5/H2-Q7	3
MG4	GO:0002764	immune response-regulating signaling pathway	5/52	348/16227	0.00501766684765527	0.0333639174751675	0.0248317561131156	Oasl1/Oas1a/Irf7/Lilrb4a/Rsad2	5
MG4	GO:0071675	regulation of mononuclear cell migration	3/52	109/16227	0.00513070807486662	0.0339546388162163	0.0252714121661752	Ecm1/Cxcl10/Ccl5	3
MG4	GO:0006953	acute-phase response	2/52	34/16227	0.00529176051978406	0.0346931776133507	0.0258210842873871	Il1b/Ccl5	2
MG4	GO:0045589	regulation of regulatory T cell differentiation	2/52	34/16227	0.00529176051978406	0.0346931776133507	0.0258210842873871	Lilrb4a/Ctla2a	2
MG4	GO:2000191	regulation of fatty acid transport	2/52	35/16227	0.00560102158711477	0.0365499222638234	0.0272030032529638	Il1b/Fabp3	2
MG4	GO:0002688	regulation of leukocyte chemotaxis	3/52	114/16227	0.00581135968427508	0.037572984502479	0.0279644375784665	Il1b/Cxcl10/Ccl5	3
MG4	GO:0045582	positive regulation of T cell differentiation	3/52	114/16227	0.00581135968427508	0.037572984502479	0.0279644375784665	Lilrb4a/H2-Aa/Tnfsf9	3
MG4	GO:0050691	regulation of defense response to virus by host	2/52	36/16227	0.00591839549944952	0.0380894903015031	0.0283488572450696	Il1b/Ccl5	2
MG4	GO:0002274	myeloid leukocyte activation	4/52	227/16227	0.00597227217688885	0.038260720840982	0.0284762989640651	Cst7/Lilrb4a/Ccl5/Tnfsf9	4
MG4	GO:0140894	endolysosomal toll-like receptor signaling pathway	2/52	37/16227	0.00624382914156785	0.0398186012982713	0.029635782337011	Oas1a/Rsad2	2
MG4	GO:0002824	positive regulation of adaptive immune response based on somatic recombination of immune receptors built from immunoglobulin superfamily domains	3/52	118/16227	0.00639309055282874	0.0404031803856699	0.0300708668961883	Il1b/Rsad2/H2-Q7	3
MG4	GO:0030282	bone mineralization	3/52	118/16227	0.00639309055282874	0.0404031803856699	0.0300708668961883	Ecm1/Isg15/Spp1	3
MG4	GO:0045066	regulatory T cell differentiation	2/52	38/16227	0.00657726964393595	0.0411960237073309	0.0306609562348894	Lilrb4a/Ctla2a	2
MG4	GO:2000403	positive regulation of lymphocyte migration	2/52	38/16227	0.00657726964393595	0.0411960237073309	0.0306609562348894	Cxcl10/Ccl5	2
MG4	GO:0002697	regulation of immune effector process	5/52	372/16227	0.00662465199312086	0.041308385539327	0.0307445837528697	Il1b/Lilrb4a/Bst2/Rsad2/H2-Q7	5
MG4	GO:0002708	positive regulation of lymphocyte mediated immunity	3/52	121/16227	0.00685142931746346	0.0425334306743417	0.0316563478478051	Il1b/Rsad2/H2-Q7	3
MG4	GO:0046006	regulation of activated T cell proliferation	2/52	39/16227	0.00691866438172641	0.0427616128967496	0.0318261769843385	Lilrb4a/Tnfsf9	2
MG4	GO:0002377	immunoglobulin production	3/52	124/16227	0.00732888417896019	0.0449014170440224	0.0334187685843645	Lilrb4a/H2-Aa/H2-Eb1	3
MG4	GO:0016064	immunoglobulin mediated immune response	3/52	124/16227	0.00732888417896019	0.0449014170440224	0.0334187685843645	Irf7/H2-Aa/H2-Eb1	3
MG4	GO:0002821	positive regulation of adaptive immune response	3/52	126/16227	0.00765790182869243	0.0467132011550239	0.0347672247783199	Il1b/Rsad2/H2-Q7	3
MG4	GO:0019724	B cell mediated immunity	3/52	127/16227	0.0078256453337752	0.0473249155314078	0.0352225053135436	Irf7/H2-Aa/H2-Eb1	3
MG4	GO:0030278	regulation of ossification	3/52	127/16227	0.0078256453337752	0.0473249155314078	0.0352225053135436	Ecm1/Isg15/Rsad2	3
MG4	GO:0045621	positive regulation of lymphocyte differentiation	3/52	129/16227	0.00816763436131518	0.0491810772915245	0.0366039904514329	Lilrb4a/H2-Aa/Tnfsf9	3
MG4	GO:0051701	biological process involved in interaction with host	3/52	130/16227	0.00834189256965506	0.0499273472598733	0.0371594166498813	Gbp2/Ifitm3/Ch25h	3
MG4	GO:0039531	regulation of viral-induced cytoplasmic pattern recognition receptor signaling pathway	2/52	43/16227	0.00836274170069154	0.0499273472598733	0.0371594166498813	Oasl1/Rsad2	2
MG6	GO:0009615	response to virus	20/85	304/16227	7.11758688291361E-17	1.1203081753706E-13	1.03766924556162E-13	Ivns1abp/Ifi204/Samhd1/Zbp1/Isg15/Fgl2/Oasl2/Oas1a/Isg20/Bnip3/Ifitm3/Irf7/Bst2/Irgm1/Ccl5/Dhx58/Ifi27l2a/Rtp4/Parp9/Ifit3	20
MG6	GO:0051607	defense response to virus	17/85	249/16227	1.05809844823373E-14	5.55148985839964E-12	5.14198719580252E-12	Ifi204/Samhd1/Zbp1/Isg15/Fgl2/Oasl2/Oas1a/Isg20/Bnip3/Ifitm3/Irf7/Bst2/Ccl5/Dhx58/Rtp4/Parp9/Ifit3	17
MG6	GO:0140546	defense response to symbiont	17/85	249/16227	1.05809844823373E-14	5.55148985839964E-12	5.14198719580252E-12	Ifi204/Samhd1/Zbp1/Isg15/Fgl2/Oasl2/Oas1a/Isg20/Bnip3/Ifitm3/Irf7/Bst2/Ccl5/Dhx58/Rtp4/Parp9/Ifit3	17
MG6	GO:0045071	negative regulation of viral genome replication	8/85	50/16227	1.81746517909025E-10	7.15172547972013E-08	6.62418229747367E-08	Ifi204/Isg15/Oasl2/Oas1a/Isg20/Ifitm3/Bst2/Ccl5	8
MG6	GO:0048525	negative regulation of viral process	9/85	91/16227	1.06364380437109E-09	3.34835069616018E-07	3.10136140853464E-07	Ifi204/Isg15/Oasl2/Oas1a/Isg20/Ifitm3/Bst2/Ccl5/Ly6e	9
MG6	GO:0140888	interferon-mediated signaling pathway	8/85	69/16227	2.61200411437413E-09	6.85215746004146E-07	6.34671175159327E-07	Samhd1/Zbp1/Isg15/Oas1a/Ifitm3/Irf7/Irgm1/Parp9	8
MG6	GO:0045069	regulation of viral genome replication	8/85	80/16227	8.64369440614055E-09	1.83073071884171E-06	1.69568785233449E-06	Ifi204/Isg15/Oasl2/Oas1a/Isg20/Ifitm3/Bst2/Ccl5	8
MG6	GO:0035456	response to interferon-beta	7/85	52/16227	9.30485752905568E-09	1.83073071884171E-06	1.69568785233449E-06	Ifi204/Oas1a/Ifitm3/Bst2/Irgm1/Xaf1/Ifit3	7
MG6	GO:1903900	regulation of viral life cycle	9/85	131/16227	2.70872154460631E-08	4.43867587894279E-06	4.1112593408251E-06	Ifi204/Isg15/Oasl2/Oas1a/Isg20/Ifitm3/Bst2/Ccl5/Ly6e	9
MG6	GO:0002831	regulation of response to biotic stimulus	14/85	413/16227	2.81999738179339E-08	4.43867587894279E-06	4.1112593408251E-06	Ifi204/Samhd1/Zbp1/Isg15/Fgl2/Oas1a/Irf7/Cadm1/Irgm1/Ccl5/Dhx58/Ifi35/Parp9/Gpr108	14
MG6	GO:0019079	viral genome replication	8/85	108/16227	9.32470731536307E-08	1.33428084676195E-05	1.23585833796917E-05	Ifi204/Isg15/Oasl2/Oas1a/Isg20/Ifitm3/Bst2/Ccl5	8
MG6	GO:0050792	regulation of viral process	9/85	159/16227	1.44647629531106E-07	1.82739658217566E-05	1.69259965646578E-05	Ifi204/Isg15/Oasl2/Oas1a/Isg20/Ifitm3/Bst2/Ccl5/Ly6e	9
MG6	GO:0019058	viral life cycle	10/85	212/16227	1.56197419147752E-07	1.82739658217566E-05	1.69259965646578E-05	Ifi204/Chmp4b/Isg15/Oasl2/Oas1a/Isg20/Ifitm3/Bst2/Ccl5/Ly6e	10
MG6	GO:0045088	regulation of innate immune response	12/85	334/16227	1.62538450765306E-07	1.82739658217566E-05	1.69259965646578E-05	Ifi204/Samhd1/Zbp1/Isg15/Oas1a/Irf7/Cadm1/Irgm1/Dhx58/Ifi35/Parp9/Gpr108	12
MG6	GO:0035455	response to interferon-alpha	5/85	26/16227	2.11208978181471E-07	2.2162862110509E-05	2.0528030510971E-05	Ifi204/Oas1a/Ifitm3/Bst2/Ifit3	5
MG6	GO:0060337	type I interferon-mediated signaling pathway	6/85	51/16227	2.57600514850539E-07	2.38507770808676E-05	2.20914373416716E-05	Samhd1/Zbp1/Isg15/Oas1a/Ifitm3/Irf7	6
MG6	GO:0071357	cellular response to type I interferon	6/85	51/16227	2.57600514850539E-07	2.38507770808676E-05	2.20914373416716E-05	Samhd1/Zbp1/Isg15/Oas1a/Ifitm3/Irf7	6
MG6	GO:0016032	viral process	11/85	287/16227	2.92516253366336E-07	2.44100911199905E-05	2.26094938816203E-05	Ifi204/Chmp4b/Csde1/Isg15/Oasl2/Oas1a/Isg20/Ifitm3/Bst2/Ccl5/Ly6e	11
MG6	GO:0019221	cytokine-mediated signaling pathway	12/85	353/16227	2.94658024955412E-07	2.44100911199905E-05	2.26094938816203E-05	Samhd1/Zbp1/Isg15/Oasl2/Oas1a/Cebpa/Ifitm3/Irf7/Irgm1/Ccl2/Ccl5/Parp9	12
MG6	GO:0034340	response to type I interferon	6/85	56/16227	4.54819240283727E-07	3.57942742103293E-05	3.31539288312085E-05	Samhd1/Zbp1/Isg15/Oas1a/Ifitm3/Irf7	6
MG6	GO:0031349	positive regulation of defense response	12/85	400/16227	1.10807031334541E-06	8.30525082478892E-05	7.69261846608216E-05	Ifi204/Zbp1/Oas1a/Cebpa/Irf7/Cadm1/Irgm1/Ccl5/Dhx58/Ifi35/Parp9/Gpr108	12
MG6	GO:0060338	regulation of type I interferon-mediated signaling pathway	5/85	37/16227	1.33771426921096E-06	9.57073754426386E-05	8.86475723855109E-05	Samhd1/Zbp1/Isg15/Oas1a/Irf7	5
MG6	GO:0045089	positive regulation of innate immune response	10/85	271/16227	1.48668530738874E-06	0.00010174098581869	9.42361167383711E-05	Ifi204/Zbp1/Oas1a/Irf7/Cadm1/Irgm1/Dhx58/Ifi35/Parp9/Gpr108	10
MG6	GO:0002833	positive regulation of response to biotic stimulus	10/85	293/16227	2.99429804352732E-06	0.000196376046688	0.000181890473258129	Ifi204/Zbp1/Oas1a/Irf7/Cadm1/Irgm1/Dhx58/Ifi35/Parp9/Gpr108	10
MG6	GO:0001959	regulation of cytokine-mediated signaling pathway	7/85	132/16227	5.85225169336826E-06	0.000368457766614465	0.000341278677697475	Samhd1/Zbp1/Isg15/Oas1a/Irf7/Irgm1/Parp9	7
MG6	GO:0060759	regulation of response to cytokine stimulus	7/85	140/16227	8.62305926534389E-06	0.000522026741678895	0.000483519719939323	Samhd1/Zbp1/Isg15/Oas1a/Irf7/Irgm1/Parp9	7
MG6	GO:0002218	activation of innate immune response	8/85	207/16227	1.27070379548173E-05	0.000740773249662313	0.000686130509451149	Ifi204/Zbp1/Oas1a/Irf7/Irgm1/Dhx58/Ifi35/Gpr108	8
MG6	GO:0002832	negative regulation of response to biotic stimulus	6/85	105/16227	1.83759008707428E-05	0.00103298814180533	0.000956790327292437	Ifi204/Samhd1/Isg15/Fgl2/Oas1a/Dhx58	6
MG6	GO:0045824	negative regulation of innate immune response	5/85	72/16227	3.71927566872447E-05	0.00201866893192149	0.00186976290424079	Ifi204/Samhd1/Isg15/Oas1a/Dhx58	5
MG6	GO:0035457	cellular response to interferon-alpha	3/85	15/16227	6.03091052178245E-05	0.00310989297556306	0.00288049339340256	Ifi204/Oas1a/Ifit3	3
MG6	GO:0035458	cellular response to interferon-beta	4/85	41/16227	6.1249480458993E-05	0.00310989297556306	0.00288049339340256	Ifi204/Oas1a/Irgm1/Ifit3	4
MG6	GO:0034341	response to type II interferon	6/85	132/16227	6.68065087035875E-05	0.00328604514685771	0.00304365179455489	Ifitm3/Bst2/Irgm1/Ccl2/Ccl5/Parp9	6
MG6	GO:0001819	positive regulation of cytokine production	10/85	442/16227	0.000102455371969417	0.00488681077211706	0.00452633780470951	Ifi204/Isg15/Oas1a/C3ar1/Irf7/Cadm1/Ccl2/Ccl5/Dhx58/Tmem106a	10
MG6	GO:0060339	negative regulation of type I interferon-mediated signaling pathway	3/85	19/16227	0.000126507438205226	0.00585655022750077	0.00542454495090522	Samhd1/Isg15/Oas1a	3
MG6	GO:0001961	positive regulation of cytokine-mediated signaling pathway	4/85	57/16227	0.000224164722758933	0.0100810078177874	0.00933738769988337	Zbp1/Irf7/Irgm1/Parp9	4
MG6	GO:0002253	activation of immune response	9/85	399/16227	0.000237520222253256	0.0103243470224843	0.00956277711906694	Ifi204/Zbp1/Oas1a/C3ar1/Irf7/Irgm1/Dhx58/Ifi35/Gpr108	9
MG6	GO:0050777	negative regulation of immune response	6/85	167/16227	0.000242694307390038	0.0103243470224843	0.00956277711906694	Ifi204/Samhd1/Isg15/Fgl2/Oas1a/Dhx58	6
MG6	GO:0010759	positive regulation of macrophage chemotaxis	3/85	24/16227	0.000259290463070314	0.010740083917702	0.00994784740588323	C3ar1/Ccl2/Ccl5	3
MG6	GO:0002221	pattern recognition receptor signaling pathway	6/85	170/16227	0.000267143070562466	0.0107816203350082	0.00998631991171431	Oas1a/Irf7/Irgm1/Dhx58/Ifi35/Gpr108	6
MG6	GO:0060760	positive regulation of response to cytokine stimulus	4/85	62/16227	0.000310341334207352	0.0122119315010593	0.0113111249441364	Zbp1/Irf7/Irgm1/Parp9	4
MG6	GO:0032481	positive regulation of type I interferon production	4/85	64/16227	0.000350675304850327	0.0134625104837662	0.0124694556410193	Isg15/Oas1a/Irf7/Dhx58	4
MG6	GO:0002758	innate immune response-activating signaling pathway	6/85	180/16227	0.000362926581938258	0.0136011057135909	0.0125978274682829	Oas1a/Irf7/Irgm1/Dhx58/Ifi35/Gpr108	6
MG6	GO:0050688	regulation of defense response to virus	4/85	70/16227	0.000494133374913847	0.0180875798166138	0.0167533592229052	Fgl2/Ccl5/Dhx58/Parp9	4
MG6	GO:1905523	positive regulation of macrophage migration	3/85	30/16227	0.000508456753376542	0.0181315781200786	0.0167941120151868	C3ar1/Ccl2/Ccl5	3
MG6	GO:0002683	negative regulation of immune system process	9/85	444/16227	0.000518374215631217	0.0181315781200786	0.0167941120151868	Ifi204/Samhd1/Isg15/Fgl2/Oas1a/Cebpa/Bst2/Dhx58/Gpr108	9
MG6	GO:0010758	regulation of macrophage chemotaxis	3/85	31/16227	0.000560812340850715	0.0191895353151962	0.0177740295670078	C3ar1/Ccl2/Ccl5	3
MG6	GO:1903901	negative regulation of viral life cycle	3/85	32/16227	0.000616495302231818	0.0206460341641039	0.01912309056195	Ifitm3/Bst2/Ly6e	3
MG6	GO:0031348	negative regulation of defense response	6/85	213/16227	0.000880451580571636	0.0288714747462449	0.0267417859449938	Ifi204/Samhd1/Isg15/Fgl2/Oas1a/Dhx58	6
MG6	GO:0006107	oxaloacetate metabolic process	2/85	10/16227	0.00118742946822826	0.038143142510026	0.0353295341245142	Cs/Got2	2
MG6	GO:0032728	positive regulation of interferon-beta production	3/85	42/16227	0.00137407875732718	0.0424078424320193	0.0392796507512518	Isg15/Oas1a/Irf7	3
MG6	GO:0048246	macrophage chemotaxis	3/85	42/16227	0.00137407875732718	0.0424078424320193	0.0392796507512518	C3ar1/Ccl2/Ccl5	3
MG6	GO:0090150	establishment of protein localization to membrane	6/85	234/16227	0.00142798430519226	0.0429544112957889	0.0397859022568499	Chmp4b/Rab8a/Oxa1l/Srprb/Ccl2/Rtp4	6
MG6	GO:0060700	regulation of ribonuclease activity	2/85	11/16227	0.00144636836002339	0.0429544112957889	0.0397859022568499	Oasl2/Oas1a	2
MG6	GO:0062207	regulation of pattern recognition receptor signaling pathway	4/85	94/16227	0.00149429080919241	0.0435558098827564	0.0403429390006137	Irf7/Dhx58/Ifi35/Gpr108	4
MG6	GO:0032479	regulation of type I interferon production	4/85	96/16227	0.00161496641816739	0.0462174025853722	0.0428082007495088	Isg15/Oas1a/Irf7/Dhx58	4
OPCs1	GO:0048821	erythrocyte development	2/9	37/16227	0.000180295002294511	0.0335348704267791	0.0195477739329839	Hba-a1/Hba-a2	2
OPCs1	GO:0034340	response to type I interferon	2/9	56/16227	0.000414624957111725	0.0385601210113904	0.0224770371486882	Ifitm3/Setd2	2
OPCs2	GO:0006261	DNA-templated DNA replication	22/280	139/16227	2.52910072355069E-15	8.3713233949528E-12	7.44354276110289E-12	Cdk9/Pcna/Gins1/Samhd1/Pola1/Ccne2/Mms22l/Cdc7/Ccne1/E2f8/Rrm1/Fbxo5/Prim1/Timeless/Cdk2/Gins4/Mcm5/Cdt1/Cdc6/Pole2/Dscc1/Pola2	22
OPCs2	GO:0006260	DNA replication	27/280	258/16227	6.01559960447271E-14	8.25982320683023E-11	7.34439996384078E-11	Cdk9/Pcna/Gins1/Samhd1/Pola1/Ccne2/Mms22l/Meaf6/Cdc7/Ccne1/E2f8/Inppl1/Rrm1/Fbxo5/Prim1/Timeless/Cdk2/Gins4/Mcm5/Cdt1/Rpa1/Cdc6/Pole2/Dscc1/Rmi2/Chaf1b/Pola2	27
OPCs2	GO:0009615	response to virus	29/280	304/16227	7.48624459833555E-14	8.25982320683023E-11	7.34439996384078E-11	Nmi/Ifih1/Samhd1/Gbp7/Gbp3/Isg15/Oasl2/Oas1a/Exosc5/Ifitm3/Irf7/Stat2/Ddx60/Bst2/Plscr2/Irgm1/Igtp/Ncbp3/Lgals9/Rnf135/Rsad2/Ifi27l2a/Rtp4/Parp9/Eif2ak2/Il33/Ifit3/Ifit3b/Ifit1	29
OPCs2	GO:0051607	defense response to virus	24/280	249/16227	9.39191156724853E-12	6.21744545751853E-09	5.52837573516356E-09	Ifih1/Samhd1/Gbp7/Gbp3/Isg15/Oasl2/Oas1a/Exosc5/Ifitm3/Irf7/Stat2/Ddx60/Bst2/Plscr2/Ncbp3/Rnf135/Rsad2/Rtp4/Parp9/Eif2ak2/Il33/Ifit3/Ifit3b/Ifit1	24
OPCs2	GO:0140546	defense response to symbiont	24/280	249/16227	9.39191156724853E-12	6.21744545751853E-09	5.52837573516356E-09	Ifih1/Samhd1/Gbp7/Gbp3/Isg15/Oasl2/Oas1a/Exosc5/Ifitm3/Irf7/Stat2/Ddx60/Bst2/Plscr2/Ncbp3/Rnf135/Rsad2/Rtp4/Parp9/Eif2ak2/Il33/Ifit3/Ifit3b/Ifit1	24
OPCs2	GO:0035456	response to interferon-beta	11/280	52/16227	1.0708195492449E-09	5.06344672571518E-07	4.5022728717124E-07	Gbp7/Gbp3/Oas1a/Ifitm3/Bst2/Plscr2/Irgm1/Igtp/Xaf1/Ifit3/Ifit1	11
OPCs2	GO:0090329	regulation of DNA-templated DNA replication	11/280	52/16227	1.0708195492449E-09	5.06344672571518E-07	4.5022728717124E-07	Pcna/Gins1/Cdc7/E2f8/Fbxo5/Timeless/Cdk2/Gins4/Mcm5/Cdt1/Dscc1	11
OPCs2	GO:0006270	DNA replication initiation	9/280	31/16227	1.72463494362644E-09	7.1356770792544E-07	6.34484118734149E-07	Pola1/Ccne2/Ccne1/Prim1/Cdk2/Mcm5/Cdt1/Cdc6/Pola2	9
OPCs2	GO:1903900	regulation of viral life cycle	14/280	131/16227	6.04369641824498E-08	2.22273723826565E-05	1.97639475852783E-05	Ifih1/Gbp7/Gbp3/Isg15/Oasl2/Oas1a/Axl/Ifitm3/Bst2/Plscr2/Kpna2/Rsad2/Lgals1/Eif2ak2	14
OPCs2	GO:0045069	regulation of viral genome replication	11/280	80/16227	1.21110437408468E-07	4.00875547822029E-05	3.56447139993764E-05	Ifih1/Gbp7/Gbp3/Isg15/Oasl2/Oas1a/Ifitm3/Bst2/Plscr2/Rsad2/Eif2ak2	11
OPCs2	GO:0006221	pyrimidine nucleotide biosynthetic process	7/280	25/16227	1.55686019851188E-07	4.38409600970334E-05	3.89821352937845E-05	Nme7/Uck2/Dut/Tyms/Dhodh/Cmpk2/Umps	7
OPCs2	GO:0045071	negative regulation of viral genome replication	9/280	50/16227	1.608640409474E-07	4.38409600970334E-05	3.89821352937845E-05	Ifih1/Isg15/Oasl2/Oas1a/Ifitm3/Bst2/Plscr2/Rsad2/Eif2ak2	9
OPCs2	GO:0009165	nucleotide biosynthetic process	18/280	238/16227	1.72185039656022E-07	4.38409600970334E-05	3.89821352937845E-05	Nme7/Uck2/Ak1/Dut/Pank2/Hprt/Tyms/Oasl2/Oas1a/Rrm1/Dctd/Dhodh/Tk1/Rrm2/Cmpk2/Mthfd1/Umps/Gart	18
OPCs2	GO:1901293	nucleoside phosphate biosynthetic process	18/280	241/16227	2.07700292068222E-07	4.63217123969564E-05	4.11879497096168E-05	Nme7/Uck2/Ak1/Dut/Pank2/Hprt/Tyms/Oasl2/Oas1a/Rrm1/Dctd/Dhodh/Tk1/Rrm2/Cmpk2/Mthfd1/Umps/Gart	18
OPCs2	GO:0035455	response to interferon-alpha	7/280	26/16227	2.09917125665965E-07	4.63217123969564E-05	4.11879497096168E-05	Oas1a/Axl/Ifitm3/Bst2/Eif2ak2/Ifit3/Ifit1	7
OPCs2	GO:0072527	pyrimidine-containing compound metabolic process	9/280	52/16227	2.29198382681685E-07	4.74154154172736E-05	4.21604393406573E-05	Nme7/Uck2/Dut/Tyms/Dctd/Dhodh/Tk1/Cmpk2/Umps	9
OPCs2	GO:0006220	pyrimidine nucleotide metabolic process	8/280	39/16227	2.75134774713355E-07	4.86447309847766E-05	4.32535117931103E-05	Nme7/Uck2/Dut/Tyms/Dctd/Dhodh/Cmpk2/Umps	8
OPCs2	GO:0140888	interferon-mediated signaling pathway	10/280	69/16227	2.76324078633431E-07	4.86447309847766E-05	4.32535117931103E-05	Nmi/Samhd1/Isg15/Oas1a/Ifitm3/Irf7/Stat2/Irgm1/Igtp/Parp9	10
OPCs2	GO:0072528	pyrimidine-containing compound biosynthetic process	7/280	27/16227	2.79229573628627E-07	4.86447309847766E-05	4.32535117931103E-05	Nme7/Uck2/Dut/Tyms/Dhodh/Cmpk2/Umps	7
OPCs2	GO:0071897	DNA biosynthetic process	15/280	172/16227	3.03529256104601E-07	5.02340918853115E-05	4.46667263193929E-05	Pcna/Gins1/Pola1/Meaf6/Mad2l2/Faap20/Rrm1/Gins4/Chek1/Aurkb/Rpa1/Tk1/Pole2/Dscc1/Cdkn1a	15
OPCs2	GO:0045088	regulation of innate immune response	21/280	334/16227	3.6450557742768E-07	5.51933184525868E-05	4.90763295892615E-05	Casp8/Nmi/Ifih1/Samhd1/Lyn/Isg15/Oas1a/Irf7/Stat2/Ddx60/Plscr2/Irgm1/Igtp/Lgals9/Rnf135/Ifi35/Rsad2/Parp9/Slc15a2/Nfkbiz/Tap1	21
OPCs2	GO:0006301	postreplication repair	7/280	28/16227	3.66843808446196E-07	5.51933184525868E-05	4.90763295892615E-05	Pcna/Ube2v1/Mad2l2/Faap20/Rad18/Pole2/Msh2	7
OPCs2	GO:0006275	regulation of DNA replication	13/280	132/16227	4.70195263129739E-07	6.76672313460624E-05	6.01677782933982E-05	Pcna/Gins1/Meaf6/Cdc7/E2f8/Inppl1/Fbxo5/Timeless/Cdk2/Gins4/Mcm5/Cdt1/Dscc1	13
OPCs2	GO:0009124	nucleoside monophosphate biosynthetic process	8/280	43/16227	6.10838377492536E-07	8.42447928958456E-05	7.49080747135584E-05	Uck2/Dut/Hprt/Tyms/Dhodh/Tk1/Umps/Gart	8
OPCs2	GO:0050792	regulation of viral process	14/280	159/16227	6.73991322541695E-07	8.92364511045204E-05	7.93465152769086E-05	Ifih1/Gbp7/Gbp3/Isg15/Oasl2/Oas1a/Axl/Ifitm3/Bst2/Plscr2/Kpna2/Rsad2/Lgals1/Eif2ak2	14
OPCs2	GO:0006302	double-strand break repair	18/280	268/16227	9.89659211029837E-07	0.00012599123032726	0.000112027820001596	Samhd1/Pola1/Mms22l/Meaf6/Mad2l2/Cdc7/Ap5z1/Timeless/Gins4/Mcm5/Chek1/Rpa1/Uimc1/Rmi2/Parp9/Phf10/Msh2/Cdca5	18
OPCs2	GO:0044786	cell cycle DNA replication	7/280	34/16227	1.52538435847829E-06	0.000187000823206043	0.000166275815450499	Pcna/Gins1/Pola1/Cdc7/E2f8/Fbxo5/Cdt1	7
OPCs2	GO:0009123	nucleoside monophosphate metabolic process	9/280	65/16227	1.63710434370694E-06	0.00019352912063107	0.000172080591917466	Uck2/Ak1/Dut/Hprt/Tyms/Dhodh/Tk1/Umps/Gart	9
OPCs2	GO:1902749	regulation of cell cycle G2/M phase transition	11/280	105/16227	1.96716802614312E-06	0.000224528488501163	0.000199644348497138	Cdc7/Atf5/Rrm1/Fbxo5/Cdk2/Chek1/Ccng1/Cdk5rap3/Cdc6/Uimc1/Cdkn1a	11
OPCs2	GO:0009130	pyrimidine nucleoside monophosphate biosynthetic process	5/280	14/16227	2.60139409730628E-06	0.000277851140472388	0.000247057334635331	Uck2/Dut/Tyms/Dhodh/Umps	5
OPCs2	GO:0019079	viral genome replication	11/280	108/16227	2.60223122496798E-06	0.000277851140472388	0.000247057334635331	Ifih1/Gbp7/Gbp3/Isg15/Oasl2/Oas1a/Ifitm3/Bst2/Plscr2/Rsad2/Eif2ak2	11
OPCs2	GO:0010389	regulation of G2/M transition of mitotic cell cycle	10/280	95/16227	5.53671862784788E-06	0.000572704333068015	0.000509232410640219	Cdc7/Rrm1/Fbxo5/Cdk2/Chek1/Ccng1/Cdk5rap3/Cdc6/Uimc1/Cdkn1a	10
OPCs2	GO:0035458	cellular response to interferon-beta	7/280	41/16227	5.74936476175323E-06	0.000576678707921309	0.000512766311765934	Gbp7/Gbp3/Oas1a/Irgm1/Igtp/Ifit3/Ifit1	7
OPCs2	GO:1901987	regulation of cell cycle phase transition	21/280	401/16227	6.70646092062206E-06	0.000652893695507618	0.00058053451189038	Cdc7/Gpnmb/Atf5/Rrm1/Fbxo5/Timeless/Cdk2/Cdt1/Psme2/Chek1/Ccng1/Aurkb/Cdk5rap3/Cdc6/Uimc1/Rrm2/Parp9/Phf10/Cdkn1a/Msh2/Cdca5	21
OPCs2	GO:0009263	deoxyribonucleotide biosynthetic process	5/280	17/16227	7.70589540515172E-06	0.000670105864973079	0.000595839083626882	Dut/Tyms/Rrm1/Rrm2/Cmpk2	5
OPCs2	GO:0009265	2'-deoxyribonucleotide biosynthetic process	5/280	17/16227	7.70589540515172E-06	0.000670105864973079	0.000595839083626882	Dut/Tyms/Rrm1/Rrm2/Cmpk2	5
OPCs2	GO:0046385	deoxyribose phosphate biosynthetic process	5/280	17/16227	7.70589540515172E-06	0.000670105864973079	0.000595839083626882	Dut/Tyms/Rrm1/Rrm2/Cmpk2	5
OPCs2	GO:0009394	2'-deoxyribonucleotide metabolic process	7/280	43/16227	8.00141936498797E-06	0.000670105864973079	0.000595839083626882	Dut/Samhd1/Tyms/Rrm1/Nudt18/Rrm2/Cmpk2	7
OPCs2	GO:0019692	deoxyribose phosphate metabolic process	7/280	43/16227	8.00141936498797E-06	0.000670105864973079	0.000595839083626882	Dut/Samhd1/Tyms/Rrm1/Nudt18/Rrm2/Cmpk2	7
OPCs2	GO:0002221	pattern recognition receptor signaling pathway	13/280	170/16227	8.09795607218223E-06	0.000670105864973079	0.000595839083626882	Nmi/Ifih1/Lyn/Oas1a/Irf7/Ddx60/Irgm1/Igtp/Rnf135/Ifi35/Rsad2/Slc15a2/Nfkbiz	13
OPCs2	GO:0032606	type I interferon production	10/280	100/16227	8.79336971436255E-06	0.000709903750110732	0.000631226231613804	Nmi/Ifih1/Pola1/Gbp7/Gbp3/Isg15/Oas1a/Irf7/Irf9/Rnf135	10
OPCs2	GO:0000731	DNA synthesis involved in DNA repair	6/280	30/16227	1.04849003271212E-05	0.000809112313492104	0.000719439665614222	Pcna/Pola1/Mad2l2/Faap20/Rrm1/Pole2	6
OPCs2	GO:0002831	regulation of response to biotic stimulus	21/280	413/16227	1.05111267311663E-05	0.000809112313492104	0.000719439665614222	Casp8/Nmi/Ifih1/Samhd1/Lyn/Isg15/Oas1a/Irf7/Stat2/Ddx60/Plscr2/Irgm1/Igtp/Lgals9/Rnf135/Ifi35/Rsad2/Parp9/Slc15a2/Nfkbiz/Tap1	21
OPCs2	GO:0009262	deoxyribonucleotide metabolic process	7/280	45/16227	1.09408799616899E-05	0.000823052560754397	0.000731834937150355	Dut/Samhd1/Tyms/Rrm1/Nudt18/Rrm2/Cmpk2	7
OPCs2	GO:0000724	double-strand break repair via homologous recombination	12/280	150/16227	1.14560605195422E-05	0.00084265689599299	0.000749266554681634	Samhd1/Mms22l/Meaf6/Mad2l2/Cdc7/Ap5z1/Timeless/Gins4/Mcm5/Chek1/Rpa1/Rmi2	12
OPCs2	GO:0000725	recombinational repair	12/280	153/16227	1.40054253504691E-05	0.0010077816936968	0.000896090830203928	Samhd1/Mms22l/Meaf6/Mad2l2/Cdc7/Ap5z1/Timeless/Gins4/Mcm5/Chek1/Rpa1/Rmi2	12
OPCs2	GO:0002758	innate immune response-activating signaling pathway	13/280	180/16227	1.50035210204557E-05	0.00103911048760788	0.000923947503053466	Nmi/Ifih1/Lyn/Oas1a/Irf7/Ddx60/Irgm1/Igtp/Rnf135/Ifi35/Rsad2/Slc15a2/Nfkbiz	13
OPCs2	GO:0044772	mitotic cell cycle phase transition	21/280	423/16227	1.50686717236188E-05	0.00103911048760788	0.000923947503053466	Clasp1/Ccne2/Cdc7/Gpnmb/Ccne1/Rrm1/Fbxo5/Cdk2/Cdt1/Psme2/Chek1/Ccng1/Aurkb/Cdk5rap3/Cdc6/Uimc1/Rrm2/Phf10/Cdkn1a/Tcf19/Cdca5	21
OPCs2	GO:0009133	nucleoside diphosphate biosynthetic process	4/280	10/16227	1.67900579344375E-05	0.00113418554618343	0.00100848554209854	Ak1/Dhodh/Cmpk2/Umps	4
OPCs2	GO:0034341	response to type II interferon	11/280	132/16227	1.81210751679868E-05	0.00117997117563591	0.00104919682209509	Vim/Nmi/Gbp7/Gbp3/Capg/Ifitm3/Bst2/Irgm1/Igtp/Parp9/H2-Q7	11
OPCs2	GO:0051052	regulation of DNA metabolic process	23/280	497/16227	1.81808247605533E-05	0.00117997117563591	0.00104919682209509	Cdk9/Pcna/Gins1/Meaf6/Mad2l2/Cdc7/Rad18/E2f8/Inppl1/Fbxo5/Timeless/Cdk2/Gins4/Mcm5/Cdt1/Chek1/Aurkb/Uimc1/Dscc1/Rmi2/Phf10/Cdkn1a/Msh2	23
OPCs2	GO:0071900	regulation of protein serine/threonine kinase activity	18/280	331/16227	1.87277051169329E-05	0.00119209046032784	0.0010599729454847	Rgs2/Aida/Pkig/Maged1/Lyn/Ccne2/Prkag2/Ccne1/Pak1/Inppl1/Ccng1/Irgm1/Igtp/Dvl2/Cdk5rap3/Cdc6/Dtnbp1/Cdkn1a	18
OPCs2	GO:0019058	viral life cycle	14/280	212/16227	1.94776694066237E-05	0.0012164355799231	0.00108161993368262	Ifih1/Gbp7/Gbp3/Isg15/Oasl2/Oas1a/Axl/Ifitm3/Bst2/Plscr2/Kpna2/Rsad2/Lgals1/Eif2ak2	14
OPCs2	GO:0045089	positive regulation of innate immune response	16/280	271/16227	2.02134995832741E-05	0.00123901265964143	0.00110169483108839	Nmi/Ifih1/Lyn/Oas1a/Irf7/Ddx60/Plscr2/Irgm1/Igtp/Lgals9/Rnf135/Ifi35/Rsad2/Parp9/Slc15a2/Nfkbiz	16
OPCs2	GO:0009129	pyrimidine nucleoside monophosphate metabolic process	5/280	21/16227	2.39454242374528E-05	0.00144107916774489	0.00128136662522331	Uck2/Dut/Tyms/Dhodh/Umps	5
OPCs2	GO:0048525	negative regulation of viral process	9/280	91/16227	2.71512977539427E-05	0.00159659220303865	0.0014196443948787	Ifih1/Isg15/Oasl2/Oas1a/Ifitm3/Bst2/Plscr2/Rsad2/Eif2ak2	9
OPCs2	GO:0044839	cell cycle G2/M phase transition	11/280	138/16227	2.74948361631639E-05	0.00159659220303865	0.0014196443948787	Cdc7/Atf5/Rrm1/Fbxo5/Cdk2/Chek1/Ccng1/Cdk5rap3/Cdc6/Uimc1/Cdkn1a	11
OPCs2	GO:0031570	DNA integrity checkpoint signaling	10/280	114/16227	2.79765401136682E-05	0.00159659220303865	0.0014196443948787	Timeless/Cdt1/Chek1/Ccng1/Cdk5rap3/Cdc6/Uimc1/Parp9/Cdkn1a/Msh2	10
OPCs2	GO:0060759	regulation of response to cytokine stimulus	11/280	140/16227	3.14341761592047E-05	0.00176351056079606	0.00156806345300868	Ifih1/Samhd1/Hipk1/Isg15/Oas1a/Axl/Irf7/Stat2/Irgm1/Igtp/Parp9	11
OPCs2	GO:1901990	regulation of mitotic cell cycle phase transition	17/280	317/16227	3.81303555363101E-05	0.00210352461375311	0.0018703942820969	Cdc7/Gpnmb/Rrm1/Fbxo5/Cdk2/Cdt1/Psme2/Chek1/Ccng1/Aurkb/Cdk5rap3/Cdc6/Uimc1/Rrm2/Phf10/Cdkn1a/Cdca5	17
OPCs2	GO:0090407	organophosphate biosynthetic process	22/280	487/16227	3.99214998580012E-05	0.00216623220540957	0.0019261520897838	Nme7/Uck2/Capn2/Ak1/Dut/Pank2/Hprt/Tyms/Oasl2/Oas1a/Inppl1/Rrm1/Dctd/Dhodh/Tk1/Socs3/Dcxr/Rrm2/Cmpk2/Mthfd1/Umps/Gart	22
OPCs2	GO:0032479	regulation of type I interferon production	9/280	96/16227	4.1668516846978E-05	0.00222456114134673	0.00197801652129288	Nmi/Ifih1/Pola1/Gbp7/Gbp3/Isg15/Oas1a/Irf7/Rnf135	9
OPCs2	GO:0002833	positive regulation of response to biotic stimulus	16/280	293/16227	5.19852959435475E-05	0.00267097739658775	0.00237495716357429	Nmi/Ifih1/Lyn/Oas1a/Irf7/Ddx60/Plscr2/Irgm1/Igtp/Lgals9/Rnf135/Ifi35/Rsad2/Parp9/Slc15a2/Nfkbiz	16
OPCs2	GO:0043687	post-translational protein modification	7/280	57/16227	5.34289787460249E-05	0.00267097739658775	0.00237495716357429	Parp12/Parp11/Cdk2/Irgm1/Igtp/Aurkb/Dscc1	7
OPCs2	GO:0051053	negative regulation of DNA metabolic process	10/280	123/16227	5.38300852567526E-05	0.00267097739658775	0.00237495716357429	Mad2l2/Rad18/Inppl1/Fbxo5/Timeless/Cdt1/Chek1/Rmi2/Cdkn1a/Msh2	10
OPCs2	GO:1900262	regulation of DNA-directed DNA polymerase activity	4/280	13/16227	5.48720431927393E-05	0.00267097739658775	0.00237495716357429	Pcna/Gins1/Gins4/Dscc1	4
OPCs2	GO:1900264	positive regulation of DNA-directed DNA polymerase activity	4/280	13/16227	5.48720431927393E-05	0.00267097739658775	0.00237495716357429	Pcna/Gins1/Gins4/Dscc1	4
OPCs2	GO:2000105	positive regulation of DNA-templated DNA replication	4/280	13/16227	5.48720431927393E-05	0.00267097739658775	0.00237495716357429	Cdc7/E2f8/Cdk2/Cdt1	4
OPCs2	GO:0000086	G2/M transition of mitotic cell cycle	10/280	124/16227	5.76748835763041E-05	0.00273084662710003	0.00242819118122808	Cdc7/Rrm1/Fbxo5/Cdk2/Chek1/Ccng1/Cdk5rap3/Cdc6/Uimc1/Cdkn1a	10
OPCs2	GO:1901988	negative regulation of cell cycle phase transition	14/280	234/16227	5.77520434734146E-05	0.00273084662710003	0.00242819118122808	Gpnmb/Atf5/Fbxo5/Timeless/Cdt1/Chek1/Ccng1/Aurkb/Cdk5rap3/Cdc6/Uimc1/Parp9/Cdkn1a/Msh2	14
OPCs2	GO:0046426	negative regulation of receptor signaling pathway via JAK-STAT	5/280	25/16227	5.90831169283511E-05	0.0027526534275997	0.00244758116825211	Gbp7/Gbp3/Dab1/Socs3/Sac3d1	5
OPCs2	GO:1902750	negative regulation of cell cycle G2/M phase transition	7/280	58/16227	5.98764491804165E-05	0.0027526534275997	0.00244758116825211	Atf5/Chek1/Ccng1/Cdk5rap3/Cdc6/Uimc1/Cdkn1a	7
OPCs2	GO:0002218	activation of innate immune response	13/280	207/16227	6.47927900990884E-05	0.00293786486613675	0.00261226591372821	Nmi/Ifih1/Lyn/Oas1a/Irf7/Ddx60/Irgm1/Igtp/Rnf135/Ifi35/Rsad2/Slc15a2/Nfkbiz	13
OPCs2	GO:0031349	positive regulation of defense response	19/280	400/16227	6.98617347870023E-05	0.00312489651547267	0.00277856913889699	Nmi/Ifih1/Lyn/Oas1a/Pde2a/Irf7/Ddx60/Plscr2/Irgm1/Igtp/Lgals9/Rnf135/Ifi35/Rsad2/Lgals1/Parp9/Slc15a2/Nfkbiz/Il33	19
OPCs2	GO:0002483	antigen processing and presentation of endogenous peptide antigen	5/280	26/16227	7.21247625457412E-05	0.00314122321087373	0.00279308637226998	Tapbp/Tap1/H2-Q4/H2-Q7/H2-T23	5
OPCs2	GO:0019885	antigen processing and presentation of endogenous peptide antigen via MHC class I	5/280	26/16227	7.21247625457412E-05	0.00314122321087373	0.00279308637226998	Tapbp/Tap1/H2-Q4/H2-Q7/H2-T23	5
OPCs2	GO:0009132	nucleoside diphosphate metabolic process	10/280	128/16227	7.54821212355979E-05	0.00324475092584194	0.00288514027306537	Nme7/Ak1/Prkag2/Rrm1/Dhodh/Nudt18/Galk1/Rrm2/Cmpk2/Umps	10
OPCs2	GO:0002753	cytosolic pattern recognition receptor signaling pathway	8/280	81/16227	7.69170572714346E-05	0.00326404435344165	0.00290229544036344	Ifih1/Oas1a/Ddx60/Irgm1/Igtp/Rnf135/Rsad2/Slc15a2	8
OPCs2	GO:0010948	negative regulation of cell cycle process	15/280	273/16227	8.30962489549213E-05	0.00348162764608594	0.00309576431816069	Gpnmb/Atf5/E2f8/Fbxo5/Timeless/Cdt1/Chek1/Ccng1/Aurkb/Cdk5rap3/Cdc6/Uimc1/Parp9/Cdkn1a/Msh2	15
OPCs2	GO:1904893	negative regulation of receptor signaling pathway via STAT	5/280	27/16227	8.72759946544956E-05	0.00361104427882975	0.00321083790860486	Gbp7/Gbp3/Dab1/Socs3/Sac3d1	5
OPCs2	GO:0006310	DNA recombination	15/280	276/16227	9.38967413955766E-05	0.00383701498789332	0.0034117646386229	Samhd1/Mms22l/Meaf6/Mad2l2/Cdc7/Ap5z1/Rad18/Timeless/Gins4/Mcm5/Chek1/Rpa1/Rmi2/Nfkbiz/Msh2	15
OPCs2	GO:0001959	regulation of cytokine-mediated signaling pathway	10/280	132/16227	9.7757022180773E-05	0.0039460456514434	0.0035087116048452	Samhd1/Hipk1/Isg15/Oas1a/Axl/Irf7/Stat2/Irgm1/Igtp/Parp9	10
OPCs2	GO:0035457	cellular response to interferon-alpha	4/280	15/16227	0.000101937814333747	0.00406523090897232	0.00361468774733236	Oas1a/Axl/Ifit3/Ifit1	4
OPCs2	GO:0019883	antigen processing and presentation of endogenous antigen	5/280	28/16227	0.000104760296924924	0.0040893846429218	0.00363616456085526	Tapbp/Tap1/H2-Q4/H2-Q7/H2-T23	5
OPCs2	GO:0071346	cellular response to type II interferon	9/280	108/16227	0.000105014409259321	0.0040893846429218	0.00363616456085526	Vim/Nmi/Gbp7/Gbp3/Capg/Irgm1/Igtp/Parp9/H2-Q7	9
OPCs2	GO:0033260	nuclear DNA replication	5/280	29/16227	0.000124812359865848	0.00480382454832507	0.0042714242127896	Pcna/Gins1/Pola1/Cdc7/Cdt1	5
OPCs2	GO:0046112	nucleobase biosynthetic process	4/280	16/16227	0.000134078057927162	0.00510113070964261	0.00453578039884266	Hprt/Dhodh/Umps/Gart	4
OPCs2	GO:0019221	cytokine-mediated signaling pathway	17/280	353/16227	0.000142607866287114	0.00536400042511757	0.00476951667630108	Nmi/Samhd1/Hipk1/Lyn/Isg15/Oasl2/Oas1a/Axl/Ifitm3/Irf7/Stat2/Irgm1/Igtp/Nup85/Parp9/Nfkbiz/Il33	17
OPCs2	GO:0016032	viral process	15/280	287/16227	0.000144695841246207	0.00538138465758365	0.00478497424156587	Cdk9/Ifih1/Gbp7/Gbp3/Isg15/Oasl2/Oas1a/Axl/Ifitm3/Bst2/Plscr2/Kpna2/Rsad2/Lgals1/Eif2ak2	15
OPCs2	GO:0044818	mitotic G2/M transition checkpoint	6/280	47/16227	0.000148285599047734	0.00545361480942221	0.00484919923903466	Chek1/Ccng1/Cdk5rap3/Cdc6/Uimc1/Cdkn1a	6
OPCs2	GO:0046653	tetrahydrofolate metabolic process	4/280	17/16227	0.000172961800241627	0.00629124789889874	0.00559399876779166	Tyms/Dhfr/Mthfd1/Gart	4
OPCs2	GO:0007095	mitotic G2 DNA damage checkpoint signaling	5/280	32/16227	0.000202885137802873	0.00729945441442944	0.00649046733749236	Chek1/Ccng1/Cdk5rap3/Uimc1/Cdkn1a	5
OPCs2	GO:0009220	pyrimidine ribonucleotide biosynthetic process	4/280	18/16227	0.000219373849023939	0.00780782193837889	0.00694249328659799	Nme7/Uck2/Dhodh/Umps	4
OPCs2	GO:0000075	cell cycle checkpoint signaling	11/280	174/16227	0.000222366954452966	0.00783015552382253	0.0069623516758174	Timeless/Cdt1/Chek1/Ccng1/Aurkb/Cdk5rap3/Cdc6/Uimc1/Parp9/Cdkn1a/Msh2	11
OPCs2	GO:0060337	type I interferon-mediated signaling pathway	6/280	51/16227	0.000234775491780757	0.00804537333551964	0.00715371723520843	Samhd1/Isg15/Oas1a/Ifitm3/Irf7/Stat2	6
OPCs2	GO:0071357	cellular response to type I interferon	6/280	51/16227	0.000234775491780757	0.00804537333551964	0.00715371723520843	Samhd1/Isg15/Oas1a/Ifitm3/Irf7/Stat2	6
OPCs2	GO:0009156	ribonucleoside monophosphate biosynthetic process	5/280	33/16227	0.000235770759379276	0.00804537333551964	0.00715371723520843	Uck2/Hprt/Dhodh/Umps/Gart	5
OPCs2	GO:0045824	negative regulation of innate immune response	7/280	72/16227	0.000238916032250754	0.00806951088520405	0.00717517965814295	Nmi/Samhd1/Isg15/Oas1a/Stat2/Lgals9/Tap1	7
OPCs2	GO:0051054	positive regulation of DNA metabolic process	15/280	303/16227	0.000260571252587932	0.00865906017315212	0.00769939012375046	Pcna/Gins1/Meaf6/Mad2l2/Cdc7/E2f8/Timeless/Cdk2/Gins4/Cdt1/Aurkb/Uimc1/Dscc1/Phf10/Msh2	15
OPCs2	GO:0009161	ribonucleoside monophosphate metabolic process	6/280	52/16227	0.000261603026379218	0.00865906017315212	0.00769939012375046	Uck2/Ak1/Hprt/Dhodh/Umps/Gart	6
OPCs2	GO:0042742	defense response to bacterium	12/280	208/16227	0.000272095704379401	0.00880909793220911	0.00783279943344146	Gbp7/Gbp3/Isg15/Oas1a/Vgf/Slc9a9/Irgm1/Igtp/Lgals9/Rnf213/Nfkbiz/Tnfaip8	12
OPCs2	GO:0009147	pyrimidine nucleoside triphosphate metabolic process	4/280	19/16227	0.000274119965866326	0.00880909793220911	0.00783279943344146	Nme7/Uck2/Dut/Cmpk2	4
OPCs2	GO:0060339	negative regulation of type I interferon-mediated signaling pathway	4/280	19/16227	0.000274119965866326	0.00880909793220911	0.00783279943344146	Samhd1/Isg15/Oas1a/Stat2	4
OPCs2	GO:0044774	mitotic DNA integrity checkpoint signaling	7/280	75/16227	0.000308082819749844	0.00980532820549984	0.00871861906903405	Chek1/Ccng1/Cdk5rap3/Cdc6/Uimc1/Cdkn1a/Msh2	7
OPCs2	GO:0019882	antigen processing and presentation	8/280	99/16227	0.000313507340450337	0.00988294568467252	0.00878763432480343	Psme2/Tapbp/Psmb9/Tap1/Psmb8/H2-Q4/H2-Q7/H2-T23	8
OPCs2	GO:0019985	translesion synthesis	4/280	20/16227	0.000338023931258129	0.0105552755892869	0.00938545096124855	Pcna/Mad2l2/Faap20/Pole2	4
OPCs2	GO:0002474	antigen processing and presentation of peptide antigen via MHC class I	5/280	36/16227	0.000359024875190419	0.0111062835222457	0.00987539154975319	Tapbp/Tap1/H2-Q4/H2-Q7/H2-T23	5
OPCs2	GO:0034340	response to type I interferon	6/280	56/16227	0.000393871765474774	0.0120714402196435	0.010733581445102	Samhd1/Isg15/Oas1a/Ifitm3/Irf7/Stat2	6
OPCs2	GO:0060338	regulation of type I interferon-mediated signaling pathway	5/280	37/16227	0.0004093265381905	0.0124300077193629	0.0110524094715658	Samhd1/Isg15/Oas1a/Irf7/Stat2	5
OPCs2	GO:0010972	negative regulation of G2/M transition of mitotic cell cycle	6/280	57/16227	0.000433923858031098	0.0130571633643903	0.0116100584407172	Chek1/Ccng1/Cdk5rap3/Cdc6/Uimc1/Cdkn1a	6
OPCs2	GO:0071901	negative regulation of protein serine/threonine kinase activity	8/280	104/16227	0.000438045226593687	0.0130624297299559	0.0116147411432523	Rgs2/Aida/Pkig/Lyn/Inppl1/Cdk5rap3/Dtnbp1/Cdkn1a	8
OPCs2	GO:1901991	negative regulation of mitotic cell cycle phase transition	10/280	161/16227	0.000490889732655428	0.0144821918839588	0.0128771532859115	Gpnmb/Fbxo5/Cdt1/Chek1/Ccng1/Aurkb/Cdk5rap3/Cdc6/Uimc1/Cdkn1a	10
OPCs2	GO:0051262	protein tetramerization	7/280	81/16227	0.000494407154950858	0.0144821918839588	0.0128771532859115	Samhd1/Hprt/Aldh1a3/Rrm1/Cbr4/Tk1/Rrm2	7
OPCs2	GO:0007093	mitotic cell cycle checkpoint signaling	9/280	133/16227	0.0005028113827769	0.0145991726051889	0.0129811692173981	Cdt1/Chek1/Ccng1/Aurkb/Cdk5rap3/Cdc6/Uimc1/Cdkn1a/Msh2	9
OPCs2	GO:0009221	pyrimidine deoxyribonucleotide biosynthetic process	3/280	10/16227	0.000557533787736793	0.015908938253524	0.0141457755944834	Dut/Tyms/Cmpk2	3
OPCs2	GO:2000104	negative regulation of DNA-templated DNA replication	3/280	10/16227	0.000557533787736793	0.015908938253524	0.0141457755944834	Fbxo5/Timeless/Cdt1	3
OPCs2	GO:0032608	interferon-beta production	6/280	60/16227	0.000573383730538347	0.0160838995600163	0.0143013462139627	Nmi/Ifih1/Isg15/Oas1a/Irf7/Rnf135	6
OPCs2	GO:0032648	regulation of interferon-beta production	6/280	60/16227	0.000573383730538347	0.0160838995600163	0.0143013462139627	Nmi/Ifih1/Isg15/Oas1a/Irf7/Rnf135	6
OPCs2	GO:0009166	nucleotide catabolic process	6/280	61/16227	0.000626865309230762	0.0174363375928893	0.0155038956621779	Dut/Samhd1/Nudt10/Hprt/Pde2a/Nudt18	6
OPCs2	GO:0060760	positive regulation of response to cytokine stimulus	6/280	62/16227	0.000684134626849941	0.0188707134572775	0.0167793019006354	Ifih1/Axl/Irf7/Irgm1/Igtp/Parp9	6
OPCs2	GO:0006760	folic acid-containing compound metabolic process	4/280	24/16227	0.000702172332602563	0.0188958570806056	0.0168016588956506	Tyms/Dhfr/Mthfd1/Gart	4
OPCs2	GO:0042398	cellular modified amino acid biosynthetic process	4/280	24/16227	0.000702172332602563	0.0188958570806056	0.0168016588956506	Plod3/Gamt/Dhfr/Gart	4
OPCs2	GO:0060333	type II interferon-mediated signaling pathway	4/280	24/16227	0.000702172332602563	0.0188958570806056	0.0168016588956506	Nmi/Irgm1/Igtp/Parp9	4
OPCs2	GO:0009185	ribonucleoside diphosphate metabolic process	8/280	112/16227	0.000718484942559257	0.019178912579606	0.017053343797926	Ak1/Prkag2/Rrm1/Dhodh/Nudt18/Galk1/Rrm2/Umps	8
OPCs2	GO:0032728	positive regulation of interferon-beta production	5/280	42/16227	0.000744648828004842	0.0197183009655682	0.0175329526155919	Ifih1/Isg15/Oas1a/Irf7/Rnf135	5
OPCs2	GO:0009157	deoxyribonucleoside monophosphate biosynthetic process	3/280	11/16227	0.000756849052267445	0.0197257508898051	0.0175395768764176	Dut/Tyms/Tk1	3
OPCs2	GO:0061635	regulation of protein complex stability	3/280	11/16227	0.000756849052267445	0.0197257508898051	0.0175395768764176	Irgm1/Igtp/Tapbp	3
OPCs2	GO:0008156	negative regulation of DNA replication	4/280	25/16227	0.00082466551654051	0.0213253348417897	0.0189618814494018	Inppl1/Fbxo5/Timeless/Cdt1	4
OPCs2	GO:0002757	immune response-activating signaling pathway	15/280	339/16227	0.000839851541044497	0.0215496790764131	0.0191613619645893	Nmi/Ifih1/Lyn/Oas1a/Irf7/Ddx60/Lgals3/Plscr2/Irgm1/Igtp/Rnf135/Ifi35/Rsad2/Slc15a2/Nfkbiz	15
OPCs2	GO:0006195	purine nucleotide catabolic process	5/280	44/16227	0.000924366433645383	0.0235357915028171	0.0209273566677935	Samhd1/Nudt10/Hprt/Pde2a/Nudt18	5
OPCs2	GO:0000727	double-strand break repair via break-induced replication	3/280	12/16227	0.000996295319430842	0.0251348263148874	0.0223491729611783	Cdc7/Gins4/Mcm5	3
OPCs2	GO:0045786	negative regulation of cell cycle	15/280	345/16227	0.00100235561134898	0.0251348263148874	0.0223491729611783	Gpnmb/Atf5/E2f8/Fbxo5/Timeless/Cdt1/Chek1/Ccng1/Aurkb/Cdk5rap3/Cdc6/Uimc1/Parp9/Cdkn1a/Msh2	15
OPCs2	GO:0007059	chromosome segregation	16/280	384/16227	0.00107531249487596	0.0267615365266123	0.023795597433108	Clasp1/Oip5/Ccne2/Rad18/Haus5/Ccne1/Fbxo5/Cdt1/Plscr2/Aurkb/Cdc6/Dscc1/Rmi2/Phf10/Cdca5/Sac3d1	16
OPCs2	GO:0002764	immune response-regulating signaling pathway	15/280	348/16227	0.0010931055300867	0.0270013380939326	0.0240088221690684	Nmi/Ifih1/Lyn/Oas1a/Irf7/Ddx60/Lgals3/Plscr2/Irgm1/Igtp/Rnf135/Ifi35/Rsad2/Slc15a2/Nfkbiz	15
OPCs2	GO:0009218	pyrimidine ribonucleotide metabolic process	4/280	27/16227	0.00111352851922313	0.0273020696194707	0.0242762240916012	Nme7/Uck2/Dhodh/Umps	4
OPCs2	GO:0045930	negative regulation of mitotic cell cycle	11/280	212/16227	0.00116673219461911	0.0283962026778622	0.0252490961002712	Gpnmb/Fbxo5/Cdt1/Chek1/Ccng1/Aurkb/Cdk5rap3/Cdc6/Uimc1/Cdkn1a/Msh2	11
OPCs2	GO:0000079	regulation of cyclin-dependent protein serine/threonine kinase activity	6/280	69/16227	0.00120665978056543	0.0289423469106636	0.0257347120248738	Ccne2/Ccne1/Ccng1/Cdk5rap3/Cdc6/Cdkn1a	6
OPCs2	GO:1901292	nucleoside phosphate catabolic process	6/280	69/16227	0.00120665978056543	0.0289423469106636	0.0257347120248738	Dut/Samhd1/Nudt10/Hprt/Pde2a/Nudt18	6
OPCs2	GO:0045740	positive regulation of DNA replication	5/280	47/16227	0.0012518948900321	0.0289902111001406	0.0257772715013494	Pcna/Cdc7/E2f8/Cdk2/Cdt1	5
OPCs2	GO:0051983	regulation of chromosome segregation	8/280	122/16227	0.00125543223082832	0.0289902111001406	0.0257772715013494	Rad18/Fbxo5/Cdt1/Plscr2/Aurkb/Cdc6/Rmi2/Phf10	8
OPCs2	GO:0009259	ribonucleotide metabolic process	16/280	390/16227	0.00126317510181874	0.0289902111001406	0.0257772715013494	Nme7/Uck2/Ak1/Pank2/Nudt10/Hprt/Prkag2/Pde2a/Dhodh/Nudt18/Galk1/Mthfd1/Tspo/Umps/Gart/Acaa2	16
OPCs2	GO:0007346	regulation of mitotic cell cycle	18/280	466/16227	0.00126666542884492	0.0289902111001406	0.0257772715013494	Cdc7/Gpnmb/Rrm1/Fbxo5/Cdk2/Cdt1/Psme2/Chek1/Ccng1/Aurkb/Cdk5rap3/Cdc6/Uimc1/Rrm2/Phf10/Cdkn1a/Msh2/Cdca5	18
OPCs2	GO:0006271	DNA strand elongation involved in DNA replication	3/280	13/16227	0.00127872230230228	0.0289902111001406	0.0257772715013494	Pcna/Gins1/Pola1	3
OPCs2	GO:0030174	regulation of DNA-templated DNA replication initiation	3/280	13/16227	0.00127872230230228	0.0289902111001406	0.0257772715013494	Cdk2/Mcm5/Cdt1	3
OPCs2	GO:0035634	response to stilbenoid	3/280	13/16227	0.00127872230230228	0.0289902111001406	0.0257772715013494	Usp18/Hba-a1/Ifit3	3
OPCs2	GO:0035999	tetrahydrofolate interconversion	3/280	13/16227	0.00127872230230228	0.0289902111001406	0.0257772715013494	Tyms/Dhfr/Mthfd1	3
OPCs2	GO:2000278	regulation of DNA biosynthetic process	8/280	123/16227	0.00132312805609688	0.0297928834400046	0.0264909849255058	Pcna/Gins1/Meaf6/Gins4/Chek1/Aurkb/Dscc1/Cdkn1a	8
OPCs2	GO:0044773	mitotic DNA damage checkpoint signaling	6/280	71/16227	0.00140090572333352	0.03133106719077	0.02785869418521	Chek1/Ccng1/Cdk5rap3/Uimc1/Cdkn1a/Msh2	6
OPCs2	GO:0042558	pteridine-containing compound metabolic process	4/280	29/16227	0.00146675162769794	0.0323663192512013	0.0287792108845154	Tyms/Dhfr/Mthfd1/Gart	4
OPCs2	GO:0051984	positive regulation of chromosome segregation	4/280	29/16227	0.00146675162769794	0.0323663192512013	0.0287792108845154	Rad18/Cdt1/Aurkb/Cdc6	4
OPCs2	GO:0051289	protein homotetramerization	5/280	49/16227	0.00151331477770042	0.0329544204880815	0.0293021337842824	Samhd1/Hprt/Aldh1a3/Cbr4/Tk1	5
OPCs2	GO:0072523	purine-containing compound catabolic process	5/280	49/16227	0.00151331477770042	0.0329544204880815	0.0293021337842824	Samhd1/Nudt10/Hprt/Pde2a/Nudt18	5
OPCs2	GO:0009173	pyrimidine ribonucleoside monophosphate metabolic process	3/280	14/16227	0.00160679739306719	0.0343128991680799	0.0305100544041824	Uck2/Dhodh/Umps	3
OPCs2	GO:0046049	UMP metabolic process	3/280	14/16227	0.00160679739306719	0.0343128991680799	0.0305100544041824	Uck2/Dhodh/Umps	3
OPCs2	GO:0051290	protein heterotetramerization	3/280	14/16227	0.00160679739306719	0.0343128991680799	0.0305100544041824	Rrm1/Cbr4/Rrm2	3
OPCs2	GO:0019693	ribose phosphate metabolic process	16/280	400/16227	0.00163781482675709	0.034751071003628	0.0308996643428665	Nme7/Uck2/Ak1/Pank2/Nudt10/Hprt/Prkag2/Pde2a/Dhodh/Nudt18/Galk1/Mthfd1/Tspo/Umps/Gart/Acaa2	16
OPCs2	GO:0045005	DNA-templated DNA replication maintenance of fidelity	5/280	50/16227	0.00165810962258832	0.0349575977755881	0.0310833020768149	Cdk9/Pcna/Samhd1/Mms22l/Timeless	5
OPCs2	GO:1904029	regulation of cyclin-dependent protein kinase activity	6/280	74/16227	0.00173590116944072	0.0363660308281568	0.0323356407045719	Ccne2/Ccne1/Ccng1/Cdk5rap3/Cdc6/Cdkn1a	6
OPCs2	GO:0045910	negative regulation of DNA recombination	4/280	31/16227	0.00189132648291565	0.0393728972229611	0.0350092608158369	Mad2l2/Rad18/Rmi2/Msh2	4
OPCs2	GO:0001818	negative regulation of cytokine production	12/280	260/16227	0.00192200839181051	0.03976154860558	0.0353548385756723	Nmi/Gbp7/Gbp3/Oas1a/Gpnmb/Axl/Homer3/Bst2/Nutf2/Lgals9/Tspo/Il33	12
OPCs2	GO:0001833	inner cell mass cell proliferation	3/280	15/16227	0.00198301228775055	0.0400229919052092	0.0355873065247146	Gins1/Gins4/Chek1	3
OPCs2	GO:0009148	pyrimidine nucleoside triphosphate biosynthetic process	3/280	15/16227	0.00198301228775055	0.0400229919052092	0.0355873065247146	Nme7/Uck2/Cmpk2	3
OPCs2	GO:0060330	regulation of response to type II interferon	3/280	15/16227	0.00198301228775055	0.0400229919052092	0.0355873065247146	Irgm1/Igtp/Parp9	3
OPCs2	GO:0060334	regulation of type II interferon-mediated signaling pathway	3/280	15/16227	0.00198301228775055	0.0400229919052092	0.0355873065247146	Irgm1/Igtp/Parp9	3
OPCs2	GO:0072521	purine-containing compound metabolic process	18/280	487/16227	0.00205726748637027	0.0412700326053673	0.0366961396611884	Nme7/Ak1/Pank2/Samhd1/Nudt10/Hprt/Prkag2/Oasl2/Oas1a/Pde2a/Gamt/Nudt18/Galk1/Dcxr/Mthfd1/Tspo/Gart/Acaa2	18
OPCs2	GO:0002697	regulation of immune effector process	15/280	372/16227	0.00210120634929878	0.0418975482902347	0.0372541087675294	Lyn/Mad2l2/Axl/Ddx60/Bst2/Lgals3/Lgals9/Rsad2/Nfkbiz/Tap1/H2-Q4/H2-Q7/H2-T23/Msh2/Il33	15
OPCs2	GO:0002832	negative regulation of response to biotic stimulus	7/280	105/16227	0.00228160149504943	0.0452221613689438	0.0402102601963959	Nmi/Samhd1/Isg15/Oas1a/Stat2/Lgals9/Tap1	7
OPCs2	GO:0007259	receptor signaling pathway via JAK-STAT	8/280	135/16227	0.0023850459227007	0.0468914319599363	0.0416945281475535	Gbp7/Gbp3/Lyn/Dab1/Stat2/Socs3/Parp9/Sac3d1	8
OPCs2	GO:0009112	nucleobase metabolic process	4/280	33/16227	0.00239415468315083	0.0468914319599363	0.0416945281475535	Hprt/Dhodh/Umps/Gart	4
OPCs2	GO:0000076	DNA replication checkpoint signaling	3/280	16/16227	0.00240968941770979	0.046918070427173	0.041718214315273	Timeless/Cdt1/Cdc6	3
OPCs2	GO:0050777	negative regulation of immune response	9/280	167/16227	0.00249134409401733	0.0482242628724992	0.0428796435018311	Nmi/Samhd1/Isg15/Oas1a/Stat2/Lgals3/Lgals9/Tap1/Il33	9
OPCs2	GO:0000077	DNA damage checkpoint signaling	7/280	107/16227	0.00253914012898986	0.0486585006114744	0.0432657553536914	Chek1/Ccng1/Cdk5rap3/Uimc1/Parp9/Cdkn1a/Msh2	7
OPCs2	GO:0006163	purine nucleotide metabolic process	17/280	457/16227	0.00254317843075078	0.0486585006114744	0.0432657553536914	Nme7/Ak1/Pank2/Samhd1/Nudt10/Hprt/Prkag2/Oasl2/Oas1a/Pde2a/Nudt18/Galk1/Dcxr/Mthfd1/Tspo/Gart/Acaa2	17

## Sheet: 3dpi_INH_enriched_GO-BP
Cluster	ID	Description	GeneRatio	BgRatio	pvalue	p.adjust	qvalue	geneID	Count
AG1	GO:0060020	Bergmann glial cell differentiation	2/8	12/16227	1.40027e-05	0.0036407	0.00204881	Vim/Gfap	2
AG1	GO:0010977	negative regulation of neuron projection development	3/8	159/16227	4.9866e-05	0.00601519	0.00338507	Vim/Gfap/Mbp	3
AG1	GO:0060252	positive regulation of glial cell proliferation	2/8	29/16227	8.57773e-05	0.00601519	0.00338507	Vim/Gfap	2
AG1	GO:0045109	intermediate filament organization	2/8	33/16227	0.000111443	0.00601519	0.00338507	Vim/Gfap	2
AG1	GO:0031345	negative regulation of cell projection organization	3/8	211/16227	0.000115677	0.00601519	0.00338507	Vim/Gfap/Mbp	3
AG1	GO:0014002	astrocyte development	2/8	37/16227	0.000140431	0.00608535	0.00342455	Vim/Gfap	2
AG1	GO:0045104	intermediate filament cytoskeleton organization	2/8	52/16227	0.000278565	0.00868037	0.00488491	Vim/Gfap	2
AG1	GO:0045103	intermediate filament-based process	2/8	53/16227	0.000289417	0.00868037	0.00488491	Vim/Gfap	2
AG1	GO:0060251	regulation of glial cell proliferation	2/8	54/16227	0.000300474	0.00868037	0.00488491	Vim/Gfap	2
AG1	GO:0014009	glial cell proliferation	2/8	77/16227	0.00061091	0.0158837	0.00893857	Vim/Gfap	2
AG1	GO:0014015	positive regulation of gliogenesis	2/8	86/16227	0.000761422	0.0176624	0.0099396	Vim/Gfap	2
AG1	GO:0048708	astrocyte differentiation	2/8	89/16227	0.00081519	0.0176624	0.0099396	Vim/Gfap	2
AG1	GO:0050767	regulation of neurogenesis	3/8	448/16227	0.00105551	0.0211102	0.0118798	Vim/Gfap/Mbp	3
AG1	GO:0021782	glial cell development	2/8	125/16227	0.00159903	0.0296963	0.0167117	Vim/Gfap	2
AG1	GO:0014013	regulation of gliogenesis	2/8	131/16227	0.00175427	0.0304073	0.0171118	Vim/Gfap	2
AG4	GO:0002181	cytoplasmic translation	18/183	141/16227	2.73901e-14	8.22524e-11	7.43281e-11	Rpl12/Rps21/Rpl36a/Rpl22l1/Rps3a1/Rps20/Rps6/Rpl11/Rpl6/Rpl32/Rps11/Rpl13a/Rpl27a/Rps12/Rpl14/Rpl23/Rpl27/Rpl38	18
AG4	GO:0140236	translation at presynapse	12/183	47/16227	1.09072e-13	1.08118e-10	9.77018e-11	Rpl12/Rpl36a/Rpl6/Rpl32/Rps11/Rpl13a/Rpl27a/Rps12/Rpl14/Rpl23/Rpl27/Rpl38	12
AG4	GO:0140241	translation at synapse	12/183	48/16227	1.44014e-13	1.08118e-10	9.77018e-11	Rpl12/Rpl36a/Rpl6/Rpl32/Rps11/Rpl13a/Rpl27a/Rps12/Rpl14/Rpl23/Rpl27/Rpl38	12
AG4	GO:0140242	translation at postsynapse	12/183	48/16227	1.44014e-13	1.08118e-10	9.77018e-11	Rpl12/Rpl36a/Rpl6/Rpl32/Rps11/Rpl13a/Rpl27a/Rps12/Rpl14/Rpl23/Rpl27/Rpl38	12
AG4	GO:0022618	ribonucleoprotein complex assembly	11/183	160/16227	2.00806e-06	0.00120604	0.00108985	Sf3b1/Srsf6/Rbmx/Ptbp2/Psip1/Rps6/Rpl11/Srpk2/Rpl6/Rpl13a/Rpl38	11
AG4	GO:0071826	ribonucleoprotein complex subunit organization	11/183	168/16227	3.23182e-06	0.00161753	0.00146169	Sf3b1/Srsf6/Rbmx/Ptbp2/Psip1/Rps6/Rpl11/Srpk2/Rpl6/Rpl13a/Rpl38	11
AG4	GO:0000245	spliceosomal complex assembly	6/183	43/16227	8.16958e-06	0.00350475	0.0031671	Sf3b1/Srsf6/Rbmx/Ptbp2/Psip1/Srpk2	6
AG4	GO:0006091	generation of precursor metabolites and energy	16/183	409/16227	1.63828e-05	0.00614969	0.00555722	Rb1cc1/Cox5b/Hsd11b1/Ndufa8/Agl/Adh5/Ppargc1a/Ndufa5/Gapdh/Ndufa9/Uqcrc2/Taldo1/Chchd10/Ndufb7/Tkt/Cox7c	16
AG4	GO:0022613	ribonucleoprotein complex biogenesis	15/183	389/16227	3.58486e-05	0.0119615	0.0108091	Sf3b1/Srsf6/Rps21/Rbmx/Ptbp2/Psip1/Rps6/Rpl11/Srpk2/Rpl6/Rpl13a/Rpl14/Npm1/Rpl27/Rpl38	15
AG4	GO:0006119	oxidative phosphorylation	8/183	119/16227	6.06522e-05	0.0182139	0.0164591	Cox5b/Ndufa8/Ndufa5/Ndufa9/Uqcrc2/Chchd10/Ndufb7/Cox7c	8
AG4	GO:0031345	negative regulation of cell projection organization	10/183	211/16227	0.000143192	0.0385803	0.0348634	Vim/Thoc2/Pfn2/Ppp3ca/Capzb/Fyn/Prkcsh/Rtn4/Pafah1b1/Sema4d	10
AG4	GO:0008380	RNA splicing	14/183	394/16227	0.000155536	0.0385803	0.0348634	Sf3b1/Ivns1abp/Srsf6/Thoc2/Rbmx/Supt20/Ptbp2/Zranb2/Psip1/Ccnl2/Srpk2/Cirbp/Thoc7/Npm1	14
AG4	GO:0045663	positive regulation of myoblast differentiation	5/183	47/16227	0.000180471	0.0385803	0.0348634	Plcb1/Arid1a/Smarcc2/Pbrm1/Mef2c	5
AG4	GO:0050821	protein stabilization	9/183	178/16227	0.00019048	0.0385803	0.0348634	Pfn2/Rpl11/Per3/Gapdh/Cryab/Ppib/Rtn4/Npm1/Rpl23	9
AG4	GO:0006376	mRNA splice site selection	4/183	26/16227	0.000192709	0.0385803	0.0348634	Srsf6/Rbmx/Ptbp2/Psip1	4
AG4	GO:0022411	cellular component disassembly	14/183	405/16227	0.000206694	0.0387939	0.0350564	Rb1cc1/Gsn/Dstn/Cst3/Atpif1/Arid1a/C1qc/Capzb/Atp2a2/Smarcc2/Sqstm1/Gabarap/Pafah1b1/Rpl23	14
AG4	GO:0006338	chromatin remodeling	12/183	312/16227	0.000225084	0.0397604	0.0359298	Sf3b1/Tpr/Pax6/Gatad2b/Arid1a/Srpk2/Chd2/Smarcc2/Nfat5/Pbrm1/Npm1/Sox9	12
AG4	GO:0035020	regulation of Rac protein signal transduction	4/183	28/16227	0.000259322	0.0432436	0.0390774	Camk2d/Auts2/Rtn4/Gabarap	4
AG4	GO:0045661	regulation of myoblast differentiation	6/183	80/16227	0.00028527	0.0432436	0.0390774	Plcb1/Arid1a/Smarcc2/Pbrm1/Sox9/Mef2c	6
AG4	GO:0035022	positive regulation of Rac protein signal transduction	3/183	12/16227	0.000288003	0.0432436	0.0390774	Camk2d/Auts2/Rtn4	3
AG4	GO:0022904	respiratory electron transport chain	6/183	83/16227	0.000348474	0.0498317	0.0450308	Cox5b/Ndufa8/Ppargc1a/Ndufa5/Uqcrc2/Cox7c	6
AG6	GO:0048545	response to steroid hormone	4/15	195/16227	2.48832e-05	0.00980652	0.00688177	Tbl1x/Agl/Spp1/Mbp	4
AG6	GO:0001894	tissue homeostasis	4/15	240/16227	5.60373e-05	0.00980652	0.00688177	Spp1/Itgb1/Mbp/Tjp2	4
AG6	GO:0060249	anatomical structure homeostasis	4/15	240/16227	5.60373e-05	0.00980652	0.00688177	Spp1/Itgb1/Mbp/Tjp2	4
AG6	GO:0035633	maintenance of blood-brain barrier	2/15	18/16227	0.00012099	0.0158799	0.0111438	Mbp/Tjp2	2
AG8	GO:0048247	lymphocyte chemotaxis	4/52	47/16227	1.51024e-05	0.00915178	0.00807543	Cxcl10/Ccl2/Ccl7/Ccl5	4
AG8	GO:0002548	monocyte chemotaxis	4/52	52/16227	2.26533e-05	0.00915178	0.00807543	Cxcl10/Ccl2/Ccl7/Ccl5	4
AG8	GO:0090026	positive regulation of monocyte chemotaxis	3/52	20/16227	3.40475e-05	0.00915178	0.00807543	Cxcl10/Ccl2/Ccl5	3
AG8	GO:1901623	regulation of lymphocyte chemotaxis	3/52	20/16227	3.40475e-05	0.00915178	0.00807543	Cxcl10/Ccl7/Ccl5	3
AG8	GO:0048245	eosinophil chemotaxis	3/52	21/16227	3.96322e-05	0.00915178	0.00807543	Ccl2/Ccl7/Ccl5	3
AG8	GO:0070098	chemokine-mediated signaling pathway	4/52	62/16227	4.5588e-05	0.00915178	0.00807543	Cxcl10/Ccl2/Ccl7/Ccl5	4
AG8	GO:0071677	positive regulation of mononuclear cell migration	4/52	66/16227	5.83444e-05	0.00915178	0.00807543	Cxcl10/Ccl2/Ccl7/Ccl5	4
AG8	GO:0072677	eosinophil migration	3/52	25/16227	6.79193e-05	0.00915178	0.00807543	Ccl2/Ccl7/Ccl5	3
AG8	GO:1990868	response to chemokine	4/52	69/16227	6.94896e-05	0.00915178	0.00807543	Cxcl10/Ccl2/Ccl7/Ccl5	4
AG8	GO:1990869	cellular response to chemokine	4/52	69/16227	6.94896e-05	0.00915178	0.00807543	Cxcl10/Ccl2/Ccl7/Ccl5	4
AG8	GO:0090025	regulation of monocyte chemotaxis	3/52	27/16227	8.59857e-05	0.0102948	0.00908404	Cxcl10/Ccl2/Ccl5	3
AG8	GO:0030593	neutrophil chemotaxis	4/52	90/16227	0.000195455	0.0191867	0.0169302	Cxcl10/Ccl2/Ccl7/Ccl5	4
AG8	GO:0007286	spermatid development	5/52	168/16227	0.000196552	0.0191867	0.0169302	Pank2/Yif1b/Sec23ip/Prkaca/Cdyl	5
AG8	GO:0002690	positive regulation of leukocyte chemotaxis	4/52	91/16227	0.000203959	0.0191867	0.0169302	Cxcl10/Ccl2/Ccl7/Ccl5	4
AG8	GO:2000403	positive regulation of lymphocyte migration	3/52	38/16227	0.0002419	0.020615	0.0181905	Cxcl10/Ccl7/Ccl5	3
AG8	GO:0048515	spermatid differentiation	5/52	177/16227	0.000250449	0.020615	0.0181905	Pank2/Yif1b/Sec23ip/Prkaca/Cdyl	5
AG8	GO:0072676	lymphocyte migration	4/52	98/16227	0.000271149	0.0210061	0.0185355	Cxcl10/Ccl2/Ccl7/Ccl5	4
AG8	GO:0002262	myeloid cell homeostasis	5/52	189/16227	0.000338995	0.0248031	0.021886	Kdm1a/Hmox1/Hba-a1/Hba-a2/Ccl2	5
AG8	GO:0071675	regulation of mononuclear cell migration	4/52	109/16227	0.000406903	0.0282048	0.0248876	Cxcl10/Ccl2/Ccl7/Ccl5	4
AG8	GO:1990266	neutrophil migration	4/52	113/16227	0.000466519	0.0298451	0.0263349	Cxcl10/Ccl2/Ccl7/Ccl5	4
AG8	GO:0002688	regulation of leukocyte chemotaxis	4/52	114/16227	0.000482345	0.0298451	0.0263349	Cxcl10/Ccl2/Ccl7/Ccl5	4
AG8	GO:0071621	granulocyte chemotaxis	4/52	115/16227	0.000498551	0.0298451	0.0263349	Cxcl10/Ccl2/Ccl7/Ccl5	4
AG8	GO:0072683	T cell extravasation	2/52	13/16227	0.000768076	0.0421482	0.037191	Ccl2/Ccl5	2
AG8	GO:2000343	positive regulation of chemokine (C-X-C motif) ligand 2 production	2/52	13/16227	0.000768076	0.0421482	0.037191	Ccl5/Mbp	2
AG8	GO:0072678	T cell migration	3/52	57/16227	0.000803799	0.0423441	0.037364	Cxcl10/Ccl2/Ccl5	3
AG8	GO:2000401	regulation of lymphocyte migration	3/52	58/16227	0.000845733	0.0428397	0.0378012	Cxcl10/Ccl7/Ccl5	3
AG8	GO:0010819	regulation of T cell chemotaxis	2/52	14/16227	0.000894252	0.0436196	0.0384894	Cxcl10/Ccl5	2
AG8	GO:0050921	positive regulation of chemotaxis	4/52	140/16227	0.00104229	0.0486018	0.0428856	Cxcl10/Ccl2/Ccl7/Ccl5	4
AG8	GO:0097530	granulocyte migration	4/52	141/16227	0.0010702	0.0486018	0.0428856	Cxcl10/Ccl2/Ccl7/Ccl5	4
MG4	GO:0035235	ionotropic glutamate receptor signaling pathway	1/1	19/16227	0.00117089	0.0136809	NA	Plp1	1
MG4	GO:0042759	long-chain fatty acid biosynthetic process	1/1	22/16227	0.00135577	0.0136809	NA	Plp1	1
MG4	GO:0022010	central nervous system myelination	1/1	29/16227	0.00178714	0.0136809	NA	Plp1	1
MG4	GO:0032291	axon ensheathment in central nervous system	1/1	29/16227	0.00178714	0.0136809	NA	Plp1	1
MG4	GO:1990806	ligand-gated ion channel signaling pathway	1/1	32/16227	0.00197202	0.0136809	NA	Plp1	1
MG4	GO:0014002	astrocyte development	1/1	37/16227	0.00228015	0.0136809	NA	Plp1	1
MG4	GO:0007215	glutamate receptor signaling pathway	1/1	48/16227	0.00295803	0.0136809	NA	Plp1	1
MG4	GO:0014003	oligodendrocyte development	1/1	48/16227	0.00295803	0.0136809	NA	Plp1	1
MG4	GO:0001676	long-chain fatty acid metabolic process	1/1	80/16227	0.00493005	0.0187212	NA	Plp1	1
MG4	GO:0048708	astrocyte differentiation	1/1	89/16227	0.00548469	0.0187212	NA	Plp1	1
MG4	GO:1904427	positive regulation of calcium ion transmembrane transport	1/1	96/16227	0.00591607	0.0187212	NA	Plp1	1
MG4	GO:0048709	oligodendrocyte differentiation	1/1	113/16227	0.0069637	0.0187212	NA	Plp1	1
MG4	GO:0021782	glial cell development	1/1	125/16227	0.00770321	0.0187212	NA	Plp1	1
MG4	GO:0006633	fatty acid biosynthetic process	1/1	132/16227	0.00813459	0.0187212	NA	Plp1	1
MG4	GO:0051928	positive regulation of calcium ion transport	1/1	133/16227	0.00819622	0.0187212	NA	Plp1	1
MG4	GO:0042552	myelination	1/1	154/16227	0.00949036	0.0187212	NA	Plp1	1
MG4	GO:0007272	ensheathment of neurons	1/1	156/16227	0.00961361	0.0187212	NA	Plp1	1
MG4	GO:0008366	axon ensheathment	1/1	156/16227	0.00961361	0.0187212	NA	Plp1	1
MG4	GO:1904064	positive regulation of cation transmembrane transport	1/1	156/16227	0.00961361	0.0187212	NA	Plp1	1
MG4	GO:0072330	monocarboxylic acid biosynthetic process	1/1	173/16227	0.0106612	0.0190703	NA	Plp1	1
MG4	GO:1903169	regulation of calcium ion transmembrane transport	1/1	177/16227	0.0109077	0.0190703	NA	Plp1	1
MG4	GO:0034767	positive regulation of monoatomic ion transmembrane transport	1/1	184/16227	0.0113391	0.0190703	NA	Plp1	1
MG4	GO:0034764	positive regulation of transmembrane transport	1/1	242/16227	0.0149134	0.0210914	NA	Plp1	1
MG4	GO:0043270	positive regulation of monoatomic ion transport	1/1	244/16227	0.0150367	0.0210914	NA	Plp1	1
MG4	GO:0046394	carboxylic acid biosynthetic process	1/1	250/16227	0.0154064	0.0210914	NA	Plp1	1
MG4	GO:0016053	organic acid biosynthetic process	1/1	252/16227	0.0155297	0.0210914	NA	Plp1	1
MG4	GO:0010001	glial cell differentiation	1/1	256/16227	0.0157762	0.0210914	NA	Plp1	1
MG4	GO:0051924	regulation of calcium ion transport	1/1	259/16227	0.0159611	0.0210914	NA	Plp1	1
MG4	GO:0070588	calcium ion transmembrane transport	1/1	295/16227	0.0181796	0.0231946	NA	Plp1	1
MG4	GO:1904062	regulation of monoatomic cation transmembrane transport	1/1	331/16227	0.0203981	0.0251577	NA	Plp1	1
MG4	GO:0006631	fatty acid metabolic process	1/1	344/16227	0.0211992	0.0253023	NA	Plp1	1
MG4	GO:0042063	gliogenesis	1/1	357/16227	0.0220004	0.0254379	NA	Plp1	1
MG4	GO:0006816	calcium ion transport	1/1	396/16227	0.0244038	0.0273618	NA	Plp1	1
MG4	GO:0010959	regulation of metal ion transport	1/1	412/16227	0.0253898	0.0276301	NA	Plp1	1
MG4	GO:0034765	regulation of monoatomic ion transmembrane transport	1/1	438/16227	0.0269921	0.0285345	NA	Plp1	1
MG4	GO:0044283	small molecule biosynthetic process	1/1	477/16227	0.0293955	0.030212	NA	Plp1	1
MG4	GO:0061564	axon development	1/1	494/16227	0.0304431	0.0304431	NA	Plp1	1
MG6	GO:0022010	central nervous system myelination	2/9	29/16227	0.000110163	0.0172405	0.0113642	Plp1/Clu	2
MG6	GO:0032291	axon ensheathment in central nervous system	2/9	29/16227	0.000110163	0.0172405	0.0113642	Plp1/Clu	2
MG6	GO:0014003	oligodendrocyte development	2/9	48/16227	0.000304399	0.031759	0.0209341	Plp1/Clu	2
OPCs1	GO:1903998	regulation of eating behavior	3/61	13/16227	1.40738e-05	0.0217581	0.0200589	Sgip1/Cck/Dgat1	3

## Sheet: 5dpi_CTRL_enriched_GO-BP
Cluster	ID	Description	GeneRatio	BgRatio	pvalue	p.adjust	qvalue	geneID	Count
AG2	GO:0045725	positive regulation of glycogen biosynthetic process	1/4	15/16227	0.00369276	0.0468147	0.0166241	Epm2aip1	1
AG2	GO:0070875	positive regulation of glycogen metabolic process	1/4	17/16227	0.00418435	0.0468147	0.0166241	Epm2aip1	1
AG2	GO:0035455	response to interferon-alpha	1/4	26/16227	0.00639427	0.0468147	0.0166241	Ifitm3	1
AG2	GO:0005979	regulation of glycogen biosynthetic process	1/4	28/16227	0.00688487	0.0468147	0.0166241	Epm2aip1	1
AG2	GO:0010962	regulation of glucan biosynthetic process	1/4	28/16227	0.00688487	0.0468147	0.0166241	Epm2aip1	1
AG2	GO:0046597	negative regulation of viral entry into host cell	1/4	30/16227	0.00737528	0.0468147	0.0166241	Ifitm3	1
AG2	GO:1903901	negative regulation of viral life cycle	1/4	32/16227	0.00786551	0.0468147	0.0166241	Ifitm3	1
AG2	GO:0070873	regulation of glycogen metabolic process	1/4	33/16227	0.00811056	0.0468147	0.0166241	Epm2aip1	1
AG2	GO:0099170	postsynaptic modulation of chemical synaptic transmission	1/4	34/16227	0.00835556	0.0468147	0.0166241	Snx14	1
AG2	GO:0032885	regulation of polysaccharide biosynthetic process	1/4	37/16227	0.00909029	0.0468147	0.0166241	Epm2aip1	1
AG2	GO:0005978	glycogen biosynthetic process	1/4	41/16227	0.0100693	0.0468147	0.0166241	Epm2aip1	1
AG2	GO:0009250	glucan biosynthetic process	1/4	41/16227	0.0100693	0.0468147	0.0166241	Epm2aip1	1
AG2	GO:0032881	regulation of polysaccharide metabolic process	1/4	42/16227	0.0103139	0.0468147	0.0166241	Epm2aip1	1
AG2	GO:0046596	regulation of viral entry into host cell	1/4	44/16227	0.0108031	0.0468147	0.0166241	Ifitm3	1
AG2	GO:0010907	positive regulation of glucose metabolic process	1/4	45/16227	0.0110476	0.0468147	0.0166241	Epm2aip1	1
AG2	GO:0052372	modulation by symbiont of entry into host	1/4	49/16227	0.0120251	0.0468147	0.0166241	Ifitm3	1
AG2	GO:0045071	negative regulation of viral genome replication	1/4	50/16227	0.0122694	0.0468147	0.0166241	Ifitm3	1
AG2	GO:0060337	type I interferon-mediated signaling pathway	1/4	51/16227	0.0125136	0.0468147	0.0166241	Ifitm3	1
AG2	GO:0071357	cellular response to type I interferon	1/4	51/16227	0.0125136	0.0468147	0.0166241	Ifitm3	1
AG2	GO:0097352	autophagosome maturation	1/4	51/16227	0.0125136	0.0468147	0.0166241	Snx14	1
AG2	GO:0035456	response to interferon-beta	1/4	52/16227	0.0127578	0.0468147	0.0166241	Ifitm3	1
AG2	GO:0034340	response to type I interferon	1/4	56/16227	0.0137341	0.0468147	0.0166241	Ifitm3	1
AG2	GO:0043903	regulation of biological process involved in symbiotic interaction	1/4	56/16227	0.0137341	0.0468147	0.0166241	Ifitm3	1
AG2	GO:0033692	cellular polysaccharide biosynthetic process	1/4	58/16227	0.014222	0.0468147	0.0166241	Epm2aip1	1
AG2	GO:0010676	positive regulation of cellular carbohydrate metabolic process	1/4	59/16227	0.0144659	0.0468147	0.0166241	Epm2aip1	1
AG2	GO:0000271	polysaccharide biosynthetic process	1/4	66/16227	0.0161717	0.0468147	0.0166241	Epm2aip1	1
AG2	GO:0034637	cellular carbohydrate biosynthetic process	1/4	67/16227	0.0164152	0.0468147	0.0166241	Epm2aip1	1
AG2	GO:0140888	interferon-mediated signaling pathway	1/4	69/16227	0.0169021	0.0468147	0.0166241	Ifitm3	1
AG2	GO:0005977	glycogen metabolic process	1/4	75/16227	0.0183616	0.0468147	0.0166241	Epm2aip1	1
AG2	GO:0006073	cellular glucan metabolic process	1/4	75/16227	0.0183616	0.0468147	0.0166241	Epm2aip1	1
AG2	GO:0044042	glucan metabolic process	1/4	75/16227	0.0183616	0.0468147	0.0166241	Epm2aip1	1
AG2	GO:0046718	viral entry into host cell	1/4	78/16227	0.0190908	0.0468147	0.0166241	Ifitm3	1
AG2	GO:0045069	regulation of viral genome replication	1/4	80/16227	0.0195767	0.0468147	0.0166241	Ifitm3	1
AG2	GO:0045913	positive regulation of carbohydrate metabolic process	1/4	80/16227	0.0195767	0.0468147	0.0166241	Epm2aip1	1
AG2	GO:0044409	entry into host	1/4	82/16227	0.0200624	0.0468147	0.0166241	Ifitm3	1
AG2	GO:0006112	energy reserve metabolic process	1/4	83/16227	0.0203051	0.0468147	0.0166241	Epm2aip1	1
AG2	GO:0048525	negative regulation of viral process	1/4	91/16227	0.0222458	0.0496482	0.0176303	Ifitm3	1
AG2	GO:0044264	cellular polysaccharide metabolic process	1/4	93/16227	0.0227305	0.0496482	0.0176303	Epm2aip1	1
AG2	GO:0010906	regulation of glucose metabolic process	1/4	97/16227	0.0236994	0.0496786	0.0176411	Epm2aip1	1
AG2	GO:0043255	regulation of carbohydrate biosynthetic process	1/4	98/16227	0.0239415	0.0496786	0.0176411	Epm2aip1	1
AG2	GO:0044000	movement in host	1/4	101/16227	0.0246676	0.0497039	0.0176501	Ifitm3	1
AG2	GO:0005976	polysaccharide metabolic process	1/4	103/16227	0.0251514	0.0497039	0.0176501	Epm2aip1	1
AG3	GO:0010613	positive regulation of cardiac muscle hypertrophy	4/52	36/16227	5.11905e-06	0.00411316	0.00323848	Mef2c/Rock2/Ep300/Rock1	4
AG3	GO:0014742	positive regulation of muscle hypertrophy	4/52	36/16227	5.11905e-06	0.00411316	0.00323848	Mef2c/Rock2/Ep300/Rock1	4
AG3	GO:0002931	response to ischemia	4/52	43/16227	1.05486e-05	0.00565055	0.00444893	Csf1/Uchl1/Mef2c/Rock2	4
AG3	GO:1900037	regulation of cellular response to hypoxia	3/52	20/16227	3.40475e-05	0.0136786	0.0107698	Epha4/Rock2/Ep300	3
AG3	GO:0010611	regulation of cardiac muscle hypertrophy	4/52	68/16227	6.56161e-05	0.0186116	0.0146538	Mef2c/Rock2/Ep300/Rock1	4
AG3	GO:0014743	regulation of muscle hypertrophy	4/52	69/16227	6.94896e-05	0.0186116	0.0146538	Mef2c/Rock2/Ep300/Rock1	4
AG3	GO:0048167	regulation of synaptic plasticity	6/52	239/16227	0.000110753	0.0248823	0.0195909	Epha4/Map1a/Atp2b2/Nrgn/Kmt2a/Mef2c	6
AG3	GO:0061515	myeloid cell development	4/52	80/16227	0.000123869	0.0248823	0.0195909	Hba-a1/Hba-a2/Ep300/Brd1	4
AG3	GO:0043502	regulation of muscle adaptation	4/52	91/16227	0.000203959	0.0299695	0.0235963	Mef2c/Rock2/Ep300/Rock1	4
AG3	GO:1902003	regulation of amyloid-beta formation	3/52	36/16227	0.000205665	0.0299695	0.0235963	Epha4/Rock2/Rock1	3
AG3	GO:0048821	erythrocyte development	3/52	37/16227	0.000223307	0.0299695	0.0235963	Hba-a1/Hba-a2/Brd1	3
AG3	GO:0030866	cortical actin cytoskeleton organization	3/52	38/16227	0.0002419	0.0299695	0.0235963	Rock2/Plec/Rock1	3
AG3	GO:0003300	cardiac muscle hypertrophy	4/52	96/16227	0.000250536	0.0299695	0.0235963	Mef2c/Rock2/Ep300/Rock1	4
AG3	GO:0014897	striated muscle hypertrophy	4/52	99/16227	0.0002819	0.0299695	0.0235963	Mef2c/Rock2/Ep300/Rock1	4
AG3	GO:0014896	muscle hypertrophy	4/52	100/16227	0.000292954	0.0299695	0.0235963	Mef2c/Rock2/Ep300/Rock1	4
AG3	GO:1902991	regulation of amyloid precursor protein catabolic process	3/52	43/16227	0.0003499	0.0299695	0.0235963	Epha4/Rock2/Rock1	3
AG3	GO:0007611	learning or memory	6/52	299/16227	0.000371661	0.0299695	0.0235963	Map1a/Atp1a3/Slc17a7/Kmt2a/Mef2c/Ep300	6
AG3	GO:0050803	regulation of synapse structure or activity	6/52	301/16227	0.000385081	0.0299695	0.0235963	Epha4/C1ql3/Slc17a7/Mef2c/Rock2/Rock1	6
AG3	GO:0034205	amyloid-beta formation	3/52	46/16227	0.000427488	0.0299695	0.0235963	Epha4/Rock2/Rock1	3
AG3	GO:0045214	sarcomere organization	3/52	46/16227	0.000427488	0.0299695	0.0235963	Mef2c/Plec/Ep300	3
AG3	GO:0043201	response to leucine	2/52	10/16227	0.000445858	0.0299695	0.0235963	Ubr1/Ubr2	2
AG3	GO:0060297	regulation of sarcomere organization	2/52	10/16227	0.000445858	0.0299695	0.0235963	Mef2c/Ep300	2
AG3	GO:0071233	cellular response to leucine	2/52	10/16227	0.000445858	0.0299695	0.0235963	Ubr1/Ubr2	2
AG3	GO:0031032	actomyosin structure organization	5/52	201/16227	0.00044948	0.0299695	0.0235963	Mef2c/Rock2/Plec/Ep300/Rock1	5
AG3	GO:0043500	muscle adaptation	4/52	114/16227	0.000482345	0.0299695	0.0235963	Mef2c/Rock2/Ep300/Rock1	4
AG3	GO:0030865	cortical cytoskeleton organization	3/52	48/16227	0.000484883	0.0299695	0.0235963	Rock2/Plec/Rock1	3
AG3	GO:0097709	connective tissue replacement	2/52	11/16227	0.00054382	0.0301351	0.0237267	Rock2/Rock1	2
AG3	GO:1902959	regulation of aspartic-type endopeptidase activity involved in amyloid precursor protein catabolic process	2/52	11/16227	0.00054382	0.0301351	0.0237267	Epha4/Rock2	2
AG3	GO:1903025	regulation of RNA polymerase II regulatory region sequence-specific DNA binding	2/52	11/16227	0.00054382	0.0301351	0.0237267	Nsd1/Ep300	2
AG3	GO:0035249	synaptic transmission, glutamatergic	4/52	119/16227	0.000567271	0.0303868	0.0239249	Frrs1l/Slc17a7/Syt1/Mef2c	4
AG3	GO:0050890	cognition	6/52	331/16227	0.000635945	0.0327047	0.0257499	Map1a/Atp1a3/Slc17a7/Kmt2a/Mef2c/Ep300	6
AG3	GO:1905245	regulation of aspartic-type peptidase activity	2/52	12/16227	0.000651246	0.0327047	0.0257499	Epha4/Rock2	2
AG3	GO:0050435	amyloid-beta metabolic process	3/52	54/16227	0.000686015	0.0334068	0.0263027	Epha4/Rock2/Rock1	3
AG3	GO:0030007	intracellular potassium ion homeostasis	2/52	13/16227	0.000768076	0.0357086	0.028115	Atp1a1/Atp1a3	2
AG3	GO:0048872	homeostasis of number of cells	6/52	344/16227	0.000777724	0.0357086	0.028115	Csf1/Kmt2a/Hba-a1/Hba-a2/Mef2c/Brd1	6
AG3	GO:0042987	amyloid precursor protein catabolic process	3/52	58/16227	0.000845733	0.0377526	0.0297243	Epha4/Rock2/Rock1	3
AG3	GO:0036376	sodium ion export across plasma membrane	2/52	14/16227	0.000894252	0.0385426	0.0303463	Atp1a1/Atp1a3	2
AG3	GO:0090257	regulation of muscle system process	5/52	235/16227	0.000911399	0.0385426	0.0303463	Atp1a1/Mef2c/Rock2/Ep300/Rock1	5
AG3	GO:0038166	angiotensin-activated signaling pathway	2/52	15/16227	0.00102971	0.0424295	0.0334067	Rock2/Rock1	2
AG3	GO:0009410	response to xenobiotic stimulus	5/52	246/16227	0.00111788	0.0449107	0.0353602	Atp1a1/Uchl1/Atp1a3/Mef2c/Ep300	5
AG3	GO:0030239	myofibril assembly	3/52	65/16227	0.00117849	0.0450911	0.0355023	Mef2c/Plec/Ep300	3
AG3	GO:0055002	striated muscle cell development	3/52	65/16227	0.00117849	0.0450911	0.0355023	Mef2c/Plec/Ep300	3
AG3	GO:0070050	neuron cellular homeostasis	3/52	66/16227	0.00123183	0.0460359	0.0362462	Map1a/Atp2b2/Slc17a7	3
AG3	GO:0071498	cellular response to fluid shear stress	2/52	17/16227	0.00132827	0.0479161	0.0377265	Mef2c/Plec	2
AG3	GO:0120193	tight junction organization	3/52	68/16227	0.00134302	0.0479161	0.0377265	Rock2/Plec/Rock1	3
AG3	GO:0003012	muscle system process	6/52	384/16227	0.00137159	0.0479161	0.0377265	Atp1a1/Atp1a3/Mef2c/Rock2/Ep300/Rock1	6
AG3	GO:0034250	positive regulation of amide metabolic process	4/52	154/16227	0.00148244	0.0479285	0.0377362	Epha4/Rock2/Ep300/Larp4	4
AG3	GO:0060081	membrane hyperpolarization	2/52	18/16227	0.00149124	0.0479285	0.0377362	Atp1a1/Kcnq3	2
AG3	GO:1901550	regulation of endothelial cell development	2/52	18/16227	0.00149124	0.0479285	0.0377362	Rock2/Rock1	2
AG3	GO:1903140	regulation of establishment of endothelial barrier	2/52	18/16227	0.00149124	0.0479285	0.0377362	Rock2/Rock1	2
AG5	GO:0035456	response to interferon-beta	6/69	52/16227	8.26412e-08	0.000128424	0.000105694	Stat1/Gbp3/Ifitm3/Bst2/Irgm1/Igtp	6
AG5	GO:0034341	response to type II interferon	7/69	132/16227	1.42484e-06	0.0011071	0.000911146	Stat1/Vim/Gbp3/Ifitm3/Bst2/Irgm1/Igtp	7
AG5	GO:0002246	wound healing involved in inflammatory response	3/69	11/16227	1.18487e-05	0.00529054	0.00435413	Cd44/Timp1/Hmox1	3
AG5	GO:0010951	negative regulation of endopeptidase activity	6/69	123/16227	1.36179e-05	0.00529054	0.00435413	Serping1/Cd44/Timp1/A2m/Gpx1/Serpina3n	6
AG5	GO:0097421	liver regeneration	3/69	13/16227	2.04128e-05	0.0063443	0.00522138	Sulf2/Ccnd1/Hmox1	3
AG5	GO:0035458	cellular response to interferon-beta	4/69	41/16227	2.69249e-05	0.00697356	0.00573926	Stat1/Gbp3/Irgm1/Igtp	4
AG5	GO:0052548	regulation of endopeptidase activity	8/69	292/16227	3.22499e-05	0.00715949	0.00589228	Stat1/Serping1/Cd44/Timp1/A2m/Gpx1/Cck/Serpina3n	8
AG5	GO:0010466	negative regulation of peptidase activity	6/69	165/16227	7.1247e-05	0.0126895	0.0104435	Serping1/Cd44/Timp1/A2m/Gpx1/Serpina3n	6
AG5	GO:0006879	intracellular iron ion homeostasis	4/69	55/16227	8.67063e-05	0.0126895	0.0104435	Lcn2/Hmox1/Trf/Fth1	4
AG5	GO:0090594	inflammatory response to wounding	3/69	21/16227	9.26391e-05	0.0126895	0.0104435	Cd44/Timp1/Hmox1	3
AG5	GO:0071346	cellular response to type II interferon	5/69	108/16227	9.53115e-05	0.0126895	0.0104435	Stat1/Vim/Gbp3/Irgm1/Igtp	5
AG5	GO:0002683	negative regulation of immune system process	9/69	444/16227	0.000104839	0.0126895	0.0104435	Serping1/Cd44/C1qc/Hspb1/A2m/Tyrobp/Bst2/Hmox1/Gpx1	9
AG5	GO:0052547	regulation of peptidase activity	8/69	346/16227	0.000106154	0.0126895	0.0104435	Stat1/Serping1/Cd44/Timp1/A2m/Gpx1/Cck/Serpina3n	8
AG5	GO:0060333	type II interferon-mediated signaling pathway	3/69	24/16227	0.000139696	0.0146668	0.0120709	Stat1/Irgm1/Igtp	3
AG5	GO:0009611	response to wounding	9/69	462/16227	0.000141572	0.0146668	0.0120709	Serping1/Cd44/Sulf2/Timp1/Tyrobp/Hmox1/Gpx1/Gfap/Ahnak	9
AG5	GO:0031100	animal organ regeneration	3/69	27/16227	0.000200047	0.0190513	0.0156793	Sulf2/Ccnd1/Hmox1	3
AG5	GO:0140888	interferon-mediated signaling pathway	4/69	69/16227	0.000210169	0.0190513	0.0156793	Stat1/Ifitm3/Irgm1/Igtp	4
AG5	GO:0048732	gland development	8/69	385/16227	0.000220671	0.0190513	0.0156793	Cd44/Sulf2/Msn/Ccnd1/Hmox1/Gpx1/Meg3/Ly6e	8
AG5	GO:0055072	iron ion homeostasis	4/69	74/16227	0.0002753	0.0225167	0.0185313	Lcn2/Hmox1/Trf/Fth1	4
AG5	GO:0009615	response to virus	7/69	304/16227	0.000301868	0.0229524	0.0188899	Stat1/Lcn2/Gbp3/Ifitm3/Bst2/Irgm1/Igtp	7
AG5	GO:0031099	regeneration	5/69	139/16227	0.000310602	0.0229524	0.0188899	Sulf2/Ccnd1/Hmox1/Gpx1/Gfap	5
AG5	GO:1903901	negative regulation of viral life cycle	3/69	32/16227	0.000334102	0.0229524	0.0188899	Ifitm3/Bst2/Ly6e	3
AG5	GO:0051402	neuron apoptotic process	7/69	310/16227	0.000339708	0.0229524	0.0188899	Lcn2/Chl1/Tyrobp/Ccnd1/Hmox1/Gpx1/Tuba1a	7
AG5	GO:0006956	complement activation	3/69	38/16227	0.000557971	0.0357462	0.0294192	Serping1/C1qc/A2m	3
AG5	GO:0050792	regulation of viral process	5/69	159/16227	0.000575067	0.0357462	0.0294192	Stat1/Gbp3/Ifitm3/Bst2/Ly6e	5
AG5	GO:0048525	negative regulation of viral process	4/69	91/16227	0.000605727	0.0362038	0.0297959	Stat1/Ifitm3/Bst2/Ly6e	4
AG5	GO:0034756	regulation of iron ion transport	2/69	10/16227	0.000784428	0.0436999	0.0359652	Lcn2/Trf	2
AG5	GO:0045861	negative regulation of proteolysis	6/69	259/16227	0.000806759	0.0436999	0.0359652	Serping1/Cd44/Timp1/A2m/Gpx1/Serpina3n	6
AG5	GO:0051346	negative regulation of hydrolase activity	6/69	263/16227	0.000873595	0.0436999	0.0359652	Serping1/Cd44/Timp1/A2m/Gpx1/Serpina3n	6
AG5	GO:0006826	iron ion transport	3/69	45/16227	0.000918806	0.0436999	0.0359652	Lcn2/Trf/Fth1	3
AG5	GO:0061635	regulation of protein complex stability	2/69	11/16227	0.000956112	0.0436999	0.0359652	Irgm1/Igtp	2
AG5	GO:0061762	CAMKK-AMPK signaling cascade	2/69	11/16227	0.000956112	0.0436999	0.0359652	Irgm1/Igtp	2
AG5	GO:0071281	cellular response to iron ion	2/69	11/16227	0.000956112	0.0436999	0.0359652	Hmox1/Trf	2
AG5	GO:0099640	axo-dendritic protein transport	2/69	11/16227	0.000956112	0.0436999	0.0359652	Hspb1/Kif5a	2
AG5	GO:0045916	negative regulation of complement activation	2/69	12/16227	0.00114418	0.0493906	0.0406487	Serping1/A2m	2
AG5	GO:0060020	Bergmann glial cell differentiation	2/69	12/16227	0.00114418	0.0493906	0.0406487	Vim/Gfap	2
AG7	GO:0006695	cholesterol biosynthetic process	5/34	45/16227	3.41809e-08	1.82868e-05	1.35824e-05	Hsd17b7/Fdps/Dhcr24/Fdft1/Tm7sf2	5
AG7	GO:1902653	secondary alcohol biosynthetic process	5/34	45/16227	3.41809e-08	1.82868e-05	1.35824e-05	Hsd17b7/Fdps/Dhcr24/Fdft1/Tm7sf2	5
AG7	GO:0016126	sterol biosynthetic process	5/34	49/16227	5.30312e-08	1.89145e-05	1.40486e-05	Hsd17b7/Fdps/Dhcr24/Fdft1/Tm7sf2	5
AG7	GO:0002683	negative regulation of immune system process	8/34	444/16227	2.86549e-06	0.000766519	0.000569328	Isg15/Hspb1/Gpnmb/Cd24a/Hmox1/Cd68/Apod/Cd74	8
AG7	GO:0008203	cholesterol metabolic process	5/34	118/16227	4.38982e-06	0.00080983	0.000601497	Hsd17b7/Fdps/Dhcr24/Fdft1/Tm7sf2	5
AG7	GO:0046165	alcohol biosynthetic process	5/34	120/16227	4.76733e-06	0.00080983	0.000601497	Hsd17b7/Fdps/Dhcr24/Fdft1/Tm7sf2	5
AG7	GO:0016125	sterol metabolic process	5/34	125/16227	5.82321e-06	0.00080983	0.000601497	Hsd17b7/Fdps/Dhcr24/Fdft1/Tm7sf2	5
AG7	GO:0006694	steroid biosynthetic process	5/34	126/16227	6.0548e-06	0.00080983	0.000601497	Hsd17b7/Fdps/Dhcr24/Fdft1/Tm7sf2	5
AG7	GO:1902652	secondary alcohol metabolic process	5/34	130/16227	7.05435e-06	0.000838684	0.000622928	Hsd17b7/Fdps/Dhcr24/Fdft1/Tm7sf2	5
AG7	GO:0002695	negative regulation of leukocyte activation	5/34	185/16227	3.88215e-05	0.00399808	0.00296955	Hspb1/Gpnmb/Cd24a/Hmox1/Cd74	5
AG7	GO:0032642	regulation of chemokine production	4/34	93/16227	4.11018e-05	0.00399808	0.00296955	Cxcl5/Cd24a/Apod/Cd74	4
AG7	GO:1901617	organic hydroxy compound biosynthetic process	5/34	194/16227	4.86959e-05	0.00434205	0.00322504	Hsd17b7/Fdps/Dhcr24/Fdft1/Tm7sf2	5
AG7	GO:0032602	chemokine production	4/34	101/16227	5.68002e-05	0.0046751	0.0034724	Cxcl5/Cd24a/Apod/Cd74	4
AG7	GO:0050866	negative regulation of cell activation	5/34	206/16227	6.47682e-05	0.00495014	0.00367669	Hspb1/Gpnmb/Cd24a/Hmox1/Cd74	5
AG7	GO:0050868	negative regulation of T cell activation	4/34	123/16227	0.000122257	0.00872097	0.00647745	Hspb1/Gpnmb/Cd24a/Cd74	4
AG7	GO:0008202	steroid metabolic process	5/34	247/16227	0.000152217	0.0101059	0.00750612	Hsd17b7/Fdps/Dhcr24/Fdft1/Tm7sf2	5
AG7	GO:0001959	regulation of cytokine-mediated signaling pathway	4/34	132/16227	0.000160561	0.0101059	0.00750612	Isg15/Irf7/Cd24a/Cd74	4
AG7	GO:1903038	negative regulation of leukocyte cell-cell adhesion	4/34	136/16227	0.000180104	0.0102573	0.00761858	Hspb1/Gpnmb/Cd24a/Cd74	4
AG7	GO:0002604	regulation of dendritic cell antigen processing and presentation	2/34	10/16227	0.000189752	0.0102573	0.00761858	Cd68/Cd74	2
AG7	GO:0002831	regulation of response to biotic stimulus	6/34	413/16227	0.000192603	0.0102573	0.00761858	Isg15/Cxcl5/Irf7/Cd24a/Plscr2/Cd74	6
AG7	GO:0060759	regulation of response to cytokine stimulus	4/34	140/16227	0.000201312	0.0102573	0.00761858	Isg15/Irf7/Cd24a/Cd74	4
AG7	GO:0002468	dendritic cell antigen processing and presentation	2/34	11/16227	0.000231614	0.0112649	0.00836693	Cd68/Cd74	2
AG7	GO:1901615	organic hydroxy compound metabolic process	6/34	444/16227	0.00028462	0.0128382	0.0095355	Hsd17b7/Fdps/Dhcr24/Fdft1/Sncb/Tm7sf2	6
AG7	GO:0007162	negative regulation of cell adhesion	5/34	286/16227	0.000300561	0.0128382	0.0095355	Hspb1/Gpnmb/Cd24a/Apod/Cd74	5
AG7	GO:0006066	alcohol metabolic process	5/34	287/16227	0.000305434	0.0128382	0.0095355	Hsd17b7/Fdps/Dhcr24/Fdft1/Tm7sf2	5
AG7	GO:0051250	negative regulation of lymphocyte activation	4/34	157/16227	0.000311956	0.0128382	0.0095355	Hspb1/Gpnmb/Cd24a/Cd74	4
AG7	GO:0009615	response to virus	5/34	304/16227	0.000397832	0.0153099	0.0113714	Isg15/Irf7/Plscr2/Ifi27l2a/Rtp4	5
AG7	GO:0007568	aging	3/34	69/16227	0.000400634	0.0153099	0.0113714	Cd68/Ifi27l2a/Apod	3
AG7	GO:0044283	small molecule biosynthetic process	6/34	477/16227	0.000417529	0.0154054	0.0114423	Hsd17b7/Fdps/Dhcr24/Fdft1/Cd74/Tm7sf2	6
AG7	GO:0022408	negative regulation of cell-cell adhesion	4/34	190/16227	0.000641595	0.0228835	0.0169966	Hspb1/Gpnmb/Cd24a/Cd74	4
AG7	GO:0048872	homeostasis of number of cells	5/34	344/16227	0.000697983	0.0231049	0.0171611	Isg15/Cxcl5/Cd24a/Hmox1/Cd74	5
AG7	GO:0071605	monocyte chemotactic protein-1 production	2/34	19/16227	0.000712582	0.0231049	0.0171611	Cd24a/Apod	2
AG7	GO:0071637	regulation of monocyte chemotactic protein-1 production	2/34	19/16227	0.000712582	0.0231049	0.0171611	Cd24a/Apod	2
AG7	GO:0019221	cytokine-mediated signaling pathway	5/34	353/16227	0.000784169	0.0241734	0.0179547	Isg15/Cxcl5/Irf7/Cd24a/Cd74	5
AG7	GO:0002577	regulation of antigen processing and presentation	2/34	20/16227	0.000790718	0.0241734	0.0179547	Cd68/Cd74	2
AG7	GO:0090594	inflammatory response to wounding	2/34	21/16227	0.000872805	0.0259417	0.0192681	Cd24a/Hmox1	2
AG7	GO:0048525	negative regulation of viral process	3/34	91/16227	0.000900196	0.0260327	0.0193357	Isg15/Plscr2/Cd74	3
AG7	GO:0002443	leukocyte mediated immunity	5/34	375/16227	0.00102835	0.0287738	0.0213716	Cxcl5/Irf7/Cd24a/Hmox1/Cd74	5
AG7	GO:0002902	regulation of B cell apoptotic process	2/34	23/16227	0.00104877	0.0287738	0.0213716	Cd24a/Cd74	2
AG7	GO:0032682	negative regulation of chemokine production	2/34	24/16227	0.00114261	0.0305647	0.0227018	Cd24a/Apod	2
AG7	GO:0031100	animal organ regeneration	2/34	27/16227	0.00144739	0.0377733	0.028056	Cxcl5/Hmox1	2
AG7	GO:0001783	B cell apoptotic process	2/34	29/16227	0.0016698	0.0424845	0.0315551	Cd24a/Cd74	2
AG7	GO:0051607	defense response to virus	4/34	249/16227	0.00174786	0.0424845	0.0315551	Isg15/Irf7/Plscr2/Rtp4	4
AG7	GO:0140546	defense response to symbiont	4/34	249/16227	0.00174786	0.0424845	0.0315551	Isg15/Irf7/Plscr2/Rtp4	4
AG7	GO:0008299	isoprenoid biosynthetic process	2/34	30/16227	0.00178673	0.0424845	0.0315551	Fdps/Fdft1	2
AG7	GO:0001818	negative regulation of cytokine production	4/34	260/16227	0.00204646	0.0476024	0.0353564	Gpnmb/Cd24a/Hmox1/Apod	4
MG1	GO:0050764	regulation of phagocytosis	5/43	108/16227	9.36417e-06	0.0127875	0.00901123	Ptprj/Ccl2/Myh9/Tnf/Pten	5
MG1	GO:0001667	ameboidal-type cell migration	8/43	429/16227	1.43914e-05	0.0127875	0.00901123	Bmpr2/Cap1/Arid5b/Ets1/Tns3/Myh9/Tnf/Pten	8
MG1	GO:0043542	endothelial cell migration	6/43	212/16227	1.88699e-05	0.0127875	0.00901123	Bmpr2/Ets1/Tns3/Myh9/Tnf/Pten	6
MG1	GO:0045786	negative regulation of cell cycle	7/43	345/16227	3.08162e-05	0.0156624	0.0110371	Prkacb/Nupr1/Ets1/Taok1/Tnf/Ier3/Pten	7
MG1	GO:0050766	positive regulation of phagocytosis	4/43	78/16227	5.28712e-05	0.0214858	0.0151408	Ptprj/Ccl2/Myh9/Tnf	4
MG1	GO:0003085	negative regulation of systemic arterial blood pressure	3/43	30/16227	6.6944e-05	0.0214858	0.0151408	Bmpr2/Tnf/Ier3	3
MG1	GO:2000272	negative regulation of signaling receptor activity	3/43	31/16227	7.39798e-05	0.0214858	0.0151408	Ptprj/Tnf/Pten	3
MG1	GO:0001558	regulation of cell growth	7/43	412/16227	9.45512e-05	0.0240278	0.0169321	Bmpr2/Olfm1/Ptprj/Syt1/Yy1/Hspa1b/Pten	7
MG1	GO:0010631	epithelial cell migration	6/43	304/16227	0.000139971	0.0255342	0.0179937	Bmpr2/Ets1/Tns3/Myh9/Tnf/Pten	6
MG1	GO:0090132	epithelium migration	6/43	305/16227	0.0001425	0.0255342	0.0179937	Bmpr2/Ets1/Tns3/Myh9/Tnf/Pten	6
MG1	GO:0090130	tissue migration	6/43	306/16227	0.000145065	0.0255342	0.0179937	Bmpr2/Ets1/Tns3/Myh9/Tnf/Pten	6
MG1	GO:0030308	negative regulation of cell growth	5/43	193/16227	0.000150719	0.0255342	0.0179937	Bmpr2/Ptprj/Yy1/Hspa1b/Pten	5
MG1	GO:0030324	lung development	5/43	207/16227	0.000208887	0.029007	0.0204409	Bmpr2/Tns3/Numb/Ywhaz/Tnf	5
MG1	GO:0045785	positive regulation of cell adhesion	7/43	471/16227	0.00021631	0.029007	0.0204409	Ptprj/Tfe3/Ets1/Ccl2/Myh9/Tnf/Dock8	7
MG1	GO:0030323	respiratory tube development	5/43	210/16227	0.000223315	0.029007	0.0204409	Bmpr2/Tns3/Numb/Ywhaz/Tnf	5
MG1	GO:0006909	phagocytosis	5/43	211/16227	0.000228289	0.029007	0.0204409	Ptprj/Ccl2/Myh9/Tnf/Pten	5
MG1	GO:0016049	cell growth	7/43	496/16227	0.000296467	0.035454	0.024984	Bmpr2/Olfm1/Ptprj/Syt1/Yy1/Hspa1b/Pten	7
MG1	GO:1901888	regulation of cell junction assembly	5/43	233/16227	0.000360728	0.0376829	0.0265547	Ptprj/Numb/Myh9/Tnf/Pten	5
MG1	GO:0060541	respiratory system development	5/43	234/16227	0.000367886	0.0376829	0.0265547	Bmpr2/Tns3/Numb/Ywhaz/Tnf	5
MG1	GO:0045776	negative regulation of blood pressure	3/43	55/16227	0.000413077	0.0376829	0.0265547	Bmpr2/Tnf/Ier3	3
MG1	GO:0010469	regulation of signaling receptor activity	4/43	133/16227	0.000415493	0.0376829	0.0265547	Ptprj/Ccl2/Tnf/Pten	4
MG1	GO:0031642	negative regulation of myelination	2/43	12/16227	0.000445138	0.0376829	0.0265547	Tnf/Pten	2
MG1	GO:0045926	negative regulation of growth	5/43	247/16227	0.000471079	0.0376829	0.0265547	Bmpr2/Ptprj/Yy1/Hspa1b/Pten	5
MG1	GO:0031641	regulation of myelination	3/43	59/16227	0.000508103	0.0376829	0.0265547	Egr2/Tnf/Pten	3
MG1	GO:0048008	platelet-derived growth factor receptor signaling pathway	3/43	59/16227	0.000508103	0.0376829	0.0265547	Ptprj/Arid5b/Pten	3
MG1	GO:0051091	positive regulation of DNA-binding transcription factor activity	5/43	258/16227	0.000574313	0.0376829	0.0265547	Arid5b/Crebbp/Hspa1b/Tnf/Pten	5
MG1	GO:0001767	establishment of lymphocyte polarity	2/43	14/16227	0.000611689	0.0376829	0.0265547	Myh9/Dock8	2
MG1	GO:0001768	establishment of T cell polarity	2/43	14/16227	0.000611689	0.0376829	0.0265547	Myh9/Dock8	2
MG1	GO:0060368	regulation of Fc receptor mediated stimulatory signaling pathway	2/43	14/16227	0.000611689	0.0376829	0.0265547	Ptprj/Pten	2
MG1	GO:1902902	negative regulation of autophagosome assembly	2/43	14/16227	0.000611689	0.0376829	0.0265547	Nupr1/Phf23	2
MG1	GO:0048588	developmental cell growth	5/43	264/16227	0.000637345	0.0376829	0.0265547	Bmpr2/Olfm1/Syt1/Yy1/Pten	5
MG1	GO:0051893	regulation of focal adhesion assembly	3/43	64/16227	0.00064522	0.0376829	0.0265547	Ptprj/Myh9/Pten	3
MG1	GO:0070613	regulation of protein processing	3/43	64/16227	0.00064522	0.0376829	0.0265547	Xiap/Prkacb/Myh9	3
MG1	GO:0090109	regulation of cell-substrate junction assembly	3/43	64/16227	0.00064522	0.0376829	0.0265547	Ptprj/Myh9/Pten	3
MG1	GO:0032688	negative regulation of interferon-beta production	2/43	15/16227	0.000704608	0.0376829	0.0265547	Yy1/Crebbp	2
MG1	GO:0038094	Fc-gamma receptor signaling pathway	2/43	15/16227	0.000704608	0.0376829	0.0265547	Ptprj/Pten	2
MG1	GO:1904507	positive regulation of telomere maintenance in response to DNA damage	2/43	15/16227	0.000704608	0.0376829	0.0265547	Ino80e/Yy1	2
MG1	GO:0051090	regulation of DNA-binding transcription factor activity	6/43	412/16227	0.000710834	0.0376829	0.0265547	Nupr1/Arid5b/Crebbp/Hspa1b/Tnf/Pten	6
MG1	GO:1902893	regulation of miRNA transcription	3/43	67/16227	0.000737781	0.0376829	0.0265547	Ets1/Yy1/Tnf	3
MG1	GO:0043154	negative regulation of cysteine-type endopeptidase activity involved in apoptotic process	3/43	69/16227	0.000803949	0.0376829	0.0265547	Xiap/Hspa1b/Tnf	3
MG1	GO:0061614	miRNA transcription	3/43	69/16227	0.000803949	0.0376829	0.0265547	Ets1/Yy1/Tnf	3
MG1	GO:0150116	regulation of cell-substrate junction organization	3/43	69/16227	0.000803949	0.0376829	0.0265547	Ptprj/Myh9/Pten	3
MG1	GO:1903317	regulation of protein maturation	3/43	69/16227	0.000803949	0.0376829	0.0265547	Xiap/Prkacb/Myh9	3
MG1	GO:0060537	muscle tissue development	6/43	423/16227	0.000815568	0.0376829	0.0265547	Zbtb18/Hivep3/Nupr1/Egr2/Yy1/Pten	6
MG1	GO:0002431	Fc receptor mediated stimulatory signaling pathway	2/43	17/16227	0.00090957	0.0402222	0.0283441	Ptprj/Pten	2
MG1	GO:0035914	skeletal muscle cell differentiation	3/43	72/16227	0.000910093	0.0402222	0.0283441	Hivep3/Nupr1/Egr2	3
MG1	GO:0007519	skeletal muscle tissue development	4/43	169/16227	0.00102092	0.0432667	0.0304896	Zbtb18/Hivep3/Nupr1/Egr2	4
MG1	GO:0060382	regulation of DNA strand elongation	2/43	18/16227	0.00102155	0.0432667	0.0304896	Ino80e/Yy1	2
MG1	GO:0007409	axonogenesis	6/43	444/16227	0.00104843	0.0434991	0.0306533	Bmpr2/Klf7/Olfm1/Egr2/Numb/Pten	6
MG1	GO:0038093	Fc receptor signaling pathway	2/43	19/16227	0.00113981	0.0456739	0.0321859	Ptprj/Pten	2
MG1	GO:2000117	negative regulation of cysteine-type endopeptidase activity	3/43	79/16227	0.00119128	0.0456739	0.0321859	Xiap/Hspa1b/Tnf	3
MG1	GO:2000628	regulation of miRNA metabolic process	3/43	79/16227	0.00119128	0.0456739	0.0321859	Ets1/Yy1/Tnf	3
MG1	GO:0060538	skeletal muscle organ development	4/43	177/16227	0.00121169	0.0456739	0.0321859	Zbtb18/Hivep3/Nupr1/Egr2	4
MG1	GO:0007517	muscle organ development	5/43	306/16227	0.00123504	0.0456739	0.0321859	Zbtb18/Hivep3/Nupr1/Egr2/Arid5b	5
MG1	GO:1904505	regulation of telomere maintenance in response to DNA damage	2/43	20/16227	0.00126433	0.0456739	0.0321859	Ino80e/Yy1	2
MG1	GO:0009895	negative regulation of catabolic process	5/43	308/16227	0.00127124	0.0456739	0.0321859	Nupr1/Phf23/Hnrnpa0/Tnf/Ier3	5
MG1	GO:0043242	negative regulation of protein-containing complex disassembly	3/43	81/16227	0.00128058	0.0456739	0.0321859	Phf23/Taok1/Tnf	3
MG1	GO:0045820	negative regulation of glycolytic process	2/43	21/16227	0.00139507	0.0488995	0.0344589	Nupr1/Ier3	2
MG3	GO:0002604	regulation of dendritic cell antigen processing and presentation	1/1	10/16227	0.000616257	0.0109271	NA	Cd74	1
MG3	GO:1902166	negative regulation of intrinsic apoptotic signaling pathway in response to DNA damage by p53 class mediator	1/1	10/16227	0.000616257	0.0109271	NA	Cd74	1
MG3	GO:0002468	dendritic cell antigen processing and presentation	1/1	11/16227	0.000677883	0.0109271	NA	Cd74	1
MG3	GO:0002579	positive regulation of antigen processing and presentation	1/1	11/16227	0.000677883	0.0109271	NA	Cd74	1
MG3	GO:2001280	positive regulation of unsaturated fatty acid biosynthetic process	1/1	11/16227	0.000677883	0.0109271	NA	Cd74	1
MG3	GO:0031392	regulation of prostaglandin biosynthetic process	1/1	12/16227	0.000739508	0.0109271	NA	Cd74	1
MG3	GO:0046598	positive regulation of viral entry into host cell	1/1	12/16227	0.000739508	0.0109271	NA	Cd74	1
MG3	GO:0075294	positive regulation by symbiont of entry into host	1/1	12/16227	0.000739508	0.0109271	NA	Cd74	1
MG3	GO:0045060	negative thymic T cell selection	1/1	13/16227	0.000801134	0.0109271	NA	Cd74	1
MG3	GO:2000343	positive regulation of chemokine (C-X-C motif) ligand 2 production	1/1	13/16227	0.000801134	0.0109271	NA	Cd74	1
MG3	GO:0043383	negative T cell selection	1/1	14/16227	0.00086276	0.0109271	NA	Cd74	1
MG3	GO:0043518	negative regulation of DNA damage response, signal transduction by p53 class mediator	1/1	14/16227	0.00086276	0.0109271	NA	Cd74	1
MG3	GO:1902165	regulation of intrinsic apoptotic signaling pathway in response to DNA damage by p53 class mediator	1/1	14/16227	0.00086276	0.0109271	NA	Cd74	1
MG3	GO:2001279	regulation of unsaturated fatty acid biosynthetic process	1/1	14/16227	0.00086276	0.0109271	NA	Cd74	1
MG3	GO:0045059	positive thymic T cell selection	1/1	15/16227	0.000924385	0.0109271	NA	Cd74	1
MG3	GO:0070206	protein trimerization	1/1	15/16227	0.000924385	0.0109271	NA	Cd74	1
MG3	GO:0002903	negative regulation of B cell apoptotic process	1/1	16/16227	0.000986011	0.0109271	NA	Cd74	1
MG3	GO:0002830	positive regulation of type 2 immune response	1/1	17/16227	0.00104764	0.0109271	NA	Cd74	1
MG3	GO:0045655	regulation of monocyte differentiation	1/1	17/16227	0.00104764	0.0109271	NA	Cd74	1
MG3	GO:1902254	negative regulation of intrinsic apoptotic signaling pathway by p53 class mediator	1/1	18/16227	0.00110926	0.0109271	NA	Cd74	1
MG3	GO:0019886	antigen processing and presentation of exogenous peptide antigen via MHC class II	1/1	19/16227	0.00117089	0.0109271	NA	Cd74	1
MG3	GO:0002577	regulation of antigen processing and presentation	1/1	20/16227	0.00123251	0.0109271	NA	Cd74	1
MG3	GO:0002495	antigen processing and presentation of peptide antigen via MHC class II	1/1	21/16227	0.00129414	0.0109271	NA	Cd74	1
MG3	GO:0045723	positive regulation of fatty acid biosynthetic process	1/1	22/16227	0.00135577	0.0109271	NA	Cd74	1
MG3	GO:0072567	chemokine (C-X-C motif) ligand 2 production	1/1	22/16227	0.00135577	0.0109271	NA	Cd74	1
MG3	GO:2000341	regulation of chemokine (C-X-C motif) ligand 2 production	1/1	22/16227	0.00135577	0.0109271	NA	Cd74	1
MG3	GO:0002504	antigen processing and presentation of peptide or polysaccharide antigen via MHC class II	1/1	23/16227	0.00141739	0.0109271	NA	Cd74	1
MG3	GO:0002902	regulation of B cell apoptotic process	1/1	23/16227	0.00141739	0.0109271	NA	Cd74	1
MG3	GO:1902230	negative regulation of intrinsic apoptotic signaling pathway in response to DNA damage	1/1	24/16227	0.00147902	0.0109271	NA	Cd74	1
MG3	GO:0045061	thymic T cell selection	1/1	25/16227	0.00154064	0.0109271	NA	Cd74	1
MG3	GO:1903902	positive regulation of viral life cycle	1/1	25/16227	0.00154064	0.0109271	NA	Cd74	1
MG3	GO:0001516	prostaglandin biosynthetic process	1/1	26/16227	0.00160227	0.0109271	NA	Cd74	1
MG3	GO:0046457	prostanoid biosynthetic process	1/1	26/16227	0.00160227	0.0109271	NA	Cd74	1
MG3	GO:0002478	antigen processing and presentation of exogenous peptide antigen	1/1	27/16227	0.00166389	0.0109271	NA	Cd74	1
MG3	GO:0090023	positive regulation of neutrophil chemotaxis	1/1	27/16227	0.00166389	0.0109271	NA	Cd74	1
MG3	GO:1901797	negative regulation of signal transduction by p53 class mediator	1/1	27/16227	0.00166389	0.0109271	NA	Cd74	1
MG3	GO:0060907	positive regulation of macrophage cytokine production	1/1	28/16227	0.00172552	0.0109271	NA	Cd74	1
MG3	GO:0001783	B cell apoptotic process	1/1	29/16227	0.00178714	0.0109271	NA	Cd74	1
MG3	GO:0071624	positive regulation of granulocyte chemotaxis	1/1	29/16227	0.00178714	0.0109271	NA	Cd74	1
MG3	GO:0046597	negative regulation of viral entry into host cell	1/1	30/16227	0.00184877	0.0109271	NA	Cd74	1
MG3	GO:0051085	chaperone cofactor-dependent protein refolding	1/1	31/16227	0.0019104	0.0109271	NA	Cd74	1
MG3	GO:0002828	regulation of type 2 immune response	1/1	32/16227	0.00197202	0.0109271	NA	Cd74	1
MG3	GO:0030224	monocyte differentiation	1/1	32/16227	0.00197202	0.0109271	NA	Cd74	1
MG3	GO:1902253	regulation of intrinsic apoptotic signaling pathway by p53 class mediator	1/1	32/16227	0.00197202	0.0109271	NA	Cd74	1
MG3	GO:1903901	negative regulation of viral life cycle	1/1	32/16227	0.00197202	0.0109271	NA	Cd74	1
MG3	GO:0019884	antigen processing and presentation of exogenous antigen	1/1	33/16227	0.00203365	0.0109271	NA	Cd74	1
MG3	GO:0043516	regulation of DNA damage response, signal transduction by p53 class mediator	1/1	35/16227	0.0021569	0.0109271	NA	Cd74	1
MG3	GO:0046456	icosanoid biosynthetic process	1/1	35/16227	0.0021569	0.0109271	NA	Cd74	1
MG3	GO:0051084	'de novo' post-translational protein folding	1/1	35/16227	0.0021569	0.0109271	NA	Cd74	1
MG3	GO:0090022	regulation of neutrophil chemotaxis	1/1	35/16227	0.0021569	0.0109271	NA	Cd74	1
MG3	GO:1902229	regulation of intrinsic apoptotic signaling pathway in response to DNA damage	1/1	35/16227	0.0021569	0.0109271	NA	Cd74	1
MG3	GO:0006458	'de novo' protein folding	1/1	36/16227	0.00221852	0.0109271	NA	Cd74	1
MG3	GO:0006636	unsaturated fatty acid biosynthetic process	1/1	36/16227	0.00221852	0.0109271	NA	Cd74	1
MG3	GO:0061081	positive regulation of myeloid leukocyte cytokine production involved in immune response	1/1	38/16227	0.00234178	0.0109271	NA	Cd74	1
MG3	GO:0043368	positive T cell selection	1/1	39/16227	0.0024034	0.0109271	NA	Cd74	1
MG3	GO:0045923	positive regulation of fatty acid metabolic process	1/1	39/16227	0.0024034	0.0109271	NA	Cd74	1
MG3	GO:1902624	positive regulation of neutrophil migration	1/1	39/16227	0.0024034	0.0109271	NA	Cd74	1
MG3	GO:0001782	B cell homeostasis	1/1	42/16227	0.00258828	0.0109271	NA	Cd74	1
MG3	GO:0010935	regulation of macrophage cytokine production	1/1	42/16227	0.00258828	0.0109271	NA	Cd74	1
MG3	GO:0042092	type 2 immune response	1/1	43/16227	0.0026499	0.0109271	NA	Cd74	1
MG3	GO:0042304	regulation of fatty acid biosynthetic process	1/1	43/16227	0.0026499	0.0109271	NA	Cd74	1
MG3	GO:0042771	intrinsic apoptotic signaling pathway in response to DNA damage by p53 class mediator	1/1	43/16227	0.0026499	0.0109271	NA	Cd74	1
MG3	GO:0070229	negative regulation of lymphocyte apoptotic process	1/1	43/16227	0.0026499	0.0109271	NA	Cd74	1
MG3	GO:0006692	prostanoid metabolic process	1/1	44/16227	0.00271153	0.0109271	NA	Cd74	1
MG3	GO:0006693	prostaglandin metabolic process	1/1	44/16227	0.00271153	0.0109271	NA	Cd74	1
MG3	GO:0030890	positive regulation of B cell proliferation	1/1	44/16227	0.00271153	0.0109271	NA	Cd74	1
MG3	GO:0046596	regulation of viral entry into host cell	1/1	44/16227	0.00271153	0.0109271	NA	Cd74	1
MG3	GO:0010934	macrophage cytokine production	1/1	48/16227	0.00295803	0.0114832	NA	Cd74	1
MG3	GO:0045581	negative regulation of T cell differentiation	1/1	49/16227	0.00301966	0.0114832	NA	Cd74	1
MG3	GO:0052372	modulation by symbiont of entry into host	1/1	49/16227	0.00301966	0.0114832	NA	Cd74	1
MG3	GO:1902622	regulation of neutrophil migration	1/1	49/16227	0.00301966	0.0114832	NA	Cd74	1
MG3	GO:0032757	positive regulation of interleukin-8 production	1/1	51/16227	0.00314291	0.0117859	NA	Cd74	1
MG3	GO:0045058	T cell selection	1/1	52/16227	0.00320454	0.0118524	NA	Cd74	1
MG3	GO:0043903	regulation of biological process involved in symbiotic interaction	1/1	56/16227	0.00345104	0.012101	NA	Cd74	1
MG3	GO:0045620	negative regulation of lymphocyte differentiation	1/1	56/16227	0.00345104	0.012101	NA	Cd74	1
MG3	GO:0048002	antigen processing and presentation of peptide antigen	1/1	56/16227	0.00345104	0.012101	NA	Cd74	1
MG3	GO:0071622	regulation of granulocyte chemotaxis	1/1	56/16227	0.00345104	0.012101	NA	Cd74	1
MG3	GO:0001961	positive regulation of cytokine-mediated signaling pathway	1/1	57/16227	0.00351266	0.0121592	NA	Cd74	1
MG3	GO:0061077	chaperone-mediated protein folding	1/1	60/16227	0.00369754	0.0124291	NA	Cd74	1
MG3	GO:0002792	negative regulation of peptide secretion	1/1	61/16227	0.00375917	0.0124291	NA	Cd74	1
MG3	GO:0060760	positive regulation of response to cytokine stimulus	1/1	62/16227	0.00382079	0.0124291	NA	Cd74	1
MG3	GO:0061082	myeloid leukocyte cytokine production	1/1	62/16227	0.00382079	0.0124291	NA	Cd74	1
MG3	GO:2000107	negative regulation of leukocyte apoptotic process	1/1	62/16227	0.00382079	0.0124291	NA	Cd74	1
MG3	GO:0048524	positive regulation of viral process	1/1	63/16227	0.00388242	0.0124314	NA	Cd74	1
MG3	GO:0002763	positive regulation of myeloid leukocyte differentiation	1/1	65/16227	0.00400567	0.0124314	NA	Cd74	1
MG3	GO:0030330	DNA damage response, signal transduction by p53 class mediator	1/1	65/16227	0.00400567	0.0124314	NA	Cd74	1
MG3	GO:0032677	regulation of interleukin-8 production	1/1	65/16227	0.00400567	0.0124314	NA	Cd74	1
MG3	GO:0032637	interleukin-8 production	1/1	66/16227	0.0040673	0.0124792	NA	Cd74	1
MG3	GO:2001021	negative regulation of response to DNA damage stimulus	1/1	67/16227	0.00412892	0.0125259	NA	Cd74	1
MG3	GO:0030888	regulation of B cell proliferation	1/1	68/16227	0.00419055	0.0125716	NA	Cd74	1
MG3	GO:0032722	positive regulation of chemokine production	1/1	69/16227	0.00425217	0.0126163	NA	Cd74	1
MG3	GO:0070228	regulation of lymphocyte apoptotic process	1/1	70/16227	0.0043138	0.0126601	NA	Cd74	1
MG3	GO:0048146	positive regulation of fibroblast proliferation	1/1	72/16227	0.00443705	0.0128818	NA	Cd74	1
MG3	GO:0002720	positive regulation of cytokine production involved in immune response	1/1	76/16227	0.00468355	0.0134528	NA	Cd74	1
MG3	GO:1901796	regulation of signal transduction by p53 class mediator	1/1	77/16227	0.00474518	0.0134863	NA	Cd74	1
MG3	GO:0046718	viral entry into host cell	1/1	78/16227	0.0048068	0.0135191	NA	Cd74	1
MG3	GO:0033559	unsaturated fatty acid metabolic process	1/1	79/16227	0.00486843	0.0135513	NA	Cd74	1
MG3	GO:0050871	positive regulation of B cell activation	1/1	80/16227	0.00493005	0.0135828	NA	Cd74	1
MG3	GO:0044409	entry into host	1/1	82/16227	0.00505331	0.0136736	NA	Cd74	1
MG3	GO:0006690	icosanoid metabolic process	1/1	83/16227	0.00511493	0.0136736	NA	Cd74	1
MG3	GO:0072332	intrinsic apoptotic signaling pathway by p53 class mediator	1/1	83/16227	0.00511493	0.0136736	NA	Cd74	1
MG3	GO:0002260	lymphocyte homeostasis	1/1	84/16227	0.00517656	0.0137027	NA	Cd74	1
MG3	GO:0019217	regulation of fatty acid metabolic process	1/1	89/16227	0.00548469	0.0139407	NA	Cd74	1
MG3	GO:0042100	B cell proliferation	1/1	89/16227	0.00548469	0.0139407	NA	Cd74	1
MG3	GO:0030593	neutrophil chemotaxis	1/1	90/16227	0.00554631	0.0139407	NA	Cd74	1
MG3	GO:2001243	negative regulation of intrinsic apoptotic signaling pathway	1/1	90/16227	0.00554631	0.0139407	NA	Cd74	1
MG3	GO:0002690	positive regulation of leukocyte chemotaxis	1/1	91/16227	0.00560794	0.0139407	NA	Cd74	1
MG3	GO:0048525	negative regulation of viral process	1/1	91/16227	0.00560794	0.0139407	NA	Cd74	1
MG3	GO:0070227	lymphocyte apoptotic process	1/1	92/16227	0.00566956	0.0139407	NA	Cd74	1
MG3	GO:0032642	regulation of chemokine production	1/1	93/16227	0.00573119	0.0139407	NA	Cd74	1
MG3	GO:0032755	positive regulation of interleukin-6 production	1/1	93/16227	0.00573119	0.0139407	NA	Cd74	1
MG3	GO:0046889	positive regulation of lipid biosynthetic process	1/1	95/16227	0.00585444	0.0141134	NA	Cd74	1
MG3	GO:0002286	T cell activation involved in immune response	1/1	99/16227	0.00610094	0.0142418	NA	Cd74	1
MG3	GO:0019882	antigen processing and presentation	1/1	99/16227	0.00610094	0.0142418	NA	Cd74	1
MG3	GO:0033077	T cell differentiation in thymus	1/1	99/16227	0.00610094	0.0142418	NA	Cd74	1
MG3	GO:0032602	chemokine production	1/1	101/16227	0.00622419	0.0142418	NA	Cd74	1
MG3	GO:0044000	movement in host	1/1	101/16227	0.00622419	0.0142418	NA	Cd74	1
MG3	GO:2000106	regulation of leukocyte apoptotic process	1/1	101/16227	0.00622419	0.0142418	NA	Cd74	1
MG3	GO:0045639	positive regulation of myeloid cell differentiation	1/1	103/16227	0.00634745	0.0144018	NA	Cd74	1
MG3	GO:1902106	negative regulation of leukocyte differentiation	1/1	105/16227	0.0064707	0.0145591	NA	Cd74	1
MG3	GO:0008630	intrinsic apoptotic signaling pathway in response to DNA damage	1/1	108/16227	0.00665557	0.0148513	NA	Cd74	1
MG3	GO:1903707	negative regulation of hemopoiesis	1/1	109/16227	0.0067172	0.0148659	NA	Cd74	1
MG3	GO:1990266	neutrophil migration	1/1	113/16227	0.0069637	0.0150543	NA	Cd74	1
MG3	GO:0002688	regulation of leukocyte chemotaxis	1/1	114/16227	0.00702533	0.0150543	NA	Cd74	1
MG3	GO:0002718	regulation of cytokine production involved in immune response	1/1	114/16227	0.00702533	0.0150543	NA	Cd74	1
MG3	GO:0045582	positive regulation of T cell differentiation	1/1	114/16227	0.00702533	0.0150543	NA	Cd74	1
MG3	GO:0071621	granulocyte chemotaxis	1/1	115/16227	0.00708695	0.0150668	NA	Cd74	1
MG3	GO:0048145	regulation of fibroblast proliferation	1/1	117/16227	0.00721021	0.0151472	NA	Cd74	1
MG3	GO:0002702	positive regulation of production of molecular mediator of immune response	1/1	119/16227	0.00733346	0.0151472	NA	Cd74	1
MG3	GO:0043123	positive regulation of I-kappaB kinase/NF-kappaB signaling	1/1	119/16227	0.00733346	0.0151472	NA	Cd74	1
MG3	GO:0050868	negative regulation of T cell activation	1/1	123/16227	0.00757996	0.0151472	NA	Cd74	1
MG3	GO:0016064	immunoglobulin mediated immune response	1/1	124/16227	0.00764159	0.0151472	NA	Cd74	1
MG3	GO:0002821	positive regulation of adaptive immune response	1/1	126/16227	0.00776484	0.0151472	NA	Cd74	1
MG3	GO:0010565	regulation of cellular ketone metabolic process	1/1	126/16227	0.00776484	0.0151472	NA	Cd74	1
MG3	GO:0019724	B cell mediated immunity	1/1	127/16227	0.00782646	0.0151472	NA	Cd74	1
MG3	GO:0071887	leukocyte apoptotic process	1/1	127/16227	0.00782646	0.0151472	NA	Cd74	1
MG3	GO:0001776	leukocyte homeostasis	1/1	128/16227	0.00788809	0.0151472	NA	Cd74	1
MG3	GO:0002761	regulation of myeloid leukocyte differentiation	1/1	128/16227	0.00788809	0.0151472	NA	Cd74	1
MG3	GO:0045621	positive regulation of lymphocyte differentiation	1/1	129/16227	0.00794971	0.0151472	NA	Cd74	1
MG3	GO:0051701	biological process involved in interaction with host	1/1	130/16227	0.00801134	0.0151472	NA	Cd74	1
MG3	GO:0050864	regulation of B cell activation	1/1	131/16227	0.00807296	0.0151472	NA	Cd74	1
MG3	GO:1903900	regulation of viral life cycle	1/1	131/16227	0.00807296	0.0151472	NA	Cd74	1
MG3	GO:0001959	regulation of cytokine-mediated signaling pathway	1/1	132/16227	0.00813459	0.0151472	NA	Cd74	1
MG3	GO:0006633	fatty acid biosynthetic process	1/1	132/16227	0.00813459	0.0151472	NA	Cd74	1
MG3	GO:0034341	response to type II interferon	1/1	132/16227	0.00813459	0.0151472	NA	Cd74	1
MG3	GO:0002367	cytokine production involved in immune response	1/1	134/16227	0.00825784	0.0152714	NA	Cd74	1
MG3	GO:0048144	fibroblast proliferation	1/1	136/16227	0.00838109	0.0152898	NA	Cd74	1
MG3	GO:1903038	negative regulation of leukocyte cell-cell adhesion	1/1	136/16227	0.00838109	0.0152898	NA	Cd74	1
MG3	GO:0050921	positive regulation of chemotaxis	1/1	140/16227	0.0086276	0.0154348	NA	Cd74	1
MG3	GO:0060759	regulation of response to cytokine stimulus	1/1	140/16227	0.0086276	0.0154348	NA	Cd74	1
MG3	GO:0050671	positive regulation of lymphocyte proliferation	1/1	141/16227	0.00868922	0.0154348	NA	Cd74	1
MG3	GO:0097530	granulocyte migration	1/1	141/16227	0.00868922	0.0154348	NA	Cd74	1
MG3	GO:0032946	positive regulation of mononuclear cell proliferation	1/1	144/16227	0.0088741	0.0156602	NA	Cd74	1
MG3	GO:0072331	signal transduction by p53 class mediator	1/1	145/16227	0.00893572	0.0156665	NA	Cd74	1
MG3	GO:0032675	regulation of interleukin-6 production	1/1	146/16227	0.00899735	0.0156728	NA	Cd74	1
MG3	GO:0062013	positive regulation of small molecule metabolic process	1/1	147/16227	0.00905898	0.015679	NA	Cd74	1
MG3	GO:0002687	positive regulation of leukocyte migration	1/1	150/16227	0.00924385	0.0157965	NA	Cd74	1
MG3	GO:0045834	positive regulation of lipid metabolic process	1/1	150/16227	0.00924385	0.0157965	NA	Cd74	1
MG3	GO:0032635	interleukin-6 production	1/1	152/16227	0.0093671	0.0159064	NA	Cd74	1
MG3	GO:0051250	negative regulation of lymphocyte activation	1/1	157/16227	0.00967523	0.0162306	NA	Cd74	1
MG3	GO:0006457	protein folding	1/1	158/16227	0.00973686	0.0162306	NA	Cd74	1
MG3	GO:0050792	regulation of viral process	1/1	159/16227	0.00979848	0.0162306	NA	Cd74	1
MG3	GO:0070665	positive regulation of leukocyte proliferation	1/1	159/16227	0.00979848	0.0162306	NA	Cd74	1
MG3	GO:2001242	regulation of intrinsic apoptotic signaling pathway	1/1	161/16227	0.00992174	0.0163346	NA	Cd74	1
MG3	GO:0042770	signal transduction in response to DNA damage	1/1	164/16227	0.0101066	0.0165381	NA	Cd74	1
MG3	GO:0050731	positive regulation of peptidyl-tyrosine phosphorylation	1/1	171/16227	0.010538	0.0169326	NA	Cd74	1
MG3	GO:0002700	regulation of production of molecular mediator of immune response	1/1	173/16227	0.0106612	0.0169326	NA	Cd74	1
MG3	GO:0045580	regulation of T cell differentiation	1/1	173/16227	0.0106612	0.0169326	NA	Cd74	1
MG3	GO:0046890	regulation of lipid biosynthetic process	1/1	173/16227	0.0106612	0.0169326	NA	Cd74	1
MG3	GO:0072330	monocarboxylic acid biosynthetic process	1/1	173/16227	0.0106612	0.0169326	NA	Cd74	1
MG3	GO:0002285	lymphocyte activation involved in immune response	1/1	178/16227	0.0109694	0.0172194	NA	Cd74	1
MG3	GO:0050821	protein stabilization	1/1	178/16227	0.0109694	0.0172194	NA	Cd74	1
MG3	GO:0043122	regulation of I-kappaB kinase/NF-kappaB signaling	1/1	182/16227	0.0112159	0.0174996	NA	Cd74	1
MG3	GO:0042180	cellular ketone metabolic process	1/1	183/16227	0.0112775	0.0174996	NA	Cd74	1
MG3	GO:0002695	negative regulation of leukocyte activation	1/1	185/16227	0.0114008	0.0175897	NA	Cd74	1
MG3	GO:0022408	negative regulation of cell-cell adhesion	1/1	190/16227	0.0117089	0.0178473	NA	Cd74	1
MG3	GO:1902107	positive regulation of leukocyte differentiation	1/1	191/16227	0.0117705	0.0178473	NA	Cd74	1
MG3	GO:1903708	positive regulation of hemopoiesis	1/1	191/16227	0.0117705	0.0178473	NA	Cd74	1
MG3	GO:0070374	positive regulation of ERK1 and ERK2 cascade	1/1	192/16227	0.0118321	0.0178473	NA	Cd74	1
MG3	GO:0051048	negative regulation of secretion	1/1	194/16227	0.0119554	0.0179259	NA	Cd74	1
MG3	GO:0002819	regulation of adaptive immune response	1/1	195/16227	0.012017	0.0179259	NA	Cd74	1
MG3	GO:0045619	regulation of lymphocyte differentiation	1/1	203/16227	0.01251	0.0184574	NA	Cd74	1
MG3	GO:0045637	regulation of myeloid cell differentiation	1/1	203/16227	0.01251	0.0184574	NA	Cd74	1
MG3	GO:0030595	leukocyte chemotaxis	1/1	205/16227	0.0126333	0.0185277	NA	Cd74	1
MG3	GO:0050866	negative regulation of cell activation	1/1	206/16227	0.0126949	0.0185277	NA	Cd74	1
MG3	GO:0019058	viral life cycle	1/1	212/16227	0.0130646	0.0187407	NA	Cd74	1
MG3	GO:0050920	regulation of chemotaxis	1/1	212/16227	0.0130646	0.0187407	NA	Cd74	1
MG3	GO:0097529	myeloid leukocyte migration	1/1	213/16227	0.0131263	0.0187407	NA	Cd74	1
MG3	GO:0002685	regulation of leukocyte migration	1/1	214/16227	0.0131879	0.0187407	NA	Cd74	1
MG3	GO:0044403	biological process involved in symbiotic interaction	1/1	214/16227	0.0131879	0.0187407	NA	Cd74	1
MG3	GO:2001234	negative regulation of apoptotic signaling pathway	1/1	221/16227	0.0136193	0.0191988	NA	Cd74	1
MG3	GO:0007249	I-kappaB kinase/NF-kappaB signaling	1/1	222/16227	0.0136809	0.0191988	NA	Cd74	1
MG3	GO:0002791	regulation of peptide secretion	1/1	223/16227	0.0137425	0.0191988	NA	Cd74	1
MG3	GO:0050870	positive regulation of T cell activation	1/1	225/16227	0.0138658	0.0191988	NA	Cd74	1
MG3	GO:0090087	regulation of peptide transport	1/1	225/16227	0.0138658	0.0191988	NA	Cd74	1
MG3	GO:0051259	protein complex oligomerization	1/1	227/16227	0.013989	0.0192706	NA	Cd74	1
MG3	GO:0002573	myeloid leukocyte differentiation	1/1	234/16227	0.0144204	0.0197482	NA	Cd74	1
MG3	GO:0050670	regulation of lymphocyte proliferation	1/1	235/16227	0.014482	0.0197482	NA	Cd74	1
MG3	GO:0032944	regulation of mononuclear cell proliferation	1/1	238/16227	0.0146669	0.0198835	NA	Cd74	1
MG3	GO:0050730	regulation of peptidyl-tyrosine phosphorylation	1/1	239/16227	0.0147285	0.0198835	NA	Cd74	1
MG3	GO:0002440	production of molecular mediator of immune response	1/1	244/16227	0.0150367	0.0201985	NA	Cd74	1
MG3	GO:1903039	positive regulation of leukocyte cell-cell adhesion	1/1	248/16227	0.0152832	0.020428	NA	Cd74	1
MG3	GO:0046394	carboxylic acid biosynthetic process	1/1	250/16227	0.0154064	0.0204913	NA	Cd74	1
MG3	GO:0016053	organic acid biosynthetic process	1/1	252/16227	0.0155297	0.020554	NA	Cd74	1
MG3	GO:0042113	B cell activation	1/1	255/16227	0.0157145	0.0206972	NA	Cd74	1
MG3	GO:0002699	positive regulation of immune effector process	1/1	257/16227	0.0158378	0.0207583	NA	Cd74	1
MG3	GO:0002366	leukocyte activation involved in immune response	1/1	259/16227	0.0159611	0.0207987	NA	Cd74	1
MG3	GO:0070663	regulation of leukocyte proliferation	1/1	260/16227	0.0160227	0.0207987	NA	Cd74	1
MG3	GO:0002263	cell activation involved in immune response	1/1	262/16227	0.0161459	0.0208584	NA	Cd74	1
MG3	GO:0060326	cell chemotaxis	1/1	266/16227	0.0163924	0.021076	NA	Cd74	1
MG3	GO:0045089	positive regulation of innate immune response	1/1	271/16227	0.0167006	0.0213481	NA	Cd74	1
MG3	GO:0002790	peptide secretion	1/1	272/16227	0.0167622	0.0213481	NA	Cd74	1
MG3	GO:0070372	regulation of ERK1 and ERK2 cascade	1/1	279/16227	0.0171936	0.02155	NA	Cd74	1
MG3	GO:0002449	lymphocyte mediated immunity	1/1	280/16227	0.0172552	0.02155	NA	Cd74	1
MG3	GO:0030336	negative regulation of cell migration	1/1	282/16227	0.0173784	0.02155	NA	Cd74	1
MG3	GO:0015833	peptide transport	1/1	284/16227	0.0175017	0.02155	NA	Cd74	1
MG3	GO:0097193	intrinsic apoptotic signaling pathway	1/1	285/16227	0.0175633	0.02155	NA	Cd74	1
MG3	GO:0007162	negative regulation of cell adhesion	1/1	286/16227	0.0176249	0.02155	NA	Cd74	1
MG3	GO:0016032	viral process	1/1	287/16227	0.0176866	0.02155	NA	Cd74	1
MG3	GO:0031647	regulation of protein stability	1/1	287/16227	0.0176866	0.02155	NA	Cd74	1
MG3	GO:0010721	negative regulation of cell development	1/1	288/16227	0.0177482	0.02155	NA	Cd74	1
MG3	GO:0018108	peptidyl-tyrosine phosphorylation	1/1	291/16227	0.0179331	0.02155	NA	Cd74	1
MG3	GO:2001020	regulation of response to DNA damage stimulus	1/1	291/16227	0.0179331	0.02155	NA	Cd74	1
MG3	GO:0002833	positive regulation of response to biotic stimulus	1/1	293/16227	0.0180563	0.02155	NA	Cd74	1
MG3	GO:0018212	peptidyl-tyrosine modification	1/1	293/16227	0.0180563	0.02155	NA	Cd74	1
MG3	GO:0022409	positive regulation of cell-cell adhesion	1/1	294/16227	0.018118	0.02155	NA	Cd74	1
MG3	GO:2000146	negative regulation of cell motility	1/1	294/16227	0.018118	0.02155	NA	Cd74	1
MG3	GO:0002460	adaptive immune response based on somatic recombination of immune receptors built from immunoglobulin superfamily domains	1/1	296/16227	0.0182412	0.0216014	NA	Cd74	1
MG3	GO:0046651	lymphocyte proliferation	1/1	300/16227	0.0184877	0.021681	NA	Cd74	1
MG3	GO:0051251	positive regulation of lymphocyte activation	1/1	300/16227	0.0184877	0.021681	NA	Cd74	1
MG3	GO:0070371	ERK1 and ERK2 cascade	1/1	301/16227	0.0185493	0.021681	NA	Cd74	1
MG3	GO:0030217	T cell differentiation	1/1	305/16227	0.0187958	0.0217806	NA	Cd74	1
MG3	GO:0032943	mononuclear cell proliferation	1/1	305/16227	0.0187958	0.0217806	NA	Cd74	1
MG3	GO:0062012	regulation of small molecule metabolic process	1/1	316/16227	0.0194737	0.0224449	NA	Cd74	1
MG3	GO:1902105	regulation of leukocyte differentiation	1/1	317/16227	0.0195353	0.0224449	NA	Cd74	1
MG3	GO:0019216	regulation of lipid metabolic process	1/1	326/16227	0.02009	0.0229843	NA	Cd74	1
MG3	GO:0040013	negative regulation of locomotion	1/1	328/16227	0.0202132	0.0230277	NA	Cd74	1
MG3	GO:0045088	regulation of innate immune response	1/1	334/16227	0.020583	0.0233504	NA	Cd74	1
MG3	GO:0070661	leukocyte proliferation	1/1	340/16227	0.0209527	0.0234582	NA	Cd74	1
MG3	GO:1903037	regulation of leukocyte cell-cell adhesion	1/1	340/16227	0.0209527	0.0234582	NA	Cd74	1
MG3	GO:0006631	fatty acid metabolic process	1/1	344/16227	0.0211992	0.0234582	NA	Cd74	1
MG3	GO:0048872	homeostasis of number of cells	1/1	344/16227	0.0211992	0.0234582	NA	Cd74	1
MG3	GO:0050863	regulation of T cell activation	1/1	344/16227	0.0211992	0.0234582	NA	Cd74	1
MG3	GO:0050900	leukocyte migration	1/1	344/16227	0.0211992	0.0234582	NA	Cd74	1
MG3	GO:0002696	positive regulation of leukocyte activation	1/1	352/16227	0.0216922	0.0238762	NA	Cd74	1
MG3	GO:0019221	cytokine-mediated signaling pathway	1/1	353/16227	0.0217539	0.0238762	NA	Cd74	1
MG3	GO:0042886	amide transport	1/1	365/16227	0.0224934	0.0245879	NA	Cd74	1
MG3	GO:0002697	regulation of immune effector process	1/1	372/16227	0.0229248	0.0248253	NA	Cd74	1
MG3	GO:0050867	positive regulation of cell activation	1/1	372/16227	0.0229248	0.0248253	NA	Cd74	1
MG3	GO:0007159	leukocyte cell-cell adhesion	1/1	373/16227	0.0229864	0.0248253	NA	Cd74	1
MG3	GO:0002443	leukocyte mediated immunity	1/1	375/16227	0.0231096	0.024859	NA	Cd74	1
MG3	GO:2001233	regulation of apoptotic signaling pathway	1/1	378/16227	0.0232945	0.0249584	NA	Cd74	1
MG3	GO:0002250	adaptive immune response	1/1	393/16227	0.0242189	0.02581	NA	Cd74	1
MG3	GO:1903706	regulation of hemopoiesis	1/1	394/16227	0.0242805	0.02581	NA	Cd74	1
MG3	GO:0033674	positive regulation of kinase activity	1/1	397/16227	0.0244654	0.0259045	NA	Cd74	1
MG3	GO:0031349	positive regulation of defense response	1/1	400/16227	0.0246503	0.0259983	NA	Cd74	1
MG3	GO:0030098	lymphocyte differentiation	1/1	409/16227	0.0252049	0.0264799	NA	Cd74	1
MG3	GO:0030099	myeloid cell differentiation	1/1	411/16227	0.0253282	0.0265062	NA	Cd74	1
MG3	GO:0002831	regulation of response to biotic stimulus	1/1	413/16227	0.0254514	0.0265324	NA	Cd74	1
MG3	GO:0001819	positive regulation of cytokine production	1/1	442/16227	0.0272386	0.0282862	NA	Cd74	1
MG3	GO:0002683	negative regulation of immune system process	1/1	444/16227	0.0273618	0.0283053	NA	Cd74	1
MG3	GO:1903131	mononuclear cell differentiation	1/1	452/16227	0.0278548	0.0286595	NA	Cd74	1
MG3	GO:0022407	regulation of cell-cell adhesion	1/1	453/16227	0.0279164	0.0286595	NA	Cd74	1
MG3	GO:0051249	regulation of lymphocyte activation	1/1	466/16227	0.0287176	0.0293702	NA	Cd74	1
MG3	GO:0045785	positive regulation of cell adhesion	1/1	471/16227	0.0290257	0.0294622	NA	Cd74	1
MG3	GO:0051051	negative regulation of transport	1/1	471/16227	0.0290257	0.0294622	NA	Cd74	1
MG3	GO:0044283	small molecule biosynthetic process	1/1	477/16227	0.0293955	0.0296769	NA	Cd74	1
MG3	GO:0043410	positive regulation of MAPK cascade	1/1	478/16227	0.0294571	0.0296769	NA	Cd74	1
MG3	GO:0051347	positive regulation of transferase activity	1/1	484/16227	0.0298268	0.0299377	NA	Cd74	1
MG3	GO:1902532	negative regulation of intracellular signal transduction	1/1	488/16227	0.0300733	0.0300733	NA	Cd74	1
MG4	GO:0009141	nucleoside triphosphate metabolic process	26/349	245/16227	2.02803e-11	7.23805e-08	6.38723e-08	Dtymk/Sdhc/Nudt5/Slc2a6/Mtch2/Dut/Ndufb6/Eno1/Ran/Fam20c/Tpi1/Gapdh/Ucp2/Aldoa/Dctpp1/Igf1/Ndufa12/Pkm/Nme1/Galk1/Ndufs6/Tspo/Atp5j/Arl2/Pgam1/Ndufb8	26
MG4	GO:0009205	purine ribonucleoside triphosphate metabolic process	23/349	224/16227	5.84501e-10	8.06909e-07	7.12059e-07	Sdhc/Nudt5/Slc2a6/Mtch2/Ndufb6/Eno1/Ran/Fam20c/Tpi1/Gapdh/Ucp2/Aldoa/Igf1/Ndufa12/Pkm/Nme1/Galk1/Ndufs6/Tspo/Atp5j/Arl2/Pgam1/Ndufb8	23
MG4	GO:0009144	purine nucleoside triphosphate metabolic process	23/349	229/16227	9.04353e-10	8.06909e-07	7.12059e-07	Sdhc/Nudt5/Slc2a6/Mtch2/Ndufb6/Eno1/Ran/Fam20c/Tpi1/Gapdh/Ucp2/Aldoa/Igf1/Ndufa12/Pkm/Nme1/Galk1/Ndufs6/Tspo/Atp5j/Arl2/Pgam1/Ndufb8	23
MG4	GO:0009199	ribonucleoside triphosphate metabolic process	23/349	229/16227	9.04353e-10	8.06909e-07	7.12059e-07	Sdhc/Nudt5/Slc2a6/Mtch2/Ndufb6/Eno1/Ran/Fam20c/Tpi1/Gapdh/Ucp2/Aldoa/Igf1/Ndufa12/Pkm/Nme1/Galk1/Ndufs6/Tspo/Atp5j/Arl2/Pgam1/Ndufb8	23
MG4	GO:0046034	ATP metabolic process	21/349	202/16227	2.65716e-09	1.76696e-06	1.55925e-06	Sdhc/Nudt5/Slc2a6/Mtch2/Ndufb6/Eno1/Fam20c/Tpi1/Gapdh/Ucp2/Aldoa/Igf1/Ndufa12/Pkm/Galk1/Ndufs6/Tspo/Atp5j/Arl2/Pgam1/Ndufb8	21
MG4	GO:0019693	ribose phosphate metabolic process	30/349	400/16227	2.97051e-09	1.76696e-06	1.55925e-06	Sdhc/Nudt5/Slc2a6/Mtch2/Hprt/Ndufb6/Eno1/Acot7/Ran/Fam20c/Tpi1/Gapdh/Ucp2/Aldoa/Igf1/Ndufa12/Aprt/Rnaseh2b/Pkm/Nme1/Galk1/Ndufs6/Adssl1/Nudt14/Tspo/Atp5j/Acaa2/Arl2/Pgam1/Ndufb8	30
MG4	GO:0009259	ribonucleotide metabolic process	29/349	390/16227	6.68884e-09	3.41035e-06	3.00948e-06	Sdhc/Nudt5/Slc2a6/Mtch2/Hprt/Ndufb6/Eno1/Acot7/Ran/Fam20c/Tpi1/Gapdh/Ucp2/Aldoa/Igf1/Ndufa12/Aprt/Rnaseh2b/Pkm/Nme1/Galk1/Ndufs6/Adssl1/Tspo/Atp5j/Acaa2/Arl2/Pgam1/Ndufb8	29
MG4	GO:0009150	purine ribonucleotide metabolic process	28/349	371/16227	8.91368e-09	3.97662e-06	3.50918e-06	Sdhc/Nudt5/Slc2a6/Mtch2/Hprt/Ndufb6/Eno1/Acot7/Ran/Fam20c/Tpi1/Gapdh/Ucp2/Aldoa/Igf1/Ndufa12/Aprt/Pkm/Nme1/Galk1/Ndufs6/Adssl1/Tspo/Atp5j/Acaa2/Arl2/Pgam1/Ndufb8	28
MG4	GO:0009132	nucleoside diphosphate metabolic process	16/349	128/16227	1.56446e-08	6.20394e-06	5.47469e-06	Dtymk/Nudt5/Slc2a6/Mtch2/Eno1/Tpi1/Gapdh/Ucp2/Rrm1/Aldoa/Igf1/Pkm/Nme1/Galk1/Arl2/Pgam1	16
MG4	GO:0006091	generation of precursor metabolites and energy	29/349	409/16227	1.92989e-08	6.88777e-06	6.07813e-06	Sdhc/Slc2a6/Mtch2/Gyg/Gba/Ndufb6/Eno1/Cox6a1/Ndufa4/Cycs/Tpi1/Gapdh/Etfb/Ldha/Ucp2/Aldoa/Cdk1/Igf1/Ndufa12/Cox5a/Pkm/Uqcrc1/Galk1/Prelid1/Ndufs6/Atp5j/Arl2/Pgam1/Ndufb8	29
MG4	GO:0022904	respiratory electron transport chain	13/349	83/16227	2.29732e-08	7.45375e-06	6.57758e-06	Sdhc/Mtch2/Gba/Ndufb6/Cox6a1/Cycs/Etfb/Cdk1/Ndufa12/Cox5a/Uqcrc1/Ndufs6/Ndufb8	13
MG4	GO:0042773	ATP synthesis coupled electron transport	11/349	62/16227	7.42209e-08	2.03765e-05	1.79813e-05	Sdhc/Mtch2/Ndufb6/Cox6a1/Cycs/Cdk1/Ndufa12/Cox5a/Uqcrc1/Ndufs6/Ndufb8	11
MG4	GO:0042775	mitochondrial ATP synthesis coupled electron transport	11/349	62/16227	7.42209e-08	2.03765e-05	1.79813e-05	Sdhc/Mtch2/Ndufb6/Cox6a1/Cycs/Cdk1/Ndufa12/Cox5a/Uqcrc1/Ndufs6/Ndufb8	11
MG4	GO:0022900	electron transport chain	13/349	93/16227	9.28957e-08	2.36818e-05	2.0898e-05	Sdhc/Mtch2/Gba/Ndufb6/Cox6a1/Cycs/Etfb/Cdk1/Ndufa12/Cox5a/Uqcrc1/Ndufs6/Ndufb8	13
MG4	GO:0009185	ribonucleoside diphosphate metabolic process	14/349	112/16227	1.25119e-07	2.97699e-05	2.62706e-05	Nudt5/Slc2a6/Mtch2/Eno1/Tpi1/Gapdh/Ucp2/Rrm1/Aldoa/Igf1/Pkm/Galk1/Arl2/Pgam1	14
MG4	GO:0006090	pyruvate metabolic process	14/349	116/16227	1.95082e-07	4.35155e-05	3.84004e-05	Slc2a6/Mtch2/Eno1/Tpi1/Gapdh/Ldha/Ucp2/Aldoa/Igf1/Pkm/Galk1/Slc16a3/Arl2/Pgam1	14
MG4	GO:0006163	purine nucleotide metabolic process	29/349	457/16227	2.10632e-07	4.42203e-05	3.90224e-05	Sdhc/Nudt5/Slc2a6/Mtch2/Hprt/Ndufb6/Eno1/Acot7/Ran/Fam20c/Tpi1/Gapdh/Ldha/Ucp2/Aldoa/Igf1/Ndufa12/Aprt/Pkm/Nme1/Galk1/Ndufs6/Adssl1/Tspo/Atp5j/Acaa2/Arl2/Pgam1/Ndufb8	29
MG4	GO:0072521	purine-containing compound metabolic process	30/349	487/16227	2.44464e-07	4.84717e-05	4.2774e-05	Sdhc/Nudt5/Slc2a6/Mtch2/Hprt/Ndufb6/Eno1/Acot7/Spp1/Ran/Fam20c/Tpi1/Gapdh/Ldha/Ucp2/Aldoa/Igf1/Ndufa12/Aprt/Pkm/Nme1/Galk1/Ndufs6/Adssl1/Tspo/Atp5j/Acaa2/Arl2/Pgam1/Ndufb8	30
MG4	GO:0006165	nucleoside diphosphate phosphorylation	13/349	104/16227	3.53922e-07	6.64815e-05	5.86668e-05	Slc2a6/Mtch2/Eno1/Tpi1/Gapdh/Ucp2/Aldoa/Igf1/Pkm/Nme1/Galk1/Arl2/Pgam1	13
MG4	GO:0006096	glycolytic process	12/349	89/16227	4.35618e-07	7.77361e-05	6.85984e-05	Slc2a6/Mtch2/Eno1/Tpi1/Gapdh/Ucp2/Aldoa/Igf1/Pkm/Galk1/Arl2/Pgam1	12
MG4	GO:0006757	ATP generation from ADP	12/349	90/16227	4.93047e-07	8.37945e-05	7.39447e-05	Slc2a6/Mtch2/Eno1/Tpi1/Gapdh/Ucp2/Aldoa/Igf1/Pkm/Galk1/Arl2/Pgam1	12
MG4	GO:0046939	nucleotide phosphorylation	13/349	108/16227	5.51456e-07	8.94612e-05	7.89453e-05	Slc2a6/Mtch2/Eno1/Tpi1/Gapdh/Ucp2/Aldoa/Igf1/Pkm/Nme1/Galk1/Arl2/Pgam1	13
MG4	GO:0044282	small molecule catabolic process	22/349	301/16227	6.29746e-07	9.77201e-05	8.62334e-05	Dbi/Npl/Nudt5/Akr1a1/Eno1/Acot7/Tpi1/Gapdh/Etfb/Bcat2/Ldha/Aldoa/Bckdk/Cyp4f18/Cryl1/Pkm/Mthfsl/Galk1/Slc16a3/Eci1/Glo1/Acaa2	22
MG4	GO:0006260	DNA replication	20/349	258/16227	8.21232e-07	0.000122124	0.000107769	Mcm6/Uchl5/Pcna/Pole3/Rfc2/Mcm7/Pole4/Lig1/Ruvbl2/Rrm1/Cdk1/Wdr18/Rnaseh2a/Gins2/Tbrg1/Tipin/Topbp1/Alyref/Gmnn/Fen1	20
MG4	GO:0016052	carbohydrate catabolic process	15/349	151/16227	9.23342e-07	0.000131816	0.000116322	Nudt5/Slc2a6/Mtch2/Eno1/Gusb/Tpi1/Gapdh/Ldha/Ucp2/Aldoa/Igf1/Pkm/Galk1/Arl2/Pgam1	15
MG4	GO:0009165	nucleotide biosynthetic process	19/349	238/16227	9.96642e-07	0.000136808	0.000120727	Dtymk/Sdhc/Dut/Hprt/Ndufb6/Eno1/Acot7/Tyms/Gars/Rrm1/Aldoa/Ndufa12/Aprt/Pkm/Nme1/Ndufs6/Adssl1/Atp5j/Ndufb8	19
MG4	GO:1901293	nucleoside phosphate biosynthetic process	19/349	241/16227	1.20384e-06	0.00015913	0.000140425	Dtymk/Sdhc/Dut/Hprt/Ndufb6/Eno1/Acot7/Tyms/Gars/Rrm1/Aldoa/Ndufa12/Aprt/Pkm/Nme1/Ndufs6/Adssl1/Atp5j/Ndufb8	19
MG4	GO:0046031	ADP metabolic process	12/349	98/16227	1.25352e-06	0.000159779	0.000140998	Slc2a6/Mtch2/Eno1/Tpi1/Gapdh/Ucp2/Aldoa/Igf1/Pkm/Galk1/Arl2/Pgam1	12
MG4	GO:0044283	small molecule biosynthetic process	28/349	477/16227	1.62039e-06	0.00019942	0.000175979	Dtymk/Mgst3/Hprt/Fabp5/Gba/Phgdh/Akr1a1/Eno1/Acot7/Spp1/Akr1b3/Tpi1/Gapdh/Bcat2/Ldha/Aldoa/Sephs2/Vkorc1/Mif/Lpl/Aprt/Pkm/Slc25a10/Pcbd2/Dab2/Prkag1/Psat1/Pgam1	28
MG4	GO:0009135	purine nucleoside diphosphate metabolic process	12/349	101/16227	1.73629e-06	0.000199898	0.0001764	Slc2a6/Mtch2/Eno1/Tpi1/Gapdh/Ucp2/Aldoa/Igf1/Pkm/Galk1/Arl2/Pgam1	12
MG4	GO:0009179	purine ribonucleoside diphosphate metabolic process	12/349	101/16227	1.73629e-06	0.000199898	0.0001764	Slc2a6/Mtch2/Eno1/Tpi1/Gapdh/Ucp2/Aldoa/Igf1/Pkm/Galk1/Arl2/Pgam1	12
MG4	GO:0090407	organophosphate biosynthetic process	28/349	487/16227	2.42294e-06	0.000270233	0.000238468	Dtymk/Sdhc/Dut/Nfs1/Hprt/Fabp5/Ndufb6/Akr1a1/Eno1/Acot7/Tyms/Gars/Tpi1/Rrm1/Aldoa/Ndufa12/Slc27a1/Aprt/Cryl1/Pkm/Pigs/Nme1/Ndufs6/Adssl1/Gpaa1/Atp5j/Bscl2/Ndufb8	28
MG4	GO:0061620	glycolytic process through glucose-6-phosphate	6/349	20/16227	2.84825e-06	0.000308043	0.000271833	Eno1/Tpi1/Gapdh/Aldoa/Pkm/Galk1	6
MG4	GO:0046365	monosaccharide catabolic process	8/349	43/16227	3.17634e-06	0.000333422	0.000294229	Nudt5/Eno1/Tpi1/Gapdh/Ldha/Aldoa/Pkm/Galk1	8
MG4	GO:0006007	glucose catabolic process	6/349	24/16227	9.19648e-06	0.000918358	0.000810408	Eno1/Tpi1/Gapdh/Ldha/Aldoa/Pkm	6
MG4	GO:0006261	DNA-templated DNA replication	13/349	139/16227	9.58221e-06	0.000918358	0.000810408	Mcm6/Pcna/Pole3/Rfc2/Mcm7/Pole4/Lig1/Rrm1/Wdr18/Gins2/Tipin/Topbp1/Alyref	13
MG4	GO:0006119	oxidative phosphorylation	12/349	119/16227	9.77759e-06	0.000918358	0.000810408	Sdhc/Mtch2/Ndufb6/Cox6a1/Cycs/Cdk1/Ndufa12/Cox5a/Uqcrc1/Ndufs6/Atp5j/Ndufb8	12
MG4	GO:0019320	hexose catabolic process	7/349	36/16227	9.77798e-06	0.000918358	0.000810408	Eno1/Tpi1/Gapdh/Ldha/Aldoa/Pkm/Galk1	7
MG4	GO:0045333	cellular respiration	16/349	211/16227	1.37337e-05	0.00124276	0.00109667	Sdhc/Mtch2/Gba/Ndufb6/Cox6a1/Cycs/Etfb/Cdk1/Ndufa12/Cox5a/Uqcrc1/Prelid1/Ndufs6/Atp5j/Arl2/Ndufb8	16
MG4	GO:0019646	aerobic electron transport chain	8/349	52/16227	1.39283e-05	0.00124276	0.00109667	Sdhc/Ndufb6/Cox6a1/Cycs/Cox5a/Uqcrc1/Ndufs6/Ndufb8	8
MG4	GO:0035455	response to interferon-alpha	6/349	26/16227	1.51693e-05	0.00128903	0.00113751	Ifitm2/Gas6/Bst2/Ifit2/Ifit3/Ifit1	6
MG4	GO:0061615	glycolytic process through fructose-6-phosphate	6/349	26/16227	1.51693e-05	0.00128903	0.00113751	Eno1/Tpi1/Gapdh/Aldoa/Pkm/Galk1	6
MG4	GO:1905954	positive regulation of lipid localization	11/349	107/16227	1.91071e-05	0.00158589	0.00139947	Dbi/Plin2/Spp1/Apoc4/Mif/Msr1/Lpl/Anxa2/Prelid1/Dab2/Plin3	11
MG4	GO:0009152	purine ribonucleotide biosynthetic process	14/349	172/16227	2.15353e-05	0.00159378	0.00140644	Sdhc/Hprt/Ndufb6/Eno1/Acot7/Aldoa/Ndufa12/Aprt/Pkm/Nme1/Ndufs6/Adssl1/Atp5j/Ndufb8	14
MG4	GO:0006735	NADH regeneration	5/349	17/16227	2.23655e-05	0.00159378	0.00140644	Eno1/Tpi1/Gapdh/Aldoa/Pkm	5
MG4	GO:0009263	deoxyribonucleotide biosynthetic process	5/349	17/16227	2.23655e-05	0.00159378	0.00140644	Dtymk/Dut/Tyms/Rrm1/Nme1	5
MG4	GO:0009265	2'-deoxyribonucleotide biosynthetic process	5/349	17/16227	2.23655e-05	0.00159378	0.00140644	Dtymk/Dut/Tyms/Rrm1/Nme1	5
MG4	GO:0046385	deoxyribose phosphate biosynthetic process	5/349	17/16227	2.23655e-05	0.00159378	0.00140644	Dtymk/Dut/Tyms/Rrm1/Nme1	5
MG4	GO:0061621	canonical glycolysis	5/349	17/16227	2.23655e-05	0.00159378	0.00140644	Eno1/Tpi1/Gapdh/Aldoa/Pkm	5
MG4	GO:0061718	glucose catabolic process to pyruvate	5/349	17/16227	2.23655e-05	0.00159378	0.00140644	Eno1/Tpi1/Gapdh/Aldoa/Pkm	5
MG4	GO:0009142	nucleoside triphosphate biosynthetic process	11/349	109/16227	2.27747e-05	0.00159378	0.00140644	Dtymk/Sdhc/Ndufb6/Eno1/Aldoa/Ndufa12/Pkm/Nme1/Ndufs6/Atp5j/Ndufb8	11
MG4	GO:0015980	energy derivation by oxidation of organic compounds	19/349	296/16227	2.34943e-05	0.00161252	0.00142298	Sdhc/Mtch2/Gyg/Gba/Ndufb6/Cox6a1/Cycs/Etfb/Ldha/Cdk1/Igf1/Ndufa12/Cox5a/Uqcrc1/Prelid1/Ndufs6/Atp5j/Arl2/Ndufb8	19
MG4	GO:0032543	mitochondrial translation	12/349	130/16227	2.40439e-05	0.00161911	0.00142879	Mrpl44/Mrpl37/Gars/Mrpl51/Tufm/Mrpl42/Tsfm/Mrpl40/Mrpl39/Mrpl18/Mrpl28/Hars	12
MG4	GO:0048525	negative regulation of viral process	10/349	91/16227	2.55184e-05	0.00168658	0.00148832	Gsn/Isg15/Isg20/Ifitm2/Snx3/Bst2/Ppia/Ccl5/Rsad2/Ch25h	10
MG4	GO:0009206	purine ribonucleoside triphosphate biosynthetic process	10/349	95/16227	3.71883e-05	0.00241318	0.00212952	Sdhc/Ndufb6/Eno1/Aldoa/Ndufa12/Pkm/Nme1/Ndufs6/Atp5j/Ndufb8	10
MG4	GO:0009221	pyrimidine deoxyribonucleotide biosynthetic process	4/349	10/16227	3.98658e-05	0.00250643	0.00221181	Dtymk/Dut/Tyms/Nme1	4
MG4	GO:0050792	regulation of viral process	13/349	159/16227	4.03287e-05	0.00250643	0.00221181	Gsn/Isg15/Isg20/Ifitm2/Snx3/Bst2/Ppia/Pfn1/Ccl5/Rsad2/Lgals1/Dynlt1f/Ch25h	13
MG4	GO:0009145	purine nucleoside triphosphate biosynthetic process	10/349	96/16227	4.07321e-05	0.00250643	0.00221181	Sdhc/Ndufb6/Eno1/Aldoa/Ndufa12/Pkm/Nme1/Ndufs6/Atp5j/Ndufb8	10
MG4	GO:1905952	regulation of lipid localization	13/349	160/16227	4.30585e-05	0.00260468	0.0022985	Dbi/Plin2/Spp1/Apoc4/Mif/Msr1/Lpl/Anxa2/Prelid1/Dab2/Tspo/Atp5j/Plin3	13
MG4	GO:0009260	ribonucleotide biosynthetic process	14/349	184/16227	4.55356e-05	0.00270861	0.00239022	Sdhc/Hprt/Ndufb6/Eno1/Acot7/Aldoa/Ndufa12/Aprt/Pkm/Nme1/Ndufs6/Adssl1/Atp5j/Ndufb8	14
MG4	GO:0009060	aerobic respiration	13/349	163/16227	5.22371e-05	0.00303349	0.00267692	Sdhc/Mtch2/Ndufb6/Cox6a1/Cycs/Cdk1/Ndufa12/Cox5a/Uqcrc1/Ndufs6/Atp5j/Arl2/Ndufb8	13
MG4	GO:0009219	pyrimidine deoxyribonucleotide metabolic process	5/349	20/16227	5.31357e-05	0.00303349	0.00267692	Dtymk/Dut/Tyms/Dctpp1/Nme1	5
MG4	GO:1903901	negative regulation of viral life cycle	6/349	32/16227	5.35473e-05	0.00303349	0.00267692	Gsn/Ifitm2/Snx3/Bst2/Ppia/Ch25h	6
MG4	GO:0009201	ribonucleoside triphosphate biosynthetic process	10/349	100/16227	5.79403951489604E-05	0.00323108234822874	0.00285127734022516	Sdhc/Ndufb6/Eno1/Aldoa/Ndufa12/Pkm/Nme1/Ndufs6/Atp5j/Ndufb8	10
MG4	GO:0051235	maintenance of location	19/349	317/16227	5.97268314267024E-05	0.00327946248249078	0.00289397052030273	Dbi/Gsn/Tmsb4x/Gba/Txn1/Plin2/Cxcl10/Tmsb10/Calm3/Apoc4/Ftl1/Msr1/Lpl/Pfn1/Rangap1/Tspo/Plin3/Arl2/Bscl2	19
MG4	GO:0042989	sequestering of actin monomers	4/349	11/16227	6.15847408565496E-05	0.00333024151692463	0.00293878061631254	Gsn/Tmsb4x/Tmsb10/Pfn1	4
MG4	GO:0072522	purine-containing compound biosynthetic process	15/349	214/16227	6.31971096814644E-05	0.00336642514109174	0.00297071095313341	Sdhc/Hprt/Ndufb6/Eno1/Acot7/Spp1/Aldoa/Ndufa12/Aprt/Pkm/Nme1/Ndufs6/Adssl1/Atp5j/Ndufb8	15
MG4	GO:0046390	ribose phosphate biosynthetic process	14/349	192/16227	7.23567575295816E-05	0.00379766570033936	0.00335126034873852	Sdhc/Hprt/Ndufb6/Eno1/Acot7/Aldoa/Ndufa12/Aprt/Pkm/Nme1/Ndufs6/Adssl1/Atp5j/Ndufb8	14
MG4	GO:0032507	maintenance of protein location in cell	8/349	66/16227	8.18536410822859E-05	0.00423384992786491	0.00373617229776048	Gsn/Tmsb4x/Txn1/Tmsb10/Pfn1/Rangap1/Tspo/Arl2	8
MG4	GO:0006754	ATP biosynthetic process	9/349	85/16227	8.68273650273126E-05	0.00442695522546398	0.00390657858889803	Sdhc/Ndufb6/Eno1/Aldoa/Ndufa12/Pkm/Ndufs6/Atp5j/Ndufb8	9
MG4	GO:0022616	DNA strand elongation	6/349	36/16227	0.000107051747854253	0.00538123504354688	0.00474868539036212	Uchl5/Pcna/Pole3/Mcm7/Lig1/Ruvbl2	6
MG4	GO:1903900	regulation of viral life cycle	11/349	131/16227	0.000123771204641201	0.00613526985228398	0.0054140854427847	Gsn/Isg15/Isg20/Ifitm2/Snx3/Bst2/Ppia/Ccl5/Rsad2/Lgals1/Ch25h	11
MG4	GO:0006271	DNA strand elongation involved in DNA replication	4/349	13/16227	0.000128954784650141	0.00621945441103181	0.00548837433390075	Pcna/Pole3/Mcm7/Lig1	4
MG4	GO:2000343	positive regulation of chemokine (C-X-C motif) ligand 2 production	4/349	13/16227	0.000128954784650141	0.00621945441103181	0.00548837433390075	Mif/Lpl/Ccl5/Mbp	4
MG4	GO:0006275	regulation of DNA replication	11/349	132/16227	0.000132475919590229	0.00629073308745825	0.00555127439432395	Mcm6/Uchl5/Pcna/Pole3/Rfc2/Mcm7/Ruvbl2/Cdk1/Gins2/Tipin/Gmnn	11
MG4	GO:0030593	neutrophil chemotaxis	9/349	90/16227	0.00013557301391223	0.00629073308745825	0.00555127439432395	Fcer1g/Mpp1/Pf4/Cxcl10/Spp1/Lgals3/Ppia/Ccl5/Ccl6	9
MG4	GO:0010884	positive regulation of lipid storage	5/349	24/16227	0.000135720495302405	0.00629073308745825	0.00555127439432395	Plin2/Apoc4/Msr1/Lpl/Plin3	5
MG4	GO:0006164	purine nucleotide biosynthetic process	14/349	206/16227	0.000153052847850558	0.00700314889716207	0.00617994764870269	Sdhc/Hprt/Ndufb6/Eno1/Acot7/Aldoa/Ndufa12/Aprt/Pkm/Nme1/Ndufs6/Adssl1/Atp5j/Ndufb8	14
MG4	GO:0016032	viral process	17/349	287/16227	0.000167284946196122	0.00755746801232859	0.00666910804821847	Gsn/Isg15/Isg20/Ifitm2/Snx3/Smarcb1/Gas6/Bst2/Ctsb/Ppia/Pfn1/Ccl5/Rsad2/Lgals1/Dynlt1f/Cfl1/Ch25h	17
MG4	GO:0016137	glycoside metabolic process	4/349	14/16227	0.000177484085598145	0.00791800876874723	0.00698726821196907	Gba/Akr1a1/Gusb/Akr1b3	4
MG4	GO:0052547	regulation of peptidase activity	19/349	346/16227	0.000187805521897009	0.00827503589691882	0.00730232776498831	Serpine2/Gsn/Mtch2/Cst7/Ecm1/Cycs/Gapdh/Cstb/Igf1/Gas6/Ctsb/Cdkn2d/Serpinb6a/Prelid1/Pdcd6/Dap/Fam162a/Bak1/Mbp	19
MG4	GO:0016054	organic acid catabolic process	14/349	211/16227	0.000196597291727121	0.00845368354426618	0.00745997586363405	Dbi/Npl/Akr1a1/Acot7/Etfb/Bcat2/Ldha/Bckdk/Cyp4f18/Cryl1/Mthfsl/Slc16a3/Eci1/Acaa2	14
MG4	GO:0046395	carboxylic acid catabolic process	14/349	211/16227	0.000196597291727121	0.00845368354426618	0.00745997586363405	Dbi/Npl/Akr1a1/Acot7/Etfb/Bcat2/Ldha/Bckdk/Cyp4f18/Cryl1/Mthfsl/Slc16a3/Eci1/Acaa2	14
MG4	GO:0140053	mitochondrial gene expression	12/349	162/16227	0.000203092077070167	0.00856904800993862	0.0075617795477832	Mrpl44/Mrpl37/Gars/Mrpl51/Tufm/Mrpl42/Tsfm/Mrpl40/Mrpl39/Mrpl18/Mrpl28/Hars	12
MG4	GO:0090068	positive regulation of cell cycle process	15/349	238/16227	0.000206132258320365	0.00856904800993862	0.0075617795477832	Smc4/Smc2/Ppp1r35/Ezh2/Nup62/Rrm1/Ccnd1/Cdk1/Igf1/Cdk4/Anapc11/Ranbp1/Ccnd3/Incenp/Fen1	15
MG4	GO:0019058	viral life cycle	14/349	212/16227	0.000206483084576834	0.00856904800993862	0.0075617795477832	Gsn/Isg15/Isg20/Ifitm2/Snx3/Smarcb1/Gas6/Bst2/Ctsb/Ppia/Ccl5/Rsad2/Lgals1/Ch25h	14
MG4	GO:0072329	monocarboxylic acid catabolic process	10/349	117/16227	0.000216373558403296	0.008876289999326	0.0078329060706916	Dbi/Akr1a1/Acot7/Etfb/Ldha/Cyp4f18/Cryl1/Slc16a3/Eci1/Acaa2	10
MG4	GO:0005996	monosaccharide metabolic process	15/349	240/16227	0.000225711000128106	0.0091248580249281	0.00805225559587232	Nudt5/Fabp5/Akr1a1/Eno1/Akr1b3/Tpi1/Gapdh/Ldha/Aldoa/Bckdk/Igf1/Pkm/Galk1/Slc25a10/Pgam1	15
MG4	GO:0044403	biological process involved in symbiotic interaction	14/349	214/16227	0.000227546193392715	0.0091248580249281	0.00805225559587232	Gsn/Gapdh/Ifitm2/Snx3/Smarcb1/Gas6/Ctsb/Ccl5/Alyref/Lgals1/Dynlt1f/Thoc6/Cfl1/Ch25h	14
MG4	GO:0010889	regulation of sequestering of triglyceride	4/349	15/16227	0.000237934348654171	0.00933173286095316	0.00823481285336357	Plin2/Apoc4/Lpl/Plin3	4
MG4	GO:0035457	cellular response to interferon-alpha	4/349	15/16227	0.000237934348654171	0.00933173286095316	0.00823481285336357	Gas6/Ifit2/Ifit3/Ifit1	4
MG4	GO:0009124	nucleoside monophosphate biosynthetic process	6/349	43/16227	0.000295242682550628	0.0112097992981191	0.0098921176505205	Dut/Hprt/Tyms/Aprt/Nme1/Adssl1	6
MG4	GO:0009394	2'-deoxyribonucleotide metabolic process	6/349	43/16227	0.000295242682550628	0.0112097992981191	0.0098921176505205	Dtymk/Dut/Tyms/Rrm1/Dctpp1/Nme1	6
MG4	GO:0019692	deoxyribose phosphate metabolic process	6/349	43/16227	0.000295242682550628	0.0112097992981191	0.0098921176505205	Dtymk/Dut/Tyms/Rrm1/Dctpp1/Nme1	6
MG4	GO:0009262	deoxyribonucleotide metabolic process	6/349	45/16227	0.000380473044632827	0.0142937715399428	0.0126135772802373	Dtymk/Dut/Tyms/Rrm1/Dctpp1/Nme1	6
MG4	GO:1901657	glycosyl compound metabolic process	7/349	64/16227	0.000434587605469344	0.0161566996241676	0.0142575231969767	Dtymk/Hprt/Gba/Akr1a1/Gusb/Akr1b3/Aprt	7
MG4	GO:0048247	lymphocyte chemotaxis	6/349	47/16227	0.000483811228498793	0.0178012605619814	0.0157087704359022	Cxcl10/Gas6/Ccl5/Ccl6/Cxcl14/Ch25h	6
MG4	GO:0051701	biological process involved in interaction with host	10/349	130/16227	0.000505528103246592	0.0181692601880592	0.0160335126993181	Gsn/Ifitm2/Snx3/Gas6/Ctsb/Alyref/Lgals1/Dynlt1f/Thoc6/Ch25h	10
MG4	GO:0030730	sequestering of triglyceride	4/349	18/16227	0.000506844765459769	0.0181692601880592	0.0160335126993181	Plin2/Apoc4/Lpl/Plin3	4
MG4	GO:0030595	leukocyte chemotaxis	13/349	205/16227	0.000509085463380756	0.0181692601880592	0.0160335126993181	Fcer1g/Mpp1/Pf4/Cxcl10/Spp1/Mif/Gas6/Lgals3/Ppia/Ccl5/Ccl6/Cxcl14/Ch25h	13
MG4	GO:0019079	viral genome replication	9/349	108/16227	0.000535676960606717	0.0189290205188651	0.0167039652541459	Isg15/Isg20/Ifitm2/Smarcb1/Gas6/Bst2/Ppia/Ccl5/Rsad2	9
MG4	GO:0019730	antimicrobial humoral response	7/349	67/16227	0.000575847378510393	0.0201490126853293	0.0177805506347069	Hmgn2/Pf4/Cxcl10/Gapdh/Lgals3/Wfdc17/Cxcl14	7
MG4	GO:0052548	regulation of endopeptidase activity	16/349	292/16227	0.000610278931171787	0.0211464612170108	0.0186607517840162	Serpine2/Gsn/Mtch2/Cst7/Cycs/Gapdh/Igf1/Gas6/Cdkn2d/Serpinb6a/Prelid1/Pdcd6/Dap/Fam162a/Bak1/Mbp	16
MG4	GO:0009147	pyrimidine nucleoside triphosphate metabolic process	4/349	19/16227	0.000631186345439371	0.0214543244464106	0.0189324265218506	Dtymk/Dut/Dctpp1/Nme1	4
MG4	GO:0033033	negative regulation of myeloid cell apoptotic process	4/349	19/16227	0.000631186345439371	0.0214543244464106	0.0189324265218506	Fcer1g/Mif/Gas6/Ccl5	4
MG4	GO:0045071	negative regulation of viral genome replication	6/349	50/16227	0.000678338884122859	0.022839542239948	0.0201548157030347	Isg15/Isg20/Ifitm2/Bst2/Ccl5/Rsad2	6
MG4	GO:0051651	maintenance of location in cell	13/349	212/16227	0.00069795767717227	0.0232804761666152	0.0205439190368857	Dbi/Gsn/Tmsb4x/Txn1/Cxcl10/Tmsb10/Calm3/Ftl1/Pfn1/Rangap1/Tspo/Arl2/Bscl2	13
MG4	GO:0048144	fibroblast proliferation	10/349	136/16227	0.000720323259586717	0.0238040158654166	0.0210059180573436	Cks1b/Prdx1/Cdk1/Mif/Igf1/Cdk4/Gas6/Rnaseh2b/Anxa2/Cks2	10
MG4	GO:1990266	neutrophil migration	9/349	113/16227	0.000744584882738153	0.024380031619197	0.0215142247141724	Fcer1g/Mpp1/Pf4/Cxcl10/Spp1/Lgals3/Ppia/Ccl5/Ccl6	9
MG4	GO:0061844	antimicrobial humoral immune response mediated by antimicrobial peptide	6/349	51/16227	0.000755072521310178	0.0244986711686911	0.0216189185048809	Hmgn2/Pf4/Cxcl10/Gapdh/Lgals3/Cxcl14	6
MG4	GO:0019318	hexose metabolic process	13/349	215/16227	0.000795334420621643	0.025572509434222	0.0225665299810332	Fabp5/Eno1/Akr1b3/Tpi1/Gapdh/Ldha/Aldoa/Bckdk/Igf1/Pkm/Galk1/Slc25a10/Pgam1	13
MG4	GO:0042776	proton motive force-driven mitochondrial ATP synthesis	6/349	52/16227	0.000838342835297793	0.0264497607549523	0.0233406627770767	Sdhc/Ndufb6/Ndufa12/Ndufs6/Atp5j/Ndufb8	6
MG4	GO:0090329	regulation of DNA-templated DNA replication	6/349	52/16227	0.000838342835297793	0.0264497607549523	0.0233406627770767	Mcm6/Pcna/Rfc2/Mcm7/Gins2/Tipin	6
MG4	GO:0071621	granulocyte chemotaxis	9/349	115/16227	0.000844850861884159	0.0264497607549523	0.0233406627770767	Fcer1g/Mpp1/Pf4/Cxcl10/Spp1/Lgals3/Ppia/Ccl5/Ccl6	9
MG4	GO:1901136	carbohydrate derivative catabolic process	10/349	140/16227	0.000901557604318516	0.0279796442592416	0.0246907126052265	Npl/Dut/Hprt/Gba/Acot7/Gusb/Edem1/Dctpp1/Galns/Cela1	10
MG4	GO:0010823	negative regulation of mitochondrion organization	6/349	53/16227	0.000928518048918368	0.0285679389361177	0.0252098548308871	Igf1/Vat1/Prelid1/Tspo/Bak1/Acaa2	6
MG4	GO:0045185	maintenance of protein location	8/349	95/16227	0.00101088040413998	0.0308361723279964	0.0272114635104526	Gsn/Tmsb4x/Txn1/Tmsb10/Pfn1/Rangap1/Tspo/Arl2	8
MG4	GO:0046394	carboxylic acid biosynthetic process	14/349	250/16227	0.00107053804685485	0.0323792397391947	0.0285731475128432	Mgst3/Fabp5/Phgdh/Akr1a1/Acot7/Akr1b3/Bcat2/Ldha/Sephs2/Mif/Lpl/Pkm/Prkag1/Psat1	14
MG4	GO:0072567	chemokine (C-X-C motif) ligand 2 production	4/349	22/16227	0.00113209049049779	0.0334892631078453	0.0295526906309222	Mif/Lpl/Ccl5/Mbp	4
MG4	GO:2000341	regulation of chemokine (C-X-C motif) ligand 2 production	4/349	22/16227	0.00113209049049779	0.0334892631078453	0.0295526906309222	Mif/Lpl/Ccl5/Mbp	4
MG4	GO:0032272	negative regulation of protein polymerization	7/349	75/16227	0.00113538829813653	0.0334892631078453	0.0295526906309222	Gsn/Tmsb4x/Stmn1/Capg/Tmsb10/Pfn1/Cfl1	7
MG4	GO:0016053	organic acid biosynthetic process	14/349	252/16227	0.00115528097095826	0.0336162310166997	0.0296647338048297	Mgst3/Fabp5/Phgdh/Akr1a1/Acot7/Akr1b3/Bcat2/Ldha/Sephs2/Mif/Lpl/Pkm/Prkag1/Psat1	14
MG4	GO:0031668	cellular response to extracellular stimulus	13/349	224/16227	0.0011585307971572	0.0336162310166997	0.0296647338048297	Atg4b/Gba/Plin2/Ldha/Dctpp1/Gas6/Lpl/Dcps/Cd68/Dap/Prkag1/Plin3/Seh1l	13
MG4	GO:0007346	regulation of mitotic cell cycle	21/349	466/16227	0.00119944873107055	0.0345228429128289	0.0304647759198903	Cks1b/Cdkn2c/Ezh2/Gpnmb/Nup62/Rrm1/Bub3/Ccnd1/Cdk1/Smarcb1/Igf1/Cdk4/Rnaseh2b/Cdkn2d/Tipin/Topbp1/Tubg1/Anapc11/Cks2/Ccnd3/Incenp	21
MG4	GO:0072676	lymphocyte migration	8/349	98/16227	0.00123810030239513	0.0353502398339856	0.0311949145664523	Gba/Ecm1/Cxcl10/Gas6/Ccl5/Ccl6/Cxcl14/Ch25h	8
MG4	GO:0019915	lipid storage	7/349	77/16227	0.00132630076472471	0.0375679954706548	0.0331519790146729	Gba/Plin2/Apoc4/Msr1/Lpl/Plin3/Bscl2	7
MG4	GO:0015986	proton motive force-driven ATP synthesis	6/349	57/16227	0.00136592606691485	0.0383857490773158	0.0338736078923269	Sdhc/Ndufb6/Ndufa12/Ndufs6/Atp5j/Ndufb8	6
MG4	GO:0006220	pyrimidine nucleotide metabolic process	5/349	39/16227	0.00141185891167542	0.0384117226815844	0.0338965283695272	Dtymk/Dut/Tyms/Dctpp1/Nme1	5
MG4	GO:0031640	killing of cells of another organism	5/349	39/16227	0.00141185891167542	0.0384117226815844	0.0338965283695272	Hmgn2/Cxcl10/Gapdh/Lgals3/Cxcl14	5
MG4	GO:0046718	viral entry into host cell	7/349	78/16227	0.00143071277441118	0.0384117226815844	0.0338965283695272	Gsn/Ifitm2/Snx3/Gas6/Ctsb/Lgals1/Ch25h	7
MG4	GO:0009157	deoxyribonucleoside monophosphate biosynthetic process	3/349	11/16227	0.00143142592228936	0.0384117226815844	0.0338965283695272	Dut/Tyms/Nme1	3
MG4	GO:0009163	nucleoside biosynthetic process	3/349	11/16227	0.00143142592228936	0.0384117226815844	0.0338965283695272	Dtymk/Hprt/Aprt	3
MG4	GO:0034404	nucleobase-containing small molecule biosynthetic process	3/349	11/16227	0.00143142592228936	0.0384117226815844	0.0338965283695272	Dtymk/Hprt/Aprt	3
MG4	GO:0010876	lipid localization	19/349	413/16227	0.00160345630476971	0.0427069817292769	0.0376868913108483	Dbi/Fabp5/Gba/Plin2/Spp1/Apoc4/Mif/Esyt1/Msr1/Lpl/Slc27a1/Anxa2/Slc25a10/Prelid1/Dab2/Tspo/Atp5j/Plin3/Bscl2	19
MG4	GO:0030837	negative regulation of actin filament polymerization	6/349	59/16227	0.00163623261495309	0.0432571422427227	0.0381723819410498	Gsn/Tmsb4x/Capg/Tmsb10/Pfn1/Cfl1	6
MG4	GO:0045069	regulation of viral genome replication	7/349	80/16227	0.00165871027273468	0.0435289482602211	0.0384122378949084	Isg15/Isg20/Ifitm2/Bst2/Ppia/Ccl5/Rsad2	7
MG4	GO:0006221	pyrimidine nucleotide biosynthetic process	4/349	25/16227	0.00186079688205262	0.048227637788893	0.0425586091531957	Dtymk/Dut/Tyms/Nme1	4
MG4	GO:0000727	double-strand break repair via break-induced replication	3/349	12/16227	0.00187829690463887	0.048227637788893	0.0425586091531957	Mcm6/Mcm7/Gins2	3
MG4	GO:0046073	dTMP metabolic process	3/349	12/16227	0.00187829690463887	0.048227637788893	0.0425586091531957	Dut/Tyms/Nme1	3
MG4	GO:0006006	glucose metabolic process	11/349	181/16227	0.00189608656423662	0.048336663912575	0.0426548195503457	Fabp5/Eno1/Tpi1/Gapdh/Ldha/Aldoa/Bckdk/Igf1/Pkm/Slc25a10/Pgam1	11
MG4	GO:0044409	entry into host	7/349	82/16227	0.00191400696478889	0.0484474528888762	0.042752585581548	Gsn/Ifitm2/Snx3/Gas6/Ctsb/Lgals1/Ch25h	7
MG5	GO:0140888	interferon-mediated signaling pathway	7/87	69/16227	8.21421476933024E-08	0.000156398649208048	0.000137566481031625	Stat1/Samhd1/Irak1/Isg15/Ifitm3/Irf7/Irf1	7
MG5	GO:0060337	type I interferon-mediated signaling pathway	6/87	51/16227	2.96020011408466E-07	0.00018787403390724	0.000165251873035393	Stat1/Samhd1/Irak1/Isg15/Ifitm3/Irf7	6
MG5	GO:0071357	cellular response to type I interferon	6/87	51/16227	2.96020011408466E-07	0.00018787403390724	0.000165251873035393	Stat1/Samhd1/Irak1/Isg15/Ifitm3/Irf7	6
MG5	GO:0034340	response to type I interferon	6/87	56/16227	5.22377080038585E-07	0.000248651490098367	0.000218711035352997	Stat1/Samhd1/Irak1/Isg15/Ifitm3/Irf7	6
MG5	GO:0032606	type I interferon production	7/87	100/16227	1.0660014412078E-06	0.000369895415638356	0.000325355819482875	Stat1/Irak1/Isg15/Irf7/Irf9/Irf1/Riok3	7
MG5	GO:0032481	positive regulation of type I interferon production	6/87	64/16227	1.16563681398642E-06	0.000369895415638356	0.000325355819482875	Stat1/Irak1/Isg15/Irf7/Irf1/Riok3	6
MG5	GO:0032479	regulation of type I interferon production	6/87	96/16227	1.25693701269383E-05	0.00341886867452722	0.00300719817623441	Stat1/Irak1/Isg15/Irf7/Irf1/Riok3	6
MG5	GO:0043254	regulation of protein-containing complex assembly	10/87	398/16227	5.23639274321383E-05	0.0107510710455628	0.00945652036349534	Isg15/Capg/Lgals3/Ncam1/Sptbn1/Xaf1/Myo1c/Baiap2/Ankra2/Riok3	10
MG5	GO:0051607	defense response to virus	8/87	249/16227	5.64657092729137E-05	0.0107510710455628	0.00945652036349534	Stat1/Samhd1/Isg15/Ifitm3/Irf7/Irf1/Ccl5/Riok3	8
MG5	GO:0140546	defense response to symbiont	8/87	249/16227	5.64657092729137E-05	0.0107510710455628	0.00945652036349534	Stat1/Samhd1/Isg15/Ifitm3/Irf7/Irf1/Ccl5/Riok3	8
MG5	GO:0032728	positive regulation of interferon-beta production	4/87	42/16227	7.38478766619425E-05	0.0120778141772639	0.0106235086001918	Isg15/Irf7/Irf1/Riok3	4
MG5	GO:0034341	response to type II interferon	6/87	132/16227	7.61206775877977E-05	0.0120778141772639	0.0106235086001918	Stat1/Capg/Ifitm3/Irf1/Myo1c/Ccl5	6
MG5	GO:0002757	immune response-activating signaling pathway	9/87	339/16227	8.34931351857521E-05	0.0122285330302825	0.0107560791968042	Irak1/Ripk2/Themis2/Cmklr1/Usp12/Irf7/Lgals3/Irf1/Riok3	9
MG5	GO:0002764	immune response-regulating signaling pathway	9/87	348/16227	0.000101927988881595	0.0138622064878969	0.0121930398729788	Irak1/Ripk2/Themis2/Cmklr1/Usp12/Irf7/Lgals3/Irf1/Riok3	9
MG5	GO:0019221	cytokine-mediated signaling pathway	9/87	353/16227	0.000113569816020024	0.0144157953134751	0.0126799703359901	Stat1/Samhd1/Irak1/Ripk2/Isg15/Ifitm3/Irf7/Irf1/Ccl5	9
MG5	GO:0001819	positive regulation of cytokine production	10/87	442/16227	0.000124810551446882	0.014852455622179	0.013064051799473	Stat1/Ptgs2/Irak1/Ripk2/Isg15/Irf7/Sptbn1/Irf1/Ccl5/Riok3	10
MG5	GO:0035456	response to interferon-beta	4/87	52/16227	0.000171475443155154	0.0192052496333772	0.0168927201275449	Stat1/Ifitm3/Irf1/Xaf1	4
MG5	GO:0009615	response to virus	8/87	304/16227	0.000224234731405413	0.0237173607881415	0.0208615220112412	Stat1/Samhd1/Isg15/Ifitm3/Irf7/Irf1/Ccl5/Riok3	8
MG5	GO:1903706	regulation of hemopoiesis	9/87	394/16227	0.00025826366633892	0.0237173607881415	0.0208615220112412	Stat1/Ripk2/Isg15/Irf1/Ccl5/Prelid1/Brd1/Phf10/Zfp608	9
MG5	GO:0002253	activation of immune response	9/87	399/16227	0.000283415103093755	0.0237173607881415	0.0208615220112412	Irak1/Ripk2/Themis2/Cmklr1/Usp12/Irf7/Lgals3/Irf1/Riok3	9
MG5	GO:0071346	cellular response to type II interferon	5/87	108/16227	0.000285034623669458	0.0237173607881415	0.0208615220112412	Stat1/Capg/Irf1/Myo1c/Ccl5	5
MG5	GO:0031663	lipopolysaccharide-mediated signaling pathway	4/87	60/16227	0.000298958329262288	0.0237173607881415	0.0208615220112412	Stat1/Irak1/Ripk2/Ccl5	4
MG5	GO:0032608	interferon-beta production	4/87	60/16227	0.000298958329262288	0.0237173607881415	0.0208615220112412	Isg15/Irf7/Irf1/Riok3	4
MG5	GO:0032648	regulation of interferon-beta production	4/87	60/16227	0.000298958329262288	0.0237173607881415	0.0208615220112412	Isg15/Irf7/Irf1/Riok3	4
MG5	GO:0002831	regulation of response to biotic stimulus	9/87	413/16227	0.000364878446993868	0.027789142523053	0.0244430151228313	Stat1/Samhd1/Irak1/Ripk2/Isg15/Irf7/Irf1/Ccl5/Riok3	9
MG5	GO:0071621	granulocyte chemotaxis	5/87	115/16227	0.00038111248706604	0.0279091605912977	0.0245485816567639	Mpp1/Spp1/Cmklr1/Lgals3/Ccl5	5
MG5	GO:0045648	positive regulation of erythrocyte differentiation	3/87	29/16227	0.000491762622075395	0.034678371571539	0.0305027029911093	Stat1/Isg15/Brd1	3
MG5	GO:0099518	vesicle cytoskeletal trafficking	4/87	70/16227	0.000539708389685671	0.0367001704986256	0.0322810544357106	Myo1c/Dync1h1/Syt4/Ccdc186	4
MG5	GO:0001959	regulation of cytokine-mediated signaling pathway	5/87	132/16227	0.00071537469161698	0.0467177942796097	0.0410924428896832	Samhd1/Irak1/Ripk2/Isg15/Irf7	5
MG5	GO:0030705	cytoskeleton-dependent intracellular transport	6/87	201/16227	0.000736099699783766	0.0467177942796097	0.0410924428896832	Uchl1/Myo1c/Dync1h1/Klc1/Syt4/Ccdc186	6
MG7	GO:0022900	electron transport chain	13/294	93/16227	1.23563524359064E-08	4.63610343395206E-05	3.84477661058307E-05	Ndufa8/Gba/Sdhb/Park7/Iscu/Cox6a1/Por/Etfb/Ndufa12/Uqcrfs1/Ndufs6/Cyc1/Sod2	13
MG7	GO:0022904	respiratory electron transport chain	12/294	83/16227	3.07722889506348E-08	5.14226220772513E-05	4.26454019920196E-05	Ndufa8/Gba/Sdhb/Park7/Iscu/Cox6a1/Etfb/Ndufa12/Uqcrfs1/Ndufs6/Cyc1/Sod2	12
MG7	GO:0002181	cytoplasmic translation	15/294	141/16227	4.11161690383139E-08	5.14226220772513E-05	4.26454019920196E-05	Rps6/Rpl13a/Rplp2/Rpl41/Rpl18a/Rpl13/Pkm/Rpl4/Rpl29/Rpl14/Eif4a1/Rpl23a/Rpl27/Rps2/Eif2s3y	15
MG7	GO:0030833	regulation of actin filament polymerization	14/294	128/16227	8.24492176719624E-08	6.4718795436762E-05	5.3672079259081E-05	Tmsb4x/Capzb/Capg/Arpc4/Coro1a/Pycard/Cotl1/Twf2/Dbnl/Pfn1/Baiap2/Arf6/Hcls1/Cfl1	14
MG7	GO:0030041	actin filament polymerization	15/294	149/16227	8.62457295266018E-08	6.4718795436762E-05	5.3672079259081E-05	Tmsb4x/Capzb/Capg/Arpc4/Coro1a/Pycard/Cotl1/Twf2/Dbnl/Pfn1/Baiap2/Arf6/Hcls1/Aif1/Cfl1	15
MG7	GO:0006091	generation of precursor metabolites and energy	25/294	409/16227	1.2084328359479E-07	7.55673333412752E-05	6.26689028607366E-05	Ndufa8/Ndufb11/Gba/Sdhb/Pgd/Eno1/Park7/Iscu/Cox6a1/Por/Gapdh/Ndufa3/Etfb/Ldha/Ucp2/Taldo1/Ndufa12/Pkm/Uqcrfs1/Prelid1/Ndufs6/Cyc1/Atp5j/Sod2/Pgam1	25
MG7	GO:0008064	regulation of actin polymerization or depolymerization	14/294	146/16227	4.26907884710252E-07	0.000228068610409083	0.00018914005509181	Tmsb4x/Capzb/Capg/Arpc4/Coro1a/Pycard/Cotl1/Twf2/Dbnl/Pfn1/Baiap2/Arf6/Hcls1/Cfl1	14
MG7	GO:0030832	regulation of actin filament length	14/294	148/16227	5.0453560286241E-07	0.000228068610409083	0.00018914005509181	Tmsb4x/Capzb/Capg/Arpc4/Coro1a/Pycard/Cotl1/Twf2/Dbnl/Pfn1/Baiap2/Arf6/Hcls1/Cfl1	14
MG7	GO:0032956	regulation of actin cytoskeleton organization	21/294	326/16227	5.4707289277232E-07	0.000228068610409083	0.00018914005509181	Tmsb4x/S1pr1/Capzb/Capg/Arpc4/Arhgdib/Pak1/Coro1a/Pycard/Rnh1/Bst2/Cotl1/Twf2/Dbnl/Pfn1/Baiap2/Actg1/Arhgdia/Arf6/Hcls1/Cfl1	21
MG7	GO:0110053	regulation of actin filament organization	18/294	250/16227	7.31124099267057E-07	0.000258948297188332	0.000214748952555468	Tmsb4x/S1pr1/Capzb/Capg/Arpc4/Pak1/Coro1a/Pycard/Rnh1/Cotl1/Twf2/Dbnl/Pfn1/Baiap2/Actg1/Arf6/Hcls1/Cfl1	18
MG7	GO:0008154	actin polymerization or depolymerization	15/294	176/16227	7.59176777471123E-07	0.000258948297188332	0.000214748952555468	Tmsb4x/Capzb/Capg/Arpc4/Coro1a/Pycard/Cotl1/Twf2/Dbnl/Pfn1/Baiap2/Arf6/Hcls1/Aif1/Cfl1	15
MG7	GO:0002274	myeloid leukocyte activation	17/294	227/16227	8.65701597833073E-07	0.000270676032922474	0.000224474905543383	Fn1/Fcer1g/Cst7/Crlf2/Lat2/Ptpn6/C5ar1/Tyrobp/Il4ra/Pycard/Hmox1/Lgals9/Naglu/Grn/Gpr137b/Rac2/Aif1	17
MG7	GO:0043254	regulation of protein-containing complex assembly	23/294	398/16227	1.04507897696288E-06	0.000301625870889595	0.000250141980235002	Tmsb4x/Arhgef2/Gba/Capzb/Park7/Capg/Arpc4/Epn1/Sirt2/Rpl13a/Pak1/Coro1a/Pycard/Sar1a/Cotl1/Twf2/Dbnl/Pfn1/Baiap2/Arf6/Hcls1/Eif2ak2/Cfl1	23
MG7	GO:0032271	regulation of protein polymerization	15/294	186/16227	1.52982806949646E-06	0.000351851233986503	0.000291794480884329	Tmsb4x/Capzb/Capg/Arpc4/Pak1/Coro1a/Pycard/Cotl1/Twf2/Dbnl/Pfn1/Baiap2/Arf6/Hcls1/Cfl1	15
MG7	GO:0045333	cellular respiration	16/294	211/16227	1.54869769020622E-06	0.000351851233986503	0.000291794480884329	Ndufa8/Ndufb11/Gba/Sdhb/Park7/Iscu/Cox6a1/Ndufa3/Etfb/Ndufa12/Uqcrfs1/Prelid1/Ndufs6/Cyc1/Atp5j/Sod2	16
MG7	GO:0042773	ATP synthesis coupled electron transport	9/294	62/16227	1.62780018134514E-06	0.000351851233986503	0.000291794480884329	Ndufa8/Sdhb/Park7/Iscu/Cox6a1/Ndufa12/Uqcrfs1/Ndufs6/Cyc1	9
MG7	GO:0042775	mitochondrial ATP synthesis coupled electron transport	9/294	62/16227	1.62780018134514E-06	0.000351851233986503	0.000291794480884329	Ndufa8/Sdhb/Park7/Iscu/Cox6a1/Ndufa12/Uqcrfs1/Ndufs6/Cyc1	9
MG7	GO:0006119	oxidative phosphorylation	12/294	119/16227	1.68798566411436E-06	0.000351851233986503	0.000291794480884329	Ndufa8/Ndufb11/Sdhb/Park7/Iscu/Cox6a1/Ndufa3/Ndufa12/Uqcrfs1/Ndufs6/Cyc1/Atp5j	12
MG7	GO:0140236	translation at presynapse	8/294	47/16227	1.79743157304147E-06	0.000354945434844822	0.000294360539053219	Rpl13a/Rplp2/Rpl13/Rpl4/Rpl29/Rpl14/Rpl23a/Rpl27	8
MG7	GO:0140241	translation at synapse	8/294	48/16227	2.12331355084537E-06	0.000379365354417705	0.000314612273498692	Rpl13a/Rplp2/Rpl13/Rpl4/Rpl29/Rpl14/Rpl23a/Rpl27	8
MG7	GO:0140242	translation at postsynapse	8/294	48/16227	2.12331355084537E-06	0.000379365354417705	0.000314612273498692	Rpl13a/Rplp2/Rpl13/Rpl4/Rpl29/Rpl14/Rpl23a/Rpl27	8
MG7	GO:0051258	protein polymerization	17/294	249/16227	3.08401432453059E-06	0.000525964624801762	0.000436188820254183	Tmsb4x/Capzb/Capg/Arpc4/Pak1/Coro1a/Pycard/Gpx4/Cotl1/Twf2/Dbnl/Pfn1/Baiap2/Arf6/Hcls1/Aif1/Cfl1	17
MG7	GO:0019646	aerobic electron transport chain	8/294	52/16227	3.97679410381331E-06	0.000648736151195981	0.000538004730932364	Ndufa8/Sdhb/Park7/Iscu/Cox6a1/Uqcrfs1/Ndufs6/Cyc1	8
MG7	GO:0032970	regulation of actin filament-based process	21/294	372/16227	4.49223071251196E-06	0.00070228540138937	0.000582413771323919	Tmsb4x/S1pr1/Capzb/Capg/Arpc4/Arhgdib/Pak1/Coro1a/Pycard/Rnh1/Bst2/Cotl1/Twf2/Dbnl/Pfn1/Baiap2/Actg1/Arhgdia/Arf6/Hcls1/Cfl1	21
MG7	GO:0007015	actin filament organization	22/294	410/16227	5.98956675615613E-06	0.000888968231466193	0.000737232098589964	Tmsb4x/Arhgef2/S1pr1/Capzb/Capg/Arpc4/Pak1/Coro1a/Pycard/Rnh1/Cotl1/Twf2/Dbnl/Pfn1/Ppp1r9b/Baiap2/Actg1/Arf6/Rac2/Hcls1/Aif1/Cfl1	22
MG7	GO:0006457	protein folding	13/294	158/16227	6.16022761676999E-06	0.000888968231466193	0.000737232098589964	Pfdn2/Pdia3/Prdx4/Bag1/Pdcd5/Calr/Dnajc7/Grn/P4hb/Ahsa1/Cct5/Sdf2l1/Fkbp2	13
MG7	GO:0048002	antigen processing and presentation of peptide antigen	8/294	56/16227	7.05011802547196E-06	0.000979705290058178	0.000812481437945229	Fcer1g/Pdia3/Pycard/Ifi30/Calr/Hfe/Ctsl/H2-M3	8
MG7	GO:1902903	regulation of supramolecular fiber organization	20/294	356/16227	8.17817283202263E-06	0.00109587515949103	0.0009088225147165	Pfdn2/Tmsb4x/Arhgef2/S1pr1/Capzb/Capg/Arpc4/Pak1/Coro1a/Pycard/Rnh1/Cotl1/Twf2/Dbnl/Pfn1/Baiap2/Actg1/Arf6/Hcls1/Cfl1	20
MG7	GO:0009206	purine ribonucleoside triphosphate biosynthetic process	10/294	95/16227	8.49983647214248E-06	0.00109970298080961	0.000911996973199752	Ndufa8/Ndufb11/Sdhb/Eno1/Ndufa3/Ndufa12/Pkm/Nme1/Ndufs6/Atp5j	10
MG7	GO:0009145	purine nucleoside triphosphate biosynthetic process	10/294	96/16227	9.33833761460713E-06	0.00116791475766686	0.000968565824167673	Ndufa8/Ndufb11/Sdhb/Eno1/Ndufa3/Ndufa12/Pkm/Nme1/Ndufs6/Atp5j	10
MG7	GO:0006888	endoplasmic reticulum to Golgi vesicle-mediated transport	11/294	118/16227	9.82994462209643E-06	0.00118974039426148	0.00098666608838428	Trappc3/Tex261/Sar1a/Cope/Tmed3/P4hb/Lman2/Tmed9/Trappc6b/Tmed10/Tmed7	11
MG7	GO:0051493	regulation of cytoskeleton organization	24/294	493/16227	1.16452959960843E-05	0.00136541095554089	0.0011323518080403	Pfdn2/Tmsb4x/Arhgef2/S1pr1/Capzb/Capg/Arpc4/Arhgdib/Pak1/Coro1a/Mapk3/Pycard/Rnh1/Bst2/Cotl1/Twf2/Dbnl/Pfn1/Baiap2/Actg1/Arhgdia/Arf6/Hcls1/Cfl1	24
MG7	GO:0019882	antigen processing and presentation	10/294	99/16227	1.2296286946148E-05	0.00137962409959208	0.00114413894018466	Fcer1g/Pdia3/Gba/Pycard/Ifi30/Calr/Cd68/Hfe/Ctsl/H2-M3	10
MG7	GO:0009636	response to toxic substance	11/294	121/16227	1.2501924143425E-05	0.00137962409959208	0.00114413894018466	Akr1a1/Prdx1/Park7/Aldh2/Pon3/Pon2/Mapk3/Esd/Gpx1/Sod2/Eif2ak2	11
MG7	GO:0009201	ribonucleoside triphosphate biosynthetic process	10/294	100/16227	1.34468584851132E-05	0.00144150322960414	0.00119545605058631	Ndufa8/Ndufb11/Sdhb/Eno1/Ndufa3/Ndufa12/Pkm/Nme1/Ndufs6/Atp5j	10
MG7	GO:0009152	purine ribonucleotide biosynthetic process	13/294	172/16227	1.54632510365656E-05	0.00161161438581095	0.00133653128842363	Ndufa8/Ndufb11/Hprt/Sdhb/Eno1/Ndufa3/Ndufa12/Aprt/Pkm/Nme1/Acly/Ndufs6/Atp5j	13
MG7	GO:0050900	leukocyte migration	19/294	344/16227	1.75072157387681E-05	0.00177532630950967	0.00147229956539967	Fcer1g/Cd34/Gba/S1pr1/Spp1/Cd9/C5ar1/Rpl13a/Coro1a/Mapk3/Pycard/Gas6/Calr/Itgb1/Cadm1/Lgals9/Lgmn/Rac2/Aif1	19
MG7	GO:0006754	ATP biosynthetic process	9/294	85/16227	2.29618326315874E-05	0.00226717884299253	0.00188019881603802	Ndufa8/Ndufb11/Sdhb/Eno1/Ndufa3/Ndufa12/Pkm/Ndufs6/Atp5j	9
MG7	GO:0009142	nucleoside triphosphate biosynthetic process	10/294	109/16227	2.87021516887435E-05	0.0027612941829786	0.00228997463945818	Ndufa8/Ndufb11/Sdhb/Eno1/Ndufa3/Ndufa12/Pkm/Nme1/Ndufs6/Atp5j	10
MG7	GO:0015980	energy derivation by oxidation of organic compounds	17/294	296/16227	2.9743745539828E-05	0.00278996333163586	0.0023137503109403	Ndufa8/Ndufb11/Gba/Sdhb/Park7/Iscu/Cox6a1/Ndufa3/Etfb/Ldha/Ndufa12/Uqcrfs1/Prelid1/Ndufs6/Cyc1/Atp5j/Sod2	17
MG7	GO:0046185	aldehyde catabolic process	4/294	11/16227	3.15135425063113E-05	0.0028223757826772	0.00234063034833179	Akr1a1/Park7/Aldh2/Esd	4
MG7	GO:0009260	ribonucleotide biosynthetic process	13/294	184/16227	3.1593758761312E-05	0.0028223757826772	0.00234063034833179	Ndufa8/Ndufb11/Hprt/Sdhb/Eno1/Ndufa3/Ndufa12/Aprt/Pkm/Nme1/Acly/Ndufs6/Atp5j	13
MG7	GO:0072522	purine-containing compound biosynthetic process	14/294	214/16227	3.70193982978018E-05	0.00323015773054308	0.00267880884622526	Ndufa8/Ndufb11/Hprt/Sdhb/Eno1/Spp1/Ndufa3/Ndufa12/Aprt/Pkm/Nme1/Acly/Ndufs6/Atp5j	14
MG7	GO:0042776	proton motive force-driven mitochondrial ATP synthesis	7/294	52/16227	3.97125518224901E-05	0.00338639760086325	0.00280838045902586	Ndufa8/Ndufb11/Sdhb/Ndufa3/Ndufa12/Ndufs6/Atp5j	7
MG7	GO:0002474	antigen processing and presentation of peptide antigen via MHC class I	6/294	36/16227	4.14295530333788E-05	0.00345430406624971	0.002864696111501	Fcer1g/Pdia3/Ifi30/Calr/Hfe/H2-M3	6
MG7	GO:0009060	aerobic respiration	12/294	163/16227	4.25526640876761E-05	0.00347081729689045	0.00287839073325333	Ndufa8/Ndufb11/Sdhb/Park7/Iscu/Cox6a1/Ndufa3/Ndufa12/Uqcrfs1/Ndufs6/Cyc1/Atp5j	12
MG7	GO:0071674	mononuclear cell migration	12/294	165/16227	4.79500338708649E-05	0.00382784100177628	0.00317447480676992	Gba/S1pr1/C5ar1/Coro1a/Mapk3/Pycard/Gas6/Calr/Cadm1/Lgals9/Lgmn/Aif1	12
MG7	GO:0046390	ribose phosphate biosynthetic process	13/294	192/16227	4.92028640486966E-05	0.00384602387313978	0.00318955408175323	Ndufa8/Ndufb11/Hprt/Sdhb/Eno1/Ndufa3/Ndufa12/Aprt/Pkm/Nme1/Acly/Ndufs6/Atp5j	13
MG7	GO:0051402	neuron apoptotic process	17/294	310/16227	5.31195061913905E-05	0.00406743647408361	0.00337317422774974	Pigt/Ctsz/Gba/Bag1/Ppt1/Park7/Gapdh/C5ar1/Tyrobp/Coro1a/Hmox1/Gpx1/Ctnnb1/Grn/Alkbh1/Lgmn/Sod2	17
MG7	GO:0002275	myeloid cell activation involved in immune response	9/294	95/16227	5.59619432449113E-05	0.00419938422109815	0.00348260008909385	Fcer1g/Lat2/Ptpn6/Tyrobp/Il4ra/Pycard/Hmox1/Grn/Rac2	9
MG7	GO:0042116	macrophage activation	9/294	96/16227	6.07850748618396E-05	0.00439423463182815	0.00364419188971047	Cst7/C5ar1/Tyrobp/Il4ra/Lgals9/Naglu/Grn/Gpr137b/Aif1	9
MG7	GO:0009205	purine ribonucleoside triphosphate metabolic process	14/294	224/16227	6.09009064112643E-05	0.00439423463182815	0.00364419188971047	Ndufa8/Ndufb11/Sdhb/Eno1/Gapdh/Ndufa3/Ucp2/Ndufa12/Pkm/Nme1/Ndufs6/Tspo/Atp5j/Pgam1	14
MG7	GO:0052547	regulation of peptidase activity	18/294	346/16227	6.35845482632939E-05	0.00450130613365809	0.00373298758026409	Serpine2/Cst7/Anp32b/Park7/Por/Gapdh/Pdcd5/Pycard/Ctsd/Gas6/Ctsb/Rps27l/Gpx1/Grn/Prelid1/Ctsl/Tmed10/Lgmn	18
MG7	GO:0110096	cellular response to aldehyde	4/294	13/16227	6.63485077592735E-05	0.00455197483970153	0.0037750077505773	Akr1a1/Park7/Aldh2/Esd	4
MG7	GO:0006898	receptor-mediated endocytosis	15/294	255/16227	6.67267100702516E-05	0.00455197483970153	0.0037750077505773	Fcer1g/Ppt1/Lrpap1/Cd9/Ap2s1/Sirt2/Cd63/Itgb1/Anxa2/Dbnl/Ppp3r1/Ap2b1/Hfe/Fcho2/Dab2	15
MG7	GO:0015986	proton motive force-driven ATP synthesis	7/294	57/16227	7.26471877413286E-05	0.00486736157866901	0.0040365617850257	Ndufa8/Ndufb11/Sdhb/Ndufa3/Ndufa12/Ndufs6/Atp5j	7
MG7	GO:0009144	purine nucleoside triphosphate metabolic process	14/294	229/16227	7.72383989246961E-05	0.00499652539250793	0.00414367889694014	Ndufa8/Ndufb11/Sdhb/Eno1/Gapdh/Ndufa3/Ucp2/Ndufa12/Pkm/Nme1/Ndufs6/Tspo/Atp5j/Pgam1	14
MG7	GO:0009199	ribonucleoside triphosphate metabolic process	14/294	229/16227	7.72383989246961E-05	0.00499652539250793	0.00414367889694014	Ndufa8/Ndufb11/Sdhb/Eno1/Gapdh/Ndufa3/Ucp2/Ndufa12/Pkm/Nme1/Ndufs6/Tspo/Atp5j/Pgam1	14
MG7	GO:0046034	ATP metabolic process	13/294	202/16227	8.27756403763258E-05	0.00526396953715211	0.00436547355847313	Ndufa8/Ndufb11/Sdhb/Eno1/Gapdh/Ndufa3/Ucp2/Ndufa12/Pkm/Ndufs6/Tspo/Atp5j/Pgam1	13
MG7	GO:0006164	purine nucleotide biosynthetic process	13/294	206/16227	0.000100942326953811	0.00631226017884496	0.00523483365746429	Ndufa8/Ndufb11/Hprt/Sdhb/Eno1/Ndufa3/Ndufa12/Aprt/Pkm/Nme1/Acly/Ndufs6/Atp5j	13
MG7	GO:0099558	maintenance of synapse structure	5/294	27/16227	0.000109818550004903	0.00675474097735076	0.00560178833157021	Dgkz/Itgb1/Cadm1/Grn/Arf6	5
MG7	GO:0072593	reactive oxygen species metabolic process	13/294	209/16227	0.000116739524507687	0.00706462412827166	0.00585877817393419	Prdx4/Prdx1/Park7/Aldh2/Pon3/Sirt2/Tyrobp/Ucp2/Gpx1/Naglu/Tspo/Sod2/Mapk14	13
MG7	GO:0001774	microglial cell activation	6/294	44/16227	0.000132967750252425	0.00791896823725551	0.00656729606927598	Cst7/C5ar1/Tyrobp/Naglu/Grn/Aif1	6
MG7	GO:0006979	response to oxidative stress	18/294	368/16227	0.0001386576749026	0.00812880619116495	0.00674131722059353	Prdx4/Prdx1/Park7/Aldh2/Sirt2/Ucp2/Mapk3/Gpx4/Ndufa12/Hmox1/Gpx1/Ctnnb1/Atox1/Naglu/P4hb/Sod2/Aif1/Cfl1	18
MG7	GO:0009141	nucleoside triphosphate metabolic process	14/294	245/16227	0.00015782012709979	0.00910986333659098	0.0075549197685341	Ndufa8/Ndufb11/Sdhb/Eno1/Gapdh/Ndufa3/Ucp2/Ndufa12/Pkm/Nme1/Ndufs6/Tspo/Atp5j/Pgam1	14
MG7	GO:0071675	regulation of mononuclear cell migration	9/294	109/16227	0.000162870474052175	0.00917456335209031	0.00760857627336409	C5ar1/Coro1a/Mapk3/Pycard/Gas6/Calr/Lgals9/Lgmn/Aif1	9
MG7	GO:1901215	negative regulation of neuron death	14/294	246/16227	0.00016466909564924	0.00917456335209031	0.00760857627336409	Cd34/Gba/Bag1/Ppt1/Park7/C5ar1/Coro1a/Hmox1/Ctnnb1/Ap2b1/Grn/Alkbh1/Lgmn/Sod2	14
MG7	GO:0001819	positive regulation of cytokine production	20/294	442/16227	0.000170153103054182	0.00917456335209031	0.00760857627336409	Fcer1g/Cd34/Arhgef2/Park7/Rbm47/Crlf2/Hilpda/Gapdh/C5ar1/Tyrobp/Il4ra/Pycard/Hmgb2/Cadm1/Lgals9/Tmed10/Mapk14/Aif1/H2-M3/Eif2ak2	20
MG7	GO:1903829	positive regulation of protein localization	21/294	477/16227	0.00017103540162513	0.00917456335209031	0.00760857627336409	Fcer1g/Serp1/Anp32b/Park7/Camk1/Tyrobp/Pdcd5/Pak1/Sar1a/Oaz1/Gas6/Itgb1/Ap2b1/Ppp1r9b/Gpr137b/Arf6/Tmed10/Cct5/Hcls1/Mapk14/Cfl1	21
MG7	GO:1990748	cellular detoxification	6/294	46/16227	0.000171167226718103	0.00917456335209031	0.00760857627336409	Akr1a1/Prdx1/Park7/Aldh2/Esd/Sod2	6
MG7	GO:0071677	positive regulation of mononuclear cell migration	7/294	66/16227	0.000186263473406304	0.00984310636930215	0.00816300707767287	Coro1a/Pycard/Gas6/Calr/Lgals9/Lgmn/Aif1	7
MG7	GO:0002269	leukocyte activation involved in inflammatory response	6/294	47/16227	0.000193264461768208	0.0100712258410322	0.00835218931267287	Cst7/C5ar1/Tyrobp/Naglu/Grn/Aif1	6
MG7	GO:0048268	clathrin coat assembly	4/294	17/16227	0.000208558987322785	0.0105092675893189	0.00871546262878091	Epn1/Ap2b1/Fcho2/Dab2	4
MG7	GO:0031333	negative regulation of protein-containing complex assembly	10/294	138/16227	0.000210073312686279	0.0105092675893189	0.00871546262878091	Tmsb4x/Arhgef2/Gba/Capzb/Capg/Sirt2/Rpl13a/Twf2/Pfn1/Cfl1	10
MG7	GO:0031623	receptor internalization	10/294	138/16227	0.000210073312686279	0.0105092675893189	0.00871546262878091	Fcer1g/Lrpap1/Cd9/Ap2s1/Sirt2/Cd63/Itgb1/Ppp3r1/Ap2b1/Dab2	10
MG7	GO:0072521	purine-containing compound metabolic process	21/294	487/16227	0.000226808305430467	0.0111971679207252	0.00928594668770723	Ndufa8/Ndufb11/Hprt/Sdhb/Pgd/Eno1/Spp1/Gapdh/Ndufa3/Ldha/Ucp2/Taldo1/Ndufa12/Aprt/Pkm/Nme1/Acly/Ndufs6/Tspo/Atp5j/Pgam1	21
MG7	GO:0070997	neuron death	19/294	422/16227	0.000263034636134987	0.0126837746433804	0.01051880761021	Cd34/Pigt/Ctsz/Gba/Bag1/Ppt1/Park7/Gapdh/C5ar1/Tyrobp/Coro1a/Hmox1/Gpx1/Ctnnb1/Ap2b1/Grn/Alkbh1/Lgmn/Sod2	19
MG7	GO:0006163	purine nucleotide metabolic process	20/294	457/16227	0.000263681882245114	0.0126837746433804	0.01051880761021	Ndufa8/Ndufb11/Hprt/Sdhb/Pgd/Eno1/Gapdh/Ndufa3/Ldha/Ucp2/Taldo1/Ndufa12/Aprt/Pkm/Nme1/Acly/Ndufs6/Tspo/Atp5j/Pgam1	20
MG7	GO:0150076	neuroinflammatory response	7/294	70/16227	0.000269587587043333	0.0128037041340074	0.0106182665862771	Cst7/C5ar1/Tyrobp/Itgb1/Naglu/Grn/Aif1	7
MG7	GO:0033003	regulation of mast cell activation	6/294	50/16227	0.0002733087916159	0.0128181823267857	0.0106302735265342	Fcer1g/Crlf2/Ptpn6/Il4ra/Hmox1/Rac2	6
MG7	GO:0002366	leukocyte activation involved in immune response	14/294	259/16227	0.000279998366468701	0.0129698008764267	0.0107560126222415	Fcer1g/Rps6/Lat2/Ptpn6/Tyrobp/Il4ra/Coro1a/Pycard/Hmox1/Lgals9/Grn/Rac2/Lgals1/H2-M3	14
MG7	GO:0001818	negative regulation of cytokine production	14/294	260/16227	0.000291207619208967	0.0133245242350249	0.0110501889907793	Fn1/Cd34/Gba/Ptpn6/Tyrobp/Pycard/Srgn/Gas6/Bst2/Hmox1/Lgals9/Hfe/Tspo/Ppp1r11	14
MG7	GO:0052548	regulation of endopeptidase activity	15/294	292/16227	0.000295711345399573	0.0133675779269783	0.0110858939378711	Serpine2/Cst7/Anp32b/Park7/Por/Gapdh/Pdcd5/Pycard/Ctsd/Gas6/Rps27l/Gpx1/Prelid1/Tmed10/Lgmn	15
MG7	GO:0009611	response to wounding	20/294	462/16227	0.00030359725928302	0.0134673126185548	0.0111686051230075	Fn1/Serpine2/Fcer1g/Cd34/Pdia3/Anxa5/Ptpn6/Cd9/Tyrobp/Pak1/Elk3/Gas6/Hmox1/Itgb1/Anxa2/Gpx1/Naglu/Grn/Actg1/Sod2	20
MG7	GO:0061900	glial cell activation	6/294	51/16227	0.000305096367957664	0.0134673126185548	0.0111686051230075	Cst7/C5ar1/Tyrobp/Naglu/Grn/Aif1	6
MG7	GO:0002263	cell activation involved in immune response	14/294	262/16227	0.000314785926978689	0.0137334511398144	0.0113893170152877	Fcer1g/Rps6/Lat2/Ptpn6/Tyrobp/Il4ra/Coro1a/Pycard/Hmox1/Lgals9/Grn/Rac2/Lgals1/H2-M3	14
MG7	GO:0001906	cell killing	11/294	173/16227	0.000321324978016034	0.0138576013507605	0.0114922762857277	Hprt/Cd5l/Prdx1/Ptpn6/Gapdh/Tyrobp/Coro1a/Cadm1/Lgals9/Hfe/H2-M3	11
MG7	GO:0030100	regulation of endocytosis	13/294	233/16227	0.000339567057980862	0.0143213270169477	0.0118768495853713	Ppt1/Lrpap1/Sirt2/Cd63/Itgb1/Anxa2/Ppp3r1/Ap2b1/Actg1/Hfe/Dab2/Pacsin2/Mib1	13
MG7	GO:0097237	cellular response to toxic substance	6/294	52/16227	0.000339711648323121	0.0143213270169477	0.0118768495853713	Akr1a1/Prdx1/Park7/Aldh2/Esd/Sod2	6
MG7	GO:0045576	mast cell activation	7/294	73/16227	0.0003498927149944	0.0145866385184332	0.0120968756201573	Fcer1g/Crlf2/Lat2/Ptpn6/Il4ra/Hmox1/Rac2	7
MG7	GO:0030595	leukocyte chemotaxis	12/294	205/16227	0.000370947851424814	0.0150298256637011	0.01246441607617	Fcer1g/S1pr1/Spp1/C5ar1/Rpl13a/Coro1a/Mapk3/Gas6/Calr/Lgmn/Rac2/Aif1	12
MG7	GO:0002279	mast cell activation involved in immune response	6/294	53/16227	0.000377327503993	0.0150298256637011	0.01246441607617	Fcer1g/Lat2/Ptpn6/Il4ra/Hmox1/Rac2	6
MG7	GO:0043388	positive regulation of DNA binding	6/294	53/16227	0.000377327503993	0.0150298256637011	0.01246441607617	Park7/Sirt2/Hmgb2/Ctnnb1/Lgals9/Nme1	6
MG7	GO:0043299	leukocyte degranulation	7/294	74/16227	0.000380552622081984	0.0150298256637011	0.01246441607617	Fcer1g/Lat2/Il4ra/Coro1a/Hmox1/Lgals9/Rac2	7
MG7	GO:0055072	iron ion homeostasis	7/294	74/16227	0.000380552622081984	0.0150298256637011	0.01246441607617	Iscu/Ftl1/Glrx3/Hmox1/Naglu/Hfe/Sod2	7
MG7	GO:0033006	regulation of mast cell activation involved in immune response	5/294	35/16227	0.000392277094710687	0.0153314964516094	0.0127145953066315	Fcer1g/Ptpn6/Il4ra/Hmox1/Rac2	5
MG7	GO:0072676	lymphocyte migration	8/294	98/16227	0.000405296384237727	0.0156770312748449	0.0130011515117387	Gba/S1pr1/Coro1a/Pycard/Gas6/Cadm1/Lgals9/Aif1	8
MG7	GO:0002687	positive regulation of leukocyte migration	10/294	150/16227	0.000411035806907193	0.0156879414050746	0.0130101994146001	C5ar1/Coro1a/Mapk3/Pycard/Gas6/Calr/Lgals9/Lgmn/Rac2/Aif1	10
MG7	GO:0009165	nucleotide biosynthetic process	13/294	238/16227	0.000416041633701814	0.0156879414050746	0.0130101994146001	Ndufa8/Ndufb11/Hprt/Sdhb/Eno1/Ndufa3/Ndufa12/Aprt/Pkm/Nme1/Acly/Ndufs6/Atp5j	13
MG7	GO:0006081	cellular aldehyde metabolic process	6/294	54/16227	0.000418122105678961	0.0156879414050746	0.0130101994146001	Akr1a1/Park7/Aldh2/Taldo1/Esd/Dab2	6
MG7	GO:0009150	purine ribonucleotide metabolic process	17/294	371/16227	0.000451240712925175	0.0159566361534417	0.0132330312169155	Ndufa8/Ndufb11/Hprt/Sdhb/Eno1/Gapdh/Ndufa3/Ucp2/Ndufa12/Aprt/Pkm/Nme1/Acly/Ndufs6/Tspo/Atp5j/Pgam1	17
MG7	GO:0062197	cellular response to chemical stress	15/294	304/16227	0.000452407341853111	0.0159566361534417	0.0132330312169155	Prdx1/Park7/Lrrc8d/Aldh2/Sirt2/Mapk3/Pycard/Hmox1/Gpx1/Ctnnb1/Naglu/P4hb/Sod2/Aif1/Cfl1	15
MG7	GO:0044283	small molecule biosynthetic process	20/294	477/16227	0.000456771476288972	0.0159566361534417	0.0132330312169155	Itpkb/Hprt/Gba/Phgdh/Akr1a1/Pgd/Eno1/Park7/Qdpr/Spp1/Por/Alox5ap/Gapdh/Ldha/Aprt/Pkm/Acly/Dab2/Ddb1/Pgam1	20
MG7	GO:0043523	regulation of neuron apoptotic process	14/294	272/16227	0.000458804771191532	0.0159566361534417	0.0132330312169155	Ctsz/Gba/Bag1/Ppt1/Park7/C5ar1/Tyrobp/Coro1a/Hmox1/Ctnnb1/Grn/Alkbh1/Lgmn/Sod2	14
MG7	GO:0006879	intracellular iron ion homeostasis	6/294	55/16227	0.000462278846354338	0.0159566361534417	0.0132330312169155	Iscu/Ftl1/Glrx3/Hmox1/Naglu/Hfe	6
MG7	GO:0032653	regulation of interleukin-10 production	6/294	55/16227	0.000462278846354338	0.0159566361534417	0.0132330312169155	Fcer1g/Cd34/Rbm47/Tyrobp/Pycard/Lgals9	6
MG7	GO:0042060	wound healing	16/294	338/16227	0.000464590946421775	0.0159566361534417	0.0132330312169155	Fn1/Serpine2/Fcer1g/Cd34/Pdia3/Anxa5/Ptpn6/Cd9/Pak1/Elk3/Gas6/Hmox1/Itgb1/Anxa2/Gpx1/Actg1	16
MG7	GO:0032535	regulation of cellular component size	17/294	372/16227	0.000465255272848944	0.0159566361534417	0.0132330312169155	Fn1/Tmsb4x/Capzb/Capg/Arpc4/Pak1/Coro1a/Pycard/Cotl1/Rpl4/Twf2/Dbnl/Pfn1/Baiap2/Arf6/Hcls1/Cfl1	17
MG7	GO:1901293	nucleoside phosphate biosynthetic process	13/294	241/16227	0.000468601071287208	0.0159566361534417	0.0132330312169155	Ndufa8/Ndufb11/Hprt/Sdhb/Eno1/Ndufa3/Ndufa12/Aprt/Pkm/Nme1/Acly/Ndufs6/Atp5j	13
MG7	GO:0032388	positive regulation of intracellular transport	11/294	181/16227	0.00047206466232197	0.0159566361534417	0.0132330312169155	Anp32b/Camk1/Pdcd5/Pak1/Sar1a/Oaz1/Gas6/Anxa2/Dab2/Hcls1/Mapk14	11
MG7	GO:0043524	negative regulation of neuron apoptotic process	11/294	181/16227	0.00047206466232197	0.0159566361534417	0.0132330312169155	Gba/Bag1/Ppt1/Park7/C5ar1/Coro1a/Hmox1/Grn/Alkbh1/Lgmn/Sod2	11
MG7	GO:0002443	leukocyte mediated immunity	17/294	375/16227	0.000509575932655416	0.0170707937439564	0.0141570155726448	Fcer1g/Hprt/Gba/Prdx1/Crlf2/Lat2/Ptpn6/Tyrobp/Il4ra/Coro1a/Bst2/Hmox1/Cadm1/Lgals9/Hfe/Rac2/H2-M3	17
MG7	GO:0031589	cell-substrate adhesion	16/294	342/16227	0.000527971113964124	0.0175305099079061	0.0145382637436232	Fn1/Cd34/Spp1/Coro1a/Cd63/Gas6/Calr/Itgb1/Rpl29/Ctnnb1/Actg1/P4hb/Dab2/Rac2/Lgals1/Cfl1	16
MG7	GO:0001909	leukocyte mediated cytotoxicity	9/294	128/16227	0.000540297577243867	0.017782425524728	0.0147471804093525	Hprt/Prdx1/Ptpn6/Tyrobp/Coro1a/Cadm1/Lgals9/Hfe/H2-M3	9
MG7	GO:0002437	inflammatory response to antigenic stimulus	6/294	57/16227	0.000561437911572114	0.0183175221236397	0.0151909424861068	Fcer1g/Psmb4/Park7/Hmgb2/Gpx1/Cd68	6
MG7	GO:0033157	regulation of intracellular protein transport	12/294	215/16227	0.000568742415264989	0.0183958753627089	0.0152559217742587	Anp32b/Park7/Camk1/Pdcd5/Nucb1/Pak1/Snx3/Sar1a/Oaz1/Gas6/Hcls1/Mapk14	12
MG7	GO:0032733	positive regulation of interleukin-10 production	5/294	38/16227	0.000580243909515134	0.0186074799017161	0.015431407975949	Fcer1g/Cd34/Rbm47/Pycard/Lgals9	5
MG7	GO:0051016	barbed-end actin filament capping	4/294	22/16227	0.000596838518944808	0.0189701222536184	0.0157321516613444	Capzb/Capg/Twf2/Cfl1	4
MG7	GO:0044703	multi-organism reproductive process	9/294	130/16227	0.000604752399584575	0.0189701222536184	0.0157321516613444	Serpine2/Arhgdib/Epn1/Mapk3/Calr/Ctsb/Lgals9/Grn/Ctsl	9
MG7	GO:0006487	protein N-linked glycosylation	6/294	58/16227	0.000616832333406568	0.0189701222536184	0.0157321516613444	Rpn2/Ostc/Ddost/Ost4/Dad1/Stt3b	6
MG7	GO:0006903	vesicle targeting	6/294	58/16227	0.000616832333406568	0.0189701222536184	0.0157321516613444	Trappc3/Sar1a/Naglu/Tmed9/Trappc6b/Tmed10	6
MG7	GO:0032613	interleukin-10 production	6/294	58/16227	0.000616832333406568	0.0189701222536184	0.0157321516613444	Fcer1g/Cd34/Rbm47/Tyrobp/Pycard/Lgals9	6
MG7	GO:0051656	establishment of organelle localization	18/294	418/16227	0.000642464793118018	0.0194500165317769	0.0161301337863126	Fcer1g/Arhgef2/Trappc3/Cenpa/Lat2/Il4ra/Sar1a/Hmox1/Hsbp1/Itgb1/Pdcd6ip/Ctnnb1/Naglu/Tmed9/Trappc6b/Tmed10/Rac2/Cfl1	18
MG7	GO:1903332	regulation of protein folding	3/294	10/16227	0.000642804384312456	0.0194500165317769	0.0161301337863126	Pdia3/Pdcd5/Grn	3
MG7	GO:0030195	negative regulation of blood coagulation	5/294	39/16227	0.000655823494178873	0.019685198001273	0.0163251726214126	Serpine2/Cd34/Anxa5/Cd9/Anxa2	5
MG7	GO:0030837	negative regulation of actin filament polymerization	6/294	59/16227	0.000676372883472526	0.0201408814189597	0.0167030763871745	Tmsb4x/Capzb/Capg/Twf2/Pfn1/Cfl1	6
MG7	GO:0006120	mitochondrial electron transport, NADH to ubiquinone	4/294	23/16227	0.000712262792040839	0.0210425983916317	0.0174508811709301	Ndufa8/Park7/Iscu/Ndufs6	4
MG7	GO:0032386	regulation of intracellular transport	15/294	318/16227	0.000720515012132397	0.0211200962931309	0.0175151511172974	Anp32b/Park7/Camk1/Pdcd5/Nucb1/Pak1/Mapk3/Snx3/Sar1a/Oaz1/Gas6/Anxa2/Dab2/Hcls1/Mapk14	15
MG7	GO:1900047	negative regulation of hemostasis	5/294	40/16227	0.000738537237774098	0.0212021696582663	0.0175832155509582	Serpine2/Cd34/Anxa5/Cd9/Anxa2	5
MG7	GO:0034599	cellular response to oxidative stress	13/294	253/16227	0.000738823065580926	0.0212021696582663	0.0175832155509582	Prdx1/Park7/Aldh2/Sirt2/Mapk3/Hmox1/Gpx1/Ctnnb1/Naglu/P4hb/Sod2/Aif1/Cfl1	13
MG7	GO:0061077	chaperone-mediated protein folding	6/294	60/16227	0.000740267650648425	0.0212021696582663	0.0175832155509582	Bag1/Pdcd5/Dnajc7/Cct5/Sdf2l1/Fkbp2	6
MG7	GO:0031647	regulation of protein stability	14/294	287/16227	0.000778288262430925	0.0221181965399691	0.0183428877152252	Serf2/Glmp/Bag1/Ddost/Park7/Gapdh/Tyrobp/Pycard/Ifi30/Calr/Dad1/Pfn1/Grn/Cct5	14
MG7	GO:1902904	negative regulation of supramolecular fiber organization	10/294	163/16227	0.000787936775896542	0.0221181965399691	0.0183428877152252	Pfdn2/Tmsb4x/Arhgef2/S1pr1/Capzb/Capg/Coro1a/Twf2/Pfn1/Cfl1	10
MG7	GO:0009259	ribonucleotide metabolic process	17/294	390/16227	0.000789935590713181	0.0221181965399691	0.0183428877152252	Ndufa8/Ndufb11/Hprt/Sdhb/Eno1/Gapdh/Ndufa3/Ucp2/Ndufa12/Aprt/Pkm/Nme1/Acly/Ndufs6/Tspo/Atp5j/Pgam1	17
MG7	GO:0050819	negative regulation of coagulation	5/294	41/16227	0.000828800555778045	0.0230345161872535	0.0191028026735275	Serpine2/Cd34/Anxa5/Cd9/Anxa2	5
MG7	GO:0006007	glucose catabolic process	4/294	24/16227	0.000842625120130059	0.0230768573045838	0.0191379166738721	Eno1/Gapdh/Ldha/Pkm	4
MG7	GO:1902042	negative regulation of extrinsic apoptotic signaling pathway via death domain receptors	4/294	24/16227	0.000842625120130059	0.0230768573045838	0.0191379166738721	Park7/Hmgb2/Hmox1/Gpx1	4
MG7	GO:0042989	sequestering of actin monomers	3/294	11/16227	0.000872038449989759	0.023636932949675	0.0196023941755245	Tmsb4x/Twf2/Pfn1	3
MG7	GO:0048545	response to steroid hormone	11/294	195/16227	0.000877385583590812	0.023636932949675	0.0196023941755245	Gba/Park7/Spp1/Por/Pak1/Cnot2/Hmgb2/Calr/Cnot1/Dab2/Ube2l3	11
MG7	GO:0031638	zymogen activation	6/294	62/16227	0.000881975110062501	0.023636932949675	0.0196023941755245	Serpine2/Ctsz/Cd5l/Eno1/Pycard/Lgmn	6
MG7	GO:2000008	regulation of protein localization to cell surface	5/294	42/16227	0.000927036192545651	0.0246683673363921	0.0204577751785364	Fcer1g/Tyrobp/Ctnnb1/Hfe/Arf6	5
MG7	GO:0098754	detoxification	6/294	63/16227	0.000960226518673072	0.0253716190004322	0.0210409902831549	Akr1a1/Prdx1/Park7/Aldh2/Esd/Sod2	6
MG7	GO:0060143	positive regulation of syncytium formation by plasma membrane fusion	4/294	25/16227	0.00098894410704668	0.0255897813078562	0.0212219149214518	Camk1/Tyrobp/Il4ra/Mapk14	4
MG7	GO:0071404	cellular response to low-density lipoprotein particle stimulus	4/294	25/16227	0.00098894410704668	0.0255897813078562	0.0212219149214518	Fcer1g/Cd9/Itgb1/Cd68	4
MG7	GO:1902175	regulation of oxidative stress-induced intrinsic apoptotic signaling pathway	4/294	25/16227	0.00098894410704668	0.0255897813078562	0.0212219149214518	Park7/Gpx1/P4hb/Sod2	4
MG7	GO:0050921	positive regulation of chemotaxis	9/294	140/16227	0.00102842114280904	0.0263832901486967	0.021879981393656	Fn1/S1pr1/C5ar1/Mapk3/Gas6/Calr/Lgmn/Rac2/Aif1	9
MG7	GO:0008631	intrinsic apoptotic signaling pathway in response to oxidative stress	5/294	43/16227	0.00103367368119894	0.0263832901486967	0.021879981393656	Park7/Aldh2/Gpx1/P4hb/Sod2	5
MG7	GO:0019693	ribose phosphate metabolic process	17/294	400/16227	0.00104272058315531	0.0264343758648563	0.0219223473954986	Ndufa8/Ndufb11/Hprt/Sdhb/Eno1/Gapdh/Ndufa3/Ucp2/Ndufa12/Aprt/Pkm/Nme1/Acly/Ndufs6/Tspo/Atp5j/Pgam1	17
MG7	GO:0044706	multi-multicellular organism process	9/294	141/16227	0.00108148121617796	0.0272330035107364	0.0225846589545889	Serpine2/Arhgdib/Epn1/Mapk3/Calr/Ctsb/Lgals9/Grn/Ctsl	9
MG7	GO:0048193	Golgi vesicle transport	13/294	264/16227	0.00109173717685605	0.0273079859170926	0.0226468427704314	Trappc3/Arf5/Tex261/Snx3/Sar1a/Cope/Tmed3/P4hb/Lman2/Tmed9/Trappc6b/Tmed10/Tmed7	13
MG7	GO:0032640	tumor necrosis factor production	10/294	171/16227	0.00113660403651518	0.0278916317371302	0.0231308673030403	Fcer1g/Cd34/Arhgef2/Ptpn6/Tyrobp/Pycard/Gas6/Lgals9/Tspo/Mapk14	10
MG7	GO:0090316	positive regulation of intracellular protein transport	9/294	142/16227	0.00113673624713546	0.0278916317371302	0.0231308673030403	Anp32b/Camk1/Pdcd5/Pak1/Sar1a/Oaz1/Gas6/Hcls1/Mapk14	9
MG7	GO:0042743	hydrogen peroxide metabolic process	5/294	44/16227	0.00114914880055105	0.0278916317371302	0.0231308673030403	Prdx4/Prdx1/Park7/Gpx1/Sod2	5
MG7	GO:0097106	postsynaptic density organization	5/294	44/16227	0.00114914880055105	0.0278916317371302	0.0231308673030403	Dgkz/Itgb1/Cadm1/Arf6/Cfl1	5
MG7	GO:0055094	response to lipoprotein particle	4/294	26/16227	0.00115223958402324	0.0278916317371302	0.0231308673030403	Fcer1g/Cd9/Itgb1/Cd68	4
MG7	GO:0060326	cell chemotaxis	13/294	266/16227	0.00116903832570818	0.028116870500366	0.0233176605316693	Fcer1g/S1pr1/Spp1/C5ar1/Rpl13a/Coro1a/Mapk3/Gas6/Hmgb2/Calr/Lgmn/Rac2/Aif1	13
MG7	GO:0032507	maintenance of protein location in cell	6/294	66/16227	0.0012272923029893	0.0292858198473316	0.0242870843532466	Tmsb4x/Park7/Srgn/Twf2/Pfn1/Tspo	6
MG7	GO:0007565	female pregnancy	8/294	116/16227	0.00123728214540975	0.0292858198473316	0.0242870843532466	Arhgdib/Epn1/Mapk3/Calr/Ctsb/Lgals9/Grn/Ctsl	8
MG7	GO:0071706	tumor necrosis factor superfamily cytokine production	10/294	173/16227	0.00124105686453244	0.0292858198473316	0.0242870843532466	Fcer1g/Cd34/Arhgef2/Ptpn6/Tyrobp/Pycard/Gas6/Lgals9/Tspo/Mapk14	10
MG7	GO:0002683	negative regulation of immune system process	18/294	444/16227	0.00127706438190574	0.0296059485519467	0.0245525709571188	Fn1/Fcer1g/Dgkz/Cst7/Psmb4/Ptpn6/Tyrobp/Il4ra/Bst2/Hmox1/Gpx1/Ctnnb1/Cd68/Lgals9/Nme1/Grn/Gpr137b/Hfe	18
MG7	GO:0016485	protein processing	12/294	236/16227	0.00128070701668567	0.0296059485519467	0.0245525709571188	Serpine2/Cst7/Ctsz/Cd5l/Eno1/Sec11a/Pycard/Srgn/Naglu/P4hb/Ctla2a/Lgmn	12
MG7	GO:0051101	regulation of DNA binding	8/294	117/16227	0.00130767273054967	0.0296059485519467	0.0245525709571188	Park7/Sirt2/Sumo3/Hmgb2/Hmox1/Ctnnb1/Lgals9/Nme1	8
MG7	GO:0002690	positive regulation of leukocyte chemotaxis	7/294	91/16227	0.00131874502118912	0.0296059485519467	0.0245525709571188	C5ar1/Mapk3/Gas6/Calr/Lgmn/Rac2/Aif1	7
MG7	GO:1901214	regulation of neuron death	16/294	373/16227	0.00132200339197999	0.0296059485519467	0.0245525709571188	Cd34/Ctsz/Gba/Bag1/Ppt1/Park7/C5ar1/Tyrobp/Coro1a/Hmox1/Ctnnb1/Ap2b1/Grn/Alkbh1/Lgmn/Sod2	16
MG7	GO:0001836	release of cytochrome c from mitochondria	6/294	67/16227	0.00132786381005987	0.0296059485519467	0.0245525709571188	Pdcd5/Pycard/Gpx1/Higd1a/Prelid1/Sod2	6
MG7	GO:0033143	regulation of intracellular steroid hormone receptor signaling pathway	6/294	67/16227	0.00132786381005987	0.0296059485519467	0.0245525709571188	Park7/Pak1/Cnot2/Calr/Cnot1/Dab2	6
MG7	GO:0042267	natural killer cell mediated cytotoxicity	6/294	67/16227	0.00132786381005987	0.0296059485519467	0.0245525709571188	Prdx1/Ptpn6/Coro1a/Cadm1/Lgals9/H2-M3	6
MG7	GO:0010955	negative regulation of protein processing	4/294	27/16227	0.00133353019863512	0.0296059485519467	0.0245525709571188	Serpine2/Cst7/Ctsz/Ctla2a	4
MG7	GO:1903318	negative regulation of protein maturation	4/294	27/16227	0.00133353019863512	0.0296059485519467	0.0245525709571188	Serpine2/Cst7/Ctsz/Ctla2a	4
MG7	GO:0051098	regulation of binding	16/294	374/16227	0.00135899059918614	0.0299937219302729	0.0248741561064658	Ctsz/Eno1/Park7/Lrpap1/Camk1/Sirt2/Mapk3/Sumo3/Hmgb2/Hmox1/Anxa2/Ctnnb1/Lgals9/Nme1/Hfe/Dab2	16
MG7	GO:0050866	negative regulation of cell activation	11/294	206/16227	0.00136888974676913	0.0300355223969462	0.0249088217386861	Fn1/Serpine2/Cst7/Ptpn6/Cd9/Tyrobp/Il4ra/Hmox1/Lgals9/Grn/Hfe	11
MG7	GO:0032675	regulation of interleukin-6 production	9/294	146/16227	0.00138105017019883	0.0301261641778257	0.024983992063083	Fcer1g/Arhgef2/Gba/Ptpn6/Tyrobp/Pycard/Gas6/Lgals9/Aif1	9
MG7	GO:0030032	lamellipodium assembly	6/294	68/16227	0.0014346090136041	0.0311136012661421	0.0258028855747716	S1pr1/Capzb/Itgb1/Twf2/Rac2/Cfl1	6
MG7	GO:0090407	organophosphate biosynthetic process	19/294	487/16227	0.00147276436116211	0.0317575395579325	0.0263369113829111	Itpkb/Ndufa8/Dgkz/Pigt/Ndufb11/Hprt/Pigk/Akr1a1/Sdhb/Eno1/Ndufa3/Ndufa12/Aprt/Pkm/Nme1/Acly/Ndufs6/Gpaa1/Atp5j	19
MG7	GO:0032091	negative regulation of protein binding	7/294	93/16227	0.00149701077827857	0.0320959110862925	0.0266175269810012	Ctsz/Park7/Lrpap1/Camk1/Mapk3/Hfe/Dab2	7
MG7	GO:0051604	protein maturation	14/294	308/16227	0.00152680928834672	0.0322127460995639	0.0267144196695968	Serpine2/Cst7/Ctsz/Prdx4/Cd5l/Eno1/Sec11a/Pycard/Glrx3/Srgn/Naglu/P4hb/Ctla2a/Lgmn	14
MG7	GO:0045454	cell redox homeostasis	4/294	28/16227	0.00153383114852922	0.0322127460995639	0.0267144196695968	Prdx4/Prdx1/Glrx3/Gpx1	4
MG7	GO:0048199	vesicle targeting, to, from or within Golgi	4/294	28/16227	0.00153383114852922	0.0322127460995639	0.0267144196695968	Trappc3/Sar1a/Tmed9/Tmed10	4
MG7	GO:0050821	protein stabilization	10/294	178/16227	0.00153680211935552	0.0322127460995639	0.0267144196695968	Glmp/Bag1/Park7/Gapdh/Tyrobp/Ifi30/Calr/Pfn1/Grn/Cct5	10
MG7	GO:0002228	natural killer cell mediated immunity	6/294	70/16227	0.00166760239962383	0.0347602455743812	0.0288270917736143	Prdx1/Ptpn6/Coro1a/Cadm1/Lgals9/H2-M3	6
MG7	GO:0045185	maintenance of protein location	7/294	95/16227	0.00169352819730029	0.0348465403384123	0.0288986570643998	Tmsb4x/Park7/Srgn/Twf2/Pfn1/Lgals9/Tspo	7
MG7	GO:0034331	cell junction maintenance	5/294	48/16227	0.0017083292558109	0.0348465403384123	0.0288986570643998	Dgkz/Itgb1/Cadm1/Grn/Arf6	5
MG7	GO:0043300	regulation of leukocyte degranulation	5/294	48/16227	0.0017083292558109	0.0348465403384123	0.0288986570643998	Fcer1g/Il4ra/Hmox1/Lgals9/Rac2	5
MG7	GO:0048259	regulation of receptor-mediated endocytosis	8/294	122/16227	0.00170889217011403	0.0348465403384123	0.0288986570643998	Ppt1/Lrpap1/Sirt2/Cd63/Anxa2/Ppp3r1/Hfe/Dab2	8
MG7	GO:0045862	positive regulation of proteolysis	15/294	347/16227	0.00172106020326637	0.0349049615278672	0.0289471064629041	Gba/Anp32b/Eno1/Sirt2/Pdcd5/Pycard/Ctsd/Sumo3/Rps27l/Grn/Prelid1/Ctsl/Lgmn/Dab2/Cfl1	15
MG7	GO:0001525	angiogenesis	19/294	494/16227	0.00173314456993368	0.0349610668085546	0.028993635250277	Fn1/Cd34/S1pr1/Epn1/C5ar1/Emc10/Rnh1/Elk3/Hmox1/Itgb1/Pkm/Anxa2/Gpx1/Ctnnb1/Ppp3r1/Grn/Actg1/Mapk14/Mydgf	19
MG7	GO:0071402	cellular response to lipoprotein particle stimulus	4/294	29/16227	0.0017541520540968	0.0351956069891508	0.0291881422567416	Fcer1g/Cd9/Itgb1/Cd68	4
MG7	GO:0010951	negative regulation of endopeptidase activity	8/294	123/16227	0.00179970728232593	0.035917562357909	0.0297868685697394	Serpine2/Cst7/Park7/Por/Gapdh/Gas6/Gpx1/Tmed10	8
MG7	GO:0032635	interleukin-6 production	9/294	152/16227	0.00182516090074228	0.0362328238073282	0.0300483187000511	Fcer1g/Arhgef2/Gba/Ptpn6/Tyrobp/Pycard/Gas6/Lgals9/Aif1	9
MG7	GO:0016137	glycoside metabolic process	3/294	14/16227	0.00184776505667153	0.0362572719828092	0.0300685938674627	Gba/Akr1a1/Gusb	3
MG7	GO:0002685	regulation of leukocyte migration	11/294	214/16227	0.0018528284868987	0.0362572719828092	0.0300685938674627	Cd9/C5ar1/Coro1a/Mapk3/Pycard/Gas6/Calr/Lgals9/Lgmn/Rac2/Aif1	11
MG7	GO:0010257	NADH dehydrogenase complex assembly	5/294	49/16227	0.00187470969207489	0.0362572719828092	0.0300685938674627	Ndufa8/Ndufb11/Ndufa3/Ndufa12/Ndufs6	5
MG7	GO:0032981	mitochondrial respiratory chain complex I assembly	5/294	49/16227	0.00187470969207489	0.0362572719828092	0.0300685938674627	Ndufa8/Ndufb11/Ndufa3/Ndufa12/Ndufs6	5
MG7	GO:0043030	regulation of macrophage activation	5/294	49/16227	0.00187470969207489	0.0362572719828092	0.0300685938674627	Cst7/Il4ra/Lgals9/Grn/Gpr137b	5
MG7	GO:0045807	positive regulation of endocytosis	8/294	125/16227	0.00199275616493335	0.0380055690690224	0.0315184777713024	Ppt1/Cd63/Itgb1/Anxa2/Ap2b1/Hfe/Dab2/Mib1	8
MG7	GO:0051235	maintenance of location	14/294	317/16227	0.00199520932968806	0.0380055690690224	0.0315184777713024	Tmsb4x/Gba/Plin2/Park7/Hilpda/Ptpn6/Ftl1/Coro1a/Srgn/Twf2/Pfn1/Lgals9/Naglu/Tspo	14
MG7	GO:0006516	glycoprotein catabolic process	4/294	30/16227	0.00199549496444494	0.0380055690690224	0.0315184777713024	Gusb/Stt3b/Naglu/Ctsl	4
MG7	GO:0043303	mast cell degranulation	5/294	50/16227	0.00205264312545922	0.0387010904860452	0.0320952820886404	Fcer1g/Lat2/Il4ra/Hmox1/Rac2	5
MG7	GO:0090199	regulation of release of cytochrome c from mitochondria	5/294	50/16227	0.00205264312545922	0.0387010904860452	0.0320952820886404	Pdcd5/Pycard/Gpx1/Higd1a/Prelid1	5
MG7	GO:0006900	vesicle budding from membrane	6/294	73/16227	0.0020696154201779	0.0388259852825374	0.032198858852873	Trappc3/Snx3/Sar1a/Tmed9/Trappc6b/Tmed10	6
MG7	GO:0051100	negative regulation of binding	9/294	156/16227	0.0021799554090117	0.0406925009682184	0.0337467828700633	Ctsz/Park7/Lrpap1/Camk1/Mapk3/Sumo3/Hmox1/Hfe/Dab2	9
MG7	GO:0010755	regulation of plasminogen activation	3/294	15/16227	0.0022789344454266	0.0421209952671951	0.0349314504572519	Serpine2/Ctsz/Eno1	3
MG7	GO:1902176	negative regulation of oxidative stress-induced intrinsic apoptotic signaling pathway	3/294	15/16227	0.0022789344454266	0.0421209952671951	0.0349314504572519	Park7/Gpx1/Sod2	3
MG7	GO:0050727	regulation of inflammatory response	14/294	322/16227	0.0023032376144054	0.042361507496319	0.0351309101557398	Fcer1g/Cst7/Abhd12/Psmb4/Park7/Aldh2/Alox5ap/Pycard/Gpx4/Gpx1/Lgals9/Grn/Ctla2a/Lgals1	14
MG7	GO:0032272	negative regulation of protein polymerization	6/294	75/16227	0.00237563518835774	0.0434799181791134	0.0360584216523003	Tmsb4x/Capzb/Capg/Twf2/Pfn1/Cfl1	6
MG7	GO:0002448	mast cell mediated immunity	5/294	52/16227	0.00244502813780506	0.0445298579537763	0.0369291493971953	Fcer1g/Lat2/Il4ra/Hmox1/Rac2	5
MG7	GO:2000116	regulation of cysteine-type endopeptidase activity	11/294	222/16227	0.00246803567096154	0.0445298579537763	0.0369291493971953	Cst7/Anp32b/Park7/Por/Pdcd5/Pycard/Ctsd/Gas6/Rps27l/Gpx1/Lgmn	11
MG7	GO:0007596	blood coagulation	9/294	159/16227	0.00248047449689212	0.0445298579537763	0.0369291493971953	Serpine2/Fcer1g/Cd34/Pdia3/Anxa5/Ptpn6/Cd9/Gas6/Anxa2	9
MG7	GO:0051494	negative regulation of cytoskeleton organization	9/294	159/16227	0.00248047449689212	0.0445298579537763	0.0369291493971953	Tmsb4x/Arhgef2/S1pr1/Capzb/Capg/Coro1a/Twf2/Pfn1/Cfl1	9
MG7	GO:0043954	cellular component maintenance	6/294	76/16227	0.00254083413176226	0.0446243605403862	0.0370075215344467	Dgkz/Itgb1/Cadm1/Grn/Arf6/Cfl1	6
MG7	GO:0048488	synaptic vesicle endocytosis	6/294	76/16227	0.00254083413176226	0.0446243605403862	0.0370075215344467	Ap2s1/Ap2b1/Grn/Actg1/Fcho2/Arf6	6
MG7	GO:0043304	regulation of mast cell degranulation	4/294	32/16227	0.00254520606493674	0.0446243605403862	0.0370075215344467	Fcer1g/Il4ra/Hmox1/Rac2	4
MG7	GO:0060142	regulation of syncytium formation by plasma membrane fusion	4/294	32/16227	0.00254520606493674	0.0446243605403862	0.0370075215344467	Camk1/Tyrobp/Il4ra/Mapk14	4
MG7	GO:2000406	positive regulation of T cell migration	4/294	32/16227	0.00254520606493674	0.0446243605403862	0.0370075215344467	Coro1a/Pycard/Lgals9/Aif1	4
MG7	GO:1905952	regulation of lipid localization	9/294	160/16227	0.00258764430930401	0.0451574020860867	0.0374495793307351	Surf4/Plin2/Spp1/Hilpda/Anxa2/Prelid1/Dab2/Tspo/Atp5j	9
MG7	GO:0045773	positive regulation of axon extension	5/294	53/16227	0.00266041362049382	0.0462123699263556	0.0383244769112072	Fn1/Pak1/Rpl4/Twf2/Dbnl	5
MG7	GO:0042159	lipoprotein catabolic process	3/294	16/16227	0.00276750757063083	0.0478510986405846	0.0396834944398968	Abhd12/Ppt1/Ctsd	3
MG7	GO:0045861	negative regulation of proteolysis	12/294	259/16227	0.00278188188619714	0.0478789946651911	0.0397066289502595	Serpine2/Cst7/Ctsz/Park7/Por/Gapdh/Gas6/Ctsb/Gpx1/Hfe/Ctla2a/Tmed10	12
MG7	GO:0007599	hemostasis	9/294	162/16227	0.0028129883443555	0.0479742375819175	0.0397856150522242	Serpine2/Fcer1g/Cd34/Pdia3/Anxa5/Ptpn6/Cd9/Gas6/Anxa2	9
MG7	GO:0050817	coagulation	9/294	162/16227	0.0028129883443555	0.0479742375819175	0.0397856150522242	Serpine2/Fcer1g/Cd34/Pdia3/Anxa5/Ptpn6/Cd9/Gas6/Anxa2	9
MG7	GO:0002861	regulation of inflammatory response to antigenic stimulus	4/294	33/16227	0.0028555243089331	0.048044516623843	0.0398438983110987	Fcer1g/Psmb4/Park7/Gpx1	4
MG7	GO:0006901	vesicle coating	4/294	33/16227	0.0028555243089331	0.048044516623843	0.0398438983110987	Trappc3/Sar1a/Tmed9/Trappc6b	4
MG7	GO:0042168	heme metabolic process	4/294	33/16227	0.0028555243089331	0.048044516623843	0.0398438983110987	Hebp1/Snx3/Hmox1/Tmem14c	4
OPCs2	GO:0044282	small molecule catabolic process	49/937	301/16227	3.83102093857266E-11	1.89712156878118E-07	1.77477085796403E-07	Adhfe1/Dbi/Npl/Bpnt1/Slc27a4/Crat/Hadh/Ddah1/Acadm/Akr1a1/Mfsd2a/Gale/Cda/Acot7/Hadhb/Srd5a3/Aldh1l1/Eno2/Gapdh/Apoe/Bckdha/Etfb/Ldha/Aldoa/Echdc1/Shmt2/Mt3/Etfa/Mpi/Hexa/Pkm/Mthfsl/Mthfs/Acaa1a/Acadvl/Galk1/Hexb/Acot2/Abcd4/Pycrl/Amdhd2/Hagh/Decr2/Abhd3/Cdo1/Acaa2/Cpt1a/Bad/Tkfc	49
OPCs2	GO:0006575	cellular modified amino acid metabolic process	23/937	105/16227	2.36028628184156E-08	3.46319784303845E-05	3.23984646441889E-05	Atic/Aldh9a1/Crat/Gatm/Acadm/Mfsd2a/Asl/Plod3/Aldh1l1/Lpcat3/Crym/Gamt/Shmt2/Slc27a1/Ctsb/Mthfsl/Mthfs/Plscr1/Plod2/Ctsl/Ckb/Cdo1/Cpt1a	23
OPCs2	GO:0006091	generation of precursor metabolites and energy	53/937	409/16227	2.67514702825614E-08	3.46319784303845E-05	3.23984646441889E-05	Sdhaf4/Sdhc/Ndufs2/Fh1/Mtch2/Ndp/G6pdx/Prps1/Gyg/Gba/Acadm/Stoml2/Pgm2/Mtfr1l/Gale/Pink1/Prkag2/Pgm1/Por/Mdh2/Vgf/Ndufb2/Suclg1/Aldh1l1/Slc25a18/Eno2/Gapdh/Etfb/Ldha/Ucp2/Aldoa/Shmt2/Cs/Coq10a/Mt3/Coq9/Dnajc15/Etfa/Mpi/Pkm/Uqcrc1/Aldoc/Galk1/Mrps36/Il6st/Adsl/Ppp1r1a/Trap1/Ndufa11/Ndufs8/Arl2/Uqcc3/Tkfc	53
OPCs2	GO:0042398	cellular modified amino acid biosynthetic process	11/937	24/16227	2.79741344348825E-08	3.46319784303845E-05	3.23984646441889E-05	Atic/Gatm/Acadm/Plod3/Gamt/Slc27a1/Mthfsl/Mthfs/Plscr1/Plod2/Ckb	11
OPCs2	GO:0016054	organic acid catabolic process	33/937	211/16227	1.60664672235804E-07	0.000132601909485283	0.000124050039036802	Adhfe1/Dbi/Npl/Slc27a4/Crat/Hadh/Ddah1/Acadm/Akr1a1/Mfsd2a/Acot7/Hadhb/Aldh1l1/Bckdha/Etfb/Ldha/Echdc1/Shmt2/Etfa/Hexa/Mthfsl/Mthfs/Acaa1a/Acadvl/Hexb/Acot2/Abcd4/Amdhd2/Decr2/Abhd3/Cdo1/Acaa2/Cpt1a	33
OPCs2	GO:0046395	carboxylic acid catabolic process	33/937	211/16227	1.60664672235804E-07	0.000132601909485283	0.000124050039036802	Adhfe1/Dbi/Npl/Slc27a4/Crat/Hadh/Ddah1/Acadm/Akr1a1/Mfsd2a/Acot7/Hadhb/Aldh1l1/Bckdha/Etfb/Ldha/Echdc1/Shmt2/Etfa/Hexa/Mthfsl/Mthfs/Acaa1a/Acadvl/Hexb/Acot2/Abcd4/Amdhd2/Decr2/Abhd3/Cdo1/Acaa2/Cpt1a	33
OPCs2	GO:0072329	monocarboxylic acid catabolic process	23/937	117/16227	1.95188846872499E-07	0.000138082167101802	0.000129176859411409	Dbi/Slc27a4/Crat/Hadh/Acadm/Akr1a1/Mfsd2a/Acot7/Hadhb/Etfb/Ldha/Echdc1/Etfa/Hexa/Acaa1a/Acadvl/Hexb/Acot2/Abcd4/Decr2/Abhd3/Acaa2/Cpt1a	23
OPCs2	GO:0009062	fatty acid catabolic process	19/937	95/16227	1.69330626341291E-06	0.00104815657705259	0.000980558008589499	Dbi/Slc27a4/Crat/Hadh/Acadm/Mfsd2a/Acot7/Hadhb/Etfb/Echdc1/Etfa/Acaa1a/Acadvl/Acot2/Abcd4/Decr2/Abhd3/Acaa2/Cpt1a	19
OPCs2	GO:0015980	energy derivation by oxidation of organic compounds	38/937	296/16227	3.14248588315191E-06	0.00167224268680121	0.00156439504817025	Sdhaf4/Sdhc/Ndufs2/Fh1/Mtch2/Ndp/Gyg/Gba/Acadm/Stoml2/Pgm2/Mtfr1l/Pink1/Prkag2/Pgm1/Mdh2/Ndufb2/Suclg1/Slc25a18/Etfb/Ldha/Shmt2/Cs/Coq10a/Mt3/Coq9/Dnajc15/Etfa/Uqcrc1/Mrps36/Il6st/Adsl/Ppp1r1a/Trap1/Ndufa11/Ndufs8/Arl2/Uqcc3	38
OPCs2	GO:0044283	small molecule biosynthetic process	53/937	477/16227	3.52968080280865E-06	0.00167224268680121	0.00156439504817025	Insig2/Ptges2/Ak1/Gatm/Fam3a/G6pdx/Prps1/Fabp5/Gba/Acadm/Pgm2/Akr1a1/Mecr/Acot7/Prkag2/Srd5a3/Spp1/Asl/Por/Mdh2/Plod3/Lpcat3/Eno2/Gapdh/Ldhb/Apoe/Ldha/Klhl25/Aldoa/Pcbd1/Gamt/Shmt2/Coq10a/Mri1/Coq9/Mvd/Acsbg1/Pkm/Plod2/Rbp1/Acadvl/Slc25a11/Aldoc/G6pc3/Pcbd2/Adi1/Pycrl/Cyb5r3/Prkag1/Hacd2/Decr2/Abhd3/Tm7sf2	53
OPCs2	GO:0046365	monosaccharide catabolic process	12/937	43/16227	3.71459401349218E-06	0.00167224268680121	0.00156439504817025	Gale/Eno2/Gapdh/Ldha/Aldoa/Mpi/Hexa/Pkm/Galk1/Hexb/Bad/Tkfc	12
OPCs2	GO:0009135	purine nucleoside diphosphate metabolic process	19/937	101/16227	4.41179892775255E-06	0.00168055602232543	0.00157217223328251	Entpd2/Ak1/Mtch2/Gale/Prkag2/Eno2/Gapdh/Ucp2/Aldoa/Nudt18/Mpi/Pkm/Guk1/Aldoc/Galk1/Arl2/Bad/Tkfc/Ak3	19
OPCs2	GO:0009179	purine ribonucleoside diphosphate metabolic process	19/937	101/16227	4.41179892775255E-06	0.00168055602232543	0.00157217223328251	Entpd2/Ak1/Mtch2/Gale/Prkag2/Eno2/Gapdh/Ucp2/Aldoa/Nudt18/Mpi/Pkm/Guk1/Aldoc/Galk1/Arl2/Bad/Tkfc/Ak3	19
OPCs2	GO:0045333	cellular respiration	29/937	211/16227	1.23477077742235E-05	0.00436756063556819	0.00408588435446297	Sdhaf4/Sdhc/Ndufs2/Fh1/Mtch2/Ndp/Gba/Stoml2/Mtfr1l/Pink1/Mdh2/Ndufb2/Suclg1/Slc25a18/Etfb/Shmt2/Cs/Coq10a/Coq9/Dnajc15/Etfa/Uqcrc1/Mrps36/Adsl/Trap1/Ndufa11/Ndufs8/Arl2/Uqcc3	29
OPCs2	GO:0009185	ribonucleoside diphosphate metabolic process	19/937	112/16227	2.08072271907116E-05	0.00686915926989358	0.00642614785026818	Entpd2/Ak1/Mtch2/Gale/Prkag2/Eno2/Gapdh/Ucp2/Aldoa/Nudt18/Mpi/Pkm/Guk1/Aldoc/Galk1/Arl2/Bad/Tkfc/Ak3	19
OPCs2	GO:0019320	hexose catabolic process	10/937	36/16227	2.5188443995797E-05	0.00709314557380229	0.00663568864686333	Gale/Eno2/Gapdh/Ldha/Aldoa/Mpi/Pkm/Galk1/Bad/Tkfc	10
OPCs2	GO:0044242	cellular lipid catabolic process	27/937	197/16227	2.56470709301944E-05	0.00709314557380229	0.00663568864686333	Dbi/Prdx6/Slc27a4/Crat/Gba/Hadh/Acadm/Mfsd2a/Acot7/Hadhb/Srd5a3/Plbd2/Etfb/Echdc1/Mt3/Etfa/Hexa/Acaa1a/Acadvl/Gpld1/Hexb/Acot2/Abcd4/Decr2/Abhd3/Acaa2/Cpt1a	27
OPCs2	GO:0019395	fatty acid oxidation	18/937	104/16227	2.57828393231909E-05	0.00709314557380229	0.00663568864686333	Dbi/Adipor1/Crat/Hadh/Acadm/Mfsd2a/Hadhb/Por/Etfb/Klhl25/Echdc1/Etfa/Acaa1a/Acadvl/Sox9/Abcd4/Acaa2/Cpt1a	18
OPCs2	GO:0072521	purine-containing compound metabolic process	51/937	487/16227	2.7525183861237E-05	0.00717393213057082	0.00671126505115258	Atic/Sdhc/Ndufs2/Ak1/Atp5g3/Mtch2/G6pdx/Prps1/Stoml2/Pgm2/Gale/Acot7/Prkag2/Spp1/Mdh2/Ndufb2/Suclg1/Aldh1l1/Eno2/Gapdh/Ldhb/Ldha/Ucp2/Aldoa/Gamt/Shmt2/Cs/Mvd/Nudt18/Mpi/Pkm/Guk1/Aldoc/Nme1/Dcakd/Galk1/Gmpr/Acot2/Acot1/Naprt/Adsl/Tspo/Hspa1a/Ndufa11/Acaa2/Ndufs8/Arl2/Bad/Uqcc3/Tkfc/Ak3	51
OPCs2	GO:0019693	ribose phosphate metabolic process	44/937	400/16227	3.01462306785387E-05	0.00746420671600619	0.00698281901138153	Atic/Sdhc/Ndufs2/Ak1/Atp5g3/Mtch2/G6pdx/Prps1/Ctps2/Stoml2/Gale/Cda/Acot7/Prkag2/Ndufb2/Suclg1/Eno2/Gapdh/Ucp2/Aldoa/Cs/Mvd/Nudt18/Mpi/Pkm/Guk1/Aldoc/Nme1/Dcakd/Galk1/Gmpr/Acot2/Acot1/Adsl/Tspo/Hspa1a/Ndufa11/Acaa2/Ndufs8/Arl2/Bad/Uqcc3/Tkfc/Ak3	44
OPCs2	GO:0006635	fatty acid beta-oxidation	14/937	69/16227	3.26796406642478E-05	0.00770617050330261	0.00720917787284985	Dbi/Crat/Hadh/Acadm/Mfsd2a/Hadhb/Etfb/Echdc1/Etfa/Acaa1a/Acadvl/Abcd4/Acaa2/Cpt1a	14
OPCs2	GO:0046034	ATP metabolic process	27/937	202/16227	4.01870549060325E-05	0.00865225698212037	0.00809424857119117	Sdhc/Ndufs2/Ak1/Atp5g3/Mtch2/Stoml2/Gale/Prkag2/Ndufb2/Eno2/Gapdh/Ucp2/Aldoa/Mpi/Pkm/Guk1/Aldoc/Galk1/Tspo/Hspa1a/Ndufa11/Ndufs8/Arl2/Bad/Uqcc3/Tkfc/Ak3	27
OPCs2	GO:0006979	response to oxidative stress	41/937	368/16227	4.16931403944623E-05	0.00865225698212037	0.00809424857119117	Prdx6/Ndufs2/Endog/Nfe2l2/Prr5l/Prnp/Cst3/G6pdx/Casp6/Prdx1/Pink1/Mpv17/Aldh2/Hspb1/Mgst1/Apoe/Axl/Pnkp/Ucp2/Stx4a/Gpx4/Tmem161a/Mpv17l2/Mt3/Cryab/Hyal2/Gpx1/Ctnnb1/Gpx3/Atox1/Net1/Gpx8/Zfp277/Fbln5/Zfp622/Naprt/Trap1/Gfer/Ndufs8/Cfl1/Rela	41
OPCs2	GO:0006631	fatty acid metabolic process	39/937	344/16227	4.33996338895628E-05	0.00865225698212037	0.00809424857119117	Dbi/Insig2/Adipor1/Slc27a4/Crat/Ptges2/Fabp5/Hadh/Acadm/Mfsd2a/Mecr/Acot7/Prkag2/Hadhb/Por/Cav1/Ech1/Etfb/Klhl25/Echdc1/Gpx4/Slc27a1/Acsbg1/Etfa/Gpx1/Acaa1a/Acadvl/Sox9/Acot2/Acot1/Ptgr2/Abcd4/Prkag1/Hacd2/Decr2/Alkbh7/Abhd3/Acaa2/Cpt1a	39
OPCs2	GO:0009132	nucleoside diphosphate metabolic process	20/937	128/16227	4.3680618851577E-05	0.00865225698212037	0.00809424857119117	Entpd2/Ak1/Mtch2/Gale/Prkag2/Eno2/Gapdh/Ucp2/Aldoa/Nudt18/Mpi/Pkm/Guk1/Aldoc/Nme1/Galk1/Arl2/Bad/Tkfc/Ak3	20
OPCs2	GO:0005996	monosaccharide metabolic process	30/937	240/16227	5.54148855690577E-05	0.00987641745599192	0.00923945948980113	Adipor1/Fam3a/G6pdx/Fabp5/Acadm/Pgm2/Akr1a1/Gale/Man2b2/Pgm1/Mdh2/Eno2/Gapdh/Ldha/Man2a2/Aldoa/Mpi/Hexa/Pkm/Igfbp3/Slc25a11/Aldoc/Igfbp4/G6pc3/Galk1/Gpld1/Hexb/Cpt1a/Bad/Tkfc	30
OPCs2	GO:0034440	lipid oxidation	18/937	110/16227	5.58509717559367E-05	0.00987641745599192	0.00923945948980113	Dbi/Adipor1/Crat/Hadh/Acadm/Mfsd2a/Hadhb/Por/Etfb/Klhl25/Echdc1/Etfa/Acaa1a/Acadvl/Sox9/Abcd4/Acaa2/Cpt1a	18
OPCs2	GO:0019886	antigen processing and presentation of exogenous peptide antigen via MHC class II	7/937	19/16227	5.70982331928238E-05	0.00987641745599192	0.00923945948980113	Fcgr2b/Fcer1g/Ctss/H2-DMa/H2-Ab1/H2-Aa/H2-Eb1	7
OPCs2	GO:0009199	ribonucleoside triphosphate metabolic process	29/937	229/16227	5.78384705621498E-05	0.00987641745599192	0.00923945948980113	Sdhc/Ndufs2/Ak1/Atp5g3/Mtch2/Ctps2/Stoml2/Gale/Prkag2/Ndufb2/Eno2/Gapdh/Ucp2/Aldoa/Mpi/Pkm/Guk1/Aldoc/Nme1/Galk1/Tspo/Hspa1a/Ndufa11/Ndufs8/Arl2/Bad/Uqcc3/Tkfc/Ak3	29
OPCs2	GO:0006749	glutathione metabolic process	13/937	65/16227	7.26754223401062E-05	0.0118035218439738	0.0110422794905469	Ptges2/Nfe2l2/Ndp/G6pdx/Gstk1/Mgst1/Gstt1/Gpx4/Gsta4/Gpx1/Gpx3/Hagh/Eef1g	13
OPCs2	GO:0009259	ribonucleotide metabolic process	42/937	390/16227	7.38911908649411E-05	0.0118035218439738	0.0110422794905469	Atic/Sdhc/Ndufs2/Ak1/Atp5g3/Mtch2/Ctps2/Stoml2/Gale/Cda/Acot7/Prkag2/Ndufb2/Suclg1/Eno2/Gapdh/Ucp2/Aldoa/Cs/Mvd/Nudt18/Mpi/Pkm/Guk1/Aldoc/Nme1/Dcakd/Galk1/Gmpr/Acot2/Acot1/Adsl/Tspo/Hspa1a/Ndufa11/Acaa2/Ndufs8/Arl2/Bad/Uqcc3/Tkfc/Ak3	42
OPCs2	GO:0006163	purine nucleotide metabolic process	47/937	457/16227	8.7606159941971E-05	0.01355705325102	0.0126827207205465	Atic/Sdhc/Ndufs2/Ak1/Atp5g3/Mtch2/G6pdx/Prps1/Stoml2/Gale/Acot7/Prkag2/Mdh2/Ndufb2/Suclg1/Aldh1l1/Eno2/Gapdh/Ldhb/Ldha/Ucp2/Aldoa/Cs/Mvd/Nudt18/Mpi/Pkm/Guk1/Aldoc/Nme1/Dcakd/Galk1/Gmpr/Acot2/Acot1/Naprt/Adsl/Tspo/Hspa1a/Ndufa11/Acaa2/Ndufs8/Arl2/Bad/Uqcc3/Tkfc/Ak3	47
OPCs2	GO:0009205	purine ribonucleoside triphosphate metabolic process	28/937	224/16227	9.6928523225761E-05	0.0141949150903255	0.0132794450541031	Sdhc/Ndufs2/Ak1/Atp5g3/Mtch2/Stoml2/Gale/Prkag2/Ndufb2/Eno2/Gapdh/Ucp2/Aldoa/Mpi/Pkm/Guk1/Aldoc/Nme1/Galk1/Tspo/Hspa1a/Ndufa11/Ndufs8/Arl2/Bad/Uqcc3/Tkfc/Ak3	28
OPCs2	GO:0042063	gliogenesis	39/937	357/16227	9.74610486815565E-05	0.0141949150903255	0.0132794450541031	Fn1/Dbi/Ndufs2/Vim/Mdk/Ndp/Gba/Bag1/Hdac1/C1qa/Mxra8/Cdk5/Fgfr3/Wdr1/Klf15/Lgi4/Atf5/Rras/Ilk/Mt3/Cx3cl1/Ctnnb1/Nf2/Atp1b2/Tmem98/Ccl3/Grn/Gfap/Sox9/Id4/Hexb/Il6st/Id2/Tspo/Tuba1a/Eif2b5/Metrn/B4galt6/Rela	39
OPCs2	GO:0009150	purine ribonucleotide metabolic process	40/937	371/16227	0.000106145977249659	0.0146674850162833	0.0137215376151396	Atic/Sdhc/Ndufs2/Ak1/Atp5g3/Mtch2/Stoml2/Gale/Acot7/Prkag2/Ndufb2/Suclg1/Eno2/Gapdh/Ucp2/Aldoa/Cs/Mvd/Nudt18/Mpi/Pkm/Guk1/Aldoc/Nme1/Dcakd/Galk1/Gmpr/Acot2/Acot1/Adsl/Tspo/Hspa1a/Ndufa11/Acaa2/Ndufs8/Arl2/Bad/Uqcc3/Tkfc/Ak3	40
OPCs2	GO:0052547	regulation of peptidase activity	38/937	346/16227	0.000106629535659571	0.0146674850162833	0.0137215376151396	Mtch2/Cd44/Usp50/Cst3/Lxn/Ctss/F3/Casp6/Hdac1/Pebp1/Por/Cav1/Timp4/A2m/Gapdh/Rcn3/Serpinh1/Ctsd/Cstb/Timp3/Gas6/Mt3/Psme2/Ctsb/Cryab/Cd109/Ctsh/Gpx1/Tbc1d10a/Grn/Serpinb6a/Ctsl/Lgmn/Dap/Fam162a/Bak1/Mbp/Bad	38
OPCs2	GO:0016042	lipid catabolic process	32/937	273/16227	0.000110316926235726	0.0147645788843058	0.0138123696262711	Plcd4/Dbi/Prdx6/Slc27a4/Crat/Gba/Hadh/Acadm/Mfsd2a/Acot7/Hadhb/Ywhah/Srd5a3/Spp1/Plbd2/Apoe/Etfb/Echdc1/Mt3/Etfa/Hexa/Acaa1a/Acadvl/Gpld1/Hexb/Iah1/Acot2/Abcd4/Decr2/Abhd3/Acaa2/Cpt1a	32
OPCs2	GO:0019318	hexose metabolic process	27/937	215/16227	0.000118558312392158	0.0151107075744985	0.0141361755027991	Adipor1/Fam3a/G6pdx/Fabp5/Acadm/Pgm2/Gale/Man2b2/Pgm1/Mdh2/Eno2/Gapdh/Ldha/Man2a2/Aldoa/Mpi/Pkm/Igfbp3/Slc25a11/Aldoc/Igfbp4/G6pc3/Galk1/Gpld1/Cpt1a/Bad/Tkfc	27
OPCs2	GO:0002495	antigen processing and presentation of peptide antigen via MHC class II	7/937	21/16227	0.000119005976455057	0.0151107075744985	0.0141361755027991	Fcgr2b/Fcer1g/Ctss/H2-DMa/H2-Ab1/H2-Aa/H2-Eb1	7
OPCs2	GO:0001558	regulation of cell growth	43/937	412/16227	0.000124543975076588	0.0154185441144816	0.0144241587976859	Fn1/Adipor1/Cd44/G6pdx/Taf9b/Rbbp7/Tnc/Mfsd2a/Cda/Cdk5/Igfbp7/Clstn3/Apoe/Sertad1/Cib1/Ilk/Cd81/Bst2/Mt3/Cyba/Bap1/Cryab/Rpl4/Hyal2/Nf2/Gas2l1/Dbnl/Igfbp3/Pttg1/Derl2/Igfbp4/Gas1/Exosc4/Commd5/Nubp1/Tnfrsf12a/Cdkn1a/Hspa1a/Ddr1/Epb41l3/Syt4/Hbegf/Cfl1	43
OPCs2	GO:0009144	purine nucleoside triphosphate metabolic process	28/937	229/16227	0.000142077381813881	0.0168454249269324	0.0157590160495344	Sdhc/Ndufs2/Ak1/Atp5g3/Mtch2/Stoml2/Gale/Prkag2/Ndufb2/Eno2/Gapdh/Ucp2/Aldoa/Mpi/Pkm/Guk1/Aldoc/Nme1/Galk1/Tspo/Hspa1a/Ndufa11/Ndufs8/Arl2/Bad/Uqcc3/Tkfc/Ak3	28
OPCs2	GO:0046939	nucleotide phosphorylation	17/937	108/16227	0.000145816325205872	0.0168454249269324	0.0157590160495344	Ak1/Mtch2/Gale/Prkag2/Eno2/Gapdh/Pnkp/Ucp2/Aldoa/Mpi/Pkm/Guk1/Aldoc/Nme1/Galk1/Arl2/Tkfc	17
OPCs2	GO:0046031	ADP metabolic process	16/937	98/16227	0.000146274893347757	0.0168454249269324	0.0157590160495344	Ak1/Mtch2/Gale/Prkag2/Eno2/Gapdh/Ucp2/Aldoa/Mpi/Pkm/Aldoc/Galk1/Arl2/Bad/Tkfc/Ak3	16
OPCs2	GO:0009060	aerobic respiration	22/937	163/16227	0.000175183004251564	0.0197160508421306	0.0184445072179697	Sdhc/Ndufs2/Fh1/Mtch2/Ndp/Stoml2/Mtfr1l/Pink1/Mdh2/Ndufb2/Suclg1/Shmt2/Cs/Coq9/Dnajc15/Uqcrc1/Mrps36/Adsl/Ndufa11/Ndufs8/Arl2/Uqcc3	22
OPCs2	GO:0009141	nucleoside triphosphate metabolic process	29/937	245/16227	0.000192212493867683	0.0211519171029503	0.0197877704213256	Sdhc/Ndufs2/Ak1/Atp5g3/Mtch2/Ctps2/Stoml2/Gale/Prkag2/Ndufb2/Eno2/Gapdh/Ucp2/Aldoa/Mpi/Pkm/Guk1/Aldoc/Nme1/Galk1/Tspo/Hspa1a/Ndufa11/Ndufs8/Arl2/Bad/Uqcc3/Tkfc/Ak3	29
OPCs2	GO:0070997	neuron death	43/937	422/16227	0.000211793664115536	0.0228000483630464	0.0213296090565784	Fcgr2b/Capn2/Mdk/Prnp/Pigt/Cebpb/Ctsz/Ndp/G6pdx/Gba/Casp6/Bag1/Ptprf/C1qa/Pink1/Cdk5/Fgfr3/Rilpl1/Npy/Eno2/Gapdh/Ppp5c/Apoe/Axl/Tyrobp/Ilk/Cdc34/Crlf1/Mt3/Mt1/Cx3cl1/Gpx1/Ctnnb1/Ccl3/Grn/Sncb/Il6st/Lgmn/Tuba1a/Fam162a/Traf7/Gfer/Bad	43
OPCs2	GO:0002504	antigen processing and presentation of peptide or polysaccharide antigen via MHC class II	7/937	23/16227	0.000226651160513302	0.023382844726289	0.0218748192416456	Fcgr2b/Fcer1g/Ctss/H2-DMa/H2-Ab1/H2-Aa/H2-Eb1	7
OPCs2	GO:0050765	negative regulation of phagocytosis	7/937	23/16227	0.000226651160513302	0.023382844726289	0.0218748192416456	Fcgr2b/Snx3/Cnn2/Csk/Plscr1/Plscr2/Atg3	7
OPCs2	GO:0051402	neuron apoptotic process	34/937	310/16227	0.000247593767958106	0.0250221293658886	0.023408381799863	Mdk/Prnp/Pigt/Cebpb/Ctsz/Ndp/G6pdx/Gba/Casp6/Bag1/Ptprf/Pink1/Cdk5/Fgfr3/Gapdh/Apoe/Axl/Tyrobp/Ilk/Cdc34/Crlf1/Mt3/Mt1/Cx3cl1/Gpx1/Ctnnb1/Ccl3/Grn/Sncb/Il6st/Lgmn/Tuba1a/Fam162a/Traf7	34
OPCs2	GO:0006457	protein folding	21/937	158/16227	0.000301828614021104	0.0298931059326501	0.0279652153748816	Pex19/Dnlz/Hspa5/Bag1/Ppie/Hspb1/Pdia4/Fkbp9/Hspb6/Calr/Cryab/Grn/Txndc5/Hspa2/Trap1/H2-DMa/Hspa1a/Pfdn1/Ppic/Aip/Arl2	21
OPCs2	GO:0045185	maintenance of protein location	15/937	95/16227	0.000339962969094934	0.0328465569288215	0.030728190001646	Insig2/Ciz1/Hspa5/Flna/Pink1/Nbl1/Sri/Cdk5/Cav1/Nfkbib/Pfn1/Golph3/Tspo/Igsf11/Arl2	15
OPCs2	GO:0030865	cortical cytoskeleton organization	10/937	48/16227	0.000344915379704911	0.0328465569288215	0.030728190001646	Rab13/Cdk5/Wdr1/Rtkn/Rhog/Calr/Arf6/Actn1/Ezr/Epb41l3	10
OPCs2	GO:0042559	pteridine-containing compound biosynthetic process	5/937	12/16227	0.000357563792354394	0.0334086018818671	0.0312539870933801	Atic/Pcbd1/Mthfsl/Mthfs/Pcbd2	5
OPCs2	GO:0010001	glial cell differentiation	29/937	256/16227	0.000404539689689288	0.0370977878396547	0.0347052470628179	Vim/Mdk/Ndp/Gba/Bag1/Hdac1/C1qa/Mxra8/Cdk5/Fgfr3/Wdr1/Klf15/Lgi4/Atf5/Ilk/Mt3/Ctnnb1/Tmem98/Grn/Gfap/Sox9/Id4/Il6st/Id2/Tuba1a/Eif2b5/Metrn/B4galt6/Rela	29
OPCs2	GO:0016052	carbohydrate catabolic process	20/937	151/16227	0.000435568614464468	0.0392170141605099	0.0366877985121172	Mtch2/Pgm2/Gale/Prkag2/Man2b2/Pgm1/Eno2/Gapdh/Ldha/Ucp2/Aldoa/Mpi/Hexa/Pkm/Aldoc/Galk1/Hexb/Arl2/Bad/Tkfc	20
OPCs2	GO:0019884	antigen processing and presentation of exogenous antigen	8/937	33/16227	0.000456600289133509	0.0402005949736497	0.0376079454296047	Fcgr2b/Fcer1g/Ctss/Psme2/H2-DMa/H2-Ab1/H2-Aa/H2-Eb1	8
OPCs2	GO:0051604	protein maturation	33/937	308/16227	0.000462728980916404	0.0402005949736497	0.0376079454296047	Rnpep/Timm17a/Capn2/Ift52/Ctsz/Flna/Snx12/Arxes2/S100a10/Ctss/F3/Casp6/Stoml2/Pdia4/Bola3/Lpcat3/Serpinh1/C2cd3/Tspan15/Spcs1/Bmp1/Ctsh/Tbc1d10a/Tmem98/Cisd3/Tspan17/Gas1/Lgmn/Lmf1/Bak1/Aip/Rce1/Bad	33
OPCs2	GO:0035455	response to interferon-alpha	7/937	26/16227	0.000522322913603507	0.0438397130197384	0.0410123665079221	Axl/Ifitm2/Ifitm3/Gas6/Bst2/Plscr1/Ifnar2	7
OPCs2	GO:0061615	glycolytic process through fructose-6-phosphate	7/937	26/16227	0.000522322913603507	0.0438397130197384	0.0410123665079221	Gale/Eno2/Gapdh/Aldoa/Mpi/Pkm/Galk1	7
OPCs2	GO:0071280	cellular response to copper ion	5/937	13/16227	0.000553500700155963	0.0456822577862055	0.0427360803751999	Nfe2l2/Prnp/Mt3/Mt2/Mt1	5

## Sheet: 5dpi_INH_enriched_GO-BP
Cluster	ID	Description	GeneRatio	BgRatio	pvalue	p.adjust	qvalue	geneID	Count
AG1	GO:0097201	negative regulation of transcription from RNA polymerase II promoter in response to stress	1/1	11/16227	0.000677883	0.0174551	NA	Jun	1
AG1	GO:0031953	negative regulation of protein autophosphorylation	1/1	12/16227	0.000739508	0.0174551	NA	Jun	1
AG1	GO:0043922	negative regulation by host of viral transcription	1/1	13/16227	0.000801134	0.0174551	NA	Jun	1
AG1	GO:0061029	eyelid development in camera-type eye	1/1	15/16227	0.000924385	0.0174551	NA	Jun	1
AG1	GO:0043923	positive regulation by host of viral transcription	1/1	17/16227	0.00104764	0.0174551	NA	Jun	1
AG1	GO:0045655	regulation of monocyte differentiation	1/1	17/16227	0.00104764	0.0174551	NA	Jun	1
AG1	GO:1901522	positive regulation of transcription from RNA polymerase II promoter involved in cellular response to chemical stimulus	1/1	17/16227	0.00104764	0.0174551	NA	Jun	1
AG1	GO:0071276	cellular response to cadmium ion	1/1	19/16227	0.00117089	0.0174551	NA	Jun	1
AG1	GO:0035994	response to muscle stretch	1/1	21/16227	0.00129414	0.0174551	NA	Jun	1
AG1	GO:0046686	response to cadmium ion	1/1	29/16227	0.00178714	0.0174551	NA	Jun	1
AG1	GO:0030224	monocyte differentiation	1/1	32/16227	0.00197202	0.0174551	NA	Jun	1
AG1	GO:0043618	regulation of transcription from RNA polymerase II promoter in response to stress	1/1	41/16227	0.00252665	0.0174551	NA	Jun	1
AG1	GO:1904707	positive regulation of vascular associated smooth muscle cell proliferation	1/1	41/16227	0.00252665	0.0174551	NA	Jun	1
AG1	GO:0001774	microglial cell activation	1/1	44/16227	0.00271153	0.0174551	NA	Jun	1
AG1	GO:0031952	regulation of protein autophosphorylation	1/1	44/16227	0.00271153	0.0174551	NA	Jun	1
AG1	GO:0043620	regulation of DNA-templated transcription in response to stress	1/1	45/16227	0.00277316	0.0174551	NA	Jun	1
AG1	GO:0002269	leukocyte activation involved in inflammatory response	1/1	47/16227	0.00289641	0.0174551	NA	Jun	1
AG1	GO:0045740	positive regulation of DNA replication	1/1	47/16227	0.00289641	0.0174551	NA	Jun	1
AG1	GO:1902895	positive regulation of miRNA transcription	1/1	49/16227	0.00301966	0.0174551	NA	Jun	1
AG1	GO:0043392	negative regulation of DNA binding	1/1	50/16227	0.00308128	0.0174551	NA	Jun	1
AG1	GO:0019083	viral transcription	1/1	51/16227	0.00314291	0.0174551	NA	Jun	1
AG1	GO:0061900	glial cell activation	1/1	51/16227	0.00314291	0.0174551	NA	Jun	1
AG1	GO:0031103	axon regeneration	1/1	52/16227	0.00320454	0.0174551	NA	Jun	1
AG1	GO:2000630	positive regulation of miRNA metabolic process	1/1	55/16227	0.00338941	0.0174551	NA	Jun	1
AG1	GO:0031102	neuron projection regeneration	1/1	62/16227	0.00382079	0.0174551	NA	Jun	1
AG1	GO:0002763	positive regulation of myeloid leukocyte differentiation	1/1	65/16227	0.00400567	0.0174551	NA	Jun	1
AG1	GO:0001836	release of cytochrome c from mitochondria	1/1	67/16227	0.00412892	0.0174551	NA	Jun	1
AG1	GO:1902893	regulation of miRNA transcription	1/1	67/16227	0.00412892	0.0174551	NA	Jun	1
AG1	GO:0019080	viral gene expression	1/1	69/16227	0.00425217	0.0174551	NA	Jun	1
AG1	GO:0061614	miRNA transcription	1/1	69/16227	0.00425217	0.0174551	NA	Jun	1
AG1	GO:0150076	neuroinflammatory response	1/1	70/16227	0.0043138	0.0174551	NA	Jun	1
AG1	GO:0048146	positive regulation of fibroblast proliferation	1/1	72/16227	0.00443705	0.0174551	NA	Jun	1
AG1	GO:1904705	regulation of vascular associated smooth muscle cell proliferation	1/1	72/16227	0.00443705	0.0174551	NA	Jun	1
AG1	GO:2000144	positive regulation of DNA-templated transcription initiation	1/1	72/16227	0.00443705	0.0174551	NA	Jun	1
AG1	GO:0048678	response to axon injury	1/1	73/16227	0.00449868	0.0174551	NA	Jun	1
AG1	GO:0051851	modulation by host of symbiont process	1/1	73/16227	0.00449868	0.0174551	NA	Jun	1
AG1	GO:0060395	SMAD protein signal transduction	1/1	75/16227	0.00462193	0.0174551	NA	Jun	1
AG1	GO:1990874	vascular associated smooth muscle cell proliferation	1/1	75/16227	0.00462193	0.0174551	NA	Jun	1
AG1	GO:0071277	cellular response to calcium ion	1/1	77/16227	0.00474518	0.0174551	NA	Jun	1
AG1	GO:0003151	outflow tract morphogenesis	1/1	79/16227	0.00486843	0.0174551	NA	Jun	1
AG1	GO:2000628	regulation of miRNA metabolic process	1/1	79/16227	0.00486843	0.0174551	NA	Jun	1
AG1	GO:2000142	regulation of DNA-templated transcription initiation	1/1	82/16227	0.00505331	0.0175003	NA	Jun	1
AG1	GO:0043525	positive regulation of neuron apoptotic process	1/1	85/16227	0.00523818	0.0175003	NA	Jun	1
AG1	GO:0051899	membrane depolarization	1/1	85/16227	0.00523818	0.0175003	NA	Jun	1
AG1	GO:0010586	miRNA metabolic process	1/1	88/16227	0.00542306	0.0177153	NA	Jun	1
AG1	GO:0051702	biological process involved in interaction with symbiont	1/1	93/16227	0.00573119	0.018118	NA	Jun	1
AG1	GO:0001938	positive regulation of endothelial cell proliferation	1/1	94/16227	0.00579281	0.018118	NA	Jun	1
AG1	GO:0042116	macrophage activation	1/1	96/16227	0.00591607	0.018118	NA	Jun	1
AG1	GO:0045639	positive regulation of myeloid cell differentiation	1/1	103/16227	0.00634745	0.0190423	NA	Jun	1
AG1	GO:0048661	positive regulation of smooth muscle cell proliferation	1/1	109/16227	0.0067172	0.019603	NA	Jun	1
AG1	GO:0048145	regulation of fibroblast proliferation	1/1	117/16227	0.00721021	0.019603	NA	Jun	1
AG1	GO:0051101	regulation of DNA binding	1/1	117/16227	0.00721021	0.019603	NA	Jun	1
AG1	GO:0008637	apoptotic mitochondrial changes	1/1	120/16227	0.00739508	0.019603	NA	Jun	1
AG1	GO:0001889	liver development	1/1	124/16227	0.00764159	0.019603	NA	Jun	1
AG1	GO:0006352	DNA-templated transcription initiation	1/1	125/16227	0.00770321	0.019603	NA	Jun	1
AG1	GO:0051592	response to calcium ion	1/1	127/16227	0.00782646	0.019603	NA	Jun	1
AG1	GO:0061008	hepaticobiliary system development	1/1	127/16227	0.00782646	0.019603	NA	Jun	1
AG1	GO:0002761	regulation of myeloid leukocyte differentiation	1/1	128/16227	0.00788809	0.019603	NA	Jun	1
AG1	GO:1901216	positive regulation of neuron death	1/1	129/16227	0.00794971	0.019603	NA	Jun	1
AG1	GO:0006275	regulation of DNA replication	1/1	132/16227	0.00813459	0.019603	NA	Jun	1
AG1	GO:0034614	cellular response to reactive oxygen species	1/1	132/16227	0.00813459	0.019603	NA	Jun	1
AG1	GO:0048144	fibroblast proliferation	1/1	136/16227	0.00838109	0.019675	NA	Jun	1
AG1	GO:0001936	regulation of endothelial cell proliferation	1/1	137/16227	0.00844272	0.019675	NA	Jun	1
AG1	GO:0031099	regeneration	1/1	139/16227	0.00856597	0.019675	NA	Jun	1
AG1	GO:0009612	response to mechanical stimulus	1/1	142/16227	0.00875085	0.0197904	NA	Jun	1
AG1	GO:0009267	cellular response to starvation	1/1	152/16227	0.0093671	0.0204812	NA	Jun	1
AG1	GO:0001935	endothelial cell proliferation	1/1	153/16227	0.00942873	0.0204812	NA	Jun	1
AG1	GO:0010634	positive regulation of epithelial cell migration	1/1	155/16227	0.00955198	0.0204812	NA	Jun	1
AG1	GO:0051100	negative regulation of binding	1/1	156/16227	0.00961361	0.0204812	NA	Jun	1
AG1	GO:0071248	cellular response to metal ion	1/1	159/16227	0.00979848	0.0205768	NA	Jun	1
AG1	GO:0042594	response to starvation	1/1	172/16227	0.0105996	0.021174	NA	Jun	1
AG1	GO:0000302	response to reactive oxygen species	1/1	174/16227	0.0107229	0.021174	NA	Jun	1
AG1	GO:0007612	learning	1/1	175/16227	0.0107845	0.021174	NA	Jun	1
AG1	GO:0048660	regulation of smooth muscle cell proliferation	1/1	177/16227	0.0109077	0.021174	NA	Jun	1
AG1	GO:0071241	cellular response to inorganic substance	1/1	177/16227	0.0109077	0.021174	NA	Jun	1
AG1	GO:1902075	cellular response to salt	1/1	178/16227	0.0109694	0.021174	NA	Jun	1
AG1	GO:0043524	negative regulation of neuron apoptotic process	1/1	181/16227	0.0111542	0.021174	NA	Jun	1
AG1	GO:0048659	smooth muscle cell proliferation	1/1	183/16227	0.0112775	0.021174	NA	Jun	1
AG1	GO:0007179	transforming growth factor beta receptor signaling pathway	1/1	186/16227	0.0114624	0.021174	NA	Jun	1
AG1	GO:1902107	positive regulation of leukocyte differentiation	1/1	191/16227	0.0117705	0.021174	NA	Jun	1
AG1	GO:1903708	positive regulation of hemopoiesis	1/1	191/16227	0.0117705	0.021174	NA	Jun	1
AG1	GO:0070374	positive regulation of ERK1 and ERK2 cascade	1/1	192/16227	0.0118321	0.021174	NA	Jun	1
AG1	GO:0031669	cellular response to nutrient levels	1/1	194/16227	0.0119554	0.021174	NA	Jun	1
AG1	GO:0045637	regulation of myeloid cell differentiation	1/1	203/16227	0.01251	0.0218481	NA	Jun	1
AG1	GO:0050679	positive regulation of epithelial cell proliferation	1/1	205/16227	0.0126333	0.0218481	NA	Jun	1
AG1	GO:0044403	biological process involved in symbiotic interaction	1/1	214/16227	0.0131879	0.0225421	NA	Jun	1
AG1	GO:0071560	cellular response to transforming growth factor beta stimulus	1/1	223/16227	0.0137425	0.0227936	NA	Jun	1
AG1	GO:0031668	cellular response to extracellular stimulus	1/1	224/16227	0.0138042	0.0227936	NA	Jun	1
AG1	GO:0002274	myeloid leukocyte activation	1/1	227/16227	0.013989	0.0227936	NA	Jun	1
AG1	GO:0071559	response to transforming growth factor beta	1/1	227/16227	0.013989	0.0227936	NA	Jun	1
AG1	GO:0010632	regulation of epithelial cell migration	1/1	232/16227	0.0142972	0.0227936	NA	Jun	1
AG1	GO:0046777	protein autophosphorylation	1/1	232/16227	0.0142972	0.0227936	NA	Jun	1
AG1	GO:0002573	myeloid leukocyte differentiation	1/1	234/16227	0.0144204	0.0227936	NA	Jun	1
AG1	GO:0034976	response to endoplasmic reticulum stress	1/1	241/16227	0.0148518	0.0229743	NA	Jun	1
AG1	GO:0033002	muscle cell proliferation	1/1	245/16227	0.0150983	0.0229743	NA	Jun	1
AG1	GO:0009410	response to xenobiotic stimulus	1/1	246/16227	0.0151599	0.0229743	NA	Jun	1
AG1	GO:1901215	negative regulation of neuron death	1/1	246/16227	0.0151599	0.0229743	NA	Jun	1
AG1	GO:0003007	heart morphogenesis	1/1	252/16227	0.0155297	0.0231408	NA	Jun	1
AG1	GO:0034599	cellular response to oxidative stress	1/1	253/16227	0.0155913	0.0231408	NA	Jun	1
AG1	GO:0071496	cellular response to external stimulus	1/1	256/16227	0.0157762	0.0231408	NA	Jun	1
AG1	GO:0006260	DNA replication	1/1	258/16227	0.0158994	0.0231408	NA	Jun	1
AG1	GO:0043523	regulation of neuron apoptotic process	1/1	272/16227	0.0167622	0.0240986	NA	Jun	1
AG1	GO:0010038	response to metal ion	1/1	274/16227	0.0168854	0.0240986	NA	Jun	1
AG1	GO:0070372	regulation of ERK1 and ERK2 cascade	1/1	279/16227	0.0171936	0.0243024	NA	Jun	1
AG1	GO:0016032	viral process	1/1	287/16227	0.0176866	0.0245314	NA	Jun	1
AG1	GO:0007611	learning or memory	1/1	299/16227	0.0184261	0.0245314	NA	Jun	1
AG1	GO:0070371	ERK1 and ERK2 cascade	1/1	301/16227	0.0185493	0.0245314	NA	Jun	1
AG1	GO:0051054	positive regulation of DNA metabolic process	1/1	303/16227	0.0186726	0.0245314	NA	Jun	1
AG1	GO:1902074	response to salt	1/1	303/16227	0.0186726	0.0245314	NA	Jun	1
AG1	GO:0010631	epithelial cell migration	1/1	304/16227	0.0187342	0.0245314	NA	Jun	1
AG1	GO:0062197	cellular response to chemical stress	1/1	304/16227	0.0187342	0.0245314	NA	Jun	1
AG1	GO:0090132	epithelium migration	1/1	305/16227	0.0187958	0.0245314	NA	Jun	1
AG1	GO:0090130	tissue migration	1/1	306/16227	0.0188575	0.0245314	NA	Jun	1
AG1	GO:0051402	neuron apoptotic process	1/1	310/16227	0.019104	0.0246341	NA	Jun	1
AG1	GO:1902105	regulation of leukocyte differentiation	1/1	317/16227	0.0195353	0.0249713	NA	Jun	1
AG1	GO:0043010	camera-type eye development	1/1	320/16227	0.0197202	0.0249903	NA	Jun	1
AG1	GO:0001933	negative regulation of protein phosphorylation	1/1	327/16227	0.0201516	0.0251977	NA	Jun	1
AG1	GO:0031667	response to nutrient levels	1/1	329/16227	0.0202749	0.0251977	NA	Jun	1
AG1	GO:0050890	cognition	1/1	331/16227	0.0203981	0.0251977	NA	Jun	1
AG1	GO:0007178	transmembrane receptor protein serine/threonine kinase signaling pathway	1/1	342/16227	0.021076	0.0258181	NA	Jun	1
AG1	GO:0009991	response to extracellular stimulus	1/1	360/16227	0.0221852	0.026264	NA	Jun	1
AG1	GO:0001654	eye development	1/1	364/16227	0.0224317	0.026264	NA	Jun	1
AG1	GO:0150063	visual system development	1/1	367/16227	0.0226166	0.026264	NA	Jun	1
AG1	GO:0006979	response to oxidative stress	1/1	368/16227	0.0226783	0.026264	NA	Jun	1
AG1	GO:0048880	sensory system development	1/1	369/16227	0.0227399	0.026264	NA	Jun	1
AG1	GO:1901214	regulation of neuron death	1/1	373/16227	0.0229864	0.026264	NA	Jun	1
AG1	GO:0042326	negative regulation of phosphorylation	1/1	374/16227	0.023048	0.026264	NA	Jun	1
AG1	GO:0050678	regulation of epithelial cell proliferation	1/1	374/16227	0.023048	0.026264	NA	Jun	1
AG1	GO:0051098	regulation of binding	1/1	374/16227	0.023048	0.026264	NA	Jun	1
AG1	GO:0048732	gland development	1/1	385/16227	0.0237259	0.0268285	NA	Jun	1
AG1	GO:1903706	regulation of hemopoiesis	1/1	394/16227	0.0242805	0.0272456	NA	Jun	1
AG1	GO:0009314	response to radiation	1/1	397/16227	0.0244654	0.0272456	NA	Jun	1
AG1	GO:0030099	myeloid cell differentiation	1/1	411/16227	0.0253282	0.0279943	NA	Jun	1
AG1	GO:0070997	neuron death	1/1	422/16227	0.026006	0.0283672	NA	Jun	1
AG1	GO:0010563	negative regulation of phosphorus metabolic process	1/1	427/16227	0.0263142	0.0283672	NA	Jun	1
AG1	GO:0045936	negative regulation of phosphate metabolic process	1/1	427/16227	0.0263142	0.0283672	NA	Jun	1
AG1	GO:0001667	ameboidal-type cell migration	1/1	429/16227	0.0264374	0.0283672	NA	Jun	1
AG1	GO:0042391	regulation of membrane potential	1/1	439/16227	0.0270537	0.0286652	NA	Jun	1
AG1	GO:0010035	response to inorganic substance	1/1	443/16227	0.0273002	0.0286652	NA	Jun	1
AG1	GO:0050673	epithelial cell proliferation	1/1	443/16227	0.0273002	0.0286652	NA	Jun	1
AG1	GO:1903131	mononuclear cell differentiation	1/1	452/16227	0.0278548	0.0290401	NA	Jun	1
AG1	GO:0009611	response to wounding	1/1	462/16227	0.0284711	0.0294736	NA	Jun	1
AG1	GO:0031400	negative regulation of protein modification process	1/1	472/16227	0.0290873	0.029901	NA	Jun	1
AG1	GO:0043410	positive regulation of MAPK cascade	1/1	478/16227	0.0294571	0.0300708	NA	Jun	1
AG1	GO:0001525	angiogenesis	1/1	494/16227	0.0304431	0.030628	NA	Jun	1
AG1	GO:0061564	axon development	1/1	494/16227	0.0304431	0.030628	NA	Jun	1
AG1	GO:0051052	regulation of DNA metabolic process	1/1	497/16227	0.030628	0.030628	NA	Jun	1
AG3	GO:0032873	negative regulation of stress-activated MAPK cascade	2/6	46/16227	0.000117076	0.0249373	0.012139	Sfrp1/Dusp1	2
AG3	GO:0070303	negative regulation of stress-activated protein kinase signaling cascade	2/6	46/16227	0.000117076	0.0249373	0.012139	Sfrp1/Dusp1	2
AG3	GO:0043407	negative regulation of MAP kinase activity	2/6	60/16227	0.000199757	0.0283655	0.0138077	Sfrp1/Dusp1	2
AG3	GO:0045670	regulation of osteoclast differentiation	2/6	76/16227	0.000320796	0.0341648	0.0166307	Sfrp1/Fos	2
AG3	GO:0071901	negative regulation of protein serine/threonine kinase activity	2/6	104/16227	0.000600097	0.047442	0.0230938	Sfrp1/Dusp1	2
AG3	GO:0030316	osteoclast differentiation	2/6	113/16227	0.000707951	0.047442	0.0230938	Sfrp1/Fos	2
AG3	GO:0002761	regulation of myeloid leukocyte differentiation	2/6	128/16227	0.000907082	0.047442	0.0230938	Sfrp1/Fos	2
AG3	GO:0007369	gastrulation	2/6	155/16227	0.00132602	0.047442	0.0230938	Sfrp1/Dusp1	2
AG3	GO:0043409	negative regulation of MAPK cascade	2/6	173/16227	0.0016481	0.047442	0.0230938	Sfrp1/Dusp1	2
AG3	GO:0030307	positive regulation of cell growth	2/6	179/16227	0.00176299	0.047442	0.0230938	Sfrp1/Rnd2	2
AG3	GO:0032872	regulation of stress-activated MAPK cascade	2/6	192/16227	0.00202479	0.047442	0.0230938	Sfrp1/Dusp1	2
AG3	GO:0006469	negative regulation of protein kinase activity	2/6	194/16227	0.00206662	0.047442	0.0230938	Sfrp1/Dusp1	2
AG3	GO:0043405	regulation of MAP kinase activity	2/6	195/16227	0.00208769	0.047442	0.0230938	Sfrp1/Dusp1	2
AG3	GO:0070302	regulation of stress-activated protein kinase signaling cascade	2/6	195/16227	0.00208769	0.047442	0.0230938	Sfrp1/Dusp1	2
AG3	GO:0045637	regulation of myeloid cell differentiation	2/6	203/16227	0.00225998	0.047442	0.0230938	Sfrp1/Fos	2
AG3	GO:0033673	negative regulation of kinase activity	2/6	213/16227	0.00248459	0.047442	0.0230938	Sfrp1/Dusp1	2
AG3	GO:0051403	stress-activated MAPK cascade	2/6	229/16227	0.00286524	0.047442	0.0230938	Sfrp1/Dusp1	2
AG3	GO:0002573	myeloid leukocyte differentiation	2/6	234/16227	0.00298953	0.047442	0.0230938	Sfrp1/Fos	2
AG3	GO:0031098	stress-activated protein kinase signaling cascade	2/6	240/16227	0.00314202	0.047442	0.0230938	Sfrp1/Dusp1	2
AG3	GO:0009410	response to xenobiotic stimulus	2/6	246/16227	0.00329815	0.047442	0.0230938	Sfrp1/Fos	2
AG3	GO:0051348	negative regulation of transferase activity	2/6	250/16227	0.00340425	0.047442	0.0230938	Sfrp1/Dusp1	2
AG3	GO:0071481	cellular response to X-ray	1/6	10/16227	0.00369242	0.047442	0.0230938	Sfrp1	1
AG3	GO:0060560	developmental growth involved in morphogenesis	2/6	269/16227	0.0039301	0.047442	0.0230938	Sfrp1/Rnd2	2
AG3	GO:0045927	positive regulation of growth	2/6	278/16227	0.00419174	0.047442	0.0230938	Sfrp1/Rnd2	2
AG3	GO:0030336	negative regulation of cell migration	2/6	282/16227	0.0043106	0.047442	0.0230938	Sfrp1/Dusp1	2
AG3	GO:0009950	dorsal/ventral axis specification	1/6	12/16227	0.00442954	0.047442	0.0230938	Sfrp1	1
AG3	GO:0060442	branching involved in prostate gland morphogenesis	1/6	12/16227	0.00442954	0.047442	0.0230938	Sfrp1	1
AG3	GO:0070262	peptidyl-serine dephosphorylation	1/6	12/16227	0.00442954	0.047442	0.0230938	Dusp1	1
AG3	GO:1904948	midbrain dopaminergic neuron differentiation	1/6	12/16227	0.00442954	0.047442	0.0230938	Sfrp1	1
AG3	GO:2000146	negative regulation of cell motility	2/6	294/16227	0.00467665	0.047442	0.0230938	Sfrp1/Dusp1	2
AG3	GO:0014029	neural crest formation	1/6	13/16227	0.00479792	0.047442	0.0230938	Sfrp1	1
AG3	GO:0033689	negative regulation of osteoblast proliferation	1/6	13/16227	0.00479792	0.047442	0.0230938	Sfrp1	1
AG3	GO:0048672	positive regulation of collateral sprouting	1/6	13/16227	0.00479792	0.047442	0.0230938	Rnd2	1
AG3	GO:2000271	positive regulation of fibroblast apoptotic process	1/6	13/16227	0.00479792	0.047442	0.0230938	Sfrp1	1
AG3	GO:0043508	negative regulation of JUN kinase activity	1/6	14/16227	0.0051662	0.047442	0.0230938	Sfrp1	1
AG3	GO:0060346	bone trabecula formation	1/6	14/16227	0.0051662	0.047442	0.0230938	Sfrp1	1
AG3	GO:0090179	planar cell polarity pathway involved in neural tube closure	1/6	14/16227	0.0051662	0.047442	0.0230938	Sfrp1	1
AG3	GO:2000052	positive regulation of non-canonical Wnt signaling pathway	1/6	14/16227	0.0051662	0.047442	0.0230938	Sfrp1	1
AG3	GO:1902105	regulation of leukocyte differentiation	2/6	317/16227	0.00541766	0.047442	0.0230938	Sfrp1/Fos	2
AG3	GO:0002689	negative regulation of leukocyte chemotaxis	1/6	15/16227	0.00553436	0.047442	0.0230938	Dusp1	1
AG3	GO:0046851	negative regulation of bone remodeling	1/6	15/16227	0.00553436	0.047442	0.0230938	Sfrp1	1
AG3	GO:0060026	convergent extension	1/6	15/16227	0.00553436	0.047442	0.0230938	Sfrp1	1
AG3	GO:0060766	negative regulation of androgen receptor signaling pathway	1/6	15/16227	0.00553436	0.047442	0.0230938	Sfrp1	1
AG3	GO:0090178	regulation of establishment of planar polarity involved in neural tube closure	1/6	15/16227	0.00553436	0.047442	0.0230938	Sfrp1	1
AG3	GO:1902043	positive regulation of extrinsic apoptotic signaling pathway via death domain receptors	1/6	15/16227	0.00553436	0.047442	0.0230938	Sfrp1	1
AG3	GO:2000095	regulation of Wnt signaling pathway, planar cell polarity pathway	1/6	15/16227	0.00553436	0.047442	0.0230938	Sfrp1	1
AG3	GO:0001933	negative regulation of protein phosphorylation	2/6	327/16227	0.00575587	0.047442	0.0230938	Sfrp1/Dusp1	2
AG3	GO:0040013	negative regulation of locomotion	2/6	328/16227	0.00579022	0.047442	0.0230938	Sfrp1/Dusp1	2
AG3	GO:0071900	regulation of protein serine/threonine kinase activity	2/6	331/16227	0.00589385	0.047442	0.0230938	Sfrp1/Dusp1	2
AG3	GO:0035970	peptidyl-threonine dephosphorylation	1/6	16/16227	0.00590241	0.047442	0.0230938	Dusp1	1
AG3	GO:0061469	regulation of type B pancreatic cell proliferation	1/6	16/16227	0.00590241	0.047442	0.0230938	Sfrp1	1
AG3	GO:0071391	cellular response to estrogen stimulus	1/6	16/16227	0.00590241	0.047442	0.0230938	Sfrp1	1
AG3	GO:0090177	establishment of planar polarity involved in neural tube closure	1/6	16/16227	0.00590241	0.047442	0.0230938	Sfrp1	1
AG3	GO:0071676	negative regulation of mononuclear cell migration	1/6	17/16227	0.00627034	0.0486511	0.0236824	Dusp1	1
AG3	GO:0007178	transmembrane receptor protein serine/threonine kinase signaling pathway	2/6	342/16227	0.00628125	0.0486511	0.0236824	Sfrp1/Fos	2
AG3	GO:0042249	establishment of planar polarity of embryonic epithelium	1/6	18/16227	0.00663816	0.0496115	0.0241499	Sfrp1	1
AG3	GO:0061430	bone trabecula morphogenesis	1/6	18/16227	0.00663816	0.0496115	0.0241499	Sfrp1	1
AG4	GO:0002317	plasma cell differentiation	1/3	10/16227	0.00184775	0.0338708	0.0101018	Lgals1	1
AG4	GO:0046598	positive regulation of viral entry into host cell	1/3	12/16227	0.00221702	0.0338708	0.0101018	Lgals1	1
AG4	GO:0075294	positive regulation by symbiont of entry into host	1/3	12/16227	0.00221702	0.0338708	0.0101018	Lgals1	1
AG4	GO:0034112	positive regulation of homotypic cell-cell adhesion	1/3	15/16227	0.00277076	0.0338708	0.0101018	Lgals1	1
AG4	GO:1903902	positive regulation of viral life cycle	1/3	25/16227	0.00461509	0.0338708	0.0101018	Lgals1	1
AG4	GO:0031295	T cell costimulation	1/3	30/16227	0.0055364	0.0338708	0.0101018	Lgals1	1
AG4	GO:0002313	mature B cell differentiation involved in immune response	1/3	31/16227	0.0057206	0.0338708	0.0101018	Lgals1	1
AG4	GO:0031294	lymphocyte costimulation	1/3	32/16227	0.00590477	0.0338708	0.0101018	Lgals1	1
AG4	GO:0034110	regulation of homotypic cell-cell adhesion	1/3	38/16227	0.00700932	0.0338708	0.0101018	Lgals1	1
AG4	GO:0002335	mature B cell differentiation	1/3	40/16227	0.00737732	0.0338708	0.0101018	Lgals1	1
AG4	GO:0007157	heterophilic cell-cell adhesion via plasma membrane cell adhesion molecules	1/3	44/16227	0.00811305	0.0338708	0.0101018	Lgals1	1
AG4	GO:0046596	regulation of viral entry into host cell	1/3	44/16227	0.00811305	0.0338708	0.0101018	Lgals1	1
AG4	GO:0140236	translation at presynapse	1/3	47/16227	0.00866461	0.0338708	0.0101018	Uba52	1
AG4	GO:0140241	translation at synapse	1/3	48/16227	0.00884842	0.0338708	0.0101018	Uba52	1
AG4	GO:0140242	translation at postsynapse	1/3	48/16227	0.00884842	0.0338708	0.0101018	Uba52	1
AG4	GO:0052372	modulation by symbiont of entry into host	1/3	49/16227	0.0090322	0.0338708	0.0101018	Lgals1	1
AG4	GO:0043903	regulation of biological process involved in symbiotic interaction	1/3	56/16227	0.0103181	0.0350055	0.0104403	Lgals1	1
AG4	GO:0010812	negative regulation of cell-substrate adhesion	1/3	57/16227	0.0105017	0.0350055	0.0104403	Lgals1	1
AG4	GO:0048524	positive regulation of viral process	1/3	63/16227	0.0116028	0.0366404	0.0109279	Lgals1	1
AG4	GO:0046718	viral entry into host cell	1/3	78/16227	0.0143521	0.0398279	0.0118785	Lgals1	1
AG4	GO:0034109	homotypic cell-cell adhesion	1/3	80/16227	0.0147183	0.0398279	0.0118785	Lgals1	1
AG4	GO:0044409	entry into host	1/3	82/16227	0.0150844	0.0398279	0.0118785	Lgals1	1
AG4	GO:0002312	B cell activation involved in immune response	1/3	83/16227	0.0152674	0.0398279	0.0118785	Lgals1	1
AG4	GO:0044000	movement in host	1/3	101/16227	0.0185577	0.0463943	0.0138369	Lgals1	1
AG4	GO:0045445	myoblast differentiation	1/3	110/16227	0.0202002	0.0484804	0.0144591	Lgals1	1
AG6	GO:0048821	erythrocyte development	2/9	37/16227	0.000180295	0.0450738	0.029037	Hba-a1/Hba-a2	2
AG7	GO:0002548	monocyte chemotaxis	4/27	52/16227	1.55799e-06	0.00115603	0.000823276	Flt1/Ccl3/Ccl4/Dusp1	4
AG7	GO:0035914	skeletal muscle cell differentiation	4/27	72/16227	5.78768e-06	0.00214723	0.00152917	Btg2/Atf3/Fos/Nr4a1	4
AG7	GO:0045672	positive regulation of osteoclast differentiation	3/27	33/16227	2.168e-05	0.00536219	0.00381872	Ccl3/Fos/Klf10	3
AG7	GO:0048821	erythrocyte development	3/27	37/16227	3.07382e-05	0.00570194	0.00406068	Ercc2/Hba-a1/Hba-a2	3
AG7	GO:0030099	myeloid cell differentiation	6/27	411/16227	4.79663e-05	0.0071182	0.00506928	Ercc2/Hba-a1/Hba-a2/Ccl3/Fos/Klf10	6
AG7	GO:0060326	cell chemotaxis	5/27	266/16227	6.84854e-05	0.00846936	0.00603152	Flt1/Ccl3/Ccl4/Nr4a1/Dusp1	5
AG7	GO:0070372	regulation of ERK1 and ERK2 cascade	5/27	279/16227	8.5815e-05	0.00909639	0.00647806	Atf3/Klf4/Ccl3/Ccl4/Dusp1	5
AG7	GO:0070371	ERK1 and ERK2 cascade	5/27	301/16227	0.000122648	0.0106025	0.00755064	Atf3/Klf4/Ccl3/Ccl4/Dusp1	5
AG7	GO:0071674	mononuclear cell migration	4/27	165/16227	0.000150712	0.0106025	0.00755064	Flt1/Ccl3/Ccl4/Dusp1	4
AG7	GO:0007519	skeletal muscle tissue development	4/27	169/16227	0.000165259	0.0106025	0.00755064	Btg2/Atf3/Fos/Nr4a1	4
AG7	GO:0002763	positive regulation of myeloid leukocyte differentiation	3/27	65/16227	0.000167517	0.0106025	0.00755064	Ccl3/Fos/Klf10	3
AG7	GO:0060538	skeletal muscle organ development	4/27	177/16227	0.000197366	0.0106025	0.00755064	Btg2/Atf3/Fos/Nr4a1	4
AG7	GO:1990868	response to chemokine	3/27	69/16227	0.000200047	0.0106025	0.00755064	Ccl3/Ccl4/Dusp1	3
AG7	GO:1990869	cellular response to chemokine	3/27	69/16227	0.000200047	0.0106025	0.00755064	Ccl3/Ccl4/Dusp1	3
AG7	GO:0070373	negative regulation of ERK1 and ERK2 cascade	3/27	74/16227	0.000246139	0.0121757	0.00867099	Atf3/Klf4/Dusp1	3
AG7	GO:0045670	regulation of osteoclast differentiation	3/27	76/16227	0.00026634	0.0123515	0.00879624	Ccl3/Fos/Klf10	3
AG7	GO:0061515	myeloid cell development	3/27	80/16227	0.000309897	0.0135261	0.00963271	Ercc2/Hba-a1/Hba-a2	3
AG7	GO:0030595	leukocyte chemotaxis	4/27	205/16227	0.000345641	0.0139439	0.00993028	Flt1/Ccl3/Ccl4/Dusp1	4
AG7	GO:0048569	post-embryonic animal organ development	2/27	17/16227	0.000357055	0.0139439	0.00993028	Klf4/Flt1	2
AG7	GO:0097529	myeloid leukocyte migration	4/27	213/16227	0.000399638	0.0148266	0.0105588	Flt1/Ccl3/Ccl4/Dusp1	4
AG7	GO:0016525	negative regulation of angiogenesis	3/27	97/16227	0.000545751	0.0179078	0.0127532	Pgk1/Klf4/Flt1	3
AG7	GO:0048245	eosinophil chemotaxis	2/27	21/16227	0.000549076	0.0179078	0.0127532	Ccl3/Ccl4	2
AG7	GO:2000181	negative regulation of blood vessel morphogenesis	3/27	99/16227	0.000579294	0.0179078	0.0127532	Pgk1/Klf4/Flt1	3
AG7	GO:1901343	negative regulation of vasculature development	3/27	100/16227	0.00059655	0.0179078	0.0127532	Pgk1/Klf4/Flt1	3
AG7	GO:0042744	hydrogen peroxide catabolic process	2/27	22/16227	0.000603364	0.0179078	0.0127532	Hbb-bt/Hba-a1	2
AG7	GO:0045639	positive regulation of myeloid cell differentiation	3/27	103/16227	0.000650282	0.018558	0.0132163	Ccl3/Fos/Klf10	3
AG7	GO:0072677	eosinophil migration	2/27	25/16227	0.000781182	0.021468	0.0152886	Ccl3/Ccl4	2
AG7	GO:0009791	post-embryonic development	3/27	112/16227	0.000829754	0.0217851	0.0155145	Klf4/Flt1/Ercc2	3
AG7	GO:0030316	osteoclast differentiation	3/27	113/16227	0.000851441	0.0217851	0.0155145	Ccl3/Fos/Klf10	3
AG7	GO:0002040	sprouting angiogenesis	3/27	119/16227	0.000989158	0.0244652	0.0174231	Klf4/Flt1/Nr4a1	3
AG7	GO:0001525	angiogenesis	5/27	494/16227	0.00118765	0.0283116	0.0201623	Pgk1/Klf4/Flt1/Tnfaip2/Nr4a1	5
AG7	GO:0002761	regulation of myeloid leukocyte differentiation	3/27	128/16227	0.00122098	0.0283116	0.0201623	Ccl3/Fos/Klf10	3
AG7	GO:0030218	erythrocyte differentiation	3/27	134/16227	0.00139307	0.031323	0.0223069	Ercc2/Hba-a1/Hba-a2	3
AG7	GO:0007517	muscle organ development	4/27	306/16227	0.00154502	0.0337177	0.0240123	Btg2/Atf3/Fos/Nr4a1	4
AG7	GO:0034101	erythrocyte homeostasis	3/27	144/16227	0.00171248	0.0363047	0.0258547	Ercc2/Hba-a1/Hba-a2	3
AG7	GO:1903670	regulation of sprouting angiogenesis	2/27	38/16227	0.00180633	0.0372305	0.026514	Klf4/Flt1	2
AG7	GO:0050900	leukocyte migration	4/27	344/16227	0.00236862	0.047172	0.0335939	Flt1/Ccl3/Ccl4/Dusp1	4
AG7	GO:0042743	hydrogen peroxide metabolic process	2/27	44/16227	0.00241582	0.047172	0.0335939	Hbb-bt/Hba-a1	2
MG2	GO:0048821	erythrocyte development	3/5	37/16227	1.08786e-07	7.39742e-06	1.94669e-06	Klf2/Hba-a1/Hba-a2	3
MG2	GO:0061515	myeloid cell development	3/5	80/16227	1.14572e-06	3.89546e-05	1.02512e-05	Klf2/Hba-a1/Hba-a2	3
MG2	GO:0030218	erythrocyte differentiation	3/5	134/16227	5.44028e-06	0.000114848	3.02231e-05	Klf2/Hba-a1/Hba-a2	3
MG2	GO:0034101	erythrocyte homeostasis	3/5	144/16227	6.75575e-06	0.000114848	3.02231e-05	Klf2/Hba-a1/Hba-a2	3
MG2	GO:0002262	myeloid cell homeostasis	3/5	189/16227	1.52872e-05	0.000207906	5.47121e-05	Klf2/Hba-a1/Hba-a2	3
MG2	GO:0048872	homeostasis of number of cells	3/5	344/16227	9.15061e-05	0.00103707	0.000272913	Klf2/Hba-a1/Hba-a2	3
MG2	GO:0030099	myeloid cell differentiation	3/5	411/16227	0.000155305	0.00150868	0.000397021	Klf2/Hba-a1/Hba-a2	3
MG2	GO:0001701	in utero embryonic development	3/5	497/16227	0.000272746	0.00231834	0.00061009	Klf2/Hba-a1/Hba-a2	3
MG2	GO:0015670	carbon dioxide transport	1/5	10/16227	0.00307787	0.0209192	0.00550505	Hba-a1	1
MG2	GO:0043249	erythrocyte maturation	1/5	12/16227	0.00369253	0.0209192	0.00550505	Klf2	1
MG2	GO:0035634	response to stilbenoid	1/5	13/16227	0.00399975	0.0209192	0.00550505	Hba-a1	1
MG2	GO:0048385	regulation of retinoic acid receptor signaling pathway	1/5	13/16227	0.00399975	0.0209192	0.00550505	Klf2	1
MG2	GO:0015669	gas transport	1/5	14/16227	0.00430689	0.0209192	0.00550505	Hba-a1	1
MG2	GO:1903671	negative regulation of sprouting angiogenesis	1/5	14/16227	0.00430689	0.0209192	0.00550505	Klf2	1
MG2	GO:0071498	cellular response to fluid shear stress	1/5	17/16227	0.00522786	0.0236996	0.00623675	Klf2	1
MG2	GO:0036003	positive regulation of transcription from RNA polymerase II promoter in response to stress	1/5	19/16227	0.00584146	0.0248262	0.00653322	Klf2	1
MG2	GO:0042744	hydrogen peroxide catabolic process	1/5	22/16227	0.0067613	0.0270452	0.00711716	Hba-a1	1
MG2	GO:0034405	response to fluid shear stress	1/5	24/16227	0.00737415	0.0278579	0.00733102	Klf2	1
MG2	GO:0048384	retinoic acid receptor signaling pathway	1/5	29/16227	0.00890494	0.0312475	0.00822304	Klf2	1
MG2	GO:0019755	one-carbon compound transport	1/5	32/16227	0.0098225	0.0312475	0.00822304	Hba-a1	1
MG2	GO:0060479	lung cell differentiation	1/5	36/16227	0.0110449	0.0312475	0.00822304	Klf2	1
MG2	GO:0060487	lung epithelial cell differentiation	1/5	36/16227	0.0110449	0.0312475	0.00822304	Klf2	1
MG2	GO:1903670	regulation of sprouting angiogenesis	1/5	38/16227	0.0116556	0.0312475	0.00822304	Klf2	1
MG2	GO:0043618	regulation of transcription from RNA polymerase II promoter in response to stress	1/5	41/16227	0.0125711	0.0312475	0.00822304	Klf2	1
MG2	GO:0042743	hydrogen peroxide metabolic process	1/5	44/16227	0.013486	0.0312475	0.00822304	Hba-a1	1
MG2	GO:0043620	regulation of DNA-templated transcription in response to stress	1/5	45/16227	0.0137908	0.0312475	0.00822304	Klf2	1
MG2	GO:0045429	positive regulation of nitric oxide biosynthetic process	1/5	45/16227	0.0137908	0.0312475	0.00822304	Klf2	1
MG2	GO:0140236	translation at presynapse	1/5	47/16227	0.0144002	0.0312475	0.00822304	Uba52	1
MG2	GO:1904407	positive regulation of nitric oxide metabolic process	1/5	47/16227	0.0144002	0.0312475	0.00822304	Klf2	1
MG2	GO:0032715	negative regulation of interleukin-6 production	1/5	48/16227	0.0147047	0.0312475	0.00822304	Klf2	1
MG2	GO:0140241	translation at synapse	1/5	48/16227	0.0147047	0.0312475	0.00822304	Uba52	1
MG2	GO:0140242	translation at postsynapse	1/5	48/16227	0.0147047	0.0312475	0.00822304	Uba52	1
MG2	GO:0042311	vasodilation	1/5	54/16227	0.0165306	0.0330612	0.00870031	Klf2	1
MG2	GO:0060428	lung epithelium development	1/5	54/16227	0.0165306	0.0330612	0.00870031	Klf2	1
MG2	GO:0045428	regulation of nitric oxide biosynthetic process	1/5	68/16227	0.0207804	0.0403733	0.0106246	Klf2	1
MG2	GO:0080164	regulation of nitric oxide metabolic process	1/5	70/16227	0.0213863	0.0403964	0.0106306	Klf2	1
MG2	GO:0071229	cellular response to acid chemical	1/5	76/16227	0.0232023	0.042642	0.0112216	Klf2	1
MG2	GO:0006809	nitric oxide biosynthetic process	1/5	79/16227	0.0241092	0.0431428	0.0113534	Klf2	1
MG2	GO:0046209	nitric oxide metabolic process	1/5	82/16227	0.0250155	0.0435529	0.0114613	Klf2	1
MG2	GO:2001057	reactive nitrogen species metabolic process	1/5	84/16227	0.0256193	0.0435529	0.0114613	Klf2	1
MG2	GO:0001101	response to acid chemical	1/5	93/16227	0.0283328	0.046991	0.0123661	Klf2	1
MG2	GO:0016525	negative regulation of angiogenesis	1/5	97/16227	0.0295369	0.0470423	0.0123795	Klf2	1
MG2	GO:2000181	negative regulation of blood vessel morphogenesis	1/5	99/16227	0.0301384	0.0470423	0.0123795	Klf2	1
MG2	GO:1901343	negative regulation of vasculature development	1/5	100/16227	0.0304391	0.0470423	0.0123795	Klf2	1
MG3	GO:0140236	translation at presynapse	1/2	47/16227	0.0057846	0.00787666	NA	Uba52	1
MG3	GO:0140241	translation at synapse	1/2	48/16227	0.0059075	0.00787666	NA	Uba52	1
MG3	GO:0140242	translation at postsynapse	1/2	48/16227	0.0059075	0.00787666	NA	Uba52	1
MG3	GO:0002181	cytoplasmic translation	1/2	141/16227	0.0173035	0.0173035	NA	Uba52	1
MG4	GO:0042744	hydrogen peroxide catabolic process	1/3	22/16227	0.00406203	0.0123878	NA	Hbb-bt	1
MG4	GO:0042743	hydrogen peroxide metabolic process	1/3	44/16227	0.00811305	0.0123878	NA	Hbb-bt	1
MG4	GO:0140236	translation at presynapse	1/3	47/16227	0.00866461	0.0123878	NA	Uba52	1
MG4	GO:0140241	translation at synapse	1/3	48/16227	0.00884842	0.0123878	NA	Uba52	1
MG4	GO:0140242	translation at postsynapse	1/3	48/16227	0.00884842	0.0123878	NA	Uba52	1
MG4	GO:0002181	cytoplasmic translation	1/3	141/16227	0.0258434	0.0301506	NA	Uba52	1
MG4	GO:0072593	reactive oxygen species metabolic process	1/3	209/16227	0.0381461	0.0381461	NA	Hbb-bt	1
MG5	GO:0034101	erythrocyte homeostasis	3/11	144/16227	0.000107188	0.0460055	0.0259481	Hmox1/Hba-a1/Hba-a2	3
MG5	GO:0002262	myeloid cell homeostasis	3/11	189/16227	0.000239532	0.0460055	0.0259481	Hmox1/Hba-a1/Hba-a2	3
MG5	GO:0001701	in utero embryonic development	4/11	497/16227	0.000241712	0.0460055	0.0259481	Hba-a1/Hba-a2/Edn1/Atf7	4
MG5	GO:0048821	erythrocyte development	2/11	37/16227	0.00027466	0.0460055	0.0259481	Hba-a1/Hba-a2	2
MG6	GO:0032496	response to lipopolysaccharide	10/119	250/16227	1.53843e-05	0.0240143	0.0196753	Ly96/Mapkapk2/Vim/Il1b/Abca1/Zfp36/Ccl5/Hnrnpa0/Nfkbia/Cd14	10
MG6	GO:0002237	response to molecule of bacterial origin	10/119	267/16227	2.70811e-05	0.0240143	0.0196753	Ly96/Mapkapk2/Vim/Il1b/Abca1/Zfp36/Ccl5/Hnrnpa0/Nfkbia/Cd14	10
MG6	GO:0034612	response to tumor necrosis factor	8/119	171/16227	3.75017e-05	0.0240143	0.0196753	Zfp36/Ppp2cb/Adam10/Ccl5/Ccl3/Ccl4/Nfkbia/Cd14	8
MG6	GO:0042060	wound healing	11/119	338/16227	3.86855e-05	0.0240143	0.0196753	Chmp4b/Sdc4/Anxa5/Pdcd10/Gna13/Dtnbp1/Hif1a/Myh9/Cdkn1a/Vegfb/Pten	11
MG6	GO:0071222	cellular response to lipopolysaccharide	8/119	175/16227	4.4209e-05	0.0240143	0.0196753	Ly96/Vim/Il1b/Abca1/Zfp36/Ccl5/Nfkbia/Cd14	8
MG6	GO:0071219	cellular response to molecule of bacterial origin	8/119	184/16227	6.30254e-05	0.0240662	0.0197178	Ly96/Vim/Il1b/Abca1/Zfp36/Ccl5/Nfkbia/Cd14	8
MG6	GO:0070997	neuron death	12/119	422/16227	6.30799e-05	0.0240662	0.0197178	Il1b/Chmp4b/Mcl1/Ube2m/Bnip3/Ccl5/Ccl3/Dtnbp1/Hif1a/Fam162a/Gfer/Vegfb	12
MG6	GO:0031663	lipopolysaccharide-mediated signaling pathway	5/119	60/16227	7.71473e-05	0.0240662	0.0197178	Ly96/Il1b/Ccl5/Nfkbia/Cd14	5
MG6	GO:0070374	positive regulation of ERK1 and ERK2 cascade	8/119	192/16227	8.49427e-05	0.0240662	0.0197178	Ptprc/Il1b/Ccl5/Ccl3/Ccl4/Myh9/Vegfb/Pten	8
MG6	GO:0070098	chemokine-mediated signaling pathway	5/119	62/16227	9.03467e-05	0.0240662	0.0197178	Ccrl2/Ccl5/Ccl3/Ccl4/Hif1a	5
MG6	GO:0032760	positive regulation of tumor necrosis factor production	6/119	102/16227	0.000104013	0.0240662	0.0197178	Ly96/Mapkapk2/Ptprc/Ccl3/Ccl4/Cd14	6
MG6	GO:1903557	positive regulation of tumor necrosis factor superfamily cytokine production	6/119	103/16227	0.000109792	0.0240662	0.0197178	Ly96/Mapkapk2/Ptprc/Ccl3/Ccl4/Cd14	6
MG6	GO:0071346	cellular response to type II interferon	6/119	108/16227	0.000142634	0.0240662	0.0197178	Vim/Jak1/Rab20/Ccl5/Ccl3/Ccl4	6
MG6	GO:0071216	cellular response to biotic stimulus	8/119	207/16227	0.00014311	0.0240662	0.0197178	Ly96/Vim/Il1b/Abca1/Zfp36/Ccl5/Nfkbia/Cd14	8
MG6	GO:0009611	response to wounding	12/119	462/16227	0.000148297	0.0240662	0.0197178	Chmp4b/Sdc4/Anxa5/Pdcd10/Zfp36/Gna13/Dtnbp1/Hif1a/Myh9/Cdkn1a/Vegfb/Pten	12
MG6	GO:1990868	response to chemokine	5/119	69/16227	0.000150635	0.0240662	0.0197178	Ccrl2/Ccl5/Ccl3/Ccl4/Hif1a	5
MG6	GO:1990869	cellular response to chemokine	5/119	69/16227	0.000150635	0.0240662	0.0197178	Ccrl2/Ccl5/Ccl3/Ccl4/Hif1a	5
MG6	GO:0010977	negative regulation of neuron projection development	7/119	159/16227	0.000169921	0.0256392	0.0210066	Map4k4/Vim/Ntm/Ulk2/Dtnbp1/Mbp/Pten	7
MG6	GO:0043410	positive regulation of MAPK cascade	12/119	478/16227	0.000203233	0.0270101	0.0221298	Map4k4/Ptprc/Zeb2/Il1b/Pdcd10/Gdf15/Ccl5/Ccl3/Ccl4/Myh9/Vegfb/Pten	12
MG6	GO:0032680	regulation of tumor necrosis factor production	7/119	165/16227	0.000213468	0.0270101	0.0221298	Ly96/Mapkapk2/Ptprc/Zfp36/Ccl3/Ccl4/Cd14	7
MG6	GO:0070372	regulation of ERK1 and ERK2 cascade	9/119	279/16227	0.000214502	0.0270101	0.0221298	Ptprc/Atf3/Il1b/Ccl5/Ccl3/Ccl4/Myh9/Vegfb/Pten	9
MG6	GO:0030099	myeloid cell differentiation	11/119	411/16227	0.000218786	0.0270101	0.0221298	Pip4k2a/Zfp36/Maf/Hba-a1/Hba-a2/Ccl5/Ccl3/Nfkbia/Hif1a/Myh9/Nckap1l	11
MG6	GO:1903555	regulation of tumor necrosis factor superfamily cytokine production	7/119	167/16227	0.000229837	0.0271408	0.0222369	Ly96/Mapkapk2/Ptprc/Zfp36/Ccl3/Ccl4/Cd14	7
MG6	GO:0061000	negative regulation of dendritic spine development	3/119	17/16227	0.000242585	0.0274525	0.0224923	Dtnbp1/Asap1/Pten	3
MG6	GO:0032640	tumor necrosis factor production	7/119	171/16227	0.000265614	0.0284333	0.0232959	Ly96/Mapkapk2/Ptprc/Zfp36/Ccl3/Ccl4/Cd14	7
MG6	GO:0019221	cytokine-mediated signaling pathway	10/119	353/16227	0.000272189	0.0284333	0.0232959	Ptprc/Il1b/Jak1/Ppp2cb/Ccrl2/Ccl5/Ccl3/Ccl4/Nfkbia/Hif1a	10
MG6	GO:0071706	tumor necrosis factor superfamily cytokine production	7/119	173/16227	0.000285112	0.0286801	0.0234981	Ly96/Mapkapk2/Ptprc/Zfp36/Ccl3/Ccl4/Cd14	7
MG6	GO:0070935	3'-UTR-mediated mRNA stabilization	3/119	19/16227	0.000342003	0.0331743	0.0271802	Mapkapk2/Zfp36/Hnrnpa0	3
MG6	GO:0070371	ERK1 and ERK2 cascade	9/119	301/16227	0.000375015	0.0348034	0.028515	Ptprc/Atf3/Il1b/Ccl5/Ccl3/Ccl4/Myh9/Vegfb/Pten	9
MG6	GO:0048247	lymphocyte chemotaxis	4/119	47/16227	0.000384426	0.0348034	0.028515	Adam10/Ccl5/Ccl3/Ccl4	4
MG6	GO:1901214	regulation of neuron death	10/119	373/16227	0.00042083	0.0359233	0.0294325	Il1b/Chmp4b/Mcl1/Ube2m/Ccl5/Ccl3/Dtnbp1/Hif1a/Gfer/Vegfb	10
MG6	GO:0034341	response to type II interferon	6/119	132/16227	0.000423249	0.0359233	0.0294325	Vim/Jak1/Rab20/Ccl5/Ccl3/Ccl4	6
MG6	GO:0048245	eosinophil chemotaxis	3/119	21/16227	0.000464421	0.0378715	0.0310288	Ccl5/Ccl3/Ccl4	3
MG6	GO:0099175	regulation of postsynapse organization	6/119	135/16227	0.000477048	0.0378715	0.0310288	Ppp1r9a/Adam10/Dtnbp1/Nrcam/Asap1/Pten	6
MG6	GO:0002707	negative regulation of lymphocyte mediated immunity	4/119	50/16227	0.000488035	0.0378715	0.0310288	Ptprc/Cr1l/Nckap1l/Gfer	4
MG6	GO:0051348	negative regulation of transferase activity	8/119	250/16227	0.00051123	0.0381928	0.031292	Ptprc/Pip4k2a/Il1b/Camk2n1/Zfp36/Dtnbp1/Cdkn1a/Pten	8
MG6	GO:0030593	neutrophil chemotaxis	5/119	90/16227	0.000521311	0.0381928	0.031292	Il1b/Ccl5/Ccl3/Ccl4/Nckap1l	5
MG6	GO:0001911	negative regulation of leukocyte mediated cytotoxicity	3/119	22/16227	0.000534883	0.0381928	0.031292	Ptprc/Nckap1l/Gfer	3
MG6	GO:0002690	positive regulation of leukocyte chemotaxis	5/119	91/16227	0.000548424	0.0381928	0.031292	Il1b/Adam10/Ccl5/Nckap1l/Vegfb	5
MG6	GO:0071709	membrane assembly	4/119	53/16227	0.000610132	0.0414279	0.0339426	Chmp4b/Reep3/Nrxn2/Pten	4
MG6	GO:0001666	response to hypoxia	7/119	202/16227	0.000721631	0.0478037	0.0391663	Cr1l/Bnip3/Cryab/Hif1a/Fam162a/Vegfb/Pten	7
MG6	GO:0072677	eosinophil migration	3/119	25/16227	0.000786149	0.0496287	0.0406616	Ccl5/Ccl3/Ccl4	3
MG6	GO:0030595	leukocyte chemotaxis	7/119	205/16227	0.000787041	0.0496287	0.0406616	Il1b/Adam10/Ccl5/Ccl3/Ccl4/Nckap1l/Vegfb	7
MG6	GO:0061001	regulation of dendritic spine morphogenesis	4/119	58/16227	0.000859472	0.0496287	0.0406616	Ppp1r9a/Adam10/Dtnbp1/Pten	4
MG6	GO:0031342	negative regulation of cell killing	3/119	26/16227	0.000883958	0.0496287	0.0406616	Ptprc/Nckap1l/Gfer	3
MG6	GO:0002790	peptide secretion	8/119	272/16227	0.00088687	0.0496287	0.0406616	Map4k4/Il1b/Anxa5/Abca1/Camk2n1/Ccl5/Hif1a/Myh9	8
MG6	GO:0071356	cellular response to tumor necrosis factor	6/119	152/16227	0.000890125	0.0496287	0.0406616	Zfp36/Ppp2cb/Ccl5/Ccl3/Ccl4/Nfkbia	6
MG6	GO:0036293	response to decreased oxygen levels	7/119	210/16227	0.000906407	0.0496287	0.0406616	Cr1l/Bnip3/Cryab/Hif1a/Fam162a/Vegfb/Pten	7
MG6	GO:1901342	regulation of vasculature development	8/119	273/16227	0.000908137	0.0496287	0.0406616	Il1b/Pdcd10/Jak1/Stab1/Adam10/Ccl5/Hif1a/Vegfb	8
MG6	GO:0006909	phagocytosis	7/119	211/16227	0.000931908	0.0496287	0.0406616	Ptprc/Il1b/Abca1/Rab20/Myh9/Nckap1l/Pten	7
MG6	GO:0031345	negative regulation of cell projection organization	7/119	211/16227	0.000931908	0.0496287	0.0406616	Map4k4/Vim/Ntm/Ulk2/Dtnbp1/Mbp/Pten	7
MG7	GO:1902105	regulation of leukocyte differentiation	7/30	317/16227	1.40615e-06	0.00238062	0.00159857	Rc3h2/Arid1a/Cdk6/Rb1/Sox4/Tnf/Zfp36l2	7
MG7	GO:0042063	gliogenesis	7/30	357/16227	3.09563e-06	0.00262045	0.00175962	Cdk6/Exoc4/Rb1/Cspg5/Gfap/Sox4/Tnf	7
MG7	GO:1903706	regulation of hemopoiesis	7/30	394/16227	5.92613e-06	0.00313856	0.00210753	Rc3h2/Arid1a/Cdk6/Rb1/Sox4/Tnf/Zfp36l2	7
MG7	GO:0031649	heat generation	3/30	21/16227	7.41539e-06	0.00313856	0.00210753	Ptgs2/Tnf/Adrb2	3
MG7	GO:0014009	glial cell proliferation	4/30	77/16227	1.1694e-05	0.0039596	0.00265886	Rb1/Gfap/Sox4/Tnf	4
MG7	GO:0007346	regulation of mitotic cell cycle	7/30	466/16227	1.76698e-05	0.00498582	0.00334795	Arid1a/Cdk6/Rb1/Taok1/Adamts1/Tnf/Zfp36l2	7
MG7	GO:1901990	regulation of mitotic cell cycle phase transition	6/30	317/16227	2.11921e-05	0.00512545	0.00344172	Arid1a/Cdk6/Rb1/Taok1/Adamts1/Zfp36l2	6
MG7	GO:0045786	negative regulation of cell cycle	6/30	345/16227	3.4108e-05	0.00721812	0.00484693	Ptgs2/Cdk6/Rb1/Taok1/Tnf/Zfp36l2	6
MG7	GO:0045445	myoblast differentiation	4/30	110/16227	4.78203e-05	0.00899553	0.00604046	Arid1a/Rb1/Sox4/Tnf	4
MG7	GO:1901987	regulation of cell cycle phase transition	6/30	401/16227	7.87619e-05	0.0123917	0.00832099	Arid1a/Cdk6/Rb1/Taok1/Adamts1/Zfp36l2	6
MG7	GO:0045444	fat cell differentiation	5/30	247/16227	8.19217e-05	0.0123917	0.00832099	Ptgs2/Tbl1x/Tnf/Zfp36l2/Adrb2	5
MG7	GO:0030098	lymphocyte differentiation	6/30	409/16227	8.78327e-05	0.0123917	0.00832099	Rc3h2/Arid1a/Cdk6/Sox4/Yy1/Zfp36l2	6
MG7	GO:0044772	mitotic cell cycle phase transition	6/30	423/16227	0.000105704	0.013766	0.00924379	Arid1a/Cdk6/Rb1/Taok1/Adamts1/Zfp36l2	6
MG7	GO:0060251	regulation of glial cell proliferation	3/30	54/16227	0.000132717	0.0160493	0.010777	Rb1/Gfap/Tnf	3
MG7	GO:1903131	mononuclear cell differentiation	6/30	452/16227	0.000151957	0.0171508	0.0115167	Rc3h2/Arid1a/Cdk6/Sox4/Yy1/Zfp36l2	6
MG7	GO:0031620	regulation of fever generation	2/30	11/16227	0.00017986	0.0190314	0.0127795	Ptgs2/Tnf	2
MG7	GO:0031652	positive regulation of heat generation	2/30	12/16227	0.000215584	0.0206864	0.0138908	Ptgs2/Tnf	2
MG7	GO:0030217	T cell differentiation	5/30	305/16227	0.000219938	0.0206864	0.0138908	Rc3h2/Arid1a/Cdk6/Sox4/Zfp36l2	5
MG7	GO:0001659	temperature homeostasis	4/30	175/16227	0.000287707	0.0251039	0.0168572	Ptgs2/Rb1/Tnf/Adrb2	4
MG7	GO:0001660	fever generation	2/30	14/16227	0.000296562	0.0251039	0.0168572	Ptgs2/Tnf	2
MG7	GO:0031650	regulation of heat generation	2/30	15/16227	0.000341793	0.0262329	0.0176153	Ptgs2/Tnf	2
MG7	GO:0019827	stem cell population maintenance	4/30	191/16227	0.000401131	0.0262329	0.0176153	Arid1a/Kdm2b/Sox4/Zfp36l2	4
MG7	GO:1902107	positive regulation of leukocyte differentiation	4/30	191/16227	0.000401131	0.0262329	0.0176153	Arid1a/Rb1/Sox4/Tnf	4
MG7	GO:1903708	positive regulation of hemopoiesis	4/30	191/16227	0.000401131	0.0262329	0.0176153	Arid1a/Rb1/Sox4/Tnf	4
MG7	GO:2000628	regulation of miRNA metabolic process	3/30	79/16227	0.000410143	0.0262329	0.0176153	Rc3h2/Yy1/Tnf	3
MG7	GO:0045661	regulation of myoblast differentiation	3/30	80/16227	0.000425592	0.0262329	0.0176153	Arid1a/Sox4/Tnf	3
MG7	GO:0048545	response to steroid hormone	4/30	195/16227	0.000433858	0.0262329	0.0176153	Tbl1x/Arid1a/Tnf/Zfp36l2	4
MG7	GO:0098727	maintenance of cell number	4/30	195/16227	0.000433858	0.0262329	0.0176153	Arid1a/Kdm2b/Sox4/Zfp36l2	4
MG7	GO:0045986	negative regulation of smooth muscle contraction	2/30	18/16227	0.000496327	0.0284976	0.019136	Ptgs2/Adrb2	2
MG7	GO:0045619	regulation of lymphocyte differentiation	4/30	203/16227	0.000504979	0.0284976	0.019136	Rc3h2/Arid1a/Sox4/Zfp36l2	4
MG7	GO:0001503	ossification	5/30	371/16227	0.000541034	0.0288735	0.0193884	Ptgs2/Suco/Cdk6/Tnf/Adrb2	5
MG7	GO:0030728	ovulation	2/30	19/16227	0.000554081	0.0288735	0.0193884	Ptgs2/Adamts1	2
MG7	GO:0010586	miRNA metabolic process	3/30	88/16227	0.000562802	0.0288735	0.0193884	Rc3h2/Yy1/Tnf	3
MG7	GO:0045930	negative regulation of mitotic cell cycle	4/30	212/16227	0.00059453	0.0296041	0.019879	Rb1/Taok1/Tnf/Zfp36l2	4
MG7	GO:0032984	protein-containing complex disassembly	4/30	217/16227	0.000648892	0.0313878	0.0210768	Arid1a/Taok1/Tnf/Adrb2	4
MG7	GO:0000082	G1/S transition of mitotic cell cycle	4/30	221/16227	0.000694857	0.0326776	0.0219429	Arid1a/Cdk6/Rb1/Adamts1	4
MG7	GO:0016525	negative regulation of angiogenesis	3/30	97/16227	0.000747749	0.033047	0.0221909	Adamts1/Tnf/Adrb2	3
MG7	GO:2000181	negative regulation of blood vessel morphogenesis	3/30	99/16227	0.000793489	0.033047	0.0221909	Adamts1/Tnf/Adrb2	3
MG7	GO:0006482	protein demethylation	2/30	23/16227	0.000816022	0.033047	0.0221909	Kdm2b/Ppme1	2
MG7	GO:0008214	protein dealkylation	2/30	23/16227	0.000816022	0.033047	0.0221909	Kdm2b/Ppme1	2
MG7	GO:1901343	negative regulation of vasculature development	3/30	100/16227	0.000817013	0.033047	0.0221909	Adamts1/Tnf/Adrb2	3
MG7	GO:0033044	regulation of chromosome organization	4/30	231/16227	0.000819831	0.033047	0.0221909	Arid1a/Rb1/Smg6/Yy1	4
MG7	GO:0044843	cell cycle G1/S phase transition	4/30	246/16227	0.00103601	0.0386044	0.0259227	Arid1a/Cdk6/Rb1/Adamts1	4
MG7	GO:0002675	positive regulation of acute inflammatory response	2/30	26/16227	0.00104464	0.0386044	0.0259227	Ptgs2/Tnf	2
MG7	GO:0048596	embryonic camera-type eye morphogenesis	2/30	26/16227	0.00104464	0.0386044	0.0259227	Arid1a/Kdm2b	2
MG7	GO:0048661	positive regulation of smooth muscle cell proliferation	3/30	109/16227	0.00104891	0.0386044	0.0259227	Ptgs2/Adamts1/Tnf	3
MG7	GO:0045932	negative regulation of muscle contraction	2/30	27/16227	0.00112692	0.0405931	0.0272581	Ptgs2/Adrb2	2
MG7	GO:0000956	nuclear-transcribed mRNA catabolic process	3/30	114/16227	0.001194	0.0414855	0.0278574	Rc3h2/Smg6/Zfp36l2	3
MG7	GO:0010001	glial cell differentiation	4/30	256/16227	0.0012007	0.0414855	0.0278574	Exoc4/Cspg5/Gfap/Sox4	4
MG7	GO:0060252	positive regulation of glial cell proliferation	2/30	29/16227	0.00130051	0.0439916	0.0295402	Gfap/Tnf	2
MG7	GO:0022407	regulation of cell-cell adhesion	5/30	453/16227	0.00132732	0.0439916	0.0295402	Rc3h2/Arid1a/Sox4/Tnf/Adrb2	5
MG7	GO:0043244	regulation of protein-containing complex disassembly	3/30	119/16227	0.00135119	0.0439916	0.0295402	Taok1/Tnf/Adrb2	3
MG7	GO:0003085	negative regulation of systemic arterial blood pressure	2/30	30/16227	0.00139181	0.0444591	0.0298541	Tnf/Adrb2	2
MG7	GO:0045739	positive regulation of DNA repair	3/30	123/16227	0.00148591	0.0449276	0.0301687	Arid1a/Parg/Yy1	3
MG7	GO:0043243	positive regulation of protein-containing complex disassembly	2/30	31/16227	0.00148609	0.0449276	0.0301687	Tnf/Adrb2	2
MG7	GO:0048048	embryonic eye morphogenesis	2/30	31/16227	0.00148609	0.0449276	0.0301687	Arid1a/Kdm2b	2
MG7	GO:0021782	glial cell development	3/30	125/16227	0.00155632	0.0460343	0.0309118	Cspg5/Gfap/Sox4	3
MG7	GO:0045785	positive regulation of cell adhesion	5/30	471/16227	0.00157708	0.0460343	0.0309118	Arid1a/Cdk6/Cspg5/Sox4/Tnf	5
MG7	GO:0002761	regulation of myeloid leukocyte differentiation	3/30	128/16227	0.00166581	0.0463183	0.0311025	Cdk6/Rb1/Tnf	3
MG7	GO:0001841	neural tube formation	3/30	129/16227	0.00170335	0.0463183	0.0311025	Arid1a/Kdm2b/Sox4	3
MG7	GO:0014013	regulation of gliogenesis	3/30	131/16227	0.00178002	0.0463183	0.0311025	Rb1/Gfap/Tnf	3
MG7	GO:0006953	acute-phase response	2/30	34/16227	0.00178673	0.0463183	0.0311025	Ptgs2/Tnf	2
MG7	GO:0015718	monocarboxylic acid transport	3/30	133/16227	0.00185882	0.0463183	0.0311025	Ptgs2/Fabp7/Tnf	3
MG7	GO:0048593	camera-type eye morphogenesis	3/30	133/16227	0.00185882	0.0463183	0.0311025	Arid1a/Kdm2b/Yy1	3
MG7	GO:0010573	vascular endothelial growth factor production	2/30	35/16227	0.00189284	0.0463183	0.0311025	Ptgs2/Tnf	2
MG7	GO:0019233	sensory perception of pain	3/30	134/16227	0.00189903	0.0463183	0.0311025	Ptgs2/Tnf/Adrb2	3
MG7	GO:0030198	extracellular matrix organization	4/30	291/16227	0.00192225	0.0463183	0.0311025	Rb1/Gfap/Adamts1/Tnf	4
MG7	GO:2001020	regulation of response to DNA damage stimulus	4/30	291/16227	0.00192225	0.0463183	0.0311025	Arid1a/Parg/Sox4/Yy1	4
MG7	GO:0045667	regulation of osteoblast differentiation	3/30	135/16227	0.00193978	0.0463183	0.0311025	Suco/Cdk6/Tnf	3
MG7	GO:0001525	angiogenesis	5/30	494/16227	0.00194492	0.0463183	0.0311025	Ptgs2/Tnfaip2/Adamts1/Tnf/Adrb2	5
MG7	GO:0043062	extracellular structure organization	4/30	292/16227	0.00194645	0.0463183	0.0311025	Rb1/Gfap/Adamts1/Tnf	4
MG7	GO:0045229	external encapsulating structure organization	4/30	293/16227	0.00197087	0.0463183	0.0311025	Rb1/Gfap/Adamts1/Tnf	4
MG7	GO:0051052	regulation of DNA metabolic process	5/30	497/16227	0.00199719	0.0463183	0.0311025	Arid1a/Parg/Smg6/Yy1/Tnf	5
MG7	GO:0046942	carboxylic acid transport	4/30	296/16227	0.00204539	0.0467952	0.0314228	Ptgs2/Fabp7/Gfap/Tnf	4
MG7	GO:0015849	organic acid transport	4/30	298/16227	0.00209614	0.0470889	0.03162	Ptgs2/Fabp7/Gfap/Tnf	4
MG7	GO:0031076	embryonic camera-type eye development	2/30	37/16227	0.00211386	0.0470889	0.03162	Arid1a/Kdm2b	2
MG7	GO:0045598	regulation of fat cell differentiation	3/30	141/16227	0.00219576	0.0477626	0.0320724	Ptgs2/Tnf/Zfp36l2	3
MG7	GO:0051054	positive regulation of DNA metabolic process	4/30	303/16227	0.00222685	0.0477626	0.0320724	Arid1a/Parg/Yy1/Tnf	4
MG7	GO:0045840	positive regulation of mitotic nuclear division	2/30	38/16227	0.00222873	0.0477626	0.0320724	Rb1/Tnf	2
