# Supplementary material for: Shared inflammatory glial cell signature after stab wound injury, revealed by spatial, temporal, and cell-type-specific profiling of the murine cerebral cortex
Source: Nat Commun. 2024 Apr 3;15:2866. doi: 10.1038/s41467-024-46625-w (PMC10991294; doi:10.1038/s41467-024-46625-w)
Supplement: Supplementary file 13 — Source Data [file 41467_2024_46625_MOESM13_ESM.xlsx]

## Sheet: Fig.7d-g
Condition	Animal #	Slide_Section	circularity	somaVol	branchVol	branchNodesPerBranch
CONTROL	14364	1142_10	0.0830077	410.879	835.744	14
CONTROL	14364	1142_10	0.0264335	152.253	763.522	48
CONTROL	14364	1142_10	0.0886668	257.905	660.943	7
CONTROL	14364	1142_10	0.148973	970.184	985.394	7.125
CONTROL	14364	1142_10	0.136787	404.136	255.114	6.25
CONTROL	14364	1142_10	0.0547865	763.24	868.421	10
CONTROL	14364	1142_10	0.0526608	477.299	1105.53	8.72727
CONTROL	14364	1142_10	0.0898814	760.292	999.098	5
CONTROL	14364	1142_10	0.100675	152.347	521.642	30.6667
CONTROL	14364	1142_10	0.0907352	312.534	1162.42	20.4
CONTROL	14364	1142_10	0.0347714	263.549	615.565	11.375
CONTROL	14364	1142_10	0.0802539	402.098	605.844	6.33333
CONTROL	14364	1142_10	0.0740252	274.212	743.389	6.81818
CONTROL	14364	1142_10	0.100613	955.163	499.69	9.33333
CONTROL	14364	1142_10	0.0900906	249.5	731.096	8.14286
CONTROL	14364	1142_10	0.0766545	962.815	1559.38	19
CONTROL	14364	1142_10	0.0807543	439.479	789.363	7.75
CONTROL	14364	1142_10	0.0751942	368.26	636.514	9.77778
CONTROL	14364	1142_10	0.109859	211.053	1320.57	22.25
CONTROL	14364	1142_10	0.108027	873.94	1468.93	6.14286
CONTROL	14364	1142_10	0.105983	145.322	338.437	10.5
CONTROL	14364	1142_10	0.0481189	468.017	787.261	9.15385
CONTROL	14364	1142_10	0.115811	1902.08	725.89	5.55556
CONTROL	14364	1142_10	0.0478227	514.994	857.853	9.5
CONTROL	14364	1142_10	0.121647	223.91	442.584	7.125
CONTROL	14364	1142_10	0.0372773	192.739	431.608	12.5
CONTROL	14364	1142_10	0.0469509	210.081	325.924	14.5
CONTROL	14364	1142_10	0.0957773	81.9437	342.263	13.25
CONTROL	14364	1142_10	0.0694926	256.337	478.522	9.7
CONTROL	14364	1142_10	0.034062	67.769	415.677	18
CONTROL	14364	1142_10	0.0582361	123.872	704.973	10
CONTROL	14364	1142_10	0.0528533	129.391	1307.93	19.5714
CONTROL	14364	1142_10	0.111922	444.058	654.985	8.8
CONTROL	14364	1142_10	0.0733347	178.658	715.196	8.11111
CONTROL	14364	1142_10	0.0846289	447.915	405.798	6.2
CONTROL	14364	1142_10	0.0442921	274.243	560.027	9.63636
CONTROL	14364	1142_10	0.0674197	297.387	536.977	5.75
CONTROL	14364	1142_10	0.0734542	63.8176	541.242	6.07143
CONTROL	14364	1142_10	0.108041	216.259	364.905	4.33333
CONTROL	14364	1142_10	0.0534023	252.824	915.743	30
CONTROL	14364	1142_10	0.116269	220.618	369.828	4.85714
CONTROL	14364	1142_10	0.0869486	415.269	600.826	8.75
CONTROL	14364	1142_10	0.0890824	688.728	1447.33	13.3333
CONTROL	14364	1142_10	0.0873654	509.976	496.492	4.9
CONTROL	14364	1142_10	0.0323933	459.487	842.8	10.0667
CONTROL	14364	1142_10	0.0889596	209.767	831.824	4.09091
CONTROL	14364	1142_10	0.123837	440.388	642.472	4.27273
CONTROL	14364	1142_4	0.0848519	58.4864	185.024	5.75
CONTROL	14364	1142_4	0.0253807	235.294	1030.8	27
CONTROL	14364	1142_4	0.0777257	364.811	532.43	6.75
CONTROL	14364	1142_4	0.066851	365.752	821.036	10.5714
CONTROL	14364	1142_4	0.0875296	213.185	1238.19	14.6667
CONTROL	14364	1142_4	0.0597694	560.058	2600.72	9.07692
CONTROL	14364	1142_4	0.0715549	118.604	3854.18	26.875
CONTROL	14364	1142_4	0.0516888	96.4006	488.401	9.57143
CONTROL	14364	1142_4	0.0451775	68.8038	379.08	10.5714
CONTROL	14364	1142_4	0.0768216	1066.05	2765.67	12.7895
CONTROL	14364	1142_4	0.0244522	225.071	1109.05	28.1667
CONTROL	14364	1142_4	0.037894	60.9638	2709.03	77
CONTROL	14364	1142_4	0.0817356	184.616	1028.48	10.5556
CONTROL	14364	1142_4	0.0555712	450.612	546.573	6.7
CONTROL	14364	1142_4	0.0660643	548.392	945.41	10.0909
CONTROL	14364	1142_4	0.0333826	333.075	875.634	20.25
CONTROL	14364	1142_4	0.0828242	281.487	1088.13	7.71429
CONTROL	14364	1142_4	0.0750368	170.692	244.075	9
CONTROL	14364	1142_4	0.0404824	206.568	569.466	11.4286
CONTROL	14364	1142_4	0.0366712	88.9683	403.791	10.8889
CONTROL	14364	1142_4	0.0634339	181.324	584.111	18.6667
CONTROL	14364	1142_4	0.0405085	177.592	318.743	11.1667
CONTROL	14364	1142_4	0.114371	302.31	597.439	4.8
CONTROL	14364	1142_4	0.041821	281.425	1146.27	16.4
CONTROL	14364	1142_4	0.0954533	507.53	897.492	5.69231
CONTROL	14364	1142_4	0.0499011	52.5907	357.724	14
CONTROL	14364	1142_4	0.0643339	834.835	2465.71	9.4
CONTROL	14364	1142_4	0.0398156	141.967	428.785	12.7143
CONTROL	14364	1142_4	0.117254	370.299	2877.31	16.6154
CONTROL	14364	1142_4	0.038955	267.187	515.025	10.6
CONTROL	14364	1142_4	0.0662308	214.847	424.646	25
CONTROL	14364	1142_4	0.0649085	322.381	629.96	7.72727
CONTROL	14364	1142_4	0.0966707	135.13	1305.74	13.4286
CONTROL	14364	1142_4	0.0661072	167.212	570.627	17.8
CONTROL	14364	1142_4	0.0491564	274.682	967.456	7.6875
CONTROL	14364	1142_4	0.0301543	105.683	776.442	24
CONTROL	14364	1142_4	0.0491745	133.688	275.968	11.1667
CONTROL	14364	1142_4	0.0684776	493.669	1117.7	5.8
CONTROL	14364	1142_4	0.0458764	67.079	382.749	18.75
CONTROL	14364	1142_4	0.09138	638.333	862.996	9.8
CONTROL	14364	1142_4	0.0538335	85.5187	658.78	10.4444
CONTROL	14364	1142_4	0.0363723	355.905	7301.2	43.8
CONTROL	14364	1142_4	0.0387773	564.198	2887.85	20.6154
CONTROL	14364	1142_7	0.0296892	273.302	1430.11	26.375
CONTROL	14364	1142_7	0.09598	395.387	770.578	11.2857
CONTROL	14364	1142_7	0.104316	610.611	1636.05	9.18182
CONTROL	14364	1142_7	0.0641993	263.957	932.239	14.4
CONTROL	14364	1142_7	0.0688064	257.716	1096.82	17.1
CONTROL	14364	1142_7	0.0936682	484.387	1005.68	8.53846
CONTROL	14364	1142_7	0.050803	583.453	621.524	5.1875
CONTROL	14364	1142_7	0.0346177	57.577	383.282	25.3333
CONTROL	14364	1142_7	0.13144	640.465	571.599	3.5
CONTROL	14364	1142_7	0.0627754	643.946	1408.79	9.38462
CONTROL	14364	1142_7	0.0278321	202.868	2019.58	53.2
CONTROL	14364	1142_7	0.0547394	254.141	600.513	34
CONTROL	14364	1142_7	0.0593487	531.646	837.375	9
CONTROL	14364	1142_7	0.0806428	191.704	422.294	9.14286
CONTROL	14364	1142_7	0.0601925	339.378	580.474	13.3333
CONTROL	14364	1142_7	0.0772157	351.671	723.977	4.28571
CONTROL	14364	1142_7	0.0947948	545.413	2765.2	15.4
CONTROL	14364	1142_7	0.0563087	53.0611	3897.86	113
CONTROL	14364	1142_7	0.0521275	190.418	319.527	9.2
CONTROL	14364	1142_7	0.029997	130.269	603.021	44.3333
CONTROL	14364	1142_7	0.0490049	432.015	1230.79	9
CONTROL	14364	1142_7	0.0474311	256.399	422.67	14.8571
CONTROL	14364	1142_7	0.0406353	126.506	400.373	18.6
CONTROL	14364	1142_7	0.0460707	546.166	1064.83	12.7692
CONTROL	14364	1142_7	0.039152	228.52	787.889	14.1111
CONTROL	14364	1142_7	0.0481872	186.059	788.986	17.5
CONTROL	14364	1142_7	0.0579095	234.228	639.556	8.3
CONTROL	14364	1142_7	0.0459083	545.539	1260.52	14.9
CONTROL	14364	1142_7	0.0421063	371.867	1006.84	15.1111
CONTROL	14364	1142_7	0.053538	278.195	696.725	16.5714
CONTROL	14364	1142_7	0.104796	629.427	2912.09	23.5714
CONTROL	14364	1142_7	0.0317668	272.801	736.96	17.5
CONTROL	14364	1142_7	0.0360467	173.327	870.177	23.1667
CONTROL	14364	1142_7	0.132367	294.815	511.388	8.5
CONTROL	14364	1142_7	0.0851033	114.433	1321.45	39.75
CONTROL	14364	1142_7	0.0518951	799.21	1720.94	8.21053
CONTROL	14364	1142_7	0.0527854	353.804	1334.65	16.5
CONTROL	14364	1142_7	0.0314959	269.821	1934.69	29.5
CONTROL	14364	1142_7	0.107026	159.089	413.983	15.5
CONTROL	14364	1142_7	0.0992735	1455.2	1148.09	6
CONTROL	14364	1142_7	0.160492	502.324	863.059	6.71429
CONTROL	14364	1142_7	0.0628224	1062.16	712.186	4.90909
CONTROL	14364	1142_7	0.0270682	228.803	304.317	16.2
CONTROL	14364	1142_7	0.171531	1234.27	708.109	4.5
CONTROL	14364	1142_7	0.080868	339.284	1246.78	16.1667
CONTROL	14364	1142_7	0.075349	932.74	1196.54	6.72727
CONTROL	14364	1142_7	0.0502492	575.425	991.007	8.63636
CONTROL	14364	1142_7	0.0286061	231.939	787.606	25
CONTROL	14364	1142_7	0.0459188	96.9338	2059.1	59
CONTROL	14364	1142_7	0.0512425	1001.73	2409.7	12.6429
CONTROL	14364	1142_7	0.0664667	565.484	942.086	7.46154
CONTROL	14364	1142_7	0.0166022	233.946	839.131	22
CONTROL	14364	1142_7	0.148845	328.088	700.488	7
CONTROL	14364	1142_7	0.0646403	1282.15	868.296	7.28571
CONTROL	14364	1142_7	0.0654774	570.752	1188.29	8.42857
CONTROL	14364	1142_7	0.0929815	995.21	1353.18	4.15789
CONTROL	14364	1142_7	0.0522553	127.039	489.247	21.2
CONTROL	14364	1142_7	0.0896362	292.463	865.473	4.81818
CONTROL	14364	1142_7	0.0462047	308.112	530.548	13.6364
CONTROL	14368	1144_2	0.0563364	212.558	427.625	5.3
CONTROL	14368	1144_2	0.0240899	68.8038	435.308	12
CONTROL	14368	1144_2	0.0991614	506.307	525.374	10.6667
CONTROL	14368	1144_2	0.0783247	261.511	689.324	10.3333
CONTROL	14368	1144_2	0.245665	155.859	370.675	3.66667
CONTROL	14368	1144_2	0.0515376	232.848	558.302	8.54545
CONTROL	14368	1144_2	0.0665908	195.937	1779.84	39.25
CONTROL	14368	1144_2	0.157827	273.396	131.587	5.33333
CONTROL	14368	1144_2	0.0371043	65.1974	528.165	31.5
CONTROL	14368	1144_2	0.0353389	257.058	1112.56	22.2
CONTROL	14368	1144_2	0.043972	126.318	506.558	20
CONTROL	14368	1144_2	0.0287949	215.631	681.045	23.2
CONTROL	14368	1144_2	0.0361283	277.567	636.2	13.875
CONTROL	14368	1144_2	0.0419207	188.348	462.654	9
CONTROL	14368	1144_2	0.0406873	437.033	812.161	20.1667
CONTROL	14368	1144_2	0.0457798	240.813	665.146	13.5556
CONTROL	14368	1144_2	0.106016	271.013	373.686	6.88889
CONTROL	14368	1144_2	0.0418408	242.664	772.209	21.2857
CONTROL	14368	1144_2	0.0851399	226.67	658.152	6.66667
CONTROL	14368	1144_2	0.0421429	110.952	417.213	16.3333
CONTROL	14368	1144_2	0.038955	186.686	772.334	21.6667
CONTROL	14368	1144_2	0.0999386	396.924	1050.12	8.6
CONTROL	14368	1144_2	0.048552	215.13	286.035	8.33333
CONTROL	14368	1144_2	0.0704585	335.364	1478.97	22.8
CONTROL	14368	1144_2	0.280685	362.114	289.327	7.5
CONTROL	14368	1144_2	0.0608503	193.24	834.74	16.1667
CONTROL	14368	1144_2	0.0838538	90.4422	238.116	11
CONTROL	14368	1144_2	0.0681956	439.009	554.382	9.11111
CONTROL	14368	1144_2	0.0752232	323.855	1096.57	17.375
CONTROL	14368	1144_2	0.03339	213.938	723.946	19.1667
CONTROL	14368	1144_2	0.104729	402.851	533.214	7
CONTROL	14368	1144_2	0.0483837	74.6054	480.623	14
CONTROL	14368	1144_2	0.0598277	246.772	422.733	7.33333
CONTROL	14368	1144_2	0.0742945	283.777	1394.23	16.8182
CONTROL	14368	1144_2	0.0437947	340.381	983.199	16.75
CONTROL	14368	1144_2	0.043964	244.42	432.674	11.7143
CONTROL	14368	1144_2	0.0460711	223.91	519.447	11.5
CONTROL	14368	1144_2	0.0275105	169.72	866.32	24.8571
CONTROL	14368	1144_2	0.120005	585.805	697.101	5.1
CONTROL	14368	1144_2	0.29133	202.711	412.102	5
CONTROL	14368	1144_2	0.0700804	264.616	877.202	9.66667
CONTROL	14368	1144_2	0.0400271	195.216	553.253	19.3333
CONTROL	14368	1144_2	0.0755244	257.089	385.32	22.6667
CONTROL	14368	1144_2	0.0447138	283.4	951.149	30.6667
CONTROL	14368	1144_2	0.0640301	380.115	496.899	5.71429
CONTROL	14368	1144_2	0.0481634	203.715	839.539	22.1429
CONTROL	14368	1144_2	0.0487531	215.349	708.611	8.27273
CONTROL	14368	1144_2	0.029934	228.771	1209.37	24.2
CONTROL	14368	1144_2	0.0342021	275.592	739.061	16
CONTROL	14368	1144_2	0.0578233	682.205	849.072	8.66667
CONTROL	14368	1144_2	0.096937	457.762	595.777	8
CONTROL	14368	1144_2	0.0282806	265.431	601.861	14.8889
CONTROL	14368	1144_2	0.0508124	258.751	1234.3	24.4444
CONTROL	14368	1144_2	0.116195	350.95	620.175	5
CONTROL	14368	1144_2	0.0678952	427.374	456.068	7.27273
CONTROL	14368	1144_2	0.0541898	300.586	786.007	9.8
CONTROL	14368	1144_2	0.0550802	625.35	824.109	14.6
CONTROL	14368	1144_2	0.140569	635.887	850.452	4.77778
CONTROL	14368	1144_2	0.111695	412.854	592.484	9.625
CONTROL	14368	1144_2	0.0508184	601.548	948.64	8.16667
CONTROL	14368	1144_6	0.0707545	285.972	798.959	9.57143
CONTROL	14368	1144_6	0.0242555	221.59	618.67	13.2727
CONTROL	14368	1144_6	0.0369923	237.991	723.444	17.1111
CONTROL	14368	1144_6	0.0348703	210.52	882.659	25
CONTROL	14368	1144_6	0.0308889	248.904	954.787	33.8
CONTROL	14368	1144_6	0.034199	220.084	692.46	22.8889
CONTROL	14368	1144_6	0.0294269	296.352	1099.67	21.0909
CONTROL	14368	1144_6	0.0708601	331.663	1115.57	16.375
CONTROL	14368	1144_6	0.0353858	380.397	2921.59	42.3
CONTROL	14368	1144_6	0.0635002	532.179	2109.15	11.8333
CONTROL	14368	1144_6	0.0195093	247.117	1214.26	30.2
CONTROL	14368	1144_6	0.0561331	301.119	1047.02	16.8333
CONTROL	14368	1144_6	0.0419412	238.054	971.721	23.125
CONTROL	14368	1144_6	0.0239483	222.374	1091.92	43.2
CONTROL	14368	1144_6	0.011197	70.4973	3223.15	94.125
CONTROL	14368	1144_6	0.0423289	285.658	978.934	13.5556
CONTROL	14368	1144_6	0.046549	225.98	812.475	21.1667
CONTROL	14368	1144_6	0.0399216	308.112	1366.7	18.6154
CONTROL	14368	1144_6	0.04197	236.36	663.546	10.8
CONTROL	14368	1144_6	0.029879	157.459	1027.89	29.2857
CONTROL	14368	1144_6	0.0499706	248.622	587.122	16.6667
CONTROL	14368	1144_6	0.0531738	251.946	756.34	9.08333
CONTROL	14368	1144_6	0.0394754	208.074	930.796	38.75
CONTROL	14368	1144_6	0.0521155	337.653	3229.99	20.125
CONTROL	14368	1144_6	0.0441994	97.3414	543.751	11.8333
CONTROL	14368	1144_6	0.0276122	288.292	1375.14	37
CONTROL	14368	1144_6	0.0786542	244.483	729.34	10.3
CONTROL	14368	1144_6	0.046102	249.688	830.507	21.875
CONTROL	14368	1144_6	0.0407772	510.447	2821.58	12.8947
CONTROL	14368	1144_6	0.0381635	278.822	1198.89	15.4545
CONTROL	14368	1144_6	0.06281	350.573	666.525	12.2857
CONTROL	14368	1144_6	0.043026	684.777	2396.59	15.6
CONTROL	14368	1144_6	0.0261372	246.27	932.646	22.5
CONTROL	14368	1144_6	0.0308587	234.761	1382.22	34.8
CONTROL	14368	1144_6	0.0481664	230.904	1240.82	30.8571
CONTROL	14368	1144_6	0.0303392	248.81	745.647	17.7
CONTROL	14368	1144_6	0.0610936	203.84	316.987	12.6667
CONTROL	14368	1144_6	0.0335136	168.623	844.337	42.8
CONTROL	14368	1144_6	0.0510342	438.287	2081.21	20.0909
CONTROL	14368	1144_6	0.0326337	304.756	852.741	18.4286
CONTROL	14368	1144_6	0.0651288	84.0448	376.132	17
CONTROL	14368	1144_6	0.0559925	181.292	576.71	7.63636
CONTROL	14368	1144_6	0.0809528	205.063	621.492	23.8
CONTROL	14368	1144_6	0.0262493	182.954	448.354	16.8333
CONTROL	14368	1144_6	0.0493024	444.591	1363.88	9.9
CONTROL	14368	1144_6	0.210117	406.802	16.9971	4
CONTROL	14368	1144_6	0.043442	315.262	1277.48	8
CONTROL	14368	1144_6	0.0380548	203.934	705.286	23.3333
CONTROL	14368	1144_6	0.0404371	281.581	429.005	13.2
CONTROL	14368	1144_6	0.0486191	302.906	941.835	17.6364
CONTROL	14368	1144_6	0.0458231	271.891	711.872	19.3333
CONTROL	14368	1144_6	0.0609509	262.891	378.578	11.75
CONTROL	14368	1144_7	0.0776581	168.246	677.752	10.6
CONTROL	14368	1144_7	0.150975	760.104	621.085	4.83333
CONTROL	14368	1144_7	0.0973975	475.355	607.882	7.77778
CONTROL	14368	1144_7	0.0615539	69.6192	291.491	10.8
CONTROL	14368	1144_7	0.0403387	286.223	435.59	10.875
CONTROL	14368	1144_7	0.129124	353.772	474.696	8.5
CONTROL	14368	1144_7	0.024343	173.703	757.595	23.1429
CONTROL	14368	1144_7	0.0353767	714.349	2977	13.6875
CONTROL	14368	1144_7	0.0387557	125.22	522.364	23.75
CONTROL	14368	1144_7	0.0918973	450.267	670.445	6.44444
CONTROL	14368	1144_7	0.125542	229.712	443.713	6.88889
CONTROL	14368	1144_7	0.07414	389.24	657.243	8.09091
CONTROL	14368	1144_7	0.06957	238.054	702.621	10.6667
CONTROL	14368	1144_7	0.0925199	368.637	1040.9	13.75
CONTROL	14368	1144_7	0.0842256	245.455	282.02	7.25
CONTROL	14368	1144_7	0.098807	489.875	1165.43	4
CONTROL	14368	1144_7	0.115844	319.872	368.386	5.33333
CONTROL	14368	1144_7	0.138299	143.974	332.949	8
CONTROL	14368	1144_7	0.0599883	225.071	631.496	14.8333
CONTROL	14368	1144_7	0.0330929	190.575	564.198	12.875
CONTROL	14368	1144_7	0.125925	695.878	892.976	6
CONTROL	14368	1144_7	0.0721778	435.904	554.664	12.8
CONTROL	14368	1144_7	0.124201	528.949	398.303	3.66667
CONTROL	14368	1144_7	0.106011	511.137	315.262	5.6
CONTROL	14368	1144_7	0.0569409	181.198	401.032	12.5
CONTROL	14368	1144_7	0.0975075	286.035	495.174	18
CONTROL	14368	1144_7	0.0499203	286.035	637.078	8.4
CONTROL	14368	1144_7	0.0936772	637.768	442.866	7.66667
CONTROL	14368	1144_7	0.216551	238.148	473.536	7.125
CONTROL	14368	1144_7	0.0896736	454.971	589.568	3.71429
CONTROL	14368	1144_7	0.0537238	356.281	618.764	12.1667
CONTROL	14368	1144_7	0.0847607	293.812	600.826	10.4286
CONTROL	14368	1144_7	0.0733014	153.131	403.948	16.25
CONTROL	14368	1144_7	0.13844	513.645	1258.16	6.25
CONTROL	14368	1144_7	0.0897271	430.259	618.733	8.11111
CONTROL	14368	1144_7	0.049582	312.44	724.259	9.77778
CONTROL	14368	1144_7	0.12903	351.169	627.514	4.5
CONTROL	14368	1144_7	0.195708	1033.31	767.756	5.6
CONTROL	14368	1144_7	0.0792385	262.326	270.449	8.33333
CONTROL	14368	1144_7	0.0363525	54.4096	880.056	17
CONTROL	14368	1144_7	0.148698	224.161	1261.8	50
CONTROL	14368	1144_7	0.0686628	206.161	338.531	10.2857
CONTROL	14368	1144_7	0.0471513	284.937	546.354	11.8
CONTROL	14368	1144_7	0.0565514	419.064	795.196	15.8333
CONTROL	14368	1144_7	0.123929	264.772	830.225	6.25
CONTROL	14368	1144_7	0.0235333	258.187	706.572	29.6
CONTROL	14368	1144_7	0.103211	422.419	401.533	8.28571
CONTROL	14368	1144_7	0.12079	538.232	624.754	5.55556
CONTROL	14374	1145_2	0.0389608	1247.22	2944.58	14.84
CONTROL	14374	1145_2	0.0366456	136.071	4416.12	71
CONTROL	14374	1145_2	0.0286448	259.41	872.435	26.2222
CONTROL	14374	1145_2	0.026862	495.363	1340.17	15.7273
CONTROL	14374	1145_2	0.0464451	287.32	834.145	14.1429
CONTROL	14374	1145_2	0.0653895	337.747	862.745	5.53333
CONTROL	14374	1145_2	0.0309649	253.922	1567.44	22.5
CONTROL	14374	1145_2	0.0261878	444.779	1418.91	19.6364
CONTROL	14374	1145_2	0.0323072	410.628	1623.66	20.9375
CONTROL	14374	1145_2	0.0251076	515.213	1419.7	14.8889
CONTROL	14374	1145_2	0.0232951	444.497	1154.8	25.1
CONTROL	14374	1145_2	0.0378076	505.147	1386.71	20.1429
CONTROL	14374	1145_2	0.0431652	297.951	992.952	21.3333
CONTROL	14374	1145_2	0.0741554	760.417	1023.12	4.73333
CONTROL	14374	1145_2	0.0198036	187.313	1173.18	63.5
CONTROL	14374	1145_2	0.0358631	130.74	887.331	22
CONTROL	14374	1145_2	0.0884387	577.149	1115.41	14.1111
CONTROL	14374	1145_2	0.0949471	1854.94	2667.86	10.4667
CONTROL	14374	1145_2	0.0421262	242.695	1148.75	22.3
CONTROL	14374	1145_2	0.037674	266.435	1185.5	23.375
CONTROL	14374	1145_2	0.0435704	734.639	1200.9	10.1
CONTROL	14374	1145_2	0.0374742	267.093	1029.96	43.25
CONTROL	14374	1145_2	0.056097	801.718	1452.91	6
CONTROL	14374	1145_2	0.0513837	387.265	1500.14	12.6667
CONTROL	14374	1145_2	0.10008	744.612	1215.89	6.88889
CONTROL	14374	1145_2	0.06315	459.361	1014.72	9.81818
CONTROL	14374	1145_2	0.0240246	285.062	777.54	21.875
CONTROL	14374	1145_2	0.0375661	195.655	789.958	17.4444
CONTROL	14374	1145_2	0.0263049	413.732	1166.69	16.2143
CONTROL	14374	1145_2	0.0443364	132.998	954.473	28.4286
CONTROL	14374	1145_2	0.0390122	284.341	1246.94	18
CONTROL	14374	1145_2	0.0503095	508.001	1245.34	11.8125
CONTROL	14374	1145_2	0.0413052	296.822	1330.1	35.25
CONTROL	14374	1145_2	0.0722431	647.835	1543.23	10.75
CONTROL	14374	1145_2	0.028955	242.381	704.659	19
CONTROL	14374	1145_2	0.0520354	255.584	2319.82	10.4375
CONTROL	14374	1145_2	0.13183	101.324	506.025	5.75
CONTROL	14374	1145_2	0.070026	260.539	476.013	7.71429
CONTROL	14374	1145_2	0.0360281	151.532	398.366	17
CONTROL	14374	1145_4	0.0540398	230.496	1083.83	10.5455
CONTROL	14374	1145_4	0.082481	241.002	693.715	7
CONTROL	14374	1145_4	0.117492	419.44	732.946	5.125
CONTROL	14374	1145_4	0.060856	531.05	1309.56	5.95
CONTROL	14374	1145_4	0.0234991	219.3	705.851	40.5
CONTROL	14374	1145_4	0.0406204	216.854	737.085	33.25
CONTROL	14374	1145_4	0.0738658	487.303	1085.59	20
CONTROL	14374	1145_4	0.0516871	484.073	1152.92	16.375
CONTROL	14374	1145_4	0.0944878	1485.34	982.54	5.61538
CONTROL	14374	1145_4	0.0302046	264.584	1381.66	25.375
CONTROL	14374	1145_4	0.0762757	801.499	987.777	7.1
CONTROL	14374	1145_4	0.0529365	326.395	571.756	8.125
CONTROL	14374	1145_4	0.0256075	213.028	875.697	12.2667
CONTROL	14374	1145_4	0.0367185	127.51	563.132	23.75
CONTROL	14374	1145_4	0.0390883	257.34	777.634	20.25
CONTROL	14374	1145_4	0.0614063	465.508	826.273	6.28571
CONTROL	14374	1145_4	0.0633305	521.799	1410.73	8.83333
CONTROL	14374	1145_4	0.0152318	251.382	1059.18	28.5
CONTROL	14374	1145_4	0.0677294	474.696	796.795	11
CONTROL	14374	1145_4	0.0409807	248.779	443.869	23.5
CONTROL	14374	1145_4	0.0784866	4889.96	1762.46	5.75
CONTROL	14374	1145_4	0.0763849	476.484	1363.53	16.7
CONTROL	14374	1145_4	0.0700131	445.406	1183.34	11
CONTROL	14374	1145_4	0.0371381	277.818	876.261	11.5
CONTROL	14374	1145_4	0.0206716	58.6118	577.777	26
CONTROL	14374	1145_4	0.0321096	230.465	588.408	12.1
CONTROL	14374	1145_4	0.100815	857.884	1346.88	5.45455
CONTROL	14374	1145_9	0.024593	189.54	625.852	28.8333
CONTROL	14374	1145_9	0.0313217	203.464	894.419	24.6667
CONTROL	14374	1145_9	0.0576803	797.642	1453.88	7.22222
CONTROL	14374	1145_9	0.0460319	407.084	1173.02	15.25
CONTROL	14374	1145_9	0.044159	228.865	605.217	17.6
CONTROL	14374	1145_9	0.0380116	449.796	3289.76	27.8667
CONTROL	14374	1145_9	0.0323657	135.381	1940.37	71.6
CONTROL	14374	1145_9	0.075009	743.734	3620.07	10.0385
CONTROL	14374	1145_9	0.0210595	362.365	1068.87	28.5556
CONTROL	14374	1145_9	0.039308	515.402	749.128	15.6667
CONTROL	14374	1145_9	0.021532	134.472	1009.95	23
CONTROL	14374	1145_9	0.114999	946.413	1017.04	6.28571
CONTROL	14374	1145_9	0.0507544	379.456	1097.38	10
CONTROL	14374	1145_9	0.0420665	184.052	933.964	24.1429
CONTROL	14374	1145_9	0.0688378	729.779	1079.29	7.5
CONTROL	14374	1145_9	0.0235812	1036.51	4201.3	44.9333
CONTROL	14374	1145_9	0.0713377	447.601	2124.86	19.2308
CONTROL	14374	1145_9	0.0348711	318.9	1065.14	18.8889
CONTROL	14374	1145_9	0.0568902	338.657	963.379	15.8889
CONTROL	14374	1145_9	0.126405	1063.32	2687.58	12.2857
CONTROL	14374	1145_9	0.0253362	333.169	1177.29	35.6
CONTROL	14374	1145_9	0.0200097	202.397	813.635	29.1429
CONTROL	14374	1145_9	0.110151	766.438	777.007	5
CONTROL	14374	1145_9	0.0257779	198.885	553.755	22.5714
CONTROL	14374	1145_9	0.091516	465.226	646.298	7.7
CONTROL	14374	1145_9	0.0526951	739.594	1959.22	18.6923
CONTROL	14374	1145_9	0.0725748	505.053	1876.77	28.1429
CONTROL	14374	1145_9	0.05689	355.811	606.753	9.76923
CONTROL	14374	1145_9	0.0502067	452.65	943.716	10.75
CONTROL	14374	1145_9	0.0356714	803.506	2797.22	23.3571
CONTROL	14374	1145_9	0.036027	177.121	1000.23	10.9231
CONTROL	14374	1145_9	0.0551605	223.628	663.358	12.7778
CONTROL	14374	1145_9	0.0339724	367.32	861.992	12.6429
CONTROL	14374	1145_9	0.0250147	353.898	971.846	24.6667
CONTROL	14374	1145_9	0.0715427	495.488	986.868	7
CONTROL	14374	1145_9	0.0270286	224.381	383.533	28
CONTROL	14374	1145_9	0.077947	256.682	829.221	6.90909
CONTROL	14374	1145_9	0.0406821	317.771	497.276	16.4286
CONTROL	14374	1145_9	0.0318477	197.443	424.959	17.6667
CONTROL	14374	1145_9	0.0697597	326.552	704.283	6.2
CONTROL	14374	1145_9	0.0306607	720.026	1348.67	11.75
CONTROL	14374	1145_9	0.0256251	304.035	781.24	16.1111
CONTROL	14374	1145_9	0.100703	1042.47	963.756	3.8125
CONTROL	14374	1145_9	0.0359702	342.232	1337.1	9.70588
CONTROL	10886	816_2	0.0588265	618.325	1097.04	6.9375
CONTROL	10886	816_2	0.0684798	248.371	642.316	13
CONTROL	10886	816_2	0.0465726	213.185	489.655	9.375
CONTROL	10886	816_2	0.0373134	93.3274	1230.97	24.5714
CONTROL	10886	816_2	0.049371	227.078	637.58	6
CONTROL	10886	816_2	0.0353546	78.7763	468.456	24.6667
CONTROL	10886	816_2	0.0690914	71.3754	592.202	12.8333
CONTROL	10886	816_2	0.1453	401.157	423.705	6.2
CONTROL	10886	816_2	0.0856462	169.564	391.216	7.25
CONTROL	10886	816_2	0.065674	228.991	654.452	13.1667
CONTROL	10886	816_2	0.10098	149.556	768.665	10.1429
CONTROL	10886	816_2	0.0668031	79.3408	472.972	99
CONTROL	10886	816_2	0.0420545	282.648	583.829	9.09091
CONTROL	10886	816_2	0.0910219	314.98	394.038	5.11111
CONTROL	10886	816_2	0.0876208	289.327	747.089	7.28571
CONTROL	10886	816_2	0.101621	119.513	639.493	9.33333
CONTROL	10886	816_2	0.153159	78.5254	2051.38	12.25
CONTROL	10886	816_2	0.0402493	174.989	403.227	9.77778
CONTROL	10886	816_2	0.0864169	168.78	550.337	5.46667
CONTROL	10886	816_2	0.0794132	354.18	803.914	5.69231
CONTROL	10886	816_2	0.108535	597.157	846.845	7.125
CONTROL	10886	816_2	0.122618	275.748	263.455	4.5
CONTROL	10886	816_2	0.0478673	119.419	779.516	11.8889
CONTROL	10886	816_2	0.0491131	180.79	1543.13	12.4167
CONTROL	10886	816_2	0.0296485	147.549	615.377	12.3333
CONTROL	10886	816_2	0.0579441	192.707	794.788	19.1429
CONTROL	10886	816_2	0.0753162	237.427	732.883	9.66667
CONTROL	10886	816_2	0.042986	83.9821	582.575	19.8
CONTROL	10886	816_2	0.0467606	274.87	1091.89	12.7273
CONTROL	10886	816_2	0.0827385	345.399	445.155	6.33333
CONTROL	10886	816_2	0.0856368	482.16	704.314	6
CONTROL	10886	816_2	0.12879	378.045	594.021	5.83333
CONTROL	10886	816_2	0.0700296	320.719	1021.43	11.3846
CONTROL	10886	816_2	0.0338225	104.147	951.964	39.8
CONTROL	10886	816_2	0.150648	284.435	386.387	5.42857
CONTROL	10886	816_2	0.0645658	87.6512	692.586	12.2222
CONTROL	10886	816_2	0.0838954	236.486	266.654	7
CONTROL	10886	816_2	0.104029	393.913	621.21	3.7
CONTROL	10886	816_2	0.0437703	195.279	701.743	12.75
CONTROL	10886	816_2	0.114655	297.105	603.116	10.75
CONTROL	10886	816_2	0.0806055	373.686	1324.3	8
CONTROL	10886	816_2	0.0616847	905.959	1106.73	9.2
CONTROL	10886	816_2	0.0766148	289.641	957.421	12.1111
CONTROL	10886	816_2	0.0601383	345.744	627.514	7.69231
CONTROL	10886	816_2	0.127452	163.229	401	10.5
CONTROL	10886	816_2	0.0736789	359.448	2063.64	16.1538
CONTROL	10886	816_2	0.109709	371.146	766.25	6
CONTROL	10886	816_2	0.1093	331.601	768.132	3.42857
CONTROL	10886	816_2	0.0898549	692.147	931.423	5.25
CONTROL	10886	816_2	0.0775753	217.293	624.817	11.875
CONTROL	10886	816_2	0.0977609	750.978	879.773	9.2
CONTROL	10886	816_2	0.0822317	180.006	1036.76	9.375
CONTROL	10886	816_2	0.0676087	69.0861	752.326	20
CONTROL	10886	816_2	0.0219464	203.401	600.199	10.3333
CONTROL	10886	816_2	0.0657358	152.347	906.649	27.5
CONTROL	10886	816_2	0.0980993	415.05	1202.5	6.78571
CONTROL	10886	816_2	0.0778254	249.782	904.861	10.2857
CONTROL	10886	816_2	0.0670461	204.812	424.74	5.85714
CONTROL	10886	816_2	0.0482049	169.187	386.073	11.3333
CONTROL	10886	816_2	0.0703135	330.691	692.836	11.5
CONTROL	10886	816_2	0.0881726	254.267	1482.67	10.2
CONTROL	10886	816_2	0.0397065	256.682	770.013	10.4615
CONTROL	10886	816_2	0.0924824	241.378	727.615	8.875
CONTROL	10886	816_2	0.077394	175.804	356.312	5.81818
CONTROL	10886	816_2	0.100919	218.516	425.649	5.92308
CONTROL	10886	816_2	0.107606	1511.36	1088.47	6.11111
CONTROL	10886	816_2	0.112432	1017.26	2401.33	4.375
CONTROL	10886	816_2	0.0652736	238.524	318.367	8.57143
CONTROL	10886	816_2	0.0829203	175.93	279.951	8.66667
CONTROL	10886	816_2	0.0511294	68.1766	665.491	8.69231
CONTROL	10886	816_2	0.0830417	215.255	455.096	8.22222
CONTROL	10886	816_2	0.0673501	355.842	935.124	11.2
CONTROL	10886	816_2	0.0485175	304.976	882.564	10.5
CONTROL	10886	816_2	0.0591311	178.47	562.912	9.625
CONTROL	10886	816_2	0.184079	837.594	960.996	2.83333
CONTROL	10886	816_2	0.0646119	198.822	1010.89	11
CONTROL	10886	816_2	0.0382368	181.637	419.22	10.2222
CONTROL	10886	816_2	0.0835574	370.205	717.517	6.83333
CONTROL	10886	816_2	0.0775855	305.039	731.723	22
CONTROL	10886	816_2	0.0758854	63.7235	715.949	7.75
CONTROL	10886	816_2	0.0466885	362.208	570.752	7.75
CONTROL	10886	816_5	0.0521846	314.039	331.256	8.25
CONTROL	10886	816_5	0.0356461	196.063	393.882	8.81818
CONTROL	10886	816_5	0.109875	574.86	861.396	7
CONTROL	10886	816_5	0.0456519	68.0198	1879.19	16.7
CONTROL	10886	816_5	0.0677744	506.464	512.077	5
CONTROL	10886	816_5	0.101789	454.093	770.954	6.54545
CONTROL	10886	816_5	0.0783636	415.74	1059.15	5.5
CONTROL	10886	816_5	0.0721789	264.239	489.498	10.875
CONTROL	10886	816_5	0.140066	559.807	1056.33	7.86667
CONTROL	10886	816_5	0.0763699	509.663	1660.98	17.375
CONTROL	10886	816_5	0.0881472	278.728	3979.8	41.8571
CONTROL	10886	816_5	0.0656045	94.6445	550.023	14.8571
CONTROL	10886	816_5	0.222419	961.999	1754.4	9.1
CONTROL	10886	816_5	0.0591609	62.7514	604.182	14.8571
CONTROL	10886	816_5	0.0762391	170.191	408.684	7.83333
CONTROL	10886	816_5	0.0651428	1421.27	8613.96	46.7
CONTROL	10886	816_7	0.0872616	521.015	543.469	6.66667
CONTROL	10886	816_7	0.0686324	921.576	2840.81	15.0667
CONTROL	10886	816_7	0.0899031	877.516	2853.82	13.8462
CONTROL	10886	816_7	0.12359	322.82	407.429	3.4
CONTROL	10886	816_7	0.0718531	383.815	689.261	5.81818
CONTROL	10886	816_7	0.10895	183.926	709.144	8
CONTROL	10886	816_7	0.0934443	565.013	969.871	5.33333
CONTROL	10886	816_7	0.0997936	487.742	523.116	5
CONTROL	10886	816_7	0.100821	683.868	1678.07	12.3636
CONTROL	10886	816_7	0.0892931	73.8842	1946.01	19.75
CONTROL	10886	816_7	0.0768537	630.9	944.061	21.5
CONTROL	10886	816_7	0.0765633	668.627	7210.23	34.8571
CONTROL	10886	816_7	0.136319	568.212	1199.68	8.18182
CONTROL	10886	816_7	0.0556193	319.684	422.419	5.4
CONTROL	10886	816_7	0.0458344	318.116	2016.7	10.7059
CONTROL	10886	816_7	0.0595207	543.218	1256.28	17
CONTROL	10886	816_7	0.043862	111.924	564.292	29.6667
CONTROL	10886	816_7	0.0569029	173.954	2959.88	28.1818
CONTROL	10886	816_7	0.1458	311.06	522.113	5.75
CONTROL	10886	816_7	0.0530072	237.144	5299.06	62.8571
CONTROL	10886	816_7	0.0262711	204.499	2246.25	33.4444
CONTROL	10886	816_7	0.0720217	581.603	14739.3	75.8182
CONTROL	10886	816_7	0.086691	560.34	1217.96	16.8571
CONTROL	10886	816_7	0.133323	996.872	835.43	6.57143
CONTROL	10886	816_7	0.0767422	1249.19	4120.89	10.65
CONTROL	10886	816_7	0.0841088	145.134	1499.42	12.4444
CONTROL	10886	816_7	0.0746417	371.71	671.637	12
CONTROL	10886	816_7	0.089293	156.455	1222.73	10.3333
CONTROL	10886	816_7	0.044983	458.17	3101.25	27.8
CONTROL	10886	816_7	0.0839313	139.646	872.592	8.90909
CONTROL	10886	816_7	0.0535822	283.369	4358.32	45.9
CONTROL	10886	816_7	0.144136	312.596	467.076	6.5
CONTROL	10886	816_7	0.0717553	1107.04	1206.73	10.1818
CONTROL	10886	816_7	0.118485	274.839	2405.69	13.5714
CONTROL	10886	816_7	0.0798171	676.467	2109.05	8.30769
CONTROL	10886	816_7	0.0663106	153.539	1094.62	14
CONTROL	10886	816_7	0.146118	386.261	629.552	8.2
CONTROL	10886	816_7	0.123138	311.969	1118.58	11.25
CONTROL	10886	816_7	0.139816	1868.84	2734.59	5.13333
CONTROL	10886	816_7	0.0814195	467.954	3298.29	13
CONTROL	10886	816_7	0.139137	231.939	896.739	8.875
CONTROL	10886	816_7	0.226506	574.829	5003.9	13.7
CONTROL	10884	818_2	0.0457308	172.417	1042.88	16
CONTROL	10884	818_2	0.0169584	289.516	1420.33	27
CONTROL	10884	818_2	0.0760725	214.628	699.83	10
CONTROL	10884	818_2	0.0372844	213.405	847.441	19
CONTROL	10884	818_2	0.0649787	418.342	778.794	12.7143
CONTROL	10884	818_2	0.0285876	105.495	582.073	24.8
CONTROL	10884	818_2	0.0462106	259.034	681.986	17.1
CONTROL	10884	818_2	0.0314983	190.261	1211.75	45.75
CONTROL	10884	818_2	0.0521786	271.484	681.421	11.9091
CONTROL	10884	818_2	0.0274976	189.603	746.995	15.1429
CONTROL	10884	818_2	0.0547001	257.936	563.132	14.7778
CONTROL	10884	818_2	0.0611026	238.054	1011.52	40
CONTROL	10884	818_2	0.020335	189.477	676.028	20.875
CONTROL	10884	818_2	0.0480225	205.408	873.251	23.1667
CONTROL	10884	818_2	0.103287	378.923	890.812	9.5
CONTROL	10884	818_2	0.0660414	830.35	1011.89	7.36364
CONTROL	10884	818_2	0.0327519	208.952	594.209	15
CONTROL	10884	818_2	0.0514466	228.05	660.191	10
CONTROL	10884	818_2	0.131831	59.0822	324.2	17.3333
CONTROL	10884	818_2	0.0356553	134.503	1133.16	32.4286
CONTROL	10884	818_2	0.0218898	173.17	1214.51	66.6667
CONTROL	10884	818_2	0.0331024	217.168	586.307	18.625
CONTROL	10884	818_2	0.060335	274.024	1278.33	10.2727
CONTROL	10884	818_2	0.031237	242.852	853.996	34.4
CONTROL	10884	818_2	0.0340032	216.886	987.746	25.5
CONTROL	10884	818_2	0.0474623	56.5734	574.703	34.6667
CONTROL	10884	818_2	0.0436838	392.659	1345.41	18.3
CONTROL	10884	818_2	0.0288102	230.182	849.448	22.7778
CONTROL	10884	818_2	0.0810285	339.409	903.074	7.1
CONTROL	10884	818_2	0.116341	873.69	784.376	7
CONTROL	10884	818_2	0.0380822	334.141	1146.74	16.875
CONTROL	10884	818_2	0.0618075	329.374	799.241	11.1
CONTROL	10884	818_2	0.0287938	183.142	546.793	20.5714
CONTROL	10884	818_2	0.0448375	205.659	1207.7	12.1
CONTROL	10884	818_2	0.0202716	174.769	980.659	31
CONTROL	10884	818_2	0.0923293	185.181	993.579	13.3
CONTROL	10884	818_2	0.0248325	158.274	730.625	35.4
CONTROL	10884	818_2	0.220059	159.403	80.9402	3
CONTROL	10884	818_2	0.0495619	146.545	542.152	15.4286
CONTROL	10884	818_2	0.0726217	314.164	670.257	7.27273
CONTROL	10884	818_2	0.0452793	213.812	956.982	12.75
CONTROL	10884	818_2	0.118473	216.478	668.532	8.625
CONTROL	10884	818_2	0.0210182	211.304	814.89	34.8
CONTROL	10884	818_2	0.0187339	160.218	923.458	15.1818
CONTROL	10884	818_2	0.0242951	176.055	811.565	42.2
CONTROL	10884	818_2	0.0376993	197.537	1064.36	22.5
CONTROL	10884	818_2	0.123466	444.058	1389.91	6.5
CONTROL	10884	818_2	0.0409435	545.319	1203.69	9.86667
CONTROL	10884	818_2	0.0454711	183.205	988.154	91.5
CONTROL	10884	818_3	0.108086	410.91	376.759	4.77778
CONTROL	10884	818_3	0.0302228	169.908	690.108	13.875
CONTROL	10884	818_3	0.10448	155.734	321.126	4.66667
CONTROL	10884	818_3	0.0836554	541.681	1119.9	6.88235
CONTROL	10884	818_3	0.0938812	510.509	637.172	4.75
CONTROL	10884	818_3	0.103005	668.658	2949.03	16.6429
CONTROL	10884	818_3	0.0766829	182.609	773.557	12.25
CONTROL	10884	818_3	0.0903961	509.882	2272	20.2857
CONTROL	10884	818_3	0.10363	566.769	1808.81	6.8125
CONTROL	10884	818_3	0.0566325	366.504	1038.36	8.72727
CONTROL	10884	818_3	0.0863119	302.938	671.01	5
CONTROL	10884	818_3	0.082892	287.414	1610.68	9.8
CONTROL	10884	818_3	0.0380038	334.266	776.066	10.0833
CONTROL	10884	818_3	0.0483537	626.259	668.093	5.92308
CONTROL	10884	818_3	0.0462896	398.554	1513.03	14.5714
CONTROL	10884	818_3	0.0603703	315.168	864.815	9.75
CONTROL	10884	818_3	0.183249	393.004	677.376	7.33333
CONTROL	10884	818_3	0.19545	347.532	475.763	3
CONTROL	10884	818_3	0.0726827	2026.36	5886.3	14.9667
CONTROL	10884	818_3	0.1033	458.17	1094.56	5.92857
CONTROL	10884	818_3	0.0472098	169.03	275.372	14.2
CONTROL	10884	818_3	0.0699803	239.434	867.292	5.63636
CONTROL	10884	818_3	0.0319153	216.353	751.699	14.7778
CONTROL	10884	818_3	0.0920439	884.509	926.061	5.38462
CONTROL	10884	818_3	0.0349892	158.87	598.945	26
CONTROL	10884	818_3	0.0709716	229.587	743.201	6.66667
CONTROL	10884	818_3	0.0466728	314.164	764.996	10.8889
CONTROL	10884	818_3	0.0219295	157.02	679.822	22.3333
CONTROL	10884	818_3	0.141402	559.431	726.329	5.91667
CONTROL	10884	818_3	0.11057	530.643	813.322	5.14286
CONTROL	10884	818_3	0.122464	478.804	1715.39	15.125
CONTROL	10884	818_3	0.0410715	156.925	645.483	18.2857
CONTROL	10884	818_3	0.0525694	385.32	810.531	6.38462
CONTROL	10884	818_3	0.196547	994.081	837.249	4
CONTROL	10884	818_3	0.102113	484.637	511.638	6.2
CONTROL	10884	818_3	0.135094	189.822	858.386	7.14286
CONTROL	10884	818_3	0.113115	484.732	1800.79	8.83333
CONTROL	10884	818_3	0.0604716	174.205	4228.39	29.5556
CONTROL	10884	818_3	0.0767863	211.586	1188.07	12.5714
CONTROL	10884	818_3	0.0897446	129.015	874.317	5.06667
CONTROL	10884	818_3	0.0771516	198.728	486.425	8.33333
CONTROL	10884	818_3	0.121664	1624.76	474.979	4.54545
CONTROL	10884	818_3	0.0312103	112.676	296.885	15
CONTROL	10884	818_3	0.0721288	390.307	726.705	9.69231
CONTROL	10884	818_3	0.0830835	419.189	2480.48	8.52632
CONTROL	10884	818_3	0.0514876	442.96	856.379	13.75
CONTROL	10884	818_3	0.152252	204.749	436.092	7.66667
CONTROL	10884	818_3	0.0625389	147.141	739.375	7.08333
CONTROL	10884	818_3	0.0923449	474.853	750.382	6.9
CONTROL	10884	818_3	0.0504615	199.23	245.894	8
CONTROL	10884	818_3	0.0478424	180.257	1048.05	7.08333
CONTROL	10884	818_3	0.0948592	138.047	463.062	5.75
CONTROL	10884	818_3	0.0532716	1041.53	3460.29	12.9545
CONTROL	10884	818_3	0.088419	275.121	863.404	12
CONTROL	10884	818_3	0.123982	1259.23	995.084	5.55556
CONTROL	10884	818_3	0.0986187	142.374	313.725	6
CONTROL	10884	818_3	0.086582	316.611	1366.04	11.4167
CONTROL	10884	818_3	0.106664	315.921	2009.67	15
CONTROL	10884	818_3	0.10529	186.247	691.708	8.66667
CONTROL	10884	818_3	0.119565	678.975	479.338	3.5
CONTROL	10884	818_3	0.124394	150.34	468.079	5.75
CONTROL	10884	818_3	0.109149	479.902	661.069	6
CONTROL	10884	818_3	0.0882177	585.711	626.291	5.06667
CONTROL	10884	818_3	0.0322887	193.021	423.705	10.5556
CONTROL	10884	818_3	0.104223	686.815	612.116	4.375
CONTROL	10884	818_3	0.0558121	286.944	675.118	12.3077
CONTROL	10884	818_3	0.0592792	139.803	158.713	6.6
CONTROL	10884	818_3	0.080452	504.959	858.856	6.58333
CONTROL	10884	818_3	0.0845749	425.932	690.861	8.44444
CONTROL	10884	818_3	0.0489205	155.452	154.103	8.4
CONTROL	10884	818_3	0.106637	847.786	2745.51	11.3889
CONTROL	10884	818_3	0.117981	1421.49	1279.55	4.45
CONTROL	10884	818_3	0.129509	623.311	798.865	3.28571
CONTROL	10884	818_3	0.0516249	209.924	429.852	10.3
CONTROL	10884	818_3	0.0831439	279.135	384.662	7
CONTROL	10884	818_3	0.203298	1184.56	264.867	7
CONTROL	10884	818_6	0.0282038	214.565	905.771	21.5
CONTROL	10884	818_6	0.100846	176.808	968.052	36.6
CONTROL	10884	818_6	0.0279725	190.136	789.018	20.125
CONTROL	10884	818_6	0.0505667	210.676	1227.09	26.3333
CONTROL	10884	818_6	0.0174835	185.181	713.534	25
CONTROL	10884	818_6	0.0424338	294.125	1394.61	14.5
CONTROL	10884	818_6	0.0451173	250.284	842.424	21.2
CONTROL	10884	818_6	0.0261867	229.022	844.337	29
CONTROL	10884	818_6	0.0332499	209.579	837.312	18.8889
CONTROL	10884	818_6	0.0388897	219.771	982.383	21.25
CONTROL	10884	818_6	0.0485402	213.75	913.956	13.2
CONTROL	10884	818_6	0.0548812	283.839	1399.25	7.68421
CONTROL	10884	818_6	0.048077	267.03	916.433	18
CONTROL	10884	818_6	0.0466775	135.789	867.135	21.1667
CONTROL	10884	818_6	0.0491131	226.482	502.544	8
CONTROL	10884	818_6	0.0297341	170.975	1152.01	20.7143
CONTROL	10884	818_6	0.0502315	223.565	1130.81	36
CONTROL	10884	818_6	0.0306054	158.901	891.69	45.3333
CONTROL	10884	818_6	0.0363402	109.509	563.727	11.6667
CONTROL	10884	818_6	0.0290202	290.77	1176.97	16.3077
CONTROL	10884	818_6	0.0907678	571.567	1752.71	11.3333
CONTROL	10884	818_6	0.0416917	346.779	890.154	18.8333
CONTROL	10884	818_6	0.0291532	276.376	796.168	20
CONTROL	10884	818_6	0.030659	204.687	643.633	18
CONTROL	10884	818_6	0.0335415	305.039	1066.8	17
CONTROL	10884	818_6	0.0265726	190.857	705.004	22.3333
CONTROL	10884	818_6	0.0324111	196.753	653.668	17.1111
CONTROL	10884	818_6	0.0702976	160.563	514.649	19
CONTROL	10884	818_6	0.0583096	356.312	1397.68	18
CONTROL	10884	818_6	0.0797849	198.101	899.499	13.5556
CONTROL	10884	818_6	0.0613126	329.5	1007.94	8.75
CONTROL	10884	818_6	0.0482643	322.6	781.052	8.41176
CONTROL	10884	818_6	0.0290624	278.728	1111.05	26.2857
CONTROL	10884	818_6	0.0280056	163.072	1356.76	35.5714
CONTROL	10884	818_6	0.0343517	254.236	767.097	13.1
CONTROL	10884	818_6	0.0252155	211.649	761.327	18.6667
CONTROL	10884	818_6	0.0670545	238.305	1315.08	26.7143
CONTROL	10884	818_6	0.0222699	256.556	877.076	21.6667
CONTROL	10884	818_6	0.0725438	203.997	777.289	16.8333
CONTROL	10884	818_6	0.148113	898.088	723.977	4.36364
CONTROL	10884	818_6	0.064275	874.285	1389.5	6.125
CONTROL	10884	818_6	0.0181994	187.909	714.506	30.8333
CONTROL	10884	818_6	0.0922224	256.368	919.318	22.2
CONTROL	10884	818_6	0.0326735	465.476	1149.31	10.5
CONTROL	10884	818_6	0.0416688	221.339	800.276	16.75
CONTROL	10884	818_6	0.0164181	255.804	1002.42	30.625
CONTROL	10884	818_6	0.0407654	172.104	622.904	15.7143
CONTROL	10884	818_6	0.0276855	113.711	637.8	48.3333
CONTROL	10884	818_6	0.0819913	301.903	436.531	7.75
CONTROL	10884	818_6	0.0408833	190.512	635.604	16.1667
CONTROL	10884	818_6	0.0638219	117.475	1085.46	19.1667
CONTROL	10884	818_6	0.118969	206.067	472.658	5.29412
CONTROL	10884	818_6	0.0929574	227.674	1144.83	13
CONTROL	10884	818_6	0.0369307	209.077	781.021	25.4286
CONTROL	10884	818_6	0.0942914	198.509	529.576	13.6667
CONTROL	10884	818_6	0.0623045	91.3517	418.123	8.57143
CONTROL	10884	818_6	0.0431676	133.656	561.94	27.8
CONTROL	10888	819_3	0.0465572	274.557	1084.02	13.9231
CONTROL	10888	819_3	0.0295883	236.329	715.071	16.0714
CONTROL	10888	819_3	0.0407225	318.712	1269.58	23.375
CONTROL	10888	819_3	0.0932031	371.804	742.636	8.30769
CONTROL	10888	819_3	0.024415	306.858	1127.11	8.66667
CONTROL	10888	819_3	0.0370342	141.873	721.28	42
CONTROL	10888	819_3	0.0605066	860.017	1826.06	9.3913
CONTROL	10888	819_3	0.0327769	261.605	778.387	20
CONTROL	10888	819_3	0.0437156	232.911	1054.14	26
CONTROL	10888	819_3	0.0291399	273.992	1252.11	18.0909
CONTROL	10888	819_3	0.069654	1455.7	2491.99	7.51613
CONTROL	10888	819_3	0.074442	744.016	1125.23	5
CONTROL	10888	819_3	0.0663963	527.977	787.606	9.6
CONTROL	10888	819_3	0.027895	260.696	1614.57	31.9
CONTROL	10888	819_3	0.0267942	166.898	726.674	38.8
CONTROL	10888	819_3	0.0396587	289.233	873.533	18.0909
CONTROL	10888	819_3	0.0732714	268.348	927.315	8.46154
CONTROL	10888	819_3	0.084228	81.8496	788.234	18.8
CONTROL	10888	819_3	0.0317846	158.023	724.353	18.6364
CONTROL	10888	819_3	0.0240077	248.497	956.794	28.4286
CONTROL	10888	819_3	0.0644779	425.712	1463.48	15.6364
CONTROL	10888	819_3	0.0431712	203.025	600.638	16.25
CONTROL	10888	819_3	0.0241274	324.356	1132.19	24.5
CONTROL	10888	819_3	0.06757	146.012	1919.64	19.5
CONTROL	10888	819_3	0.05898	66.201	1220.78	11.4545
CONTROL	10888	819_3	0.0461084	511.638	1862.88	20.8889
CONTROL	10888	819_3	0.063284	141.214	995.68	6.5
CONTROL	10888	819_3	0.04438	998.283	2069.01	9.32143
CONTROL	10888	819_3	0.0404875	557.518	1506.88	20.9
CONTROL	10888	819_3	0.060653	375.787	633.88	9.22222
CONTROL	10888	819_3	0.0840889	357.41	989.063	11.0556
CONTROL	10888	819_3	0.0881021	361.424	1559.75	18.7
CONTROL	10888	819_3	0.0297949	386.073	1029.17	20.2727
CONTROL	10888	819_3	0.0851432	305.07	2838.46	36.5
CONTROL	10888	819_3	0.0387697	197.756	817.21	73
CONTROL	10888	819_3	0.0198834	202.962	720.245	32
CONTROL	10888	819_3	0.0888271	263.455	1147.87	6.93333
CONTROL	10888	819_3	0.0266096	164.985	697.54	34.3333
CONTROL	10888	819_3	0.0460314	217.576	1293.76	42.6
CONTROL	10888	819_3	0.0317715	172.825	674.209	23.2857
CONTROL	10888	819_3	0.0391445	262.577	1226.08	18.7273
CONTROL	10888	819_3	0.0710009	481.69	1450.37	9.44444
CONTROL	10888	819_3	0.0317498	214.785	627.67	22.75
CONTROL	10888	819_3	0.0505872	245.267	569.874	11.7778
CONTROL	10888	819_3	0.0248671	293.718	1652.86	15.0909
CONTROL	10888	819_3	0.028052	356.971	839.037	15
CONTROL	10888	819_6	0.109211	241.096	893.415	6.75
CONTROL	10888	819_6	0.0551906	326.52	1650.7	15.0667
CONTROL	10888	819_6	0.0962188	389.836	544.002	4.625
CONTROL	10888	819_6	0.0552732	2497.86	2279.24	5.77778
CONTROL	10888	819_6	0.0257198	440.169	1667.91	30.25
CONTROL	10888	819_6	0.021189	236.988	540.772	16.8889
CONTROL	10888	819_6	0.0531179	657.619	3705.78	42.3333
CONTROL	10888	819_6	0.0387955	196.941	665.334	15.5714
CONTROL	10888	819_6	0.0153472	230.088	780.958	25.7778
CONTROL	10888	819_6	0.0569957	784.721	1547.62	9.47368
CONTROL	10888	819_6	0.0353538	56.8557	370.173	19.8333
CONTROL	10888	819_6	0.089628	321.001	2549.82	22.75
CONTROL	10888	819_6	0.0702202	340.946	851.079	5.88235
CONTROL	10888	819_6	0.0711537	406.394	1432.4	13.2857
CONTROL	10888	819_6	0.0424131	240.782	780.927	13.3333
CONTROL	10888	819_6	0.0210266	230.747	1106.44	39.7143
CONTROL	10888	819_6	0.0266107	249.594	1007.31	19.7273
CONTROL	10888	819_6	0.0412806	304.317	928.444	22.2857
CONTROL	10888	819_6	0.0967321	556.389	1279.3	6.11111
CONTROL	10888	819_6	0.0797383	442.27	1134.54	9.16667
CONTROL	10888	819_6	0.0226425	231.06	707.952	50.5
CONTROL	10888	819_6	0.0358369	394.572	1512.87	25.2727
CONTROL	10888	819_6	0.0724496	255.27	637.612	13.3333
CONTROL	10888	819_6	0.0257333	247.932	710.9	19.375
CONTROL	10888	819_6	0.137721	522.52	920.04	6.33333
CONTROL	10888	819_6	0.0886927	498.06	2576.41	13.8
CONTROL	10888	819_6	0.0491929	362.647	1060.97	13.5833
CONTROL	10888	819_6	0.0630003	370.173	1173.9	7.86957
CONTROL	10888	819_6	0.066667	869.393	1643.48	6.16
CONTROL	10888	819_6	0.0475165	162.006	893.258	17
CONTROL	10888	819_6	0.0591357	304.537	1560.47	15.1765
CONTROL	10888	819_6	0.116711	140.367	3612.83	17.4
CONTROL	10888	819_6	0.0406842	729.967	1755.82	11.2778
CONTROL	10888	819_6	0.0309133	105.558	972.881	28.2
CONTROL	10888	819_6	0.0175215	230.214	1386.55	38.9
CONTROL	10888	819_6	0.0345706	219.3	670.006	19.25
CONTROL	10888	819_6	0.041641	589.599	1720.28	10.4
CONTROL	10888	819_6	0.0825491	777.226	592.829	5.09091
CONTROL	10888	819_6	0.327758	210.551	60.6189	7
CONTROL	10888	819_6	0.0396297	219.74	381.714	14.4286
CONTROL	10888	819_6	0.0443587	365.877	955.194	16
CONTROL	10888	819_6	0.0404527	289.296	939.734	13.625
CONTROL	10888	819_6	0.0413094	142.124	395.073	30.5
CONTROL	10888	819_6	0.0661879	232.001	964.163	20.3333
CONTROL	10888	819_6	0.0284466	226.262	847.379	13.9231
CONTROL	10888	819_6	0.049894	448.605	1772.34	13.1176
CONTROL	10888	819_6	0.122161	1074.14	944.5	4.33333
CONTROL	10888	819_6	0.0264125	312.785	2171.08	40
CONTROL	10888	819_6	0.0622488	497.119	1306.39	7.125
CONTROL	10888	819_6	0.266165	338.97	154.323	4
CONTROL	10888	819_6	0.0660927	476.923	1012.05	8.7
CONTROL	10888	819_6	0.0245907	205.91	492.697	22.1429
CONTROL	10888	819_6	0.04911	347.563	760.794	10.6667
CONTROL	10888	819_6	0.0788975	345.023	984.171	15.8333
CONTROL	10888	819_6	0.0153719	237.677	977.93	24
CONTROL	10888	819_6	0.0922224	1185	1491.01	7.84615
CONTROL	10888	819_6	0.0531718	283.557	1066.43	19
CONTROL	10888	819_6	0.0348529	411.004	1029.42	14.2727
CONTROL	10888	819_6	0.0283913	214.314	1509.11	25.2222
CONTROL	10888	819_6	0.0767227	544.127	1598.45	5.92308
CONTROL	10888	819_6	0.123094	551.654	989.094	8.5
CONTROL	10888	819_6	0.0900601	382.561	1077.03	19.4
CONTROL	10888	819_6	0.049326	276.877	602.959	14.875
CONTROL	10888	819_6	0.0801947	954.065	1250.54	4.61538
CONTROL	10888	819_6	0.068048	195.655	1498.88	45
CONTROL	10888	819_6	0.212927	800.872	1148.75	2.75
CONTROL	10888	819_6	0.0554456	341.416	1021.74	11.6923
CONTROL	10888	819_6	0.11093	484.198	747.779	6.8
CONTROL	10888	819_6	0.0384219	257.842	1349.95	29
CONTROL	10888	819_6	0.0507565	358.727	961.686	14
CONTROL	10888	819_7	0.0475236	343.517	1309.78	17.2727
CONTROL	10888	819_7	0.0346504	297.763	1163.9	21.0833
CONTROL	10888	819_7	0.0312606	362.678	1452.19	22.9167
CONTROL	10888	819_7	0.0220966	331.412	1100.61	30.1667
CONTROL	10888	819_7	0.0555822	433.709	1039.9	8.66667
CONTROL	10888	819_7	0.0707831	332.102	1449.08	18
CONTROL	10888	819_7	0.0476823	361.832	1096.85	19.1538
CONTROL	10888	819_7	0.039302	286.536	1185.19	17.0769
CONTROL	10888	819_7	0.0693013	313.318	1489.82	18.1538
CONTROL	10888	819_7	0.0274641	390.181	1648.66	21.125
CONTROL	10888	819_7	0.0281158	209.987	623.343	34.6667
CONTROL	10888	819_7	0.0309515	723.883	1347.63	10.8824
CONTROL	10888	819_7	0.0446766	597.188	1874.76	12.6875
CONTROL	10888	819_7	0.0307182	226.796	665.02	29.6667
CONTROL	10888	819_7	0.0562442	494.422	1044.1	8.64286
CONTROL	10888	819_7	0.0316984	390.62	1138.37	14.8
CONTROL	10888	819_7	0.118403	522.05	1355.94	11.5
CONTROL	10888	819_7	0.022636	243.448	953.846	23.1111
CONTROL	10888	819_7	0.0404811	357.535	1057.18	12.0667
CONTROL	10888	819_7	0.0559722	436.876	1166.09	8.71429
CONTROL	10888	819_7	0.0386953	352.236	1385.17	16.4545
CONTROL	10888	819_7	0.0192668	282.899	1206.73	26.4545
CONTROL	10888	819_7	0.0345263	282.02	798.865	16.7
CONTROL	10888	819_7	0.128566	276.125	572.477	6
CONTROL	10888	819_7	0.0230153	135.632	552.908	18.8
CONTROL	10888	819_7	0.0379767	215.694	728.399	45.75
CONTROL	10888	819_7	0.0327878	440.483	1168.41	9.28571
CONTROL	10888	819_7	0.0845865	475.574	1149.56	7.47059
CONTROL	10888	819_7	0.109124	243.887	256.776	13
CONTROL	10888	819_7	0.0261925	373.215	1252.71	15.9091
CONTROL	10888	819_7	0.0235066	398.586	1359.33	20.3636
CONTROL	10888	819_7	0.0404027	619.423	1412.92	10.625
CONTROL	10888	819_7	0.0436554	290.268	1069.75	15.5385
CONTROL	10888	819_7	0.0314233	444.81	1600.8	25.9167
CONTROL	10888	819_7	0.0913949	235.169	751.229	12.4444
CONTROL	10888	819_7	0.0805949	612.429	2064.84	11.08
CONTROL	10888	819_7	0.0428027	331.507	1256.16	14.3077
CONTROL	10888	819_7	0.0331264	316.956	1394.92	16.4615
CONTROL	10888	819_7	0.101679	66.8909	523.304	10
CONTROL	10888	819_7	0.0261755	426.716	1076.24	16.1818
CONTROL	10888	819_7	0.104092	1056.55	1273.12	5.4
CONTROL	10888	819_7	0.0334138	172.26	1156.93	44.8333
CONTROL	10888	819_7	0.0431307	194.118	428.973	11.0909
CONTROL	10888	819_7	0.0413212	403.603	1334.21	23.5556
CONTROL	10888	819_7	0.13676	509.976	581.069	4.1
CONTROL	10888	819_7	0.0636061	153.35	608.792	30.2
CONTROL	10888	819_7	0.061062	67.2045	736.835	31
CONTROL	10888	819_7	0.0803842	459.361	647.051	12
CONTROL	10888	819_7	0.0311136	285.784	1241.89	19.4545
CONTROL	10888	819_7	0.0333594	333.388	1452.85	13.3846
CONTROL	10888	819_7	0.0281863	171.947	844.588	21.1
CONTROL	10888	819_7	0.0355145	382.404	986.084	15.875
CONTROL	10888	819_7	0.021469	539.58	989.251	15.5385
CONTROL	10888	819_7	0.0583362	360.985	2399.17	38.5
CONTROL	10888	819_7	0.0403103	284.498	1500.51	19.5
CONTROL	10888	819_7	0.0289809	332.918	1477.71	23
CONTROL	10888	819_7	0.137749	579.846	782.401	10
CONTROL	10888	819_7	0.207875	1789.97	2210	9.6
CONTROL	10888	819_7	0.0989415	397.802	1456.11	8.05556
CONTROL	10888	819_7	0.0441398	478.397	1353.78	15.7692
CONTROL	10888	819_7	0.0387413	347.155	934.622	17.5455
CONTROL	10888	819_7	0.0471954	371.271	971.156	13.2857
CONTROL	10888	819_7	0.044194	341.26	1119.68	20.2857
CONTROL	10888	819_7	0.0238533	214.691	906.9	32.2857
CONTROL	10888	819_7	0.100474	206.788	1591.65	8.9
CONTROL	10888	819_7	0.0751897	377.731	600.324	5
CONTROL	10888	819_7	0.105867	562.63	1051.16	6.30769
INHIBITOR	14362	1141_4	0.0763171	541.838	2014.06	17.2727
INHIBITOR	14362	1141_5	0.0585654	99.0976	364.591	12
INHIBITOR	14362	1141_5	0.100586	261.699	2310.86	20.4286
INHIBITOR	14362	1141_5	0.0663665	67.8944	195.78	8
INHIBITOR	14362	1141_5	0.057007	123.747	723.381	12.6364
INHIBITOR	14362	1141_5	0.057625	131.524	760.292	16.625
INHIBITOR	14362	1141_7	0.0412756	159.811	1427.73	39.4
INHIBITOR	14362	1141_7	0.040741	209.987	382.561	6.54545
INHIBITOR	14362	1141_7	0.0624107	144.507	298.924	10.25
INHIBITOR	14362	1141_7	0.0569625	125.879	451.709	8.58333
INHIBITOR	14362	1141_7	0.182054	59.0509	230.214	6.75
INHIBITOR	14362	1141_7	0.0521491	279.167	843.521	19.4
INHIBITOR	14362	1141_7	0.0635732	184.271	143.942	7.28571
INHIBITOR	14362	1141_7	0.0983132	291.178	1286.1	7.6
INHIBITOR	14362	1141_7	0.0313149	62.6573	423.862	9.75
INHIBITOR	14362	1141_7	0.121577	372.055	627.451	9.6
INHIBITOR	14362	1141_7	0.0864605	72.567	1030.62	26.5
INHIBITOR	14362	1141_7	0.086286	208.607	86.24	4.8
INHIBITOR	14362	1141_7	0.0381955	134.566	358.664	12.1667
INHIBITOR	14366	1143_9	0.0319897	235.827	540.866	26.75
INHIBITOR	14366	1143_9	0.0370387	241.974	412.541	12.375
INHIBITOR	14366	1143_9	0.06435	259.88	571.505	64
INHIBITOR	14366	1143_9	0.0532301	234.604	331.224	10.4286
INHIBITOR	14366	1143_9	0.0471125	621.367	874.38	8.44444
INHIBITOR	14366	1143_9	0.159022	194.056	238.43	10
INHIBITOR	14366	1143_9	0.0218746	394.822	1030.65	17.625
INHIBITOR	14366	1143_9	0.0550796	228.269	589.004	15.4286
INHIBITOR	14366	1143_9	0.0667083	1190.83	2254.38	10.7143
INHIBITOR	14366	1143_9	0.0458372	698.764	1009.16	5.9375
INHIBITOR	14366	1143_9	0.0433765	151.971	427.468	31.6667
INHIBITOR	14366	1143_9	0.0772171	487.962	525.28	9.57143
INHIBITOR	14366	1143_9	0.0686328	413.356	855.846	15.125
INHIBITOR	14366	1143_9	0.0739765	484.543	331.162	6.55556
INHIBITOR	14366	1143_9	0.0763749	844.87	619.705	9.57143
INHIBITOR	14366	1143_9	0.0616759	395.011	729.151	9.33333
INHIBITOR	14366	1143_9	0.0439671	215.067	725.608	14.5714
INHIBITOR	14366	1143_9	0.0244441	174.926	433.834	23.25
INHIBITOR	14366	1143_9	0.0355091	204.342	1149.88	62
INHIBITOR	14366	1143_9	0.0573993	4926.56	2490.92	6.58333
INHIBITOR	14366	1143_9	0.0289591	354.588	562.818	12.6667
INHIBITOR	14366	1143_9	0.062793	263.926	201.206	12.75
INHIBITOR	14366	1143_9	0.0238363	256.525	429.632	19
INHIBITOR	14366	1143_9	0.0772524	1715.52	6394.02	6.79167
INHIBITOR	14366	1143_9	0.217003	1317.28	4265.18	5.26316
INHIBITOR	14366	1143_9	0.0268968	302.185	872.435	18.8182
INHIBITOR	14366	1143_9	0.0372308	576.899	846.061	7.15385
INHIBITOR	14366	1143_9	0.154418	228.646	309.774	17.6667
INHIBITOR	14366	1143_9	0.0339568	234.134	872.749	13.4
INHIBITOR	14366	1143_9	0.0259485	197.129	557.487	25.25
INHIBITOR	14366	1143_9	0.0991404	181.606	165.518	7.75
INHIBITOR	14366	1143_9	0.0466154	262.17	531.019	25.25
INHIBITOR	14366	1143_9	0.0778454	836.904	1180.11	8.4
INHIBITOR	14366	1143_9	0.219628	575.111	168.685	5.66667
INHIBITOR	14366	1143_9	0.0386348	176.745	585.679	15.25
INHIBITOR	14366	1143_9	0.027913	215.537	443.838	15.8571
INHIBITOR	14366	1143_9	0.0688053	426.026	559.18	12.3333
INHIBITOR	14366	1143_9	0.0315074	122.335	354.148	27.6667
INHIBITOR	14366	1143_9	0.0234634	206.506	656.396	23.8333
INHIBITOR	14366	1143_9	0.0356084	67.8944	407.46	41
INHIBITOR	14366	1143_9	0.03005	399.903	506.684	13.5
INHIBITOR	14366	1143_9	0.0341448	490.627	1223.2	17.4
INHIBITOR	14366	1143_9	0.0459925	430.416	1432.27	11.5833
INHIBITOR	14366	1143_9	0.0375439	213.436	875.352	32.6
INHIBITOR	14366	1143_9	0.084979	1018.23	2038.31	9.36842
INHIBITOR	14366	1143_9	0.0691268	201.519	662.323	26
INHIBITOR	14366	1143_9	0.0684469	194.401	225.761	11
INHIBITOR	14366	1143_9	0.299394	315.419	94.425	5
INHIBITOR	14366	1143_9	0.0740697	830.476	1277.48	7.3
INHIBITOR	14366	1143_9	0.0324643	77.3338	621.336	33.3333
INHIBITOR	14366	1143_9	0.0962635	418.311	594.993	6.54545
INHIBITOR	14366	1143_9	0.0233338	340.664	773.745	22.7143
INHIBITOR	14366	1143_9	0.066424	555.574	547.357	11.8
INHIBITOR	14366	1143_9	0.0694505	455.473	867.637	5.27273
INHIBITOR	14366	1143_9	0.0616729	311.342	492.948	6.08333
INHIBITOR	14366	1143_9	0.133411	950.553	1712.79	5.3
INHIBITOR	14366	1143_9	0.0956022	1176.91	733.636	5.57143
INHIBITOR	14366	1143_9	0.0646617	166.051	270.668	64
INHIBITOR	14366	1143_9	0.043821	403.635	724.008	23.25
INHIBITOR	14366	1143_9	0.0420457	248.528	239.653	11.1429
INHIBITOR	14366	1143_9	0.0639215	147.612	423.736	11
INHIBITOR	14366	1143_9	0.0327046	510.196	922.862	14.4444
INHIBITOR	14366	1143_9	0.0906632	760.104	1257.22	18.2
INHIBITOR	14366	1143_9	0.0847788	272.111	1446.95	7.6
INHIBITOR	14366	1143_9	0.0348066	158.399	580.317	33.5
INHIBITOR	14366	1143_9	0.0269569	226.043	485.139	23.8333
INHIBITOR	14366	1143_9	0.108102	315.074	433.082	7.75
INHIBITOR	14366	1143_9	0.0309697	413.513	598.004	11.8333
INHIBITOR	14366	1143_9	0.292524	399.652	177.717	8
INHIBITOR	14366	1143_9	0.0289823	228.269	458.326	21
INHIBITOR	14366	1143_9	0.0878328	375.693	527.883	6.36364
INHIBITOR	14366	1143_9	0.0651701	348.096	1051.66	9.63636
INHIBITOR	14366	1143_9	0.0778587	57.4202	342.545	11.25
INHIBITOR	14366	1143_9	0.0192252	150.685	490.815	18
INHIBITOR	14366	1143_9	0.0923345	830.726	1362.03	6.45
INHIBITOR	14366	1143_9	0.117669	1470.82	763.741	4.625
INHIBITOR	14366	1143_9	0.0302154	298.077	791.84	16.7
INHIBITOR	14366	1143_9	0.0319039	212.652	819.343	20
INHIBITOR	14366	1143_9	0.164094	461.807	1396.21	51.5
INHIBITOR	14366	1143_9	0.031043	272.205	714.945	33
INHIBITOR	14366	1143_9	0.0421286	489.436	1032.9	17.1111
INHIBITOR	14366	1143_9	0.0269744	113.774	406.614	20.8
INHIBITOR	14366	1143_9	0.0383644	183.017	336.148	8.75
INHIBITOR	14366	1143_9	0.0369183	296.854	712.97	26.4286
INHIBITOR	14366	1143_9	0.0634008	311.969	875.477	9.8
INHIBITOR	14366	1143_9	0.0615322	619.078	3219.07	25.6923
INHIBITOR	14366	1143_9	0.132797	1241.98	1236.31	12
INHIBITOR	14366	1143_9	0.0344146	249.939	299.833	8.22222
INHIBITOR	14366	1143_9	0.0683962	517.754	1532.97	15.3333
INHIBITOR	14366	1143_9	0.049817	273.052	489.341	21.6667
INHIBITOR	14366	1143_9	0.0394908	143.754	359.95	12.625
INHIBITOR	14366	1143_9	0.0627932	275.968	786.038	13.7143
INHIBITOR	14366	1143_9	0.0426336	156.204	214.628	12.3333
INHIBITOR	14366	1143_9	0.0277654	171.539	325.705	15.3333
INHIBITOR	14366	1143_9	0.0994157	288.543	1442.37	32.3333
INHIBITOR	14366	1143_9	0.0213694	152.378	309.304	23
INHIBITOR	14366	1143_9	0.0408343	520.137	2087.98	15
INHIBITOR	14366	1143_9	0.109615	2279.46	5122.81	8.28571
INHIBITOR	14366	1143_9	0.0434692	628.486	833.235	10.25
INHIBITOR	14366	1143_9	0.0768348	231.28	781.178	24.5
INHIBITOR	14366	1143_9	0.070882	178.909	728.869	31.5
INHIBITOR	14366	1143_9	0.0267336	264.02	1036.98	26.8571
INHIBITOR	14366	1143_9	0.0413025	312.22	1173.18	19.3333
INHIBITOR	14366	1143_9	0.0653182	464.787	2033.98	14.75
INHIBITOR	14366	1143_9	0.0244655	197.223	2107.17	95.6
INHIBITOR	14366	1143_9	0.100973	1183.4	1630.72	5.13636
INHIBITOR	14366	1143_9	0.0716091	199.418	1093.24	25
INHIBITOR	14366	1143_9	0.0665219	479.024	460.898	7.85714
INHIBITOR	14366	1143_9	0.0566301	512.956	1006.44	9.06667
INHIBITOR	14366	1143_9	0.0441988	165.048	1520.4	46.4
INHIBITOR	14366	1143_9	0.0283149	166.898	1280.84	39.6667
INHIBITOR	14366	1143_4	0.0450644	992.23	2252.02	13.3333
INHIBITOR	14366	1143_4	0.0798706	453.528	1096.63	14.2222
INHIBITOR	14366	1143_4	0.0861125	658.56	785.944	6
INHIBITOR	14366	1143_4	0.0544522	370.707	642.598	6.875
INHIBITOR	14366	1143_4	0.0772019	450.392	775.721	6.28571
INHIBITOR	14366	1143_4	0.0399888	174.424	670.728	19.1429
INHIBITOR	14366	1143_4	0.0239993	188.066	427.625	14.625
INHIBITOR	14366	1143_4	0.0979303	275.529	1245.65	7.57143
INHIBITOR	14366	1143_4	0.0444392	261.95	996.119	8.6875
INHIBITOR	14366	1143_4	0.0930395	310.401	685.31	9.22222
INHIBITOR	14366	1143_4	0.0710348	393.976	528.918	6.25
INHIBITOR	14366	1143_4	0.0400941	257.372	2141.83	12.8421
INHIBITOR	14366	1143_4	0.0743357	302.248	887.77	8.41176
INHIBITOR	14366	1143_4	0.0179474	108.756	953.093	82.6667
INHIBITOR	14366	1143_4	0.0561538	236.109	817.179	9.75
INHIBITOR	14366	1143_4	0.107259	450.706	562.881	5.8
INHIBITOR	14366	1143_4	0.0955214	562.912	1190.46	13.2222
INHIBITOR	14366	1143_4	0.0286573	111.203	820.127	32.4
INHIBITOR	14366	1143_4	0.0517242	240.28	407.398	9.875
INHIBITOR	14366	1143_4	0.0799055	207.352	793.565	9.38462
INHIBITOR	14366	1143_4	0.0428442	271.954	863.811	17
INHIBITOR	14366	1143_4	0.028295	136.071	495.896	15.875
INHIBITOR	14366	1143_4	0.0457609	117.757	462.591	10.4286
INHIBITOR	14366	1143_4	0.0929881	296.321	1622.79	9.28571
INHIBITOR	14366	1143_4	0.0725933	380.303	1183.24	8.76923
INHIBITOR	14366	1143_4	0.0421511	76.5498	511.764	9.625
INHIBITOR	14366	1143_4	0.173302	1918.98	2359.97	5.18182
INHIBITOR	14366	1143_4	0.0597118	375.285	491.035	9
INHIBITOR	14366	1143_4	0.0559488	401.126	1181.93	17.2
INHIBITOR	14366	1143_4	0.0893864	521.454	931.172	5.7
INHIBITOR	14366	1143_4	0.0567669	284.184	619.705	8.46667
INHIBITOR	14366	1143_4	0.0978227	718.583	861.302	5.5
INHIBITOR	14366	1143_4	0.0631545	244.953	1017.66	7.75
INHIBITOR	14366	1143_4	0.0236555	54.4096	520.639	38
INHIBITOR	14366	1143_4	0.0569724	589.725	755.556	7.53333
INHIBITOR	14366	1143_4	0.0371083	68.3334	460.208	14.6667
INHIBITOR	14366	1143_4	0.116623	220.116	922.705	6
INHIBITOR	14366	1143_4	0.0388694	469.396	1354.97	19.4
INHIBITOR	14366	1143_4	0.0552535	485.986	1208.39	15.8889
INHIBITOR	14366	1143_4	0.0698667	578.247	980.878	9.77778
INHIBITOR	14366	1143_4	0.0709509	367.32	584.644	11.6667
INHIBITOR	14366	1143_4	0.0227293	270.449	1221.63	20.8
INHIBITOR	14366	1143_4	0.0294688	227.768	762.707	13.1111
INHIBITOR	14366	1143_4	0.0909033	595.025	852.647	9.36364
INHIBITOR	14366	1143_4	0.0306805	230.245	1063.32	37
INHIBITOR	14366	1143_4	0.0339685	208.952	811.283	12.6364
INHIBITOR	14366	1143_4	0.0712485	359.197	862.055	5.16667
INHIBITOR	14366	1143_4	0.100913	687.474	727.521	6.33333
INHIBITOR	14366	1143_4	0.0588433	468.393	461.651	7.18182
INHIBITOR	14366	1143_4	0.0689735	350.824	868.578	8.33333
INHIBITOR	14366	1143_4	0.12723	264.302	272.424	5.5
INHIBITOR	14366	1143_4	0.0698338	155.295	894.701	6.90909
INHIBITOR	14366	1143_4	0.0552683	405.422	956.417	12.8
INHIBITOR	14366	1143_4	0.099602	526.66	524.465	10.8
INHIBITOR	14366	1143_4	0.0584012	227.924	1854.19	12.8462
INHIBITOR	14366	1143_4	0.064148	585.366	694.969	6.75
INHIBITOR	14366	1143_4	0.0607337	280.672	600.419	8.71429
INHIBITOR	14366	1143_4	0.0232824	392.753	1391.51	29.1111
INHIBITOR	14366	1143_4	0.0404273	198.164	446.002	33
INHIBITOR	14366	1143_4	0.0602827	1253.21	995.492	4.6
INHIBITOR	14366	1143_4	0.0427566	131.022	256.054	16.5
INHIBITOR	14366	1143_4	0.0986255	445.218	1379.24	7.68421
INHIBITOR	14366	1143_4	0.0715839	374.47	621.21	8.42857
INHIBITOR	14366	1143_4	0.114559	302.718	1201.4	12.4
INHIBITOR	14366	1143_4	0.0380851	137.733	650.751	32.6667
INHIBITOR	14366	1143_4	0.0634564	344.27	782.871	5.73333
INHIBITOR	14366	1143_4	0.0214757	375.316	674.648	8.66667
INHIBITOR	14366	1143_4	0.0306411	288.732	770.923	11.3
INHIBITOR	14366	1143_4	0.0490784	176.243	191.798	5.75
INHIBITOR	14366	1143_4	0.116435	341.542	1273.31	5
INHIBITOR	14366	1143_4	0.0855426	206.506	309.868	5.66667
INHIBITOR	14366	1143_4	0.103686	1333.65	716.952	7.42857
INHIBITOR	14366	1143_4	0.111712	596.53	941.27	7.75
INHIBITOR	14366	1143_4	0.0241803	216.384	724.949	21.4444
INHIBITOR	14366	1143_4	0.0347186	138.047	343.455	14.8
INHIBITOR	14366	1143_4	0.121509	590.54	559.18	5.5
INHIBITOR	14366	1143_4	0.0366972	200.986	849.856	34
INHIBITOR	14366	1143_4	0.0989125	387.045	345.901	5
INHIBITOR	14366	1143_4	0.0235287	238.744	712.405	17.5
INHIBITOR	14366	1143_4	0.0565979	196.125	534.876	9.71429
INHIBITOR	14366	1143_4	0.117371	906.241	1050.72	6.26667
INHIBITOR	14366	1143_4	0.0535267	384.693	831.322	11
INHIBITOR	14366	1143_4	0.137208	346.748	428.879	7.4
INHIBITOR	14366	1143_4	0.0376849	599.478	1254.21	12.3077
INHIBITOR	14366	1143_4	0.0778282	404.669	1086.66	9.61538
INHIBITOR	14366	1143_4	0.0517892	256.431	451.678	7.5
INHIBITOR	14366	1143_4	0.0506084	487.24	1060.12	7.76923
INHIBITOR	14366	1143_4	0.154635	411.976	409.405	13.5
INHIBITOR	14366	1143_4	0.0831215	501.039	1427.82	9.5
INHIBITOR	14366	1143_4	0.109278	599.039	969.306	8.27273
INHIBITOR	14366	1143_4	0.0349799	286.035	821.914	23.25
INHIBITOR	14366	1143_4	0.158736	854.09	2121.03	5.15385
INHIBITOR	14366	1143_4	0.0316414	205.722	1095.4	18.1111
INHIBITOR	14366	1143_4	0.0721631	162.131	489.78	34
INHIBITOR	14366	1143_4	0.0245379	305.478	915.806	55.5
INHIBITOR	14366	1143_4	0.127641	286.411	518.036	6.75
INHIBITOR	14366	1143_4	0.0472696	76.393	826.524	13.8889
INHIBITOR	14366	1143_4	0.125567	669.912	274.62	4
INHIBITOR	14366	1143_4	0.103643	630.524	1223.51	6.5
INHIBITOR	14366	1143_4	0.0686387	62.9709	882.345	29.6667
INHIBITOR	14366	1143_4	0.0832236	829.284	942.932	33
INHIBITOR	14366	1143_4	0.0347808	265.807	989.094	20.3333
INHIBITOR	14366	1143_4	0.0663811	392.251	667.811	8.8
INHIBITOR	14366	1143_4	0.0622029	884.791	862.651	8.7
INHIBITOR	14366	1143_4	0.0333382	194.589	424.489	18
INHIBITOR	14366	1143_4	0.0456993	185.965	789.676	26
INHIBITOR	14366	1143_4	0.132385	726.705	472.344	6.4
INHIBITOR	14366	1143_4	0.0521951	1185.75	2258.64	28
INHIBITOR	14366	1143_4	0.0439789	115.279	302.091	12.6
INHIBITOR	14366	1143_4	0.0889458	366.755	685.31	7
INHIBITOR	14366	1143_4	0.0480257	823.482	1194.85	6.91667
INHIBITOR	14366	1143_4	0.105468	657.117	349.35	6.42857
INHIBITOR	14366	1143_4	0.0922848	770.264	878.456	4.77778
INHIBITOR	14366	1143_4	0.116014	1774.69	1674.59	4.42105
INHIBITOR	14366	1143_4	0.0616253	369.766	411.475	18.3333
INHIBITOR	14366	1143_4	0.0807562	662.166	602.865	5.9
INHIBITOR	14366	1143_4	0.123605	592.986	331.412	5
INHIBITOR	14366	1143_4	0.041976	211.523	517.565	18.6667
INHIBITOR	14366	1143_4	0.0474499	255.772	371.741	10.2
INHIBITOR	14366	1143_4	0.0601177	226.482	571.379	6.27273
INHIBITOR	14366	1143_4	0.0842877	684.401	618.137	7.77778
INHIBITOR	14366	1143_4	0.0297526	193.742	623.782	25.4
INHIBITOR	14366	1143_4	0.0340187	287.885	1247.16	22.875
INHIBITOR	14366	1143_4	0.0491678	448.636	434.022	7.55556
INHIBITOR	14366	1143_4	0.160782	631.622	168.56	6
INHIBITOR	14366	1143_4	0.0343423	176.18	554.947	14.125
INHIBITOR	14366	1143_4	0.0901349	707.293	337.747	4.875
INHIBITOR	14366	1143_4	0.0647974	581.759	858.135	8.11111
INHIBITOR	14366	1143_4	0.0496492	295.254	1038.08	17.4286
INHIBITOR	14366	1143_4	0.101624	483.007	1159.88	14.875
INHIBITOR	14366	1143_4	0.0730316	127.572	552.03	11.625
INHIBITOR	14366	1143_4	0.108571	563.163	279.324	8
INHIBITOR	14366	1143_4	0.0898172	61.8419	279.355	16
INHIBITOR	14366	1143_8	0.110246	1007.44	2514.57	12.1875
INHIBITOR	14366	1143_8	0.0466505	1126.17	1161.14	6.78571
INHIBITOR	14366	1143_8	0.0351901	366.598	1098.32	22.125
INHIBITOR	14366	1143_8	0.115561	1601.74	1553.64	6.85714
INHIBITOR	14366	1143_8	0.0355793	294.376	1355.41	17.8182
INHIBITOR	14366	1143_8	0.0226432	249.72	641.124	20.3333
INHIBITOR	14366	1143_8	0.0247799	265.431	726.109	17.25
INHIBITOR	14366	1143_8	0.0248045	97.1533	467.546	17.5
INHIBITOR	14366	1143_8	0.0532323	388.425	1431.65	17.6667
INHIBITOR	14366	1143_8	0.0507011	308.049	1737.66	23.2727
INHIBITOR	14366	1143_8	0.0297447	221.715	722.472	14.4444
INHIBITOR	14366	1143_8	0.0290781	298.234	460.051	17.1429
INHIBITOR	14366	1143_8	0.0803394	46.2246	235.137	8.33333
INHIBITOR	14376	1146_2	0.0982951	660.253	738.842	7.4
INHIBITOR	14376	1146_2	0.0708021	473.473	852.083	8.55556
INHIBITOR	14376	1146_2	0.0767854	530.298	747.434	8.5
INHIBITOR	14376	1146_2	0.0603201	590.509	857.037	9.85714
INHIBITOR	14376	1146_2	0.061028	932.176	1856.57	8.68421
INHIBITOR	14376	1146_2	0.0979238	882.909	1740.76	8.77778
INHIBITOR	14376	1146_2	0.0976573	697.258	1115.22	8.5
INHIBITOR	14376	1146_2	0.0895529	552.626	964.853	5.33333
INHIBITOR	14376	1146_2	0.0541922	394.76	1285.35	8.6
INHIBITOR	14376	1146_2	0.0461785	325.36	994.802	15.6667
INHIBITOR	14376	1146_2	0.094648	793.596	1001.54	5.66667
INHIBITOR	14376	1146_2	0.100607	562.567	1186.85	6.15385
INHIBITOR	14376	1146_2	0.0407306	208.513	665.992	23.8
INHIBITOR	14376	1146_2	0.0217185	243.479	606.063	11.9
INHIBITOR	14376	1146_2	0.0671217	991.007	2140.54	12.3846
INHIBITOR	14376	1146_2	0.0488119	60.1171	592.735	11.2222
INHIBITOR	14376	1146_2	0.0299951	607.192	577.526	10.7
INHIBITOR	14376	1146_2	0.0358489	125.095	320.248	13.5
INHIBITOR	14376	1146_2	0.0332594	230.841	535.221	18.5
INHIBITOR	14376	1146_2	0.0380043	270.26	448.354	11.5
INHIBITOR	14376	1146_2	0.154778	1092.02	5763.65	6.80952
INHIBITOR	14376	1146_2	0.0388855	201.551	788.045	26.1429
INHIBITOR	14376	1146_2	0.0489059	728.085	1169.95	8
INHIBITOR	14376	1146_2	0.0350594	372.024	744.58	11.0909
INHIBITOR	14376	1146_2	0.0283122	309.994	1044.41	24.1111
INHIBITOR	14376	1146_2	0.0635687	199.763	977.585	8
INHIBITOR	14376	1146_2	0.0712828	412.541	626.573	11.6
INHIBITOR	14376	1146_2	0.0652379	858.104	819.343	10.2
INHIBITOR	14376	1146_2	0.0596455	326.928	696.255	16
INHIBITOR	14376	1146_2	0.094324	845.403	989	7.72727
INHIBITOR	14376	1146_2	0.0777269	196.188	388.55	8.71429
INHIBITOR	14376	1146_2	0.0693222	1063.14	1068.94	6.81818
INHIBITOR	14376	1146_2	0.0295808	228.301	554.727	18.8571
INHIBITOR	14376	1146_2	0.0377992	224.726	1019.92	16.2222
INHIBITOR	14376	1146_2	0.0962671	833.141	1004.77	7.11111
INHIBITOR	14376	1146_2	0.0356818	232.817	692.335	19.2857
INHIBITOR	14376	1146_2	0.0794933	1023.62	1970.35	9.44444
INHIBITOR	14376	1146_2	0.131207	671.763	1031.12	5.4
INHIBITOR	14376	1146_2	0.0430736	247.807	924.932	23.8333
INHIBITOR	14376	1146_2	0.0665706	238.9	1689.18	12.4667
INHIBITOR	14376	1146_2	0.124111	512.203	1683.78	10.7273
INHIBITOR	14376	1146_2	0.0869372	380.648	1345	9.72727
INHIBITOR	14376	1146_2	0.0297151	157.835	673.268	35
INHIBITOR	14376	1146_2	0.075729	377.919	1234.39	7.23529
INHIBITOR	14376	1146_2	0.0808575	649.591	1514.31	8.06667
INHIBITOR	14376	1146_2	0.0863321	394.603	535.88	6.125
INHIBITOR	14376	1146_2	0.0518295	317.708	1394.17	20.4
INHIBITOR	14376	1146_2	0.049653	451.96	893.572	13
INHIBITOR	14376	1146_2	0.0730028	263.706	643.1	8.5
INHIBITOR	14376	1146_2	0.0836127	618.262	1863.69	15.5556
INHIBITOR	14376	1146_2	0.050773	318.304	1494.05	12.6923
INHIBITOR	14376	1146_2	0.0509495	235.357	2914.97	51.1667
INHIBITOR	14376	1146_2	0.126682	384.85	620.583	6.83333
INHIBITOR	14376	1146_2	0.0346651	562.41	2649.14	25.5833
INHIBITOR	14376	1146_2	0.0620682	375.944	704.408	6.3
INHIBITOR	14376	1146_2	0.11406	346.152	265.023	12
INHIBITOR	14376	1146_2	0.0494538	230.402	600.669	12.4286
INHIBITOR	14376	1146_2	0.0550591	101.042	608.666	14.1429
INHIBITOR	14376	1146_9	0.0682308	277.348	1012.08	14.1818
INHIBITOR	14376	1146_9	0.113372	196.251	2793.39	11.2308
INHIBITOR	14376	1146_9	0.125604	410.879	1075.33	32
INHIBITOR	14376	1146_9	0.0787364	239.967	292.714	5.5
INHIBITOR	14376	1146_9	0.0515785	569.999	1021.71	8.09091
INHIBITOR	14376	1146_9	0.0912017	250.786	495.99	6.125
INHIBITOR	14376	1146_9	0.0419461	52.4653	1122.37	31.4
INHIBITOR	14376	1146_9	0.0823981	334.737	967.958	9.28571
INHIBITOR	14376	1146_9	0.107768	85.111	324.701	11.75
INHIBITOR	14376	1146_9	0.0815527	1023.56	2321.74	8.6
INHIBITOR	14376	1146_9	0.148869	554.288	978.557	4.30769
INHIBITOR	14376	1146_9	0.026453	62.4378	522.489	42
INHIBITOR	14376	1146_9	0.0384772	121.928	514.837	20.8
INHIBITOR	14376	1146_9	0.0811437	89.7837	978.746	11.4167
INHIBITOR	14376	1146_9	0.0963047	377.198	987.401	19
INHIBITOR	14376	1146_9	0.0883045	974.92	2541.13	13.9231
INHIBITOR	14376	1146_9	0.0578497	113.868	323.196	9.33333
INHIBITOR	14376	1146_9	0.0585142	176.055	1013.65	10
INHIBITOR	14376	1146_9	0.04349	203.526	1723.01	50.5
INHIBITOR	14376	1146_9	0.0413893	52.873	290.644	32
INHIBITOR	14376	1146_9	0.0425616	282.428	840.573	17.5
INHIBITOR	14376	1146_9	0.0361271	49.7997	961.592	36
INHIBITOR	14376	1146_9	0.0958969	568.525	1064.77	7.75
INHIBITOR	14376	1146_9	0.0360951	1114.69	1817.37	12.6667
INHIBITOR	14376	1146_9	0.064344	483.54	1297.55	17
INHIBITOR	14376	1146_9	0.0615214	210.802	859.327	27.5714
INHIBITOR	14376	1146_9	0.0690225	559.556	1662.96	16.5
INHIBITOR	14376	1146_9	0.034902	191.516	3314	56.1429
INHIBITOR	14376	1146_9	0.0405898	287.289	752.201	11.3846
INHIBITOR	14376	1146_9	0.0773949	397.331	1245.12	10.5
INHIBITOR	14376	1146_9	0.0371223	312.095	1086.72	12.9167
INHIBITOR	14376	1146_9	0.0318504	228.583	823.043	21.5556
INHIBITOR	14376	1146_9	0.0815025	545.758	3058.26	17.6
INHIBITOR	14376	1146_9	0.0179182	69.5878	5057.9	98.5714
INHIBITOR	14376	1146_9	0.0412729	189.979	893.384	28.1429
INHIBITOR	14376	1146_9	0.0558284	304.631	990.129	17.5556
INHIBITOR	14376	1146_11	0.0806999	1615.54	1187.45	4.1
INHIBITOR	14376	1146_11	0.069172	646.236	1694.13	11.8
INHIBITOR	14376	1146_11	0.0872884	707.199	1389.06	6.92308
INHIBITOR	14376	1146_11	0.0492913	299.676	710.743	18.6667
INHIBITOR	14376	1146_11	0.0364444	198.76	331.82	11.9
INHIBITOR	14376	1146_11	0.127262	865.724	1231.22	8.83333
INHIBITOR	14376	1146_11	0.0400406	160.375	377.637	16.125
INHIBITOR	14376	1146_11	0.0411604	624.973	553.316	12.875
INHIBITOR	14376	1146_11	0.0814922	716.89	1033.75	6.4375
INHIBITOR	14376	1146_11	0.033292	166.333	313.694	17
INHIBITOR	14376	1146_11	0.0424011	383.909	634.726	13.8571
INHIBITOR	14376	1146_11	0.0965412	376.79	1068.12	7.61538
INHIBITOR	14376	1146_11	0.107784	943.497	819.782	6.5
INHIBITOR	14376	1146_11	0.088688	740.065	853.149	6.71429
INHIBITOR	14376	1146_11	0.0682162	145.918	726.956	16
INHIBITOR	14376	1146_11	0.0918425	1291.94	1220.31	7.36364
INHIBITOR	14376	1146_11	0.0919099	549.615	906.053	6.42857
INHIBITOR	14376	1146_11	0.0661211	1195.6	842.612	5.66667
INHIBITOR	14376	1146_11	0.039707	530.423	1644.02	14
INHIBITOR	14376	1146_11	0.0443679	290.237	670.226	13.6
INHIBITOR	14376	1146_11	0.0478719	501.635	1031.05	7.2
INHIBITOR	14376	1146_11	0.100627	217.921	661.414	5.4
INHIBITOR	14376	1146_11	0.0345991	254.141	836.089	17.4
INHIBITOR	14376	1146_11	0.140519	67.2672	515.057	10.5
INHIBITOR	14376	1146_11	0.150598	920.04	596.53	5.125
INHIBITOR	14376	1146_11	0.0445287	142.813	393.443	24.5
INHIBITOR	14376	1146_11	0.0510992	969.181	1075.74	7.46154
INHIBITOR	14376	1146_11	0.0302707	607.976	1006.69	12.0833
INHIBITOR	14376	1146_11	0.0815543	714.914	1004.55	8.8
INHIBITOR	14376	1146_11	0.0980638	187.47	965.01	7.41667
INHIBITOR	14376	1146_11	0.0379451	314.509	605.656	19.2222
INHIBITOR	14376	1146_11	0.0456538	207.007	620.991	19.1429
INHIBITOR	14376	1146_11	0.0411178	581.634	1590.01	21.8889
INHIBITOR	14376	1146_11	0.0929668	664.832	946.884	9.22222
INHIBITOR	14376	1146_11	0.0405412	310.966	471.654	6.53846
INHIBITOR	14376	1146_11	0.135386	649.56	808.994	6.1
INHIBITOR	14376	1146_11	0.0677859	515.151	775.47	6.375
INHIBITOR	14376	1146_11	0.103522	947.072	814.952	7.44444
INHIBITOR	14376	1146_11	0.0869444	527.036	778.449	6.4
INHIBITOR	14376	1146_11	0.033043	385.822	1024.44	15.25
INHIBITOR	14376	1146_11	0.0340121	178.25	532.242	18.6667
INHIBITOR	14376	1146_11	0.085841	512.015	1555.61	10.7059
INHIBITOR	14376	1146_11	0.040993	302.028	948.922	9.42857
INHIBITOR	14376	1146_11	0.0327959	745.49	1476.93	15.3846
INHIBITOR	14376	1146_11	0.0436904	543.971	1072.29	18
INHIBITOR	14376	1146_11	0.0292458	135.601	608.353	54.3333
INHIBITOR	14376	1146_11	0.0271624	683.115	1258.54	10.9333
INHIBITOR	14376	1146_11	0.0319985	454.469	674.46	11.4444
INHIBITOR	14376	1146_11	0.0823855	353.302	780.08	6.27273
INHIBITOR	14376	1146_11	0.0408457	368.982	1369.4	14.5
INHIBITOR	14376	1146_11	0.0460048	534.563	822.886	7.35714
INHIBITOR	14376	1146_11	0.0314529	125.848	330.44	30.3333
INHIBITOR	14376	1146_11	0.129647	93.8605	730.751	6.625
INHIBITOR	14376	1146_11	0.110903	731.127	955.1	5.63636
INHIBITOR	14376	1146_11	0.100635	261.856	784.596	7.81818
INHIBITOR	10894	817_5	0.111786	224.506	394.258	19
INHIBITOR	10894	817_5	0.0441881	265.117	822.824	7.46667
INHIBITOR	10894	817_5	0.0171487	134.566	502.45	21.25
INHIBITOR	10894	817_5	0.0276055	209.453	982.509	14.7273
INHIBITOR	10894	817_5	0.196932	784.125	699.704	5.58333
INHIBITOR	10894	817_5	0.0276304	189.759	939.796	26.8571
INHIBITOR	10894	817_5	0.0621542	281.111	1073.74	12.8889
INHIBITOR	10894	817_5	0.0550032	507.436	1176.03	12.4667
INHIBITOR	10894	817_5	0.0156737	191.641	893.446	37.8571
INHIBITOR	10894	817_5	0.0493116	284.153	1094.43	13.2727
INHIBITOR	10894	817_5	0.0215238	183.236	1039.83	56.25
INHIBITOR	10894	817_5	0.0326257	223.346	942.368	27.4286
INHIBITOR	10894	817_5	0.0219038	308.582	901.6	17.2727
INHIBITOR	10894	817_5	0.0695519	600.607	875.132	7.26667
INHIBITOR	10894	817_5	0.0251821	224.538	766.877	27.5
INHIBITOR	10894	817_5	0.0979112	307.861	810.499	6.6
INHIBITOR	10894	817_5	0.029905	165.581	436.406	17.25
INHIBITOR	10894	817_5	0.0329614	218.893	762.017	42.8
INHIBITOR	10894	817_5	0.0318828	126.161	625.757	20.4286
INHIBITOR	10894	817_5	0.0316218	152.441	864.532	31.8333
INHIBITOR	10894	817_5	0.0805086	342.2	728.775	8.2
INHIBITOR	10894	817_5	0.139634	890.091	653.448	3.6
INHIBITOR	10894	817_5	0.122039	178.658	1235.9	26.1667
INHIBITOR	10894	817_5	0.0817113	199.7	1020.8	62.5
INHIBITOR	10894	817_5	0.0268123	125.785	781.773	28
INHIBITOR	10894	817_5	0.0349406	244.2	1205.95	19.1
INHIBITOR	10894	817_5	0.0502325	332.196	1061.07	10.7222
INHIBITOR	10894	817_5	0.0509152	222.374	929.103	21.4
INHIBITOR	10894	817_5	0.0281682	115.907	674.616	29.8571
INHIBITOR	10894	817_5	0.0243821	174.832	708.579	26.625
INHIBITOR	10894	817_5	0.0843022	477.393	733.73	7
INHIBITOR	10894	817_5	0.0562804	429.883	530.047	21.6667
INHIBITOR	10894	817_5	0.0300043	56.7302	366.159	20.8
INHIBITOR	10894	817_5	0.129844	155.169	1133.19	15.5
INHIBITOR	10894	817_5	0.0302118	156.079	827.684	29.4286
INHIBITOR	10894	817_5	0.0804611	248.214	637.016	6.5
INHIBITOR	10894	817_5	0.021011	54.88	1311.19	47.5
INHIBITOR	10894	817_5	0.0304757	164.201	631.34	13.75
INHIBITOR	10894	817_5	0.0369148	189.697	543.218	23.5
INHIBITOR	10894	817_5	0.0651387	245.455	815.329	8.2
INHIBITOR	10894	817_5	0.0392447	66.1382	709.959	31.5
INHIBITOR	10894	817_5	0.0500862	357.379	575.77	9.44444
INHIBITOR	10894	817_5	0.152379	301.338	252.166	4.5
INHIBITOR	10894	817_5	0.0327989	83.7939	559.901	68
INHIBITOR	10894	817_5	0.070552	204.812	423.36	8.25
INHIBITOR	10894	817_5	0.0554719	119.043	229.053	9
INHIBITOR	10894	817_8	0.163116	1830.89	5087.22	14.7222
INHIBITOR	10894	817_8	0.0760836	1335.15	2725.56	8.0625
INHIBITOR	10894	817_8	0.0357093	2912.06	1848.08	6.83333
INHIBITOR	10894	817_8	0.0783126	480.655	693.526	6.71429
INHIBITOR	10894	817_8	0.0700442	1412.11	1205.23	4.16
INHIBITOR	10894	817_8	0.104243	953.375	1059.65	6.45455
INHIBITOR	10894	817_8	0.171266	193.428	644.228	3.85714
INHIBITOR	10894	817_8	0.0392966	599.729	978.118	7.92857
INHIBITOR	10894	817_8	0.0351958	243.479	909.628	13.8
INHIBITOR	10894	817_8	0.052584	413.293	1127.96	6.66667
INHIBITOR	10894	817_8	0.0232042	362.333	1359.52	18.25
INHIBITOR	10894	817_8	0.0336017	254.486	717.611	34
INHIBITOR	10894	817_8	0.158467	593.206	1053.48	4.5
INHIBITOR	10894	817_8	0.0292126	255.804	1308.59	22
INHIBITOR	10894	817_8	0.0799222	165.299	652.131	7.18182
INHIBITOR	10894	817_8	0.0576866	246.615	334.047	6.5
INHIBITOR	10894	817_8	0.038988	159.089	508.534	29.75
INHIBITOR	10894	817_8	0.0265959	177.592	1003.9	46.5
INHIBITOR	10894	817_8	0.0761175	136.636	279.48	16
INHIBITOR	10894	817_8	0.0344734	174.299	487.334	32.75
INHIBITOR	10894	817_8	0.033934	407.272	1616.2	10.875
INHIBITOR	10894	817_8	0.0272484	53.8765	380.961	44.5
INHIBITOR	10894	817_8	0.0286978	196.47	849.448	46.5
INHIBITOR	10894	817_8	0.0172912	210.645	739.782	41.6
INHIBITOR	10894	817_8	0.0578317	271.17	265.87	7
INHIBITOR	10894	817_8	0.0225421	293.906	1116.04	20.9091
INHIBITOR	10894	817_8	0.121498	235.576	1033.41	15.7143
INHIBITOR	10894	817_8	0.0452242	279.794	964.163	24.8333
INHIBITOR	10894	817_8	0.0594473	276.407	485.202	10.1667
INHIBITOR	10894	817_8	0.0308524	286.975	941.208	23.375
INHIBITOR	10894	817_8	0.0463194	441.486	777.759	9.55556
INHIBITOR	10894	817_8	0.0580569	833.862	971.282	6
INHIBITOR	10894	817_8	0.138245	563.978	810.781	6
INHIBITOR	10894	817_8	0.0773666	574.421	1302.91	7.35714
INHIBITOR	10894	817_8	0.0720492	153.005	169.658	4.57143
INHIBITOR	10894	817_8	0.0775084	198.227	805.638	12.375
INHIBITOR	10894	817_8	0.164237	398.492	949.267	6.125
INHIBITOR	10894	817_8	0.0306017	229.492	987.558	19.625
INHIBITOR	10894	817_8	0.0420624	281.425	629.521	16.1
INHIBITOR	10894	817_8	0.137905	469.522	567.271	6
INHIBITOR	10894	817_8	0.0866367	384.724	874.348	6.30769
INHIBITOR	10894	817_8	0.205128	599.415	724.04	5
INHIBITOR	10894	817_8	0.0460662	440.765	1242.2	12.7
INHIBITOR	10894	817_8	0.0241208	91.6026	752.86	53
INHIBITOR	10894	817_8	0.0361232	141.841	803.067	39
INHIBITOR	10894	817_8	0.0887943	330.911	465.978	5.83333
INHIBITOR	10894	817_8	0.325739	170.003	389.523	5
INHIBITOR	10894	817_8	0.164706	219.457	159.716	3.5
INHIBITOR	10894	817_8	0.0291563	244.138	1555.61	30
INHIBITOR	10894	817_8	0.033632	239.653	811.283	11.4667
INHIBITOR	10894	817_8	0.0353403	247.838	887.645	11.25
INHIBITOR	10894	817_8	0.0352324	220.21	613.715	16.875
INHIBITOR	10894	817_8	0.0604276	164.954	735.706	7.44444
INHIBITOR	10894	817_8	0.146562	158.274	1103.34	5.33333
INHIBITOR	10894	817_8	0.0302173	203.087	838.849	21.25
INHIBITOR	10894	817_8	0.0811506	389.805	561.438	5.83333
INHIBITOR	10894	817_8	0.0655283	277.85	812.632	13
INHIBITOR	10894	817_8	0.0990912	283.181	801.624	8
INHIBITOR	10894	817_8	0.0884639	1546.68	2978.42	8.94737
INHIBITOR	10894	817_8	0.142065	685.185	673.581	3.58333
INHIBITOR	10894	817_8	0.0263211	191.547	735.11	20.625
INHIBITOR	10894	817_8	0.19647	608.164	763.052	4
INHIBITOR	10894	817_8	0.0944569	516.029	669.536	6.8
INHIBITOR	10894	817_8	0.0370168	152.253	681.296	22.5
INHIBITOR	10894	817_8	0.0337768	292.463	502.011	10
INHIBITOR	10894	817_8	0.0186543	110.732	316.297	16.5714
INHIBITOR	10894	817_8	0.088786	328.778	671.7	6.625
INHIBITOR	10894	817_8	0.0529332	160.093	1222.41	10.875
INHIBITOR	10894	817_8	0.118031	349.758	1282.81	10.5
INHIBITOR	10894	817_8	0.0500265	183.331	980.094	46.6
INHIBITOR	10894	817_8	0.0871563	294.972	520.325	5
INHIBITOR	10894	817_8	0.0953357	469.24	884.854	7.13333
INHIBITOR	10894	817_8	0.0391346	201.394	644.73	12.6
INHIBITOR	10894	817_8	0.148136	454.657	1661.36	7
INHIBITOR	10894	817_8	0.0881342	377.668	1172.9	8.75
INHIBITOR	10894	817_8	0.0853811	437.597	693.307	8.28571
INHIBITOR	10894	817_8	0.117436	225.635	1095.69	5.44444
INHIBITOR	10894	817_8	0.0701225	378.892	784.125	7.46154
INHIBITOR	10894	817_8	0.0345087	224.6	1188.92	21.4167
INHIBITOR	10894	817_8	0.0609281	104.868	242.601	14.75
INHIBITOR	10894	817_8	0.0579937	532.995	1161.14	9.05882
INHIBITOR	10894	817_8	0.0325111	134.628	711.088	34.2
INHIBITOR	10894	817_8	0.0154793	228.238	1591.33	43.75
INHIBITOR	10894	817_8	0.0971266	511.45	433.019	4
INHIBITOR	10894	817_8	0.166673	582.606	964.351	4
INHIBITOR	10894	817_8	0.0227599	176.902	630.524	27.4286
INHIBITOR	10894	817_8	0.0312596	168.309	313.6	10
INHIBITOR	10894	817_8	0.0428144	184.397	402.568	8.45455
INHIBITOR	10894	817_8	0.0307539	51.2736	361.644	44
INHIBITOR	10894	817_4	0.0374269	325.109	851.455	9.84615
INHIBITOR	10894	817_4	0.0583704	294.376	719.053	14.4
INHIBITOR	10894	817_4	0.0658506	183.393	762.017	5.875
INHIBITOR	10894	817_4	0.0537455	241.942	640.591	14.3333
INHIBITOR	10894	817_4	0.0398398	333.357	723.883	20.8
INHIBITOR	10894	817_4	0.0618051	251.382	932.364	20
INHIBITOR	10894	817_4	0.0295337	328.716	1299.21	18.9091
INHIBITOR	10894	817_4	0.0555877	194.871	394.979	13.2
INHIBITOR	10894	817_4	0.0660907	334.862	1477.15	14.3636
INHIBITOR	10894	817_4	0.0305763	234.134	770.578	17.8333
INHIBITOR	10894	817_4	0.0400085	433.583	1124.1	13.0909
INHIBITOR	10894	817_4	0.0738263	388.55	593.394	9.5
INHIBITOR	10894	817_4	0.0268918	102.202	593.99	44.6667
INHIBITOR	10894	817_4	0.0449475	255.051	707.921	10.6154
INHIBITOR	10894	817_4	0.0536264	435.465	1340.55	9.6
INHIBITOR	10894	817_4	0.0689147	232.001	1029.71	10.5
INHIBITOR	10894	817_4	0.10022	243.761	1012.58	14.625
INHIBITOR	10894	817_4	0.179629	392.094	490.251	4.8
INHIBITOR	10894	817_4	0.0279241	200.641	985.519	31.4286
INHIBITOR	10894	817_4	0.0493076	78.0237	267.908	6.66667
INHIBITOR	10894	817_4	0.0932526	586.432	609.168	4.83333
INHIBITOR	10894	817_4	0.0261619	163.699	523.242	14.375
INHIBITOR	10894	817_4	0.0318931	242.538	968.271	24.7143
INHIBITOR	10894	817_4	0.0225166	470.149	1407.53	15.7692
INHIBITOR	10894	817_4	0.0426982	195.279	508.032	11.2
INHIBITOR	10894	817_4	0.0320331	235.796	1022.93	22
INHIBITOR	10894	817_4	0.0502526	405.767	831.699	7.53333
INHIBITOR	10894	817_4	0.0829514	308.081	791.213	7.5
INHIBITOR	10894	817_4	0.0564126	267.595	1077.5	24.5
INHIBITOR	10894	817_4	0.0223457	191.766	923.772	37.6
INHIBITOR	10894	817_4	0.0363147	698.575	1514.12	9.4375
INHIBITOR	10894	817_4	0.0558718	980.408	613.119	17.2
INHIBITOR	10894	817_4	0.0360095	246.019	1161.26	18.625
INHIBITOR	10894	817_4	0.0298711	250.221	889.025	21.5
INHIBITOR	10894	817_4	0.04758	253.796	2349.46	55.1667
INHIBITOR	10894	817_4	0.0424528	310.903	822.291	14.125
INHIBITOR	10894	817_4	0.103326	389.554	1492.89	9.85
INHIBITOR	10894	817_4	0.0478798	180.602	1033.53	16.8889
INHIBITOR	10894	817_4	0.0628885	297.951	1267.82	27.5556
INHIBITOR	10894	817_4	0.0556263	247.807	669.066	9.11111
INHIBITOR	10894	817_4	0.0347336	333.451	1767.07	21.3636
INHIBITOR	10894	817_4	0.031391	280.766	911.541	20.2222
INHIBITOR	10894	817_4	0.0277193	91.1949	437.692	21.1667
INHIBITOR	10894	817_4	0.0277329	218.077	857.853	26.1429
INHIBITOR	10894	817_4	0.0746227	506.088	1542	8.6
INHIBITOR	10894	817_4	0.0640633	264.114	966.39	14
INHIBITOR	10894	817_4	0.040109	1112.28	1411.54	7.74074
INHIBITOR	10894	817_4	0.0251358	288.198	1268.45	34.5
INHIBITOR	10894	817_4	0.0573426	273.02	1063.42	22.6
INHIBITOR	10894	817_4	0.0661767	342.545	1125.1	6.66667
INHIBITOR	10894	817_4	0.138652	330.284	631.967	5
INHIBITOR	10894	817_4	0.0319572	236.329	1169.38	33.4286
INHIBITOR	10894	817_4	0.040738	160.845	1296.01	29.25
INHIBITOR	10894	817_4	0.0349545	209.955	1232.2	12.4167
INHIBITOR	10894	817_4	0.0394722	177.748	600.356	17.25
INHIBITOR	10894	817_4	0.0254921	222.311	872.968	31.2857
INHIBITOR	10894	817_4	0.0313087	151.469	599.509	22.5714
INHIBITOR	10894	817_4	0.0298553	274.839	909.565	16.1818
INHIBITOR	10894	817_4	0.13179	435.434	727.709	6.875
INHIBITOR	10894	817_4	0.187564	367.821	767.254	6.55556
INHIBITOR	10894	817_4	0.0652721	406.394	867.731	8.72727
INHIBITOR	10894	817_4	0.0347687	124.06	833.706	25.3333
INHIBITOR	10894	817_4	0.0368629	198.572	1043.25	33.1667
INHIBITOR	10894	817_4	0.0458583	103.143	809.59	18.2857
INHIBITOR	10894	817_4	0.0222591	204.499	734.514	25.7
INHIBITOR	10894	817_4	0.0312415	255.866	1095.34	38.4
INHIBITOR	10894	817_4	0.0294089	263.361	542.591	21.4286
INHIBITOR	10894	817_4	0.0727754	208.764	1171.08	9.23529
INHIBITOR	10894	817_4	0.0326268	136.416	702.903	34.5
INHIBITOR	10894	817_4	0.0389456	172.888	771.989	17.6667
INHIBITOR	10894	817_4	0.0453005	294.659	1217.02	16.25
INHIBITOR	10894	817_4	0.0994957	250.692	606.22	7.11111
INHIBITOR	10894	817_4	0.0273961	221.339	1125.92	16.1
INHIBITOR	10894	817_4	0.0321679	278.069	1029.2	15.6
INHIBITOR	10894	817_4	0.126252	401.314	935.469	8.11111
INHIBITOR	10894	817_4	0.0812441	316.328	913.987	11
INHIBITOR	10894	817_4	0.0561326	292.056	1262.96	12.4375
INHIBITOR	10894	817_4	0.0497128	313.914	1099.45	16.2308
INHIBITOR	10894	817_4	0.0294084	235.827	1297.21	55
INHIBITOR	10894	817_4	0.04467	322.193	1658.38	18.6154
INHIBITOR	10894	817_4	0.0383701	264.647	904.015	13.1111
INHIBITOR	10894	817_4	0.0948639	381.714	1277.42	7.92857
INHIBITOR	10894	817_4	0.0518378	247.838	855.72	11.9167
INHIBITOR	10894	817_4	0.0268987	203.087	704.189	15.7273
INHIBITOR	10894	817_4	0.0356178	254.988	655.894	18
INHIBITOR	10894	817_4	0.0323132	121.645	565.17	30.25
INHIBITOR	10894	817_4	0.0348768	366.034	1252.96	17.7273
INHIBITOR	10894	817_4	0.0486016	166.02	1266.38	57.25
INHIBITOR	10894	817_4	0.0529621	169.187	809.778	37.3333
INHIBITOR	10894	817_4	0.0858092	237.615	366.191	6.83333
INHIBITOR	10894	817_4	0.0461518	122.053	493.638	14.5
INHIBITOR	10892	815_1	0.0721241	1624.57	1915.88	7.26667
INHIBITOR	10892	815_1	0.0958294	2467.12	2490.92	3.89286
INHIBITOR	10892	815_1	0.0990878	1210.78	1874.14	9.13333
INHIBITOR	10892	815_1	0.0880394	365.187	869.958	6.83333
INHIBITOR	10892	815_1	0.0465856	212.339	621.022	8.53846
INHIBITOR	10892	815_1	0.0380302	491.537	1054.51	9.15789
INHIBITOR	10892	815_1	0.092336	769.857	987.997	4.81818
INHIBITOR	10892	815_1	0.0552213	293.091	395.105	7.375
INHIBITOR	10892	815_1	0.0924356	458.138	679.32	9.5
INHIBITOR	10892	815_1	0.0587233	809.025	1242.11	6.19048
INHIBITOR	10892	815_1	0.0601049	50.615	726.705	13.2
INHIBITOR	10892	815_1	0.043342	265.87	864.972	13.5385
INHIBITOR	10892	815_1	0.0670187	1221.94	908.092	6.71429
INHIBITOR	10892	815_1	0.0559144	267.375	1005.18	25.4
INHIBITOR	10892	815_1	0.0854876	154.04	359.26	5
INHIBITOR	10892	815_1	0.0358844	276.721	1029.39	12.5
INHIBITOR	10892	815_1	0.0986971	881.875	962.188	6.90909
INHIBITOR	10892	815_1	0.0313735	177.843	1113.25	52.5
INHIBITOR	10892	815_1	0.0515799	58.1101	385.54	12.4286
INHIBITOR	10892	815_1	0.0467159	75.4835	414.673	9.33333
INHIBITOR	10892	815_1	0.0541937	339.942	959.71	9.41667
INHIBITOR	10892	815_1	0.021376	67.5808	809.809	35
INHIBITOR	10892	815_1	0.0385002	171.727	346.277	13.5714
INHIBITOR	10892	815_1	0.0626574	349.915	743.169	8
INHIBITOR	10892	815_1	0.024507	211.241	715.039	11.3846
INHIBITOR	10892	815_1	0.0372138	289.296	650.845	10.6667
INHIBITOR	10892	815_1	0.0402876	315.576	978.526	16.9091
INHIBITOR	10892	815_1	0.0379029	193.146	468.236	16.25
INHIBITOR	10892	815_1	0.0393875	674.271	2289.84	17.8571
INHIBITOR	10892	815_1	0.0595688	322.318	495.237	9.5
INHIBITOR	10892	815_1	0.0694666	515.684	669.003	8
INHIBITOR	10892	815_1	0.0481416	132.496	1045.67	12.5556
INHIBITOR	10892	815_1	0.0520029	320.217	1388.18	13.8667
INHIBITOR	10892	815_1	0.0379259	290.989	866.728	18.1
INHIBITOR	10892	815_1	0.0458942	247.556	538.326	10.9
INHIBITOR	10892	815_1	0.07836	439.604	965.449	8
INHIBITOR	10892	815_1	0.0334604	114.37	514.649	30.5
INHIBITOR	10892	815_1	0.0399555	244.075	636.232	11.5
INHIBITOR	10892	815_1	0.0463226	216.572	1302.38	14
INHIBITOR	10892	815_1	0.0310056	101.073	327.053	29.6667
INHIBITOR	10892	815_1	0.0376643	304.38	763.585	16.3333
INHIBITOR	10892	815_1	0.0388336	366.912	1411.95	11.8696
INHIBITOR	10892	815_1	0.0259748	182.986	942.682	24.6667
INHIBITOR	10892	815_1	0.0505929	246.678	1718.94	30.625
INHIBITOR	10892	815_1	0.0311422	228.928	684.087	12.6
INHIBITOR	10892	815_1	0.0631622	229.524	699.297	6.92308
INHIBITOR	10892	815_1	0.0554711	174.707	442.772	4.33333
INHIBITOR	10892	815_1	0.0349452	281.55	932.27	18.2
INHIBITOR	10892	815_1	0.0492431	409.875	1620.28	9.2963
INHIBITOR	10892	815_1	0.0302775	292.652	1704.26	19.3
INHIBITOR	10892	815_1	0.0309766	66.7341	365.532	12.8571
INHIBITOR	10892	815_1	0.0421736	224.004	1135.7	51.75
INHIBITOR	10892	815_1	0.0308489	80.0307	310.589	9.33333
INHIBITOR	10892	815_1	0.0192617	155.232	339.002	25
INHIBITOR	10892	815_1	0.169329	174.801	1006.41	5.66667
INHIBITOR	10892	815_1	0.0545757	301.432	538.608	8.33333
INHIBITOR	10892	815_1	0.0563497	174.926	1372.44	36
INHIBITOR	10892	815_1	0.0652433	118.729	537.667	7.73333
INHIBITOR	10892	815_1	0.0903991	433.019	1196.79	11.3
INHIBITOR	10892	815_1	0.0535214	176.463	617.761	13
INHIBITOR	10892	815_1	0.0349158	451.584	1391.73	11.9286
INHIBITOR	10892	815_1	0.0871184	393.662	1077.47	10
INHIBITOR	10892	815_1	0.0313204	125.409	384.913	21.25
INHIBITOR	10892	815_1	0.0407239	125.691	254.925	4.90909
INHIBITOR	10892	815_1	0.0731129	174.863	405.579	6.57143
INHIBITOR	10892	815_5	0.0899515	767.411	969.777	5.53846
INHIBITOR	10892	815_5	0.153758	737.023	1696.76	5.78571
INHIBITOR	10892	815_5	0.0558618	356.312	1045.57	8.53846
INHIBITOR	10892	815_5	0.115942	552.25	1146.68	7.8
INHIBITOR	10892	815_5	0.0773183	380.365	724.416	8.3
INHIBITOR	10892	815_5	0.085404	347.814	740.723	8.5
INHIBITOR	10892	815_5	0.0675074	485.86	885.669	6.90909
INHIBITOR	10892	815_5	0.0202566	140.211	631.622	25.7143
INHIBITOR	10892	815_5	0.0954454	264.804	465.1	9
INHIBITOR	10892	815_5	0.0654789	370.236	1410.54	11.5
INHIBITOR	10892	815_5	0.0569753	290.739	980.627	16.1667
INHIBITOR	10892	815_5	0.0453196	476.923	1344.31	9.8125
INHIBITOR	10892	815_5	0.0268659	262.452	593.425	16.2222
INHIBITOR	10892	815_5	0.0250313	186.906	567.271	18.625
INHIBITOR	10892	815_5	0.0576424	381.149	828.845	14.4286
INHIBITOR	10892	815_5	0.122339	561.093	1240.63	9.14286
INHIBITOR	10892	815_5	0.0254265	238.806	550.713	19
INHIBITOR	10892	815_5	0.0909916	361.236	1171.86	14.6667
INHIBITOR	10892	815_5	0.0829426	279.01	933.023	7.55556
INHIBITOR	10892	815_5	0.022706	188.317	766.031	22
INHIBITOR	10892	815_5	0.037085	242.538	920.008	17.6667
INHIBITOR	10892	815_5	0.0484292	295.129	1393.32	27.3333
INHIBITOR	10892	815_5	0.0250392	207.352	634.319	14.75
INHIBITOR	10892	815_5	0.0400704	198.352	827.747	18.2222
INHIBITOR	10892	815_5	0.0847342	317.112	949.173	6.3
INHIBITOR	10892	815_5	0.053667	232.409	1020.05	17
INHIBITOR	10892	815_5	0.0775604	281.864	1370.93	11.1667
INHIBITOR	10892	815_5	0.0564754	242.57	1073.95	10.1429
INHIBITOR	10892	815_5	0.0710421	219.05	671.668	11.2
INHIBITOR	10892	815_5	0.0656046	245.894	659.564	9.83333
INHIBITOR	10892	815_5	0.0434475	148.396	603.9	37
INHIBITOR	10892	815_5	0.0595618	118.823	531.772	14.6
INHIBITOR	10892	815_5	0.0408827	245.612	450.706	19.5
INHIBITOR	10892	815_5	0.0607226	343.894	1042.94	7.21053
INHIBITOR	10892	815_5	0.0219349	220.649	837.845	35.8
INHIBITOR	10892	815_5	0.0528493	399.997	882.753	7.58333
INHIBITOR	10892	815_5	0.04474	284.592	1551.85	26.6667
INHIBITOR	10892	815_5	0.0755803	375.442	590.916	7
INHIBITOR	10892	815_5	0.0501594	343.612	908.876	11.9091
INHIBITOR	10892	815_5	0.0699786	296.666	642.974	12.75
INHIBITOR	10892	815_5	0.083071	194.369	1210.25	14
INHIBITOR	10892	815_5	0.0717877	76.3302	742.793	13.5714
INHIBITOR	10892	815_5	0.0363217	154.166	700.676	19.6667
INHIBITOR	10892	815_5	0.0158517	92.8256	505.304	27.4
INHIBITOR	10892	815_5	0.0341777	275.404	692.46	10.6667
INHIBITOR	10892	815_5	0.081524	706.039	928.507	6.4
INHIBITOR	10892	815_5	0.0308594	112.269	297.23	11.25
INHIBITOR	10892	815_5	0.0985677	515.402	457.386	5.33333
INHIBITOR	10892	815_5	0.0582641	259.034	652.068	11.1429
INHIBITOR	10892	815_5	0.0305658	295.066	784.815	11.6
INHIBITOR	10892	815_5	0.189036	376.351	661.602	9.14286
INHIBITOR	10892	815_5	0.0810235	233.13	482.191	10.6667
INHIBITOR	10892	815_5	0.076036	448.197	872.529	9.90909
INHIBITOR	10892	815_5	0.0564822	382.31	757.344	11.1
INHIBITOR	10892	815_5	0.100247	263.204	752.671	9.4
INHIBITOR	10892	815_5	0.0324554	101.606	455.912	23
INHIBITOR	10892	815_5	0.062798	774.529	658.34	9.46667
INHIBITOR	10892	815_5	0.0257553	209.861	635.824	12.75
INHIBITOR	10892	815_5	0.0339907	255.27	914.332	11.875
INHIBITOR	10892	815_5	0.0968555	302.31	797.422	5.54545
INHIBITOR	10892	815_5	0.0680652	611.175	1243.96	6.53846
INHIBITOR	10892	815_5	0.0442626	733.165	1830.64	10.0435
INHIBITOR	10892	815_5	0.0344421	168.811	555.103	24.5714
INHIBITOR	10892	815_5	0.0547024	94.8954	378.327	19.8
INHIBITOR	10892	815_5	0.0931573	277.066	793.157	12.1667
INHIBITOR	10892	815_5	0.0277683	148.646	474.477	17.4286
INHIBITOR	10892	815_5	0.0661386	137.576	544.253	7.45455
INHIBITOR	10892	815_5	0.114448	296.415	1146.08	5.92857
INHIBITOR	10892	815_5	0.0723876	197.944	631.465	4.90909
INHIBITOR	10892	815_5	0.135693	477.299	375.316	3.11111
INHIBITOR	10892	815_5	0.0379167	270.01	526.817	9
INHIBITOR	10892	815_5	0.103536	536.664	724.291	7.22222
INHIBITOR	10892	815_5	0.110298	91.8848	959.804	33.75
INHIBITOR	10892	815_5	0.0902714	196.784	784.251	7.30769
INHIBITOR	10892	815_5	0.0589202	102.014	569.529	31.6667
INHIBITOR	10892	815_5	0.0691763	485.233	1736.81	13.0625
INHIBITOR	10892	815_5	0.0770883	303.533	644.479	6.86667
INHIBITOR	10892	815_5	0.0661947	614.342	950.49	12.7778
INHIBITOR	10892	815_5	0.0302602	104.241	447.633	41
INHIBITOR	10892	815_5	0.0549598	684.526	1419.92	12.8667
INHIBITOR	10892	815_5	0.0875113	289.86	674.083	8.27273
INHIBITOR	10892	815_5	0.0164664	67.3299	449.671	26.2
INHIBITOR	10892	815_5	0.0274965	112.959	588.47	19
INHIBITOR	10892	815_5	0.130187	206.474	868.39	33
INHIBITOR	10892	815_5	0.0253029	158.807	713.754	13.3636
INHIBITOR	10892	815_5	0.0326697	117.694	686.533	23.5
INHIBITOR	10892	815_5	0.0460669	89.6582	278.947	12
INHIBITOR	10892	815_5	0.0888382	381.087	1140.19	15.1429
INHIBITOR	10892	815_5	0.0212581	92.8256	326.426	23.2
INHIBITOR	10892	815_5	0.0669509	309.021	888.46	7.57143
INHIBITOR	10892	815_5	0.0876065	220.868	722.942	7.66667
INHIBITOR	10892	815_5	0.0584708	353.741	702.684	9.81818
INHIBITOR	10892	815_5	0.0864872	597.816	1328.47	11.3333
INHIBITOR	10892	815_5	0.0270826	198.948	579.439	12.7
INHIBITOR	10892	815_5	0.0258215	199.732	632.845	26
INHIBITOR	10892	815_6	0.0682229	1150.88	993.955	5.06667
INHIBITOR	10892	815_6	0.0359636	418.75	705.569	9.46154
INHIBITOR	10892	815_6	0.0329825	289.986	936.441	14.5
INHIBITOR	10892	815_6	0.0572443	172.511	523.743	13.1429
INHIBITOR	10892	815_6	0.0645679	603.523	1528.52	7.68421
INHIBITOR	10892	815_6	0.0458379	220.555	785.505	20.75
INHIBITOR	10892	815_6	0.0334381	105.589	778.951	58
INHIBITOR	10892	815_6	0.0273854	106.561	1243.49	11.6
INHIBITOR	10892	815_6	0.0350014	211.555	578.31	19
INHIBITOR	10892	815_6	0.0789053	514.461	1013.43	7.54545
INHIBITOR	10892	815_6	0.0531499	267.25	1041.06	11.3333
INHIBITOR	10892	815_6	0.0473567	178.627	534.751	31.6667
INHIBITOR	10892	815_6	0.0372014	312.816	1359.52	18.4615
INHIBITOR	10892	815_6	0.051793	172.198	1030.9	14.6
INHIBITOR	10892	815_6	0.0414286	96.087	820.033	27.4286
INHIBITOR	10892	815_6	0.0669442	662.762	1188.04	7.23077
INHIBITOR	10892	815_6	0.0321978	220.367	1104.06	30.625
INHIBITOR	10892	815_6	0.0366454	226.2	965.386	22.2222
INHIBITOR	10892	815_6	0.0208467	177.686	957.233	21
INHIBITOR	10892	815_6	0.0297804	231.656	701.743	19.8
INHIBITOR	10892	815_6	0.0784317	107.878	1043.16	65
INHIBITOR	10892	815_6	0.131151	667.623	966.484	8.6
INHIBITOR	10892	815_6	0.0644822	229.649	1186.41	4.63636
INHIBITOR	10892	815_6	0.099445	202.178	705.38	4.85714
INHIBITOR	10892	815_6	0.0329192	120.172	530.893	70.5
INHIBITOR	10892	815_6	0.0799189	814.482	1850.08	11
INHIBITOR	10892	815_6	0.0335763	257.748	1336.31	11.2
INHIBITOR	10892	815_6	0.0366824	153.946	746.901	25.2857
INHIBITOR	10892	815_6	0.0246944	112.112	981.788	73.3333
INHIBITOR	10892	815_6	0.0847228	431.42	847.755	4.4
INHIBITOR	10892	815_6	0.100414	281.707	583.547	5.75
INHIBITOR	10892	815_6	0.0208695	152.19	900.91	49.6
INHIBITOR	10892	815_6	0.0398946	278.916	1139.87	13.1333
INHIBITOR	10892	815_6	0.049012	251.1	938.856	19.8
INHIBITOR	10892	815_6	0.121369	50.615	528.573	40
INHIBITOR	10892	815_6	0.0205621	174.393	611.206	15.7778
INHIBITOR	10892	815_6	0.102421	449.452	1202.97	6
INHIBITOR	10892	815_6	0.0437188	290.143	1320.22	18.6
INHIBITOR	10892	815_6	0.0616891	184.397	1049.71	31.8333
INHIBITOR	10892	815_6	0.0761766	328.088	680.888	6.53333
INHIBITOR	10892	815_6	0.0776755	365.344	1043.54	46
INHIBITOR	10892	815_6	0.0292899	192.927	878.394	19.6667
INHIBITOR	10892	815_6	0.0431815	165.581	938.73	25.75
INHIBITOR	10892	815_6	0.0356412	216.666	1021.46	22.3333
INHIBITOR	10892	815_6	0.142813	419.565	838.159	3.69231
INHIBITOR	10892	815_6	0.0329876	215.6	698.45	15.3636
INHIBITOR	10892	815_6	0.0601031	212.621	1274.19	11.8571
INHIBITOR	10892	815_6	0.0382473	176.494	1045.2	21.25
INHIBITOR	10892	815_6	0.0430014	95.9302	570.815	29
INHIBITOR	10892	815_6	0.08103	744.047	1884.74	11.6875
INHIBITOR	10892	815_6	0.0203609	153.068	1150.19	48.6
INHIBITOR	10892	815_6	0.034987	165.581	733.918	27.6667
INHIBITOR	10892	815_6	0.0499371	288.575	864.344	8
INHIBITOR	10892	815_6	0.0626606	86.0832	750.1	63.5
INHIBITOR	10892	815_6	0.107354	611.238	911.635	9
INHIBITOR	10892	815_6	0.0609027	532.43	838.723	11
INHIBITOR	10892	815_6	0.0291916	169.469	703.028	29
INHIBITOR	10892	815_6	0.097571	530.141	801.342	6.06667
INHIBITOR	10892	815_6	0.0316344	165.926	860.518	23.1429
INHIBITOR	10892	815_6	0.0595749	402.443	1457.83	8.20833
INHIBITOR	10892	815_6	0.0520527	274.18	610.328	5.83333
INHIBITOR	10892	815_6	0.105382	652.978	1233.29	7.17647
INHIBITOR	10892	815_6	0.0346275	230.371	860.456	23.2727
INHIBITOR	10892	815_6	0.0142363	115.687	1115	62.75
INHIBITOR	10892	815_6	0.0858054	241.503	971.846	11
INHIBITOR	10892	815_6	0.0840411	417.558	523.43	5.2
INHIBITOR	10892	815_6	0.053472	371.93	1085.21	10.9412
INHIBITOR	10892	815_6	0.0153141	130.52	1008.88	48.1667
INHIBITOR	10892	815_6	0.0251017	164.828	753.11	31.5714
INHIBITOR	10892	815_6	0.0194469	179.473	1061.5	36.1111
INHIBITOR	10892	815_6	0.0352451	173.139	820.284	26.2857
INHIBITOR	10892	815_6	0.0421718	195.404	1429.01	12.3846
INHIBITOR	10892	815_6	0.034799	196.063	863.623	23.6
INHIBITOR	10892	815_6	0.0344811	71.7517	566.424	87.5
INHIBITOR	10892	815_6	0.0790893	68.1139	1643.83	6.03846
INHIBITOR	10892	815_6	0.0583937	158.368	183.425	5.22222
INHIBITOR	10892	815_6	0.115074	237.458	1058.27	9.16667
INHIBITOR	10892	815_6	0.0286784	170.159	754.49	24.2857
INHIBITOR	10892	815_6	0.0915579	472.909	966.547	8.92857
INHIBITOR	10892	815_6	0.0981852	217.952	572.414	4.93333
INHIBITOR	10892	815_6	0.0199241	239.528	1164.3	33.3333
INHIBITOR	10892	815_6	0.0604269	372.839	719.649	8.28571
INHIBITOR	10892	815_6	0.164957	541.211	412.635	2.6
INHIBITOR	10892	815_6	0.117842	303.283	1061.54	5.72727
INHIBITOR	10892	815_6	0.0956424	327.273	1202.47	12.7143
INHIBITOR	10892	815_6	0.0457097	185.808	667.623	9.22222
INHIBITOR	10892	815_6	0.117648	172.794	789.958	9.07692
INHIBITOR	10892	815_6	0.0826318	391.059	651.88	6.7
INHIBITOR	10892	815_6	0.03867	110.575	597.628	27.8
INHIBITOR	10892	815_6	0.0397614	104.052	1006.22	15.5455
INHIBITOR	10892	815_6	0.0563729	555.197	1303.67	7.11111
INHIBITOR	10892	815_6	0.0714936	279.982	904.297	26.8
INHIBITOR	10892	815_6	0.0778013	142.5	1379.78	7.93333
INHIBITOR	10892	815_6	0.0885415	401.408	735.047	7.91667
INHIBITOR	10892	815_6	0.0924251	484.826	948.797	9.15385
INHIBITOR	10892	815_6	0.144452	617.886	320.75	3.28571
INHIBITOR	10892	815_6	0.0885946	212.182	477.926	5.63636
INHIBITOR	10892	815_6	0.0210811	153.476	1019.58	22.9091
INHIBITOR	10892	815_6	0.0251057	178.156	684.15	24.5
INHIBITOR	10892	815_6	0.0649131	379.676	1114.57	8.8
INHIBITOR	10892	815_6	0.0849137	575.425	1116.6	6.68421
INHIBITOR	10892	815_6	0.0286215	134.284	684.275	21.1111
INHIBITOR	10892	815_6	0.0816293	134.001	1028.95	28.1667
INHIBITOR	10892	815_6	0.0329786	85.7069	1278.2	22.6667
INHIBITOR	10892	815_6	0.099916	447.476	741.005	4.92857
INHIBITOR	10892	815_6	0.0447153	154.103	939.452	9.66667
INHIBITOR	10892	815_6	0.0508833	68.0198	766.313	82
INHIBITOR	10892	815_6	0.0768232	329.75	1820.39	22.7143
INHIBITOR	10892	815_6	0.039256	186.968	331.82	8.66667
INHIBITOR	10892	815_6	0.0914109	259.159	625.068	12.5
INHIBITOR	10892	815_6	0.0902587	71.7203	994.676	9.14286

## Sheet: Fig.7j
	P2Y12 - 5 dpi
	Image	Slide	Section	Area (μm2)	Depth (μm)	Volume (mm3)	size of injury (μm)	Number of sections (step size 1.41 μm)	P2Y12 - Mean Grey Value
# 14370	2876	1193	1	148089	33.84	0.00501133	514	8	36.007
CTRL	2877	1193	3	127853	31.02	0.003966	518	8	32.882
	2878	1193	4	136800	31.02	0.00424354	479	8	21.442
									30.1103
# 14386	2862	1197	5	156296	29.61	0.00462792	553	8	27.02
CTRL	2863	1197	9	144246	26.79	0.00386436	510	8	34.705
	2864	1197	10	153684	33.84	0.00520065	532	8	23.964
									28.563
# 448	2907	1206	3	127490	14.1	0.0017976	477	8	43.718
CTRL	2909	1206	8	123181	12.69	0.00156317	444	8	51.543
									47.6305
# 462	2910	1205	5	126973	11.28	0.00143226	450	8	53.746
CTRL	2911	1205	2	124558	14.1	0.00175626	449	8	62.23
									57.988
# 452	2923	1200	3	113971	14.1	0.001607	408	8	67.728
CTRL	2924	1200	1	141649	15.51	0.00219698	503	8	85.803
	2925	1200	2	146117	14.1	0.00206025	519	8	80.34
									77.957
# 450	2926	1199	3	134714	14.1	0.00189947	462	8	70.098
CTRL	2928	1199	4	119239	15.51	0.00184939	432	8	59.178
									64.638
# 14380	2879	1194	1	129381	28.2	0.00364855	478	8	38.906
INH	2880	1194	3	155724	29.61	0.00461099	547	8	34.713
	2881	1194	4	128827	32.43	0.00417787	461	8	43.128
									38.9157
# 14382	2882	1195	1	133646	18.33	0.00244973	570	8	31.463
INH	2883	1195	3	114850	23.97	0.00275295	438	8	47.478
	2884	1195	2	157586	21.15	0.00333294	553	8	40.764
									39.9017
# 14384	2859	1196	5	162448	19.74	0.00320673	562	8	47.682
INH	2860	1196	6	150195	25.38	0.00381196	543	8	50.056
	2861	1196	4	133510	22.56	0.00301198	467	8	51.494
									49.744
# 460	2912	1204	3	129962	14.1	0.00183247	463	8	62.23
INH	2913	1204	7	114964	12.69	0.00145889	423	8	52.157
	2914	1204	2	111490	11.28	0.00125761	400	8	52.074
									55.487
# 458	2915	1203	1	135907	11.28	0.00153304	506	8	59.031
INH	2916	1203	3	119505	12.69	0.00151652	432	8	49.15
	2917	1203	8	117172	11.28	0.0013217	416	8	56.852
									55.011
# 456	2918	1202	2	143540	12.69	0.00182152	505	8	58.902
INH	2919	1202	4	143960	14.1	0.00202984	482	8	65.224
									62.063
# 454	2920	1201	3	145898	15.51	0.00226289	516	8	56.964
INH	2921	1201	7	111329	14.1	0.00156974	406	8	58.665
	2922	1201	6	135744	12.69	0.0017226	472	8	49.033
									54.8873

## Sheet: Fig.8j
	GFAP +/EdU + - 3 dpi								Normalized to depth
	Image	Slide	Section	Area (μm2)	Depth (μm)	Volume (mm3)	size of injury (μm)	GFAP+/EdU+	GFAP+/EdU+
# 11890	2441	994	7	137790	9.87	0.00135999	498	6
CTRL	2442	994	9	151224	11.28	0.00170581	534	11
	2443	994	4	159749	12.7	0.00202881	519	13
						0.00509461		30	5888.58
# 11898	2456	998	5	160340	12.7	0.00203632	533	10
CTRL	2457	998	6	131502	14.11	0.00185549	480	16
	2458	998	4	146799	11.28	0.00165589	521	14
						0.00554771		40	7210.19
# 11900	2459	999	1	153464	11.28	0.00173107	565	11
CTRL	2460	999	3	152777	9.87	0.0015079	528	9
	2461	999	6	151196	11.28	0.00170549	524	15
						0.00494446		35	7078.63
# 12492	2522	1021	10	137069	12.7	0.00174077	482	2
CTRL	2523	1021	4	148844	11.28	0.00167896	531	4
	2524	1021	2	142194	14.11	0.00200636	525	6
	2540	1026	1	140525	8.46	0.00118884	490	7
	2541	1026	5	155635	8.46	0.00131667	555	6
	2542	1026	10	135407	8.46	0.00114554	484	3
	2543	1026	4	132318	9.87	0.00130598	473	3
						0.0103831		31	2985.61
# 12494	2525	1022	1	140712	12.7	0.00178704	543	11
CTRL	2526	1022	7	136442	14.11	0.0019252	526	9
	2527	1022	4	151706	14.11	0.00214057	541	12
	2544	1027	3	140899	11.28	0.00158934	507	13
	2545	1027	5	149812	9.87	0.00147865	558	12
	2546	1027	6	151492	9.87	0.00149522	536	15
	2547	1027	4	167231	11.28	0.00188637	532	20
						0.0123024		92	7478.22
# 12496	2528	1023	1	164043	14.11	0.00231465	550	12
CTRL	2529	1023	5	140568	12.7	0.00178522	511	10
	2548	1028	3	121388	9.87	0.0011981	526	8
	2549	1028	10	162913	9.87	0.00160795	553	7
	2550	1028	6	153918	9.87	0.00151917	560	17
						0.00842508		54	6409.44
# 11892	2444	995	7	146624	12.7	0.00186213	539	2
INH	2445	995	8	151934	12.7	0.00192957	519	3
	2446	995	4	149200	9.87	0.00147261	542	2
	2447	995	2	138904	8.46	0.00117513	520	3
						0.00643943		10	1552.93
# 11894	2448	996	5	156306	15.52	0.00242587	549	11
INH	2449	996	6	159994	14.11	0.00225751	559	2
	2450	996	4	139301	9.87	0.0013749	543	1
						0.00605829		14	2310.88
# 11896	2452	997	6	137781	15.52	0.00213836	530	4
INH	2453	997	4	158062	11.28	0.00178294	552	1
	2454	997	2	157410	11.28	0.00177558	558	2
						0.00569688		7	1228.74
# 12488	2515	1019	3	147668	19.74	0.00291496	526	6
INH	2516	1019	1	137840	18.33	0.0025266	507	6
	2517	1019	5	154879	12.7	0.00196696	541	15
	2518	1019	8	141923	12.7	0.00180242	512	5
	2533	1024	3	141828	12.7	0.00180122	506	11
	2534	1024	7	146082	12.7	0.00185524	530	5
	2535	1024	8	139820	12.7	0.00177571	506	13
	2536	1024	4	145305	9.87	0.00143416	501	8
						0.0160773		69	4291.77
# 12490	2519	1020	8	147890	14.11	0.00208673	524	9
INH	2520	1020	6	146431	15.52	0.00227261	497	9
	2521	1020	4	135748	14.11	0.0019154	497	10
	2537	1025	3	156245	9.87	0.00154214	547	19
	2538	1025	5	154173	9.87	0.00152168	541	7
	2539	1025	6	135337	11.28	0.0015266	515	8
						0.0108652		62	5706.31

## Sheet: Fig.8k
	EdU + - 3 dpi								Normalized to depth
	Image	Slide	Section	Area (μm2)	Depth (μm)	Volume (mm3)	size of injury (μm)	EdU+	EdU+
# 11890	2424	988	7	149136	12.7	0.00189402	538	61
CTRL	2425	988	8	148921	11.28	0.00167983	530	54
	2426	988	6	144445	8.46	0.00122201	512	69
	2441	994	7	137790	9.87	0.00135999	498	40
	2442	994	9	151224	11.28	0.00170581	534	61
	2443	994	4	159749	12.7	0.00202881	519	56
						0.00989047		341	34477.6
# 11898	2436	992	5	125413	12.7	0.00159274	440	45
CTRL	2437	992	9	159254	14.1	0.00224548	554	46
	2438	992	4	137249	11.28	0.00154817	505	45
	2456	998	5	160340	12.7	0.00203632	533	45
	2457	998	6	131502	14.11	0.00185549	480	25
	2458	998	4	146799	11.28	0.00165589	521	32
						0.0109341		238	21766.8
# 11900	2439	993	4	145013	11.28	0.00163575	521	62
CTRL	2440	993	7	152263	12.7	0.00193374	523	54
	2459	999	1	153464	11.28	0.00173107	565	64
	2460	999	3	152777	9.87	0.0015079	528	74
	2461	999	6	151196	11.28	0.00170549	524	46
						0.00851395		300	35236.3
# 12492	2522	1021	10	137069	12.7	0.00174077	482	17
CTRL	2523	1021	4	148844	11.28	0.00167896	531	33
	2524	1021	2	142194	14.11	0.00200636	525	35
	2540	1026	1	140525	8.46	0.00118884	490	41
	2541	1026	5	155635	8.46	0.00131667	555	37
	2542	1026	10	135407	8.46	0.00114554	484	33
	2543	1026	4	132318	9.87	0.00130598	473	31
						0.0103831		227	21862.4
# 12494	2525	1022	1	140712	12.7	0.00178704	543	42
CTRL	2526	1022	7	136442	14.11	0.0019252	526	60
	2527	1022	4	151706	14.11	0.00214057	541	63
	2544	1027	3	140899	11.28	0.00158934	507	55
	2545	1027	5	149812	9.87	0.00147865	558	56
	2546	1027	6	151492	9.87	0.00149522	536	44
	2547	1027	4	167231	11.28	0.00188637	532	73
						0.0123024		393	31945
# 12496	2528	1023	1	164043	14.11	0.00231465	550	54
CTRL	2529	1023	5	140568	12.7	0.00178522	511	35
	2548	1028	3	121388	9.87	0.0011981	526	36
	2549	1028	10	162913	9.87	0.00160795	553	55
	2550	1028	6	153918	9.87	0.00151917	560	58
						0.00842508		238	28249
# 11892	2427	989	5	154284	12.7	0.00195941	538	71
INH	2428	989	7	152121	12.7	0.00193193	521	51
	2430	989	2	129593	7.05	0.000913633	464	40
	2444	995	7	146624	12.7	0.00186213	539	38
	2445	995	8	151934	12.7	0.00192957	519	72
	2446	995	4	149200	9.87	0.00147261	542	47
	2447	995	2	138904	8.46	0.00117513	520	40
						0.0112444		359	31927
# 11894	2431	990	8	148605	12.7	0.00188729	518	29
INH	2432	990	4	150551	14.1	0.00212277	523	44
	2448	996	5	156306	15.52	0.00242587	549	50
	2449	996	6	159994	14.11	0.00225751	559	35
	2450	996	4	139301	9.87	0.0013749	543	24
						0.0100683		182	18076.5
# 11896	2433	991	1	142106	9.87	0.00140259	501	22
INH	2434	991	5	146959	11.28	0.0016577	514	46
	2435	991	4	153323	12.7	0.0019472	534	55
	2452	997	6	137781	15.52	0.00213836	530	24
	2453	997	4	158062	11.28	0.00178294	552	50
	2454	997	2	157410	11.28	0.00177558	558	43
						0.0107044		240	22420.8
# 12488	2515	1019	3	147668	19.74	0.00291496	526	42
INH	2516	1019	1	137840	18.33	0.0025266	507	25
	2517	1019	5	154879	12.7	0.00196696	541	69
	2518	1019	8	141923	12.7	0.00180242	512	39
	2533	1024	3	141828	12.7	0.00180122	506	50
	2534	1024	7	146082	12.7	0.00185524	530	27
	2535	1024	8	139820	12.7	0.00177571	506	61
	2536	1024	4	145305	9.87	0.00143416	501	44
						0.0160773		357	22205.3
# 12490	2519	1020	8	147890	14.11	0.00208673	524	86
INH	2520	1020	6	146431	15.52	0.00227261	497	69
	2521	1020	4	135748	14.11	0.0019154	497	59
	2537	1025	3	156245	9.87	0.00154214	547	60
	2538	1025	5	154173	9.87	0.00152168	541	90
	2539	1025	6	135337	11.28	0.0015266	515	58
						0.0108652		422	38839.7

## Sheet: Suppl. Fig. 8b
										Normalised to volume													Normalised to volume													Normalised to volume													Normalised
Animal	Image	Slide	Area(µm)	Distance(μm)	Volume(mm3)	GFP-NG2	Iba1	GFP-NG2/Oasl2	Iba1/Oasl2	GFP-NG2	Iba1	GFP-NG2/Oasl2	Iba1/Oasl2	Image	Slide	Area(µm)	Distance(μm)	Volume(mm3)	GFP-NG2	Iba1	GFP-NG2/Cxcl10	Iba1/Cxcl10	GFP-NG2	Iba1	GFP-NG2/Cxcl10	Iba1/Cxcl10	Image	Slide	Area(µm)	Distance(μm)	Volume(mm3)	GFP-NG2	Iba1	GFP-NG2/Cxcl10	Iba1/Cxcl10	GFP-NG2	Iba1	GFP-NG2/Cxcl10	Iba1/Cxcl10	Image	Slide	Area(µm)	Distance(μm)	Volume(mm3)	GFP-NG2	GFAP	GFP-NG2/Oasl2	GFAP/Oasl2	GFP-NG2
219-1945	2885_004	1166	84462.9	3.422	0.000289032	5	27	1	10					2867_001	1159	84462.9	4.4486	0.000375742	17	28	1	3					2894_001	1167	84462.9	5.133	0.000433548	16	25	2	15					2781_001	1153	84297.6	5.8837	0.000495982	18	14	4	5
	2885_003	1166	84462.9	4.1064	0.000346838	15	37	4	13					2867_003	1159	84462.9	4.4486	0.000375742	24	42	0	4					2894_002	1167	84462.9	8.8972	0.000751483	20	54	2	20					2781_002	1153	84297.6	4.1064	0.00034616	10	18	0	6
	2885_001	1166	84462.9	4.7908	0.000404645	21	40	5	12					2867_004	1159	84462.9	3.7642	0.000317935	27	35	2	1					2894_003	1167	84462.9	7.5284	0.00063587	16	26	1	18					2781_003	1153	84297.6	6.844	0.000576933	6	17	0	8
	2886_001	1166	84462.9	5.133	0.000433548	18	26	7	18					2868_001	1159	84463.9	4.7908	0.00040465	19	42	1	4					2895_001	1167	84462.9	3.7642	0.000317935	17	28	3	22					2782_001	1153	84297.6	7.1862	0.000605779	21	22	1	7
	2886_002	1166	84462.9	4.4486	0.000375742	17	34	4	19					2868_002	1159	84464.9	3.7642	0.000317943	12	36	0	1					2895_002	1167	84462.9	5.8174	0.000491354	14	38	3	25					2782_002	1153	84297.6	7.1862	0.000605779	15	28	7	23
	2886_003	1166	84462.9	4.7908	0.000404645	12	47	2	33					2868_003	1159	84465.9	3.7642	0.000317947	16	33	1	3					2895_003	1167	84462.9	6.5018	0.000549161	15	27	4	18					2782_003	1153	84297.6	4.1064	0.00034616	13	19	2	13
	2887_001	1166	84462.9	6.1596	0.000520258	19	33	1	11					2869_002	1159	84466.9	5.133	0.000433569	9	30	0	1					2896_001	1167	84462.9	5.8174	0.000491354	19	40	2	32					2783_001	1153	84297.6	5.4752	0.000461546	16	21	7	16
	2887_002	1166	84462.9	3.422	0.000289032	16	32	1	17					2869_003	1159	84467.9	5.133	0.000433574	23	45	0	8					2896_002	1167	84462.9	6.1596	0.000520258	16	46	2	33					2783_002	1153	84297.6	3.7642	0.000317313	9	16	2	5
	2887_003	1166	84462.9	5.4752	0.000462451	11	26	1	8					2869_004	1159	84468.9	4.7908	0.000404674	16	24	3	1					2896_003	1167	84462.9	6.5018	0.000549161	23	34	2	23					2783_003	1153	84297.6	5.133	0.0004327	12	20	0	11
	Sum				0.00352619	134	302	26	141	38001.3	85644.8	7373.4	39986.5	Sum				0.00338177	163	315	8	26	48199.6	93146.4	2365.62	7688.27	Sum				0.00474013	156	318	21	206	32910.5	67086.8	4430.26	43458.8	Sum				0.00418835	120	175	23	94	28650.9
219-1943	2888_001	1162	84462.9	4.4486	0.000375742	15	25	4	8					2872_003	1161	84462.9	4.1064	0.000346838	11	26	2	3					2900_001	1160	84462.9	4.1064	0.000346838	12	26	0	9					2788_001	1157	84297.6	4.7908	0.000403853	12	22	8	18
	2888_002	1162	84462.9	4.1064	0.000346838	10	23	4	9					2872_002	1161	84462.9	4.7908	0.000404645	14	42	1	8					2900_002	1160	84462.9	5.133	0.000433548	7	23	1	12					2788_004	1157	84297.6	3.422	0.000288466	13	20	3	13
	2888_003	1162	84462.9	4.4486	0.000375742	13	26	7	8					2872_001	1161	84462.9	4.7908	0.000404645	13	29	2	5					2900_003	1160	84462.9	5.133	0.000433548	15	19	3	12					2788_003	1157	84297.6	3.422	0.000288466	11	18	4	12
	2889_001	1162	84462.9	4.7908	0.000404645	12	26	2	3					2871_001	1161	84462.9	4.7908	0.000404645	21	31	1	4					2901_001	1160	84462.9	5.133	0.000433548	13	21	0	7					2789_002	1157	84297.6	1.711	0.000144233	10	14	4	7
	2889_002	1162	84462.9	4.4486	0.000375742	16	35	1	13					2871_002	1161	84462.9	4.4486	0.000375742	17	28	1	3					2901_002	1160	84462.9	4.1064	0.000346838	16	32	0	3					2789_001	1157	84297.6	5.133	0.0004327	15	9	0	7
	2889_003	1162	84462.9	4.1064	0.000346838	8	21	1	4					2871_003	1161	84462.9	4.4486	0.000375742	14	24	1	4					2901_003	1160	84462.9	3.422	0.000462451	9	19	1	5					2789_003	1157	84297.6	4.7908	0.000403853	8	15	4	13
	2890_003	1162	84462.9	5.133	0.000433548	13	24	6	11					2870_005	1161	84462.9	4.7908	0.000404645	13	16	3	5					2902_001	1160	84462.9	4.7908	0.000404645	20	52	1	30					2789_4	1157	84297.6	4.7908	0.000403853	19	31	9	17
	2890_002	1162	84462.9	5.133	0.000433548	9	24	0	8					2870_006	1161	84462.9	4.4486	0.000375742	18	21	2	8					2902_002	1160	84462.9	4.7908	0.000404645	15	40	3	20					2790_001	1157	84297.6	6.5018	0.000548086	13	30	2	8
	2890_001	1162	84462.9	5.133	0.000433548	15	21	4	7					2870_007	1161	84462.9	4.1064	0.000346838	9	31	2	3					2902_003	1160	84462.9	5.4752	0.000462451	14	29	2	21					2790_002	1157	84297.6	6.1596	0.00051924	14	26	1	9
																											2903_001	1160	84463.9	4.7908	0.00040465	12	37	2	1					2790_003	1157	84297.6	5.4752	0.000461546	21	22	11	8
																											2903_002	1160	84463.9	5.4752	0.000462457	18	28	1	24
																											2903_004	1160	84463.9	3.422	0.000289035	18	34	2	20
	Sum				0.00352619	111	225	29	71	31478.7	63808.2	8224.17	20135	Sum				0.00343948	130	248	15	43	37796.4	72103.9	4361.12	12501.9	Sum				0.00488465	169	360	16	164	34598.1	73700.2	3275.56	33574.5	Sum				0.0038943	136	207	46	112	34922.9
219-1941	2873_001	1164	84462.9	5.8174	0.000491354	24	54	5	18					2845_001	1158	84468.9	5.133	0.000433579	20	37	2	4					2906_006	1168	84462.9	4.1064	0.000346838	20	63	3	26					2784_002	1155	84297.6	5.4752	0.000461546	4	16	0	7
	2873_002	1164	84462.9	4.7908	0.000404645	12	27	3	8					2845_002	1158	84468.9	5.133	0.000433579	14	48	1	4					2906_005	1168	84462.9	4.1064	0.000346838	12	37	1	14					2784_003	1155	84297.6	5.133	0.0004327	18	24	3	10
	2873_003	1164	84462.9	6.1596	0.000520258	20	45	3	8					2845_003	1158	84468.9	4.1064	0.000346863	9	35	1	4					2906_004	1168	84462.9	4.1064	0.000346838	11	25	2	7					2785_001	1155	84297.6	6.5018	0.000548086	23	22	3	15
	2874_001	1164	84462.9	5.8174	0.000491354	18	35	5	20					2843_001	1158	84468.9	5.133	0.000433579	19	34	0	5					2905_003	1168	84462.9	4.4486	0.000375742	13	43	0	23					2785_002	1155	84297.6	4.4486	0.000375006	26	26	14	17
	2874_002	1164	84462.9	5.8174	0.000491354	12	27	3	5					2843_004	1158	84468.9	5.4752	0.000462484	14	36	0	6					2905_002	1168	84462.9	4.7908	0.000404645	17	36	0	26					2785_003	1155	84297.6	3.0798	0.00025962	13	21	2	12
	2874_003	1164	84462.9	5.8174	0.000491354	17	45	4	7					2843_003	1158	84468.9	4.4486	0.000375768	19	45	1	4					2905_001	1168	84462.9	4.4486	0.000375742	12	22	0	12					2786_002	1155	84297.6	5.8174	0.000490393	23	27	5	4
	2875_001	1164	84462.9	5.8174	0.000491354	17	50	3	19					2844_001	1158	84468.9	4.7908	0.000404674	26	50	3	8					2904_001	1168	84462.9	4.7908	0.000404645	14	26	0	11					2786_003	1155	84297.6	7.1862	0.000605779	20	22	6	15
	2875_002	1164	84462.9	5.8174	0.000491354	18	46	1	22					2844_002	1158	84468.9	4.4486	0.000375768	10	35	1	5					2904_002	1168	84462.9	4.7908	0.000404645	14	30	1	15					2786_005	1155	84297.6	5.4752	0.000461546	21	22	5	4
	2875_003	1164	84462.9	5.8174	0.000491354	16	33	3	6					2844_004	1158	84468.9	3.422	0.000289053	19	43	1	8					2904_003	1168	84462.9	4.7908	0.000404645	13	26	1	10
	Sum				0.00436438	154	362	30	113	35285.6	82944.1	6873.82	25891.4	Sum				0.00355535	150	363	10	48	42190	102100	2812.67	13500.8	Sum				0.00341058	126	308	8	144	36943.9	90307.3	2345.64	42221.6	Sum				0.00363468	148	180	38	84	40718.9
Proportions	219-1945	219-1943	219-1941
%NG2+Ifi27l2a+/NG2	0.166572	0.0911329	0.0764615
%Iba1+Ifi27l2a+/Iba1	0.647799	0.455556	0.467532
%GFAP+Ifi27l2a+/GFAP	0.287356	0.164319	0.243386
%NG2+Cxcl10+/NG2	0.0630014	0.0817308	0.0603604
%Iba1+Cxcl10+/Iba1	0.0825397	0.173387	0.132231
%GFAP+Cxcl10+/GFAP	0.165714	0.176471	0.269231
%NG2+Oasl2+/NG2	0.192848	0.299748	0.225781
%Iba1+Oasl2+/Iba1	0.466887	0.315556	0.312155
%GFAP+Oasl2+/GFAP	0.537143	0.541063	0.466667
[truncated: 29 more columns]

## Sheet: Suppl. Fig. 13j
	Olig2 + - 3 dpi								Normalized to depth
	Image	Slide	Section	Area (μm2)	Depth (μm)	Volume (mm3)	size of injury (μm)	Olig2+	Olig2+
# 11890	2424	988	7	149136	12.7	0.00189402	538	62
CTRL	2425	988	8	148921	11.28	0.00167983	530	73
	2426	988	6	144445	8.46	0.00122201	512	68
						0.00479586		203	42328.2
# 11898	2436	992	5	125413	12.7	0.00159274	440	105
CTRL	2437	992	9	159254	14.1	0.00224548	554	125
	2438	992	4	137249	11.28	0.00154817	505	104
						0.00538639		334	62008.1
# 11900	2439	993	4	145013	11.28	0.00163575	521	76
CTRL	2440	993	7	152263	12.7	0.00193374	523	122
						0.00356949		198	55470.1
# 12492	2540	1026	1	140525	8.46	0.00118884	490	83
CTRL	2541	1026	5	155635	8.46	0.00131667	555	67
	2542	1026	10	135407	8.46	0.00114554	484	96
	2543	1026	4	132318	9.87	0.00130598	473	89
						0.00495703		335	67580.7
# 12494	2544	1027	3	140899	11.28	0.00158934	507	54
CTRL	2545	1027	5	149812	9.87	0.00147865	558	62
	2546	1027	6	151492	9.87	0.00149522	536	71
	2547	1027	4	167231	11.28	0.00188637	532	58
						0.00644958		245	37986.9
# 12496	2548	1028	3	121388	9.87	0.0011981	526	71
CTRL	2549	1028	10	162913	9.87	0.00160795	553	76
	2550	1028	6	153918	9.87	0.00151917	560	87
						0.00432521		234	54101.4
# 11892	2427	989	5	154284	12.7	0.00195941	538	96
INH	2428	989	7	152121	12.7	0.00193193	521	92
	2430	989	2	129593	7.05	0.000913633	464	32
						0.00480497		220	45785.9
# 11894	2431	990	8	148605	12.7	0.00188729	518	72
INH	2432	990	4	150551	14.1	0.00212277	523	133
						0.00401006		205	51121.5
# 11896	2433	991	1	142106	9.87	0.00140259	501	76
INH	2434	991	5	146959	11.28	0.0016577	514	81
	2435	991	4	153323	12.7	0.0019472	534	91
						0.00500749		248	49525.8
# 12488	2533	1024	3	141828	12.7	0.00180122	506	114
INH	2534	1024	7	146082	12.7	0.00185524	530	96
	2535	1024	8	139820	12.7	0.00177571	506	133
	2536	1024	4	145305	9.87	0.00143416	501	75
						0.00686633		418	60876.8
# 12490	2537	1025	3	156245	9.87	0.00154214	547	105
INH	2538	1025	5	154173	9.87	0.00152168	541	114
	2539	1025	6	135337	11.28	0.0015266	515	112
						0.00459042		331	72106.6

## Sheet: Suppl. Fig.13k
	Olig2 +/EdU + - 3 dpi								Normalized to depth
	Image	Slide	Section	Area (μm2)	Depth (μm)	Volume (mm3)	size of injury (μm)	Olig2+/EdU+	Olig2+/EdU+
# 11890	2424	988	7	149136	12.7	0.00189402	538	16
CTRL	2425	988	8	148921	11.28	0.00167983	530	18
	2426	988	6	144445	8.46	0.00122201	512	10
						0.00479586		44	9174.58
# 11898	2436	992	5	125413	12.7	0.00159274	440	15
CTRL	2437	992	9	159254	14.1	0.00224548	554	16
	2438	992	4	137249	11.28	0.00154817	505	12
						0.00538639		43	7983.08
# 11900	2439	993	4	145013	11.28	0.00163575	521	8
CTRL	2440	993	7	152263	12.7	0.00193374	523	21
						0.00356949		29	8124.41
# 12492	2540	1026	1	140525	8.46	0.00118884	490	9
CTRL	2541	1026	5	155635	8.46	0.00131667	555	10
	2542	1026	10	135407	8.46	0.00114554	484	4
	2543	1026	4	132318	9.87	0.00130598	473	7
						0.00495703		30	6052.01
# 12494	2544	1027	3	140899	11.28	0.00158934	507	8
CTRL	2545	1027	5	149812	9.87	0.00147865	558	6
	2546	1027	6	151492	9.87	0.00149522	536	10
	2547	1027	4	167231	11.28	0.00188637	532	7
						0.00644958		31	4806.51
# 12496	2548	1028	3	121388	9.87	0.0011981	526	7
CTRL	2549	1028	10	162913	9.87	0.00160795	553	14
	2550	1028	6	153918	9.87	0.00151917	560	16
						0.00432521		37	8554.49
# 11892	2427	989	5	154284	12.7	0.00195941	538	25
INH	2428	989	7	152121	12.7	0.00193193	521	20
	2430	989	2	129593	7.05	0.000913633	464	6
						0.00480497		51	10614
# 11894	2431	990	8	148605	12.7	0.00188729	518	6
INH	2432	990	4	150551	14.1	0.00212277	523	10
						0.00401006		16	3989.97
# 11896	2433	991	1	142106	9.87	0.00140259	501	5
INH	2434	991	5	146959	11.28	0.0016577	514	9
	2435	991	4	153323	12.7	0.0019472	534	4
						0.00500749		18	3594.62
# 12488	2533	1024	3	141828	12.7	0.00180122	506	19
INH	2534	1024	7	146082	12.7	0.00185524	530	3
	2535	1024	8	139820	12.7	0.00177571	506	17
	2536	1024	4	145305	9.87	0.00143416	501	6
						0.00686633		45	6553.72
# 12490	2537	1025	3	156245	9.87	0.00154214	547	7
INH	2538	1025	5	154173	9.87	0.00152168	541	14
	2539	1025	6	135337	11.28	0.0015266	515	14
						0.00459042		35	7624.57

## Sheet: Suppl. Fig.14d-e
Condition	Animal #	Slide_Section	branchLengthSkel_3	branchN
CONTROL	14364	1142_10	7.21644	4
CONTROL	14364	1142_10	21.9669	3
CONTROL	14364	1142_10	3.26523	12
CONTROL	14364	1142_10	5.79753	8
CONTROL	14364	1142_10	8.22736	4
CONTROL	14364	1142_10	11.6797	8
CONTROL	14364	1142_10	6.35034	11
CONTROL	14364	1142_10	4.02389	16
CONTROL	14364	1142_10	17.7869	3
CONTROL	14364	1142_10	11.7705	5
CONTROL	14364	1142_10	10.3168	8
CONTROL	14364	1142_10	7.5911	6
CONTROL	14364	1142_10	6.9678	11
CONTROL	14364	1142_10	5.62329	6
CONTROL	14364	1142_10	6.67661	7
CONTROL	14364	1142_10	6.23465	6
CONTROL	14364	1142_10	5.97036	4
CONTROL	14364	1142_10	10.752	9
CONTROL	14364	1142_10	14.3818	4
CONTROL	14364	1142_10	4.96282	14
CONTROL	14364	1142_10	9.90085	6
CONTROL	14364	1142_10	9.99487	13
CONTROL	14364	1142_10	3.83979	9
CONTROL	14364	1142_10	6.40456	14
CONTROL	14364	1142_10	8.49663	8
CONTROL	14364	1142_10	10.1553	6
CONTROL	14364	1142_10	13.6678	4
CONTROL	14364	1142_10	8.69032	4
CONTROL	14364	1142_10	10.1739	10
CONTROL	14364	1142_10	19.23	5
CONTROL	14364	1142_10	7.61567	7
CONTROL	14364	1142_10	6.90377	7
CONTROL	14364	1142_10	3.25533	5
CONTROL	14364	1142_10	7.08957	9
CONTROL	14364	1142_10	6.59303	10
CONTROL	14364	1142_10	10.7464	11
CONTROL	14364	1142_10	6.566	12
CONTROL	14364	1142_10	5.73303	14
CONTROL	14364	1142_10	6.23188	6
CONTROL	14364	1142_10	21.3835	3
CONTROL	14364	1142_10	6.36919	7
CONTROL	14364	1142_10	9.08218	12
CONTROL	14364	1142_10	8.35214	9
CONTROL	14364	1142_10	4.95245	10
CONTROL	14364	1142_10	10.1352	15
CONTROL	14364	1142_10	5.18866	11
CONTROL	14364	1142_10	4.86475	11
CONTROL	14364	1142_4	6.74228	4
CONTROL	14364	1142_4	11.148	7
CONTROL	14364	1142_4	6.8843	8
CONTROL	14364	1142_4	8.20895	7
CONTROL	14364	1142_4	8.95915	6
CONTROL	14364	1142_4	6.40913	26
CONTROL	14364	1142_4	18.7516	8
CONTROL	14364	1142_4	9.93164	7
CONTROL	14364	1142_4	11.7769	7
CONTROL	14364	1142_4	8.86373	19
CONTROL	14364	1142_4	22.9228	6
CONTROL	14364	1142_4	13.1799	4
CONTROL	14364	1142_4	10.9541	9
CONTROL	14364	1142_4	9.26941	10
CONTROL	14364	1142_4	9.25361	11
CONTROL	14364	1142_4	13.2724	8
CONTROL	14364	1142_4	7.64856	14
CONTROL	14364	1142_4	10.7413	6
CONTROL	14364	1142_4	17.144	7
CONTROL	14364	1142_4	10.509	9
CONTROL	14364	1142_4	9.16723	3
CONTROL	14364	1142_4	6.3139	6
CONTROL	14364	1142_4	4.09274	10
CONTROL	14364	1142_4	16.5238	10
CONTROL	14364	1142_4	6.25378	13
CONTROL	14364	1142_4	2.46703	5
CONTROL	14364	1142_4	7.51951	20
CONTROL	14364	1142_4	15.4365	7
CONTROL	14364	1142_4	13.4739	13
CONTROL	14364	1142_4	15.5468	10
CONTROL	14364	1142_4	23.7671	3
CONTROL	14364	1142_4	5.67174	11
CONTROL	14364	1142_4	11.7756	7
CONTROL	14364	1142_4	19.3061	5
CONTROL	14364	1142_4	8.71375	16
CONTROL	14364	1142_4	19.7798	6
CONTROL	14364	1142_4	13.8936	6
CONTROL	14364	1142_4	3.60133	10
CONTROL	14364	1142_4	16.738	4
CONTROL	14364	1142_4	7.94794	10
CONTROL	14364	1142_4	7.53531	9
CONTROL	14364	1142_4	20.9882	10
CONTROL	14364	1142_4	8.7875	13
CONTROL	14364	1142_7	11.7931	8
CONTROL	14364	1142_7	9.38087	7
CONTROL	14364	1142_7	9.10083	11
CONTROL	14364	1142_7	8.72908	10
CONTROL	14364	1142_7	13.5681	10
CONTROL	14364	1142_7	8.01526	13
CONTROL	14364	1142_7	4.87883	16
CONTROL	14364	1142_7	8.02376	3
CONTROL	14364	1142_7	4.46918	6
CONTROL	14364	1142_7	7.33979	13
CONTROL	14364	1142_7	24.0412	5
CONTROL	14364	1142_7	24.0219	3
CONTROL	14364	1142_7	6.97907	7
CONTROL	14364	1142_7	8.97425	7
CONTROL	14364	1142_7	14.291	9
CONTROL	14364	1142_7	5.85026	14
CONTROL	14364	1142_7	13.308	15
CONTROL	14364	1142_7	35.5736	4
CONTROL	14364	1142_7	14.8442	5
CONTROL	14364	1142_7	32.4265	3
CONTROL	14364	1142_7	4.84017	15
CONTROL	14364	1142_7	14.4929	7
CONTROL	14364	1142_7	21.4792	5
CONTROL	14364	1142_7	12.0634	13
CONTROL	14364	1142_7	13.5238	9
CONTROL	14364	1142_7	9.08357	6
CONTROL	14364	1142_7	7.05964	10
CONTROL	14364	1142_7	10.167	10
CONTROL	14364	1142_7	11.6894	9
CONTROL	14364	1142_7	15.5288	7
CONTROL	14364	1142_7	8.35732	7
CONTROL	14364	1142_7	9.36121	6
CONTROL	14364	1142_7	23.6903	6
CONTROL	14364	1142_7	6.88015	4
CONTROL	14364	1142_7	8.15302	4
CONTROL	14364	1142_7	3.58768	19
CONTROL	14364	1142_7	7.7868	10
CONTROL	14364	1142_7	17.5936	8
CONTROL	14364	1142_7	16.0108	6
CONTROL	14364	1142_7	5.50022	15
CONTROL	14364	1142_7	7.10281	7
CONTROL	14364	1142_7	6.34123	11
CONTROL	14364	1142_7	14.7403	5
CONTROL	14364	1142_7	5.17656	10
CONTROL	14364	1142_7	13.1211	12
CONTROL	14364	1142_7	4.64058	11
CONTROL	14364	1142_7	4.89994	11
CONTROL	14364	1142_7	31.8818	5
CONTROL	14364	1142_7	41.1793	5
CONTROL	14364	1142_7	8.88295	14
CONTROL	14364	1142_7	7.54494	13
CONTROL	14364	1142_7	18.8378	9
CONTROL	14364	1142_7	7.57472	8
CONTROL	14364	1142_7	4.98038	14
CONTROL	14364	1142_7	7.71476	14
CONTROL	14364	1142_7	4.38482	19
CONTROL	14364	1142_7	19.704	5
CONTROL	14364	1142_7	5.15557	11
CONTROL	14364	1142_7	6.37785	11
CONTROL	14368	1144_2	6.28953	10
CONTROL	14368	1144_2	13.6006	9
CONTROL	14368	1144_2	9.33188	3
CONTROL	14368	1144_2	5.8043	9
CONTROL	14368	1144_2	2.84676	3
CONTROL	14368	1144_2	5.03581	11
CONTROL	14368	1144_2	16.2316	4
CONTROL	14368	1144_2	6.22208	3
CONTROL	14368	1144_2	13.4844	4
CONTROL	14368	1144_2	9.51488	5
CONTROL	14368	1144_2	17.8622	6
CONTROL	14368	1144_2	20.5602	5
CONTROL	14368	1144_2	6.37866	8
CONTROL	14368	1144_2	7.05708	12
CONTROL	14368	1144_2	7.86407	6
CONTROL	14368	1144_2	9.00608	9
CONTROL	14368	1144_2	7.86348	9
CONTROL	14368	1144_2	22.4712	7
CONTROL	14368	1144_2	3.17021	9
CONTROL	14368	1144_2	16.7534	6
CONTROL	14368	1144_2	20.0628	9
CONTROL	14368	1144_2	7.96756	10
CONTROL	14368	1144_2	4.72497	6
CONTROL	14368	1144_2	6.95445	5
CONTROL	14368	1144_2	10.7203	2
CONTROL	14368	1144_2	7.55806	6
CONTROL	14368	1144_2	12.1476	3
CONTROL	14368	1144_2	2.8216	9
CONTROL	14368	1144_2	12.9055	8
CONTROL	14368	1144_2	15.7311	6
CONTROL	14368	1144_2	5.36666	7
CONTROL	14368	1144_2	15.0591	6
CONTROL	14368	1144_2	7.41337	6
CONTROL	14368	1144_2	7.79592	11
CONTROL	14368	1144_2	8.03119	8
CONTROL	14368	1144_2	15.0042	7
CONTROL	14368	1144_2	13.5583	8
CONTROL	14368	1144_2	17.2552	7
CONTROL	14368	1144_2	5.65363	10
CONTROL	14368	1144_2	6.64043	2
CONTROL	14368	1144_2	11.3305	9
CONTROL	14368	1144_2	16.4853	6
CONTROL	14368	1144_2	18.4617	3
CONTROL	14368	1144_2	17.1098	6
CONTROL	14368	1144_2	6.37623	14
CONTROL	14368	1144_2	14.3102	7
CONTROL	14368	1144_2	11.0053	11
CONTROL	14368	1144_2	13.5365	10
CONTROL	14368	1144_2	16.1295	6
CONTROL	14368	1144_2	8.63553	9
CONTROL	14368	1144_2	8.5128	7
CONTROL	14368	1144_2	12.9614	9
CONTROL	14368	1144_2	12.6165	9
CONTROL	14368	1144_2	4.84808	9
CONTROL	14368	1144_2	6.2022	11
CONTROL	14368	1144_2	9.0306	10
CONTROL	14368	1144_2	5.01947	5
CONTROL	14368	1144_2	3.72877	9
CONTROL	14368	1144_2	5.21288	8
CONTROL	14368	1144_2	7.8038	12
CONTROL	14368	1144_6	9.78006	14
CONTROL	14368	1144_6	18.2593	11
CONTROL	14368	1144_6	8.88486	9
CONTROL	14368	1144_6	15.8303	9
CONTROL	14368	1144_6	29.982	5
CONTROL	14368	1144_6	21.0079	9
CONTROL	14368	1144_6	15.5328	11
CONTROL	14368	1144_6	12.3356	8
CONTROL	14368	1144_6	19.4369	10
CONTROL	14368	1144_6	5.89748	12
CONTROL	14368	1144_6	19.1314	10
CONTROL	14368	1144_6	12.5484	6
CONTROL	14368	1144_6	17.6042	8
CONTROL	14368	1144_6	21.4273	5
CONTROL	14368	1144_6	29.3218	8
CONTROL	14368	1144_6	12.6219	9
CONTROL	14368	1144_6	16.7697	6
CONTROL	14368	1144_6	12.2664	13
CONTROL	14368	1144_6	14.6031	10
CONTROL	14368	1144_6	22.3374	7
CONTROL	14368	1144_6	14.1676	6
CONTROL	14368	1144_6	6.1429	12
CONTROL	14368	1144_6	21.5625	4
CONTROL	14368	1144_6	10.5555	16
CONTROL	14368	1144_6	15.8883	6
CONTROL	14368	1144_6	16.8045	5
CONTROL	14368	1144_6	8.12281	10
CONTROL	14368	1144_6	26.1499	8
CONTROL	14368	1144_6	9.36295	19
CONTROL	14368	1144_6	13.9126	11
CONTROL	14368	1144_6	19.4204	7
CONTROL	14368	1144_6	6.26171	15
CONTROL	14368	1144_6	27.0027	8
CONTROL	14368	1144_6	31.0825	10
CONTROL	14368	1144_6	16.418	7
CONTROL	14368	1144_6	9.72342	10
CONTROL	14368	1144_6	16.2658	6
CONTROL	14368	1144_6	32.2363	5
CONTROL	14368	1144_6	8.18701	11
CONTROL	14368	1144_6	16.8076	7
CONTROL	14368	1144_6	17.7551	5
CONTROL	14368	1144_6	6.67775	11
CONTROL	14368	1144_6	19.0443	5
CONTROL	14368	1144_6	17.8235	6
CONTROL	14368	1144_6	10.4516	10
CONTROL	14368	1144_6	4.59052	3
CONTROL	14368	1144_6	8.59119	17
CONTROL	14368	1144_6	17.952	6
CONTROL	14368	1144_6	22.6971	5
CONTROL	14368	1144_6	17.1934	11
CONTROL	14368	1144_6	16.356	6
CONTROL	14368	1144_6	5.75268	4
CONTROL	14368	1144_7	9.52395	5
CONTROL	14368	1144_7	4.81605	6
CONTROL	14368	1144_7	10.4222	9
CONTROL	14368	1144_7	9.79447	5
CONTROL	14368	1144_7	10.8492	8
CONTROL	14368	1144_7	10.0568	6
CONTROL	14368	1144_7	20.4861	7
CONTROL	14368	1144_7	6.5877	16
CONTROL	14368	1144_7	20.6874	4
CONTROL	14368	1144_7	7.23485	9
CONTROL	14368	1144_7	6.19371	9
CONTROL	14368	1144_7	9.62554	11
CONTROL	14368	1144_7	9.61907	9
CONTROL	14368	1144_7	12.0628	12
CONTROL	14368	1144_7	5.54079	4
CONTROL	14368	1144_7	4.18824	10
CONTROL	14368	1144_7	4.34655	6
CONTROL	14368	1144_7	9.15903	3
CONTROL	14368	1144_7	10.3879	6
CONTROL	14368	1144_7	17.1258	8
CONTROL	14368	1144_7	6.15092	10
CONTROL	14368	1144_7	4.06056	5
CONTROL	14368	1144_7	3.5536	9
CONTROL	14368	1144_7	4.13648	10
CONTROL	14368	1144_7	8.50617	6
CONTROL	14368	1144_7	12.2992	5
CONTROL	14368	1144_7	7.1763	10
CONTROL	14368	1144_7	5.25993	6
CONTROL	14368	1144_7	9.10118	8
CONTROL	14368	1144_7	3.768	14
CONTROL	14368	1144_7	6.77545	6
CONTROL	14368	1144_7	10.1628	7
CONTROL	14368	1144_7	13.0857	4
CONTROL	14368	1144_7	5.87832	12
CONTROL	14368	1144_7	6.91739	9
CONTROL	14368	1144_7	13.0981	9
CONTROL	14368	1144_7	7.53406	8
CONTROL	14368	1144_7	5.35649	10
CONTROL	14368	1144_7	7.5478	6
CONTROL	14368	1144_7	13.4022	9
CONTROL	14368	1144_7	26.0601	2
CONTROL	14368	1144_7	9.71456	7
CONTROL	14368	1144_7	13.5657	10
CONTROL	14368	1144_7	15.5072	6
CONTROL	14368	1144_7	4.03998	4
CONTROL	14368	1144_7	28.5617	5
CONTROL	14368	1144_7	6.7019	7
CONTROL	14368	1144_7	5.43258	9
CONTROL	14374	1145_2	8.50567	25
CONTROL	14374	1145_2	29.5989	10
CONTROL	14374	1145_2	16.948	9
CONTROL	14374	1145_2	13.2218	11
CONTROL	14374	1145_2	10.2025	7
CONTROL	14374	1145_2	5.46984	15
CONTROL	14374	1145_2	9.65404	8
CONTROL	14374	1145_2	19.0855	11
CONTROL	14374	1145_2	21.6952	16
CONTROL	14374	1145_2	10.9837	18
CONTROL	14374	1145_2	20.3828	10
CONTROL	14374	1145_2	9.25293	7
CONTROL	14374	1145_2	21.0726	9
CONTROL	14374	1145_2	5.26815	15
CONTROL	14374	1145_2	36.9409	4
CONTROL	14374	1145_2	11.3987	8
CONTROL	14374	1145_2	10.4974	9
CONTROL	14374	1145_2	8.68657	15
CONTROL	14374	1145_2	9.1783	10
CONTROL	14374	1145_2	20.7426	8
CONTROL	14374	1145_2	10.614	10
CONTROL	14374	1145_2	25.2404	4
CONTROL	14374	1145_2	7.17657	19
CONTROL	14374	1145_2	12.6327	15
CONTROL	14374	1145_2	5.4461	9
CONTROL	14374	1145_2	8.89672	11
CONTROL	14374	1145_2	21.8884	8
CONTROL	14374	1145_2	16.7159	9
CONTROL	14374	1145_2	12.985	14
CONTROL	14374	1145_2	25.499	7
CONTROL	14374	1145_2	11.5281	7
CONTROL	14374	1145_2	8.47066	16
CONTROL	14374	1145_2	11.6917	4
CONTROL	14374	1145_2	8.24569	28
CONTROL	14374	1145_2	17.5048	7
CONTROL	14374	1145_2	5.51726	16
CONTROL	14374	1145_2	6.1912	8
CONTROL	14374	1145_2	12.6794	7
CONTROL	14374	1145_2	10.2468	5
CONTROL	14374	1145_4	9.41916	11
CONTROL	14374	1145_4	7.62209	5
CONTROL	14374	1145_4	5.94563	8
CONTROL	14374	1145_4	5.6592	20
CONTROL	14374	1145_4	36.9292	4
CONTROL	14374	1145_4	23.7449	4
CONTROL	14374	1145_4	13.4072	8
CONTROL	14374	1145_4	8.65398	8
CONTROL	14374	1145_4	3.82618	13
CONTROL	14374	1145_4	4.96869	8
CONTROL	14374	1145_4	6.65952	10
CONTROL	14374	1145_4	7.81351	8
CONTROL	14374	1145_4	10.6428	15
CONTROL	14374	1145_4	19.001	4
CONTROL	14374	1145_4	21.934	8
CONTROL	14374	1145_4	5.39902	14
CONTROL	14374	1145_4	6.14352	18
CONTROL	14374	1145_4	13.1096	10
CONTROL	14374	1145_4	8.91989	8
CONTROL	14374	1145_4	9.92848	4
CONTROL	14374	1145_4	4.9215	40
CONTROL	14374	1145_4	13.4636	10
CONTROL	14374	1145_4	6.30527	13
CONTROL	14374	1145_4	7.22426	14
CONTROL	14374	1145_4	24.439	6
CONTROL	14374	1145_4	12.4645	10
CONTROL	14374	1145_4	5.45637	11
CONTROL	14374	1145_9	26.9053	6
CONTROL	14374	1145_9	22.257	9
CONTROL	14374	1145_9	7.38631	18
CONTROL	14374	1145_9	8.38356	8
CONTROL	14374	1145_9	22.4406	5
CONTROL	14374	1145_9	20.8699	15
CONTROL	14374	1145_9	6.15717	5
CONTROL	14374	1145_9	7.31669	26
CONTROL	14374	1145_9	24.4649	9
CONTROL	14374	1145_9	14.2377	9
CONTROL	14374	1145_9	14.2423	11
CONTROL	14374	1145_9	5.60546	14
CONTROL	14374	1145_9	12.2266	8
CONTROL	14374	1145_9	26.6716	7
CONTROL	14374	1145_9	6.5108	14
CONTROL	14374	1145_9	21.1172	15
CONTROL	14374	1145_9	12.9018	13
CONTROL	14374	1145_9	15.8622	9
CONTROL	14374	1145_9	12.6386	9
CONTROL	14374	1145_9	4.68039	21
CONTROL	14374	1145_9	27.0417	5
CONTROL	14374	1145_9	27.7137	7
CONTROL	14374	1145_9	5.03652	11
CONTROL	14374	1145_9	27.6435	7
CONTROL	14374	1145_9	6.52997	10
CONTROL	14374	1145_9	15.0688	13
CONTROL	14374	1145_9	8.50928	7
CONTROL	14374	1145_9	6.40544	13
CONTROL	14374	1145_9	11.0186	12
CONTROL	14374	1145_9	16.0783	14
CONTROL	14374	1145_9	7.20518	13
CONTROL	14374	1145_9	10.3737	9
CONTROL	14374	1145_9	11.1498	14
CONTROL	14374	1145_9	13.33	9
CONTROL	14374	1145_9	4.38822	13
CONTROL	14374	1145_9	19.2534	4
CONTROL	14374	1145_9	8.39909	11
CONTROL	14374	1145_9	8.33995	7
CONTROL	14374	1145_9	19.733	6
CONTROL	14374	1145_9	5.64494	10
CONTROL	14374	1145_9	10.4169	16
CONTROL	14374	1145_9	6.52533	9
CONTROL	14374	1145_9	4.18139	16
CONTROL	14374	1145_9	7.77504	17
CONTROL	10886	816_2	6.0549	16
CONTROL	10886	816_2	10.0831	4
CONTROL	10886	816_2	6.93844	8
CONTROL	10886	816_2	13.0895	7
CONTROL	10886	816_2	7.83162	12
CONTROL	10886	816_2	18.1899	3
CONTROL	10886	816_2	12.8459	6
CONTROL	10886	816_2	4.13163	5
CONTROL	10886	816_2	5.70164	4
CONTROL	10886	816_2	9.54513	6
CONTROL	10886	816_2	7.38795	7
CONTROL	10886	816_2	28.8357	1
CONTROL	10886	816_2	7.07749	11
CONTROL	10886	816_2	6.03296	9
CONTROL	10886	816_2	7.84604	7
CONTROL	10886	816_2	7.26527	6
CONTROL	10886	816_2	3.78786	4
CONTROL	10886	816_2	9.4256	9
CONTROL	10886	816_2	4.97915	15
CONTROL	10886	816_2	4.00293	13
CONTROL	10886	816_2	4.74832	8
CONTROL	10886	816_2	4.4781	6
CONTROL	10886	816_2	7.85354	9
CONTROL	10886	816_2	8.33017	12
CONTROL	10886	816_2	10.3608	9
CONTROL	10886	816_2	6.97151	7
CONTROL	10886	816_2	7.13035	9
CONTROL	10886	816_2	21.2028	5
CONTROL	10886	816_2	9.32852	11
CONTROL	10886	816_2	6.33386	9
CONTROL	10886	816_2	4.20984	10
CONTROL	10886	816_2	12.9745	6
CONTROL	10886	816_2	8.09586	13
CONTROL	10886	816_2	8.11937	5
CONTROL	10886	816_2	4.71293	7
CONTROL	10886	816_2	11.7162	9
CONTROL	10886	816_2	6.80021	5
CONTROL	10886	816_2	4.02863	10
CONTROL	10886	816_2	12.339	12
CONTROL	10886	816_2	11.5689	4
CONTROL	10886	816_2	5.01142	18
CONTROL	10886	816_2	7.79639	10
CONTROL	10886	816_2	4.49181	9
CONTROL	10886	816_2	7.28462	13
CONTROL	10886	816_2	13.1091	2
CONTROL	10886	816_2	6.76607	13
CONTROL	10886	816_2	6.17897	19
CONTROL	10886	816_2	4.23195	7
CONTROL	10886	816_2	5.70436	12
CONTROL	10886	816_2	9.28756	8
CONTROL	10886	816_2	5.47001	5
CONTROL	10886	816_2	10.8209	8
CONTROL	10886	816_2	12.2111	6
CONTROL	10886	816_2	10.1962	12
CONTROL	10886	816_2	11.4391	4
CONTROL	10886	816_2	6.24906	14
CONTROL	10886	816_2	7.51358	14
CONTROL	10886	816_2	5.74083	7
CONTROL	10886	816_2	10.335	6
CONTROL	10886	816_2	9.69679	6
CONTROL	10886	816_2	5.68093	10
CONTROL	10886	816_2	12.3514	13
CONTROL	10886	816_2	4.53525	8
CONTROL	10886	816_2	8.15897	11
CONTROL	10886	816_2	5.26127	13
CONTROL	10886	816_2	6.58164	9
CONTROL	10886	816_2	4.49379	16
CONTROL	10886	816_2	8.73045	7
CONTROL	10886	816_2	8.43185	6
CONTROL	10886	816_2	6.96678	13
CONTROL	10886	816_2	7.80858	9
CONTROL	10886	816_2	4.5688	10
CONTROL	10886	816_2	4.53859	8
CONTROL	10886	816_2	8.03236	8
CONTROL	10886	816_2	3.04255	6
CONTROL	10886	816_2	10.8155	9
CONTROL	10886	816_2	7.22404	9
CONTROL	10886	816_2	6.64141	12
CONTROL	10886	816_2	11.6534	5
CONTROL	10886	816_2	6.7259	8
CONTROL	10886	816_2	7.38836	8
CONTROL	10886	816_5	9.93567	8
CONTROL	10886	816_5	7.04176	11
CONTROL	10886	816_5	5.1684	5
CONTROL	10886	816_5	7.57007	10
CONTROL	10886	816_5	4.97642	13
CONTROL	10886	816_5	8.76684	11
CONTROL	10886	816_5	3.14796	12
CONTROL	10886	816_5	6.17385	8
CONTROL	10886	816_5	4.95048	15
CONTROL	10886	816_5	6.98879	8
CONTROL	10886	816_5	5.06717	7
CONTROL	10886	816_5	9.22486	7
CONTROL	10886	816_5	8.19232	20
CONTROL	10886	816_5	10.4701	7
CONTROL	10886	816_5	9.10516	6
CONTROL	10886	816_5	20.6129	10
CONTROL	10886	816_7	7.24981	9
CONTROL	10886	816_7	7.8357	15
CONTROL	10886	816_7	10.2609	13
CONTROL	10886	816_7	5.90139	5
CONTROL	10886	816_7	7.84834	11
CONTROL	10886	816_7	5.15339	10
CONTROL	10886	816_7	3.2949	9
CONTROL	10886	816_7	6.29277	7
CONTROL	10886	816_7	8.39494	11
CONTROL	10886	816_7	17.7346	8
CONTROL	10886	816_7	24.1928	4
CONTROL	10886	816_7	6.88165	14
CONTROL	10886	816_7	3.45041	11
CONTROL	10886	816_7	6.12918	10
CONTROL	10886	816_7	8.41627	17
CONTROL	10886	816_7	7.45527	7
CONTROL	10886	816_7	6.2113	3
CONTROL	10886	816_7	6.54662	11
CONTROL	10886	816_7	4.90037	8
CONTROL	10886	816_7	12.1927	7
CONTROL	10886	816_7	21.1643	9
CONTROL	10886	816_7	15.8205	11
CONTROL	10886	816_7	7.92042	7
CONTROL	10886	816_7	7.17878	7
CONTROL	10886	816_7	5.3707	20
CONTROL	10886	816_7	4.94583	9
CONTROL	10886	816_7	8.66487	6
CONTROL	10886	816_7	3.19506	6
CONTROL	10886	816_7	13.8356	10
CONTROL	10886	816_7	5.93399	11
CONTROL	10886	816_7	6.14102	10
CONTROL	10886	816_7	5.25199	6
CONTROL	10886	816_7	7.80283	11
CONTROL	10886	816_7	4.19929	7
CONTROL	10886	816_7	9.75857	13
CONTROL	10886	816_7	7.20227	8
CONTROL	10886	816_7	4.17668	5
CONTROL	10886	816_7	8.41358	8
CONTROL	10886	816_7	4.24603	15
CONTROL	10886	816_7	8.13487	21
CONTROL	10886	816_7	5.91367	8
CONTROL	10886	816_7	5.66784	10
CONTROL	10884	818_2	7.33416	9
CONTROL	10884	818_2	14.9456	9
CONTROL	10884	818_2	4.51307	9
CONTROL	10884	818_2	16.5447	9
CONTROL	10884	818_2	10.4614	7
CONTROL	10884	818_2	17.8495	5
CONTROL	10884	818_2	14.9998	10
CONTROL	10884	818_2	14.4569	4
CONTROL	10884	818_2	10.1834	11
CONTROL	10884	818_2	17.1994	7
CONTROL	10884	818_2	13.6909	9
CONTROL	10884	818_2	4.23413	5
CONTROL	10884	818_2	11.435	8
CONTROL	10884	818_2	15.0644	6
CONTROL	10884	818_2	6.51591	4
CONTROL	10884	818_2	6.06784	11
CONTROL	10884	818_2	10.4398	7
CONTROL	10884	818_2	10.4592	10
CONTROL	10884	818_2	9.72161	3
CONTROL	10884	818_2	20.1387	7
CONTROL	10884	818_2	46.4654	3
CONTROL	10884	818_2	15.9191	8
CONTROL	10884	818_2	8.71519	11
CONTROL	10884	818_2	31.0819	5
CONTROL	10884	818_2	14.7821	8
CONTROL	10884	818_2	21.5804	3
CONTROL	10884	818_2	17.1769	10
CONTROL	10884	818_2	19.1677	9
CONTROL	10884	818_2	5.53937	10
CONTROL	10884	818_2	6.67365	7
CONTROL	10884	818_2	12.4971	8
CONTROL	10884	818_2	10.2819	10
CONTROL	10884	818_2	24.3668	7
CONTROL	10884	818_2	11.5961	10
CONTROL	10884	818_2	35.1366	7
CONTROL	10884	818_2	13.955	10
CONTROL	10884	818_2	12.7945	5
CONTROL	10884	818_2	3.6416	2
CONTROL	10884	818_2	7.87481	7
CONTROL	10884	818_2	7.55574	11
CONTROL	10884	818_2	14.2125	8
CONTROL	10884	818_2	6.91682	8
CONTROL	10884	818_2	15.6657	5
CONTROL	10884	818_2	7.65103	11
CONTROL	10884	818_2	32.8416	5
CONTROL	10884	818_2	17.1791	10
CONTROL	10884	818_2	6.4986	18
CONTROL	10884	818_2	6.31483	15
CONTROL	10884	818_2	27.5411	2
CONTROL	10884	818_3	4.78884	9
CONTROL	10884	818_3	6.38016	8
CONTROL	10884	818_3	4.48133	9
CONTROL	10884	818_3	7.75542	17
CONTROL	10884	818_3	7.27901	4
CONTROL	10884	818_3	5.74915	14
CONTROL	10884	818_3	9.87978	8
CONTROL	10884	818_3	10.1787	7
CONTROL	10884	818_3	4.32828	16
CONTROL	10884	818_3	10.2036	11
CONTROL	10884	818_3	5.79279	8
CONTROL	10884	818_3	6.30694	10
CONTROL	10884	818_3	11.9529	12
CONTROL	10884	818_3	5.94109	13
CONTROL	10884	818_3	9.90514	14
CONTROL	10884	818_3	4.80076	12
CONTROL	10884	818_3	8.63934	6
CONTROL	10884	818_3	4.05263	1
CONTROL	10884	818_3	7.57002	30
CONTROL	10884	818_3	5.77615	14
CONTROL	10884	818_3	15.5138	5
CONTROL	10884	818_3	5.01851	11
CONTROL	10884	818_3	10.0701	9
CONTROL	10884	818_3	5.95697	13
CONTROL	10884	818_3	4.07413	5
CONTROL	10884	818_3	8.25077	12
CONTROL	10884	818_3	8.89495	9
CONTROL	10884	818_3	21.6977	6
CONTROL	10884	818_3	5.55042	12
CONTROL	10884	818_3	5.61885	7
CONTROL	10884	818_3	9.65262	8
CONTROL	10884	818_3	24.5896	7
CONTROL	10884	818_3	5.31171	13
CONTROL	10884	818_3	3.92149	7
CONTROL	10884	818_3	5.26675	5
CONTROL	10884	818_3	6.98414	7
CONTROL	10884	818_3	4.21775	12
CONTROL	10884	818_3	5.03521	9
CONTROL	10884	818_3	11.7689	7
CONTROL	10884	818_3	4.70176	15
CONTROL	10884	818_3	7.03466	6
CONTROL	10884	818_3	4.68053	11
CONTROL	10884	818_3	9.18372	6
CONTROL	10884	818_3	8.19643	13
CONTROL	10884	818_3	5.26738	19
CONTROL	10884	818_3	9.67648	8
CONTROL	10884	818_3	5.61413	3
CONTROL	10884	818_3	7.28701	12
CONTROL	10884	818_3	4.65181	10
CONTROL	10884	818_3	8.16604	6
CONTROL	10884	818_3	5.57357	12
CONTROL	10884	818_3	4.73426	8
CONTROL	10884	818_3	5.17994	22
CONTROL	10884	818_3	9.7579	7
CONTROL	10884	818_3	4.57186	18
CONTROL	10884	818_3	7.47615	3
CONTROL	10884	818_3	10.1626	12
CONTROL	10884	818_3	9.87057	18
CONTROL	10884	818_3	6.1271	6
CONTROL	10884	818_3	4.14247	8
CONTROL	10884	818_3	5.19764	12
CONTROL	10884	818_3	4.22757	9
CONTROL	10884	818_3	5.557	15
CONTROL	10884	818_3	8.20859	9
CONTROL	10884	818_3	5.72425	8
CONTROL	10884	818_3	14.4101	13
CONTROL	10884	818_3	7.79558	5
CONTROL	10884	818_3	5.1067	12
CONTROL	10884	818_3	9.12961	9
CONTROL	10884	818_3	7.63161	5
CONTROL	10884	818_3	7.9861	18
CONTROL	10884	818_3	4.93505	20
CONTROL	10884	818_3	3.78584	7
CONTROL	10884	818_3	7.03961	10
CONTROL	10884	818_3	3.34893	5
CONTROL	10884	818_3	11.1333	1
CONTROL	10884	818_6	18.5263	8
CONTROL	10884	818_6	22.1575	5
CONTROL	10884	818_6	17.5016	8
CONTROL	10884	818_6	27.0544	6
CONTROL	10884	818_6	20.5038	7
CONTROL	10884	818_6	5.8396	12
CONTROL	10884	818_6	11.22	5
CONTROL	10884	818_6	12.4808	6
CONTROL	10884	818_6	9.62548	9
CONTROL	10884	818_6	11.1099	8
CONTROL	10884	818_6	12.736	10
CONTROL	10884	818_6	7.75253	19
CONTROL	10884	818_6	12.2148	8
CONTROL	10884	818_6	23.7213	6
CONTROL	10884	818_6	10.6869	12
CONTROL	10884	818_6	24.149	7
CONTROL	10884	818_6	33.2529	4
CONTROL	10884	818_6	24.2259	3
CONTROL	10884	818_6	13.3545	9
CONTROL	10884	818_6	8.08819	13
CONTROL	10884	818_6	11.3412	9
CONTROL	10884	818_6	16.8504	6
CONTROL	10884	818_6	18.2838	9
CONTROL	10884	818_6	10.0573	6
CONTROL	10884	818_6	10.3058	6
CONTROL	10884	818_6	12.6871	6
CONTROL	10884	818_6	13.1967	9
CONTROL	10884	818_6	23.0385	5
CONTROL	10884	818_6	8.38053	8
CONTROL	10884	818_6	16.1331	9
CONTROL	10884	818_6	8.70008	12
CONTROL	10884	818_6	7.83399	17
CONTROL	10884	818_6	28.0335	7
CONTROL	10884	818_6	26.609	7
CONTROL	10884	818_6	7.38157	10
CONTROL	10884	818_6	16.5056	9
CONTROL	10884	818_6	16.9608	7
CONTROL	10884	818_6	7.18686	6
CONTROL	10884	818_6	20.6125	6
CONTROL	10884	818_6	3.94067	11
CONTROL	10884	818_6	5.41181	16
CONTROL	10884	818_6	26.4009	6
CONTROL	10884	818_6	24.9817	5
CONTROL	10884	818_6	5.31827	14
CONTROL	10884	818_6	8.48305	8
CONTROL	10884	818_6	14.1748	8
CONTROL	10884	818_6	14.4301	7
CONTROL	10884	818_6	38.3829	3
CONTROL	10884	818_6	5.0039	4
CONTROL	10884	818_6	13.1449	6
CONTROL	10884	818_6	27.7395	6
CONTROL	10884	818_6	5.29302	17
CONTROL	10884	818_6	5.30612	8
CONTROL	10884	818_6	14.9301	7
CONTROL	10884	818_6	13.4371	6
CONTROL	10884	818_6	5.8349	7
CONTROL	10884	818_6	25.6975	5
CONTROL	10888	819_3	7.07828	13
CONTROL	10888	819_3	9.02943	14
CONTROL	10888	819_3	14.1442	8
CONTROL	10888	819_3	7.97146	13
CONTROL	10888	819_3	10.8118	18
CONTROL	10888	819_3	28.855	3
CONTROL	10888	819_3	10.3549	23
CONTROL	10888	819_3	16.2256	10
CONTROL	10888	819_3	27.7637	6
CONTROL	10888	819_3	14.3759	11
CONTROL	10888	819_3	8.13739	31
CONTROL	10888	819_3	3.26013	17
CONTROL	10888	819_3	8.78606	5
CONTROL	10888	819_3	15.1518	10
CONTROL	10888	819_3	16.7109	5
CONTROL	10888	819_3	14.1495	11
CONTROL	10888	819_3	9.3161	13
CONTROL	10888	819_3	5.91294	5
CONTROL	10888	819_3	16.3996	11
CONTROL	10888	819_3	23.3037	7
CONTROL	10888	819_3	15.7163	11
CONTROL	10888	819_3	12.5355	12
CONTROL	10888	819_3	20.1094	12
CONTROL	10888	819_3	4.55124	12
CONTROL	10888	819_3	12.2407	11
CONTROL	10888	819_3	11.7491	9
CONTROL	10888	819_3	7.68601	10
CONTROL	10888	819_3	9.75826	28
CONTROL	10888	819_3	11.2081	10
CONTROL	10888	819_3	5.66211	9
CONTROL	10888	819_3	8.82098	18
CONTROL	10888	819_3	10.0966	10
CONTROL	10888	819_3	16.6079	11
CONTROL	10888	819_3	8.40201	8
CONTROL	10888	819_3	23.1953	2
CONTROL	10888	819_3	18.3345	6
CONTROL	10888	819_3	4.33415	15
CONTROL	10888	819_3	13.0635	6
CONTROL	10888	819_3	34.5668	5
CONTROL	10888	819_3	15.8357	7
CONTROL	10888	819_3	12.3198	11
CONTROL	10888	819_3	5.20555	18
CONTROL	10888	819_3	9.37786	8
CONTROL	10888	819_3	10.3819	9
CONTROL	10888	819_3	11.4455	11
CONTROL	10888	819_3	9.36704	11
CONTROL	10888	819_6	4.40392	12
CONTROL	10888	819_6	13.0372	15
CONTROL	10888	819_6	4.7665	8
CONTROL	10888	819_6	5.4131	27
CONTROL	10888	819_6	18.5503	12
CONTROL	10888	819_6	21.2734	9
CONTROL	10888	819_6	4.65029	6
CONTROL	10888	819_6	15.2434	7
CONTROL	10888	819_6	21.281	9
CONTROL	10888	819_6	10.5359	19
CONTROL	10888	819_6	8.52844	6
CONTROL	10888	819_6	6.74071	8
CONTROL	10888	819_6	5.27823	17
CONTROL	10888	819_6	12.8865	14
CONTROL	10888	819_6	14.0697	9
CONTROL	10888	819_6	21.2653	7
CONTROL	10888	819_6	22.3977	11
CONTROL	10888	819_6	14.2382	7
CONTROL	10888	819_6	4.07452	18
CONTROL	10888	819_6	7.40406	12
CONTROL	10888	819_6	23.2454	4
CONTROL	10888	819_6	20.2304	11
CONTROL	10888	819_6	9.5693	9
CONTROL	10888	819_6	22.9525	8
CONTROL	10888	819_6	8.24262	6
CONTROL	10888	819_6	5.65805	10
CONTROL	10888	819_6	12.1343	12
CONTROL	10888	819_6	8.90194	23
CONTROL	10888	819_6	8.18103	25
CONTROL	10888	819_6	18.0482	11
CONTROL	10888	819_6	11.3446	17
CONTROL	10888	819_6	15.8283	10
CONTROL	10888	819_6	9.9559	18
CONTROL	10888	819_6	19.0964	5
CONTROL	10888	819_6	15.5571	10
CONTROL	10888	819_6	15.5196	8
CONTROL	10888	819_6	3.8084	15
CONTROL	10888	819_6	3.56643	11
CONTROL	10888	819_6	9.49282	1
CONTROL	10888	819_6	8.70441	7
CONTROL	10888	819_6	10.888	11
CONTROL	10888	819_6	14.4251	8
CONTROL	10888	819_6	15.2437	4
CONTROL	10888	819_6	18.22	6
CONTROL	10888	819_6	18.2511	13
CONTROL	10888	819_6	9.24611	17
CONTROL	10888	819_6	6.56101	6
CONTROL	10888	819_6	15.1245	9
CONTROL	10888	819_6	8.50219	16
CONTROL	10888	819_6	4.57656	1
CONTROL	10888	819_6	7.84142	10
CONTROL	10888	819_6	21.7814	7
CONTROL	10888	819_6	13.8785	15
CONTROL	10888	819_6	16.0304	6
CONTROL	10888	819_6	21.1414	11
CONTROL	10888	819_6	8.45703	13
CONTROL	10888	819_6	14.8562	7
CONTROL	10888	819_6	11.3333	11
CONTROL	10888	819_6	9.74472	9
CONTROL	10888	819_6	5.02552	13
CONTROL	10888	819_6	8.85484	10
CONTROL	10888	819_6	7.70325	5
CONTROL	10888	819_6	14.8838	8
CONTROL	10888	819_6	3.72665	13
CONTROL	10888	819_6	19.0484	4
CONTROL	10888	819_6	3.84307	8
CONTROL	10888	819_6	11.9039	13
CONTROL	10888	819_6	9.5992	10
CONTROL	10888	819_6	14.5078	10
CONTROL	10888	819_6	6.39293	6
CONTROL	10888	819_7	9.56002	11
CONTROL	10888	819_7	20.2918	12
CONTROL	10888	819_7	20.5865	12
CONTROL	10888	819_7	20.9349	6
CONTROL	10888	819_7	6.68058	12
CONTROL	10888	819_7	15.2946	7
CONTROL	10888	819_7	15.1719	13
CONTROL	10888	819_7	13.5487	13
CONTROL	10888	819_7	13.6342	13
CONTROL	10888	819_7	21.1767	8
CONTROL	10888	819_7	22.0859	6
CONTROL	10888	819_7	9.06842	17
CONTROL	10888	819_7	9.04629	16
CONTROL	10888	819_7	23.2375	6
CONTROL	10888	819_7	4.65926	14
CONTROL	10888	819_7	13.0283	10
CONTROL	10888	819_7	12.7183	14
CONTROL	10888	819_7	20.7631	9
CONTROL	10888	819_7	9.93953	15
CONTROL	10888	819_7	9.88066	21
CONTROL	10888	819_7	12.4318	11
CONTROL	10888	819_7	14.3507	11
CONTROL	10888	819_7	10.3907	10
CONTROL	10888	819_7	6.72116	6
CONTROL	10888	819_7	18.763	10
CONTROL	10888	819_7	12.7246	4
CONTROL	10888	819_7	6.91566	14
CONTROL	10888	819_7	5.86743	17
CONTROL	10888	819_7	12.8803	2
CONTROL	10888	819_7	19.3751	11
CONTROL	10888	819_7	17.5528	11
CONTROL	10888	819_7	9.51149	16
CONTROL	10888	819_7	13.6953	13
CONTROL	10888	819_7	20.9225	12
CONTROL	10888	819_7	10.0838	9
CONTROL	10888	819_7	14.1936	25
CONTROL	10888	819_7	17.8317	13
CONTROL	10888	819_7	14.3293	13
CONTROL	10888	819_7	9.22305	4
CONTROL	10888	819_7	10.9653	11
CONTROL	10888	819_7	5.55424	15
CONTROL	10888	819_7	24.4735	6
CONTROL	10888	819_7	8.93947	11
CONTROL	10888	819_7	11.8101	9
CONTROL	10888	819_7	6.21852	10
CONTROL	10888	819_7	19.0552	5
CONTROL	10888	819_7	27.1448	2
CONTROL	10888	819_7	9.06687	6
CONTROL	10888	819_7	23.4954	11
CONTROL	10888	819_7	13.6667	13
CONTROL	10888	819_7	20.5471	10
CONTROL	10888	819_7	12.2088	8
CONTROL	10888	819_7	12.6666	13
CONTROL	10888	819_7	16.0417	8
CONTROL	10888	819_7	11.2301	8
CONTROL	10888	819_7	15.0916	10
CONTROL	10888	819_7	4.27544	5
CONTROL	10888	819_7	6.78641	15
CONTROL	10888	819_7	7.12005	18
CONTROL	10888	819_7	13.0991	13
CONTROL	10888	819_7	15.5546	11
CONTROL	10888	819_7	13.0471	14
CONTROL	10888	819_7	18.3318	7
CONTROL	10888	819_7	28.2544	7
CONTROL	10888	819_7	6.29266	10
CONTROL	10888	819_7	6.91568	10
CONTROL	10888	819_7	7.6437	13
INHIBITOR	14362	1141_4	15.4614	11
INHIBITOR	14362	1141_5	13.2447	6
INHIBITOR	14362	1141_5	4.9622	14
INHIBITOR	14362	1141_5	9.36386	5
INHIBITOR	14362	1141_5	11.6648	11
INHIBITOR	14362	1141_5	15.2694	8
INHIBITOR	14362	1141_7	11.8498	5
INHIBITOR	14362	1141_7	5.44203	11
INHIBITOR	14362	1141_7	15.2331	4
INHIBITOR	14362	1141_7	9.21885	12
INHIBITOR	14362	1141_7	7.97343	4
INHIBITOR	14362	1141_7	10.15	10
INHIBITOR	14362	1141_7	6.83901	7
INHIBITOR	14362	1141_7	6.43241	20
INHIBITOR	14362	1141_7	7.13711	8
INHIBITOR	14362	1141_7	10.1153	10
INHIBITOR	14362	1141_7	18.8149	2
INHIBITOR	14362	1141_7	4.21907	5
INHIBITOR	14362	1141_7	8.77302	6
INHIBITOR	14366	1143_9	27.6352	4
INHIBITOR	14366	1143_9	14.7942	8
INHIBITOR	14366	1143_9	33.7911	1
INHIBITOR	14366	1143_9	8.91172	7
INHIBITOR	14366	1143_9	8.42167	9
INHIBITOR	14366	1143_9	12.6884	1
INHIBITOR	14366	1143_9	14.586	8
INHIBITOR	14366	1143_9	11.6351	7
INHIBITOR	14366	1143_9	3.70476	14
INHIBITOR	14366	1143_9	6.11763	16
INHIBITOR	14366	1143_9	6.80858	3
INHIBITOR	14366	1143_9	11.5416	7
INHIBITOR	14366	1143_9	9.59573	8
INHIBITOR	14366	1143_9	7.4804	9
INHIBITOR	14366	1143_9	11.6799	7
INHIBITOR	14366	1143_9	9.16297	12
INHIBITOR	14366	1143_9	19.4815	7
INHIBITOR	14366	1143_9	18.3501	4
INHIBITOR	14366	1143_9	27.1372	2
INHIBITOR	14366	1143_9	6.5162	24
INHIBITOR	14366	1143_9	12.6057	9
INHIBITOR	14366	1143_9	12.0124	4
INHIBITOR	14366	1143_9	16.1621	6
INHIBITOR	14366	1143_9	7.09447	24
INHIBITOR	14366	1143_9	5.23061	19
INHIBITOR	14366	1143_9	16.5069	11
INHIBITOR	14366	1143_9	7.50729	13
INHIBITOR	14366	1143_9	7.91859	3
INHIBITOR	14366	1143_9	5.57011	10
INHIBITOR	14366	1143_9	38.9412	4
INHIBITOR	14366	1143_9	6.10409	4
INHIBITOR	14366	1143_9	22.3494	4
INHIBITOR	14366	1143_9	5.44216	15
INHIBITOR	14366	1143_9	6.07958	3
INHIBITOR	14366	1143_9	13.6454	8
INHIBITOR	14366	1143_9	18.7319	7
INHIBITOR	14366	1143_9	15.0808	6
INHIBITOR	14366	1143_9	26.7696	3
INHIBITOR	14366	1143_9	22.5689	6
INHIBITOR	14366	1143_9	33.9342	2
INHIBITOR	14366	1143_9	5.84698	6
INHIBITOR	14366	1143_9	18.4646	10
INHIBITOR	14366	1143_9	9.33675	12
INHIBITOR	14366	1143_9	24.5014	5
INHIBITOR	14366	1143_9	6.18986	19
INHIBITOR	14366	1143_9	13.9344	5
INHIBITOR	14366	1143_9	12.7159	6
INHIBITOR	14366	1143_9	5.80458	2
INHIBITOR	14366	1143_9	5.64651	10
INHIBITOR	14366	1143_9	22.9221	3
INHIBITOR	14366	1143_9	6.95421	11
INHIBITOR	14366	1143_9	24.9599	7
INHIBITOR	14366	1143_9	11.2797	5
INHIBITOR	14366	1143_9	7.44147	11
INHIBITOR	14366	1143_9	5.11489	12
INHIBITOR	14366	1143_9	8.28323	10
INHIBITOR	14366	1143_9	6.77714	7
INHIBITOR	14366	1143_9	35.7897	1
INHIBITOR	14366	1143_9	13.4479	4
INHIBITOR	14366	1143_9	11.2947	7
INHIBITOR	14366	1143_9	14.6408	4
INHIBITOR	14366	1143_9	17.4437	9
INHIBITOR	14366	1143_9	13.4998	10
INHIBITOR	14366	1143_9	7.06278	15
INHIBITOR	14366	1143_9	21.1086	4
INHIBITOR	14366	1143_9	22.4671	6
INHIBITOR	14366	1143_9	3.86624	4
INHIBITOR	14366	1143_9	15.8912	12
INHIBITOR	14366	1143_9	11.9627	2
INHIBITOR	14366	1143_9	17.9562	5
INHIBITOR	14366	1143_9	6.91609	11
INHIBITOR	14366	1143_9	8.46926	11
INHIBITOR	14366	1143_9	6.58679	4
INHIBITOR	14366	1143_9	8.86081	7
INHIBITOR	14366	1143_9	7.26344	20
INHIBITOR	14366	1143_9	4.23275	16
INHIBITOR	14366	1143_9	16.9117	10
INHIBITOR	14366	1143_9	10.7224	6
INHIBITOR	14366	1143_9	24.6251	2
INHIBITOR	14366	1143_9	23.6537	4
INHIBITOR	14366	1143_9	9.86488	9
INHIBITOR	14366	1143_9	25.1587	5
INHIBITOR	14366	1143_9	13.0406	8
INHIBITOR	14366	1143_9	12.5293	7
INHIBITOR	14366	1143_9	7.18368	10
INHIBITOR	14366	1143_9	14.6771	13
INHIBITOR	14366	1143_9	7.55597	16
INHIBITOR	14366	1143_9	7.95434	9
INHIBITOR	14366	1143_9	12.3721	18
INHIBITOR	14366	1143_9	16.0323	6
INHIBITOR	14366	1143_9	11.3831	8
INHIBITOR	14366	1143_9	7.40685	7
INHIBITOR	14366	1143_9	12.9026	6
INHIBITOR	14366	1143_9	18.1606	6
INHIBITOR	14366	1143_9	29.2107	3
INHIBITOR	14366	1143_9	19.5482	4
INHIBITOR	14366	1143_9	7.22756	17
INHIBITOR	14366	1143_9	6.32041	21
INHIBITOR	14366	1143_9	12.7345	8
INHIBITOR	14366	1143_9	20.6608	6
INHIBITOR	14366	1143_9	17.148	4
INHIBITOR	14366	1143_9	13.1443	7
INHIBITOR	14366	1143_9	13.0496	9
INHIBITOR	14366	1143_9	9.18627	20
INHIBITOR	14366	1143_9	46.8691	5
INHIBITOR	14366	1143_9	7.02149	22
INHIBITOR	14366	1143_9	13.1658	7
INHIBITOR	14366	1143_9	6.02043	7
INHIBITOR	14366	1143_9	8.09232	15
INHIBITOR	14366	1143_9	41.0216	5
INHIBITOR	14366	1143_9	7.26502	6
INHIBITOR	14366	1143_4	12.0513	15
INHIBITOR	14366	1143_4	8.61689	9
INHIBITOR	14366	1143_4	4.69125	24
INHIBITOR	14366	1143_4	6.37139	8
INHIBITOR	14366	1143_4	5.77038	14
INHIBITOR	14366	1143_4	4.67184	7
INHIBITOR	14366	1143_4	13.0833	8
INHIBITOR	14366	1143_4	5.44222	7
INHIBITOR	14366	1143_4	7.55377	16
INHIBITOR	14366	1143_4	7.31338	9
INHIBITOR	14366	1143_4	4.0824	12
INHIBITOR	14366	1143_4	10.8581	19
INHIBITOR	14366	1143_4	6.63077	17
INHIBITOR	14366	1143_4	31.5935	3
INHIBITOR	14366	1143_4	7.55968	12
INHIBITOR	14366	1143_4	4.91861	10
INHIBITOR	14366	1143_4	12.4294	9
INHIBITOR	14366	1143_4	27.6047	5
INHIBITOR	14366	1143_4	8.28857	8
INHIBITOR	14366	1143_4	7.46821	13
INHIBITOR	14366	1143_4	15.889	6
INHIBITOR	14366	1143_4	18.4482	8
INHIBITOR	14366	1143_4	8.58785	7
INHIBITOR	14366	1143_4	8.59208	14
INHIBITOR	14366	1143_4	8.91701	13
INHIBITOR	14366	1143_4	9.31692	8
INHIBITOR	14366	1143_4	4.83301	22
INHIBITOR	14366	1143_4	11.6384	7
INHIBITOR	14366	1143_4	15.7864	10
INHIBITOR	14366	1143_4	5.1167	20
INHIBITOR	14366	1143_4	6.56045	15
INHIBITOR	14366	1143_4	5.06152	14
INHIBITOR	14366	1143_4	5.66568	16
INHIBITOR	14366	1143_4	38.1719	3
INHIBITOR	14366	1143_4	6.48453	15
INHIBITOR	14366	1143_4	13.4001	6
INHIBITOR	14366	1143_4	6.03949	13
INHIBITOR	14366	1143_4	9.7744	10
INHIBITOR	14366	1143_4	8.23504	9
INHIBITOR	14366	1143_4	6.06789	9
INHIBITOR	14366	1143_4	7.75987	6
INHIBITOR	14366	1143_4	18.3598	10
INHIBITOR	14366	1143_4	7.64563	9
INHIBITOR	14366	1143_4	9.71756	11
INHIBITOR	14366	1143_4	13.0398	3
INHIBITOR	14366	1143_4	8.83177	11
INHIBITOR	14366	1143_4	4.52408	18
INHIBITOR	14366	1143_4	4.9999	9
INHIBITOR	14366	1143_4	6.37485	11
INHIBITOR	14366	1143_4	9.85149	9
INHIBITOR	14366	1143_4	6.92287	4
INHIBITOR	14366	1143_4	6.4104	11
INHIBITOR	14366	1143_4	11.4588	10
INHIBITOR	14366	1143_4	11.4203	5
INHIBITOR	14366	1143_4	12.8996	13
INHIBITOR	14366	1143_4	4.84347	12
INHIBITOR	14366	1143_4	14.5784	7
INHIBITOR	14366	1143_4	16.4446	9
INHIBITOR	14366	1143_4	30.5566	3
INHIBITOR	14366	1143_4	5.83328	20
INHIBITOR	14366	1143_4	21.7733	4
INHIBITOR	14366	1143_4	5.59325	19
INHIBITOR	14366	1143_4	9.34093	7
INHIBITOR	14366	1143_4	2.98605	5
INHIBITOR	14366	1143_4	32.8457	3
INHIBITOR	14366	1143_4	8.16955	15
INHIBITOR	14366	1143_4	4.92743	15
INHIBITOR	14366	1143_4	13.1688	10
INHIBITOR	14366	1143_4	8.39882	8
INHIBITOR	14366	1143_4	4.64875	15
INHIBITOR	14366	1143_4	3.94315	9
INHIBITOR	14366	1143_4	5.51727	7
INHIBITOR	14366	1143_4	8.95049	8
INHIBITOR	14366	1143_4	18.4254	9
INHIBITOR	14366	1143_4	18.0897	5
INHIBITOR	14366	1143_4	9.36211	6
INHIBITOR	14366	1143_4	18.6661	4
INHIBITOR	14366	1143_4	5.10488	7
INHIBITOR	14366	1143_4	17.1838	8
INHIBITOR	14366	1143_4	9.34076	7
INHIBITOR	14366	1143_4	6.4675	15
INHIBITOR	14366	1143_4	6.95882	8
INHIBITOR	14366	1143_4	8.98281	5
INHIBITOR	14366	1143_4	10.9644	13
INHIBITOR	14366	1143_4	9.69576	13
INHIBITOR	14366	1143_4	4.04797	8
INHIBITOR	14366	1143_4	5.77886	13
INHIBITOR	14366	1143_4	12.2432	2
INHIBITOR	14366	1143_4	8.70801	14
INHIBITOR	14366	1143_4	6.44638	11
INHIBITOR	14366	1143_4	25.9278	4
INHIBITOR	14366	1143_4	4.11704	13
INHIBITOR	14366	1143_4	12.4059	9
INHIBITOR	14366	1143_4	23.8843	3
INHIBITOR	14366	1143_4	37.0091	2
INHIBITOR	14366	1143_4	7.89055	12
INHIBITOR	14366	1143_4	18.8086	9
INHIBITOR	14366	1143_4	4.90819	7
INHIBITOR	14366	1143_4	5.16469	8
INHIBITOR	14366	1143_4	27.9178	3
INHIBITOR	14366	1143_4	25.0896	2
INHIBITOR	14366	1143_4	15.6551	6
INHIBITOR	14366	1143_4	9.38531	10
INHIBITOR	14366	1143_4	10.076	10
INHIBITOR	14366	1143_4	12.6353	6
INHIBITOR	14366	1143_4	12.7727	4
INHIBITOR	14366	1143_4	4.74433	5
INHIBITOR	14366	1143_4	14.9349	8
INHIBITOR	14366	1143_4	23.536	5
INHIBITOR	14366	1143_4	11.0534	5
INHIBITOR	14366	1143_4	7.93641	12
INHIBITOR	14366	1143_4	6.92054	7
INHIBITOR	14366	1143_4	3.45159	9
INHIBITOR	14366	1143_4	6.38226	19
INHIBITOR	14366	1143_4	5.81276	3
INHIBITOR	14366	1143_4	5.58337	10
INHIBITOR	14366	1143_4	7.27231	6
INHIBITOR	14366	1143_4	21.3747	6
INHIBITOR	14366	1143_4	16.3958	5
INHIBITOR	14366	1143_4	4.57139	11
INHIBITOR	14366	1143_4	6.44598	9
INHIBITOR	14366	1143_4	25.2751	5
INHIBITOR	14366	1143_4	24.4007	8
INHIBITOR	14366	1143_4	7.14394	9
INHIBITOR	14366	1143_4	4.67786	3
INHIBITOR	14366	1143_4	14.1602	8
INHIBITOR	14366	1143_4	5.28424	8
INHIBITOR	14366	1143_4	8.37475	9
INHIBITOR	14366	1143_4	13.2467	7
INHIBITOR	14366	1143_4	14.5856	8
INHIBITOR	14366	1143_4	8.16463	8
INHIBITOR	14366	1143_4	4.46922	3
INHIBITOR	14366	1143_4	17.1255	2
INHIBITOR	14366	1143_8	7.63454	16
INHIBITOR	14366	1143_8	5.17274	14
INHIBITOR	14366	1143_8	20.9498	8
INHIBITOR	14366	1143_8	7.34706	14
INHIBITOR	14366	1143_8	10.7906	11
INHIBITOR	14366	1143_8	14.3983	9
INHIBITOR	14366	1143_8	21.2483	8
INHIBITOR	14366	1143_8	17.8922	8
INHIBITOR	14366	1143_8	9.45185	12
INHIBITOR	14366	1143_8	4.46536	11
INHIBITOR	14366	1143_8	9.57004	9
INHIBITOR	14366	1143_8	17.3146	7
INHIBITOR	14366	1143_8	11.1805	3
INHIBITOR	14376	1146_2	5.70469	5
INHIBITOR	14376	1146_2	6.50492	9
INHIBITOR	14376	1146_2	7.86239	6
INHIBITOR	14376	1146_2	11.0053	7
INHIBITOR	14376	1146_2	9.91884	19
INHIBITOR	14376	1146_2	7.84413	9
INHIBITOR	14376	1146_2	7.20986	12
INHIBITOR	14376	1146_2	6.53052	12
INHIBITOR	14376	1146_2	8.59042	10
INHIBITOR	14376	1146_2	16.5879	9
INHIBITOR	14376	1146_2	4.36449	12
INHIBITOR	14376	1146_2	6.07742	13
INHIBITOR	14376	1146_2	17.8392	5
INHIBITOR	14376	1146_2	12.107	10
INHIBITOR	14376	1146_2	15.9065	13
INHIBITOR	14376	1146_2	15.5549	9
INHIBITOR	14376	1146_2	12.2642	10
INHIBITOR	14376	1146_2	11.1362	6
INHIBITOR	14376	1146_2	23.9693	6
INHIBITOR	14376	1146_2	10.3609	6
INHIBITOR	14376	1146_2	8.14606	21
INHIBITOR	14376	1146_2	24.9904	7
INHIBITOR	14376	1146_2	7.28397	15
INHIBITOR	14376	1146_2	13.5706	11
INHIBITOR	14376	1146_2	21.9939	9
INHIBITOR	14376	1146_2	6.93972	12
INHIBITOR	14376	1146_2	9.33004	5
INHIBITOR	14376	1146_2	11.2405	10
INHIBITOR	14376	1146_2	20.4615	5
INHIBITOR	14376	1146_2	6.96719	11
INHIBITOR	14376	1146_2	11.4634	7
INHIBITOR	14376	1146_2	7.20026	11
INHIBITOR	14376	1146_2	11.8443	7
INHIBITOR	14376	1146_2	12.5968	9
INHIBITOR	14376	1146_2	6.09763	9
INHIBITOR	14376	1146_2	12.1971	7
INHIBITOR	14376	1146_2	5.70898	18
INHIBITOR	14376	1146_2	4.37318	10
INHIBITOR	14376	1146_2	16.9778	6
INHIBITOR	14376	1146_2	9.16972	15
INHIBITOR	14376	1146_2	10.1622	11
INHIBITOR	14376	1146_2	9.31544	11
INHIBITOR	14376	1146_2	25.9486	5
INHIBITOR	14376	1146_2	9.22275	17
INHIBITOR	14376	1146_2	7.17919	15
INHIBITOR	14376	1146_2	4.99909	8
INHIBITOR	14376	1146_2	15.0486	10
INHIBITOR	14376	1146_2	12.6332	7
INHIBITOR	14376	1146_2	11.9822	8
INHIBITOR	14376	1146_2	12.7732	9
INHIBITOR	14376	1146_2	9.59393	13
INHIBITOR	14376	1146_2	9.26856	6
INHIBITOR	14376	1146_2	5.85253	6
INHIBITOR	14376	1146_2	13.0085	12
INHIBITOR	14376	1146_2	4.43906	10
INHIBITOR	14376	1146_2	10.6046	4
INHIBITOR	14376	1146_2	16.3047	7
INHIBITOR	14376	1146_2	11.7591	7
INHIBITOR	14376	1146_9	15.8631	11
INHIBITOR	14376	1146_9	10.6967	13
INHIBITOR	14376	1146_9	16.0278	5
INHIBITOR	14376	1146_9	6.40208	8
INHIBITOR	14376	1146_9	9.8414	11
INHIBITOR	14376	1146_9	5.73136	8
INHIBITOR	14376	1146_9	17.6934	5
INHIBITOR	14376	1146_9	9.19542	7
INHIBITOR	14376	1146_9	6.66067	4
INHIBITOR	14376	1146_9	5.13734	15
INHIBITOR	14376	1146_9	5.00006	13
INHIBITOR	14376	1146_9	13.2521	3
INHIBITOR	14376	1146_9	17.9423	5
INHIBITOR	14376	1146_9	6.34363	12
INHIBITOR	14376	1146_9	12.998	5
INHIBITOR	14376	1146_9	5.49139	13
INHIBITOR	14376	1146_9	9.39575	6
INHIBITOR	14376	1146_9	7.71995	11
INHIBITOR	14376	1146_9	9.3868	6
INHIBITOR	14376	1146_9	26.0841	2
INHIBITOR	14376	1146_9	15.5594	10
INHIBITOR	14376	1146_9	26.8457	5
INHIBITOR	14376	1146_9	8.11138	12
INHIBITOR	14376	1146_9	7.1555	15
INHIBITOR	14376	1146_9	20.2591	9
INHIBITOR	14376	1146_9	25.714	7
INHIBITOR	14376	1146_9	10.6665	12
INHIBITOR	14376	1146_9	10.8408	7
INHIBITOR	14376	1146_9	11.9164	13
INHIBITOR	14376	1146_9	7.44771	14
INHIBITOR	14376	1146_9	15.4554	12
INHIBITOR	14376	1146_9	14.9731	9
INHIBITOR	14376	1146_9	6.78062	15
INHIBITOR	14376	1146_9	13.6443	7
INHIBITOR	14376	1146_9	11.2082	7
INHIBITOR	14376	1146_9	14.2948	9
INHIBITOR	14376	1146_11	4.64135	10
INHIBITOR	14376	1146_11	9.67435	10
INHIBITOR	14376	1146_11	4.98135	13
INHIBITOR	14376	1146_11	11.1951	6
INHIBITOR	14376	1146_11	15.6233	10
INHIBITOR	14376	1146_11	5.25388	6
INHIBITOR	14376	1146_11	23.7763	8
INHIBITOR	14376	1146_11	10.3547	8
INHIBITOR	14376	1146_11	5.92286	16
INHIBITOR	14376	1146_11	20.3606	6
INHIBITOR	14376	1146_11	15.6083	7
INHIBITOR	14376	1146_11	8.98073	13
INHIBITOR	14376	1146_11	9.25963	4
INHIBITOR	14376	1146_11	7.15065	21
INHIBITOR	14376	1146_11	15.2904	6
INHIBITOR	14376	1146_11	9.66324	11
INHIBITOR	14376	1146_11	5.54394	14
INHIBITOR	14376	1146_11	6.34489	6
INHIBITOR	14376	1146_11	7.99445	11
INHIBITOR	14376	1146_11	9.54873	10
INHIBITOR	14376	1146_11	8.61031	15
INHIBITOR	14376	1146_11	6.49816	5
INHIBITOR	14376	1146_11	11.5191	10
INHIBITOR	14376	1146_11	12.9474	6
INHIBITOR	14376	1146_11	6.85158	8
INHIBITOR	14376	1146_11	9.44423	4
INHIBITOR	14376	1146_11	8.13963	13
INHIBITOR	14376	1146_11	15.9935	12
INHIBITOR	14376	1146_11	13.669	10
INHIBITOR	14376	1146_11	4.42169	12
INHIBITOR	14376	1146_11	24.0858	9
INHIBITOR	14376	1146_11	15.8645	7
INHIBITOR	14376	1146_11	10.9025	9
INHIBITOR	14376	1146_11	5.53612	9
INHIBITOR	14376	1146_11	7.13068	13
INHIBITOR	14376	1146_11	6.37532	10
INHIBITOR	14376	1146_11	4.86597	8
INHIBITOR	14376	1146_11	11.545	9
INHIBITOR	14376	1146_11	7.13265	10
INHIBITOR	14376	1146_11	19.8174	12
INHIBITOR	14376	1146_11	18.2713	6
INHIBITOR	14376	1146_11	10.6256	17
INHIBITOR	14376	1146_11	9.54374	14
INHIBITOR	14376	1146_11	11.6896	13
INHIBITOR	14376	1146_11	16.2932	10
INHIBITOR	14376	1146_11	25.3841	3
INHIBITOR	14376	1146_11	6.49515	15
INHIBITOR	14376	1146_11	16.5326	9
INHIBITOR	14376	1146_11	6.04254	11
INHIBITOR	14376	1146_11	9.48529	10
INHIBITOR	14376	1146_11	9.05843	14
INHIBITOR	14376	1146_11	21.2889	3
INHIBITOR	14376	1146_11	5.33896	8
INHIBITOR	14376	1146_11	8.34794	11
INHIBITOR	14376	1146_11	7.10054	11
INHIBITOR	10894	817_5	15.4789	3
INHIBITOR	10894	817_5	5.64054	15
INHIBITOR	10894	817_5	16.2802	8
INHIBITOR	10894	817_5	12.6752	11
INHIBITOR	10894	817_5	5.43995	12
INHIBITOR	10894	817_5	23.3074	7
INHIBITOR	10894	817_5	13.234	9
INHIBITOR	10894	817_5	8.4501	15
INHIBITOR	10894	817_5	35.9634	7
INHIBITOR	10894	817_5	4.47899	11
INHIBITOR	10894	817_5	29.8644	4
INHIBITOR	10894	817_5	25.0984	7
INHIBITOR	10894	817_5	18.9686	11
INHIBITOR	10894	817_5	6.05604	15
INHIBITOR	10894	817_5	26.4813	8
INHIBITOR	10894	817_5	7.12996	10
INHIBITOR	10894	817_5	18.9175	8
INHIBITOR	10894	817_5	22.0439	5
INHIBITOR	10894	817_5	28.534	7
INHIBITOR	10894	817_5	13.7293	6
INHIBITOR	10894	817_5	9.78424	15
INHIBITOR	10894	817_5	4.31466	10
INHIBITOR	10894	817_5	14.7591	6
INHIBITOR	10894	817_5	28.7526	2
INHIBITOR	10894	817_5	28.9996	4
INHIBITOR	10894	817_5	8.00922	10
INHIBITOR	10894	817_5	7.93349	18
INHIBITOR	10894	817_5	13.5615	5
INHIBITOR	10894	817_5	25.9959	7
INHIBITOR	10894	817_5	17.9048	8
INHIBITOR	10894	817_5	6.0538	10
INHIBITOR	10894	817_5	18.4869	3
INHIBITOR	10894	817_5	23.7319	5
INHIBITOR	10894	817_5	14.5781	10
INHIBITOR	10894	817_5	15.2469	7
INHIBITOR	10894	817_5	7.14696	10
INHIBITOR	10894	817_5	35.222	6
INHIBITOR	10894	817_5	17.5525	8
INHIBITOR	10894	817_5	25.0287	8
INHIBITOR	10894	817_5	5.46678	10
INHIBITOR	10894	817_5	15.1447	6
INHIBITOR	10894	817_5	10.1647	9
INHIBITOR	10894	817_5	4.01278	6
INHIBITOR	10894	817_5	34.7044	2
INHIBITOR	10894	817_5	8.07072	4
INHIBITOR	10894	817_5	10.6158	5
INHIBITOR	10894	817_8	5.15494	18
INHIBITOR	10894	817_8	5.70773	16
INHIBITOR	10894	817_8	4.39702	18
INHIBITOR	10894	817_8	5.61232	7
INHIBITOR	10894	817_8	4.079	25
INHIBITOR	10894	817_8	6.09106	11
INHIBITOR	10894	817_8	5.5658	7
INHIBITOR	10894	817_8	5.21537	14
INHIBITOR	10894	817_8	11.3385	10
INHIBITOR	10894	817_8	5.38059	15
INHIBITOR	10894	817_8	13.4165	12
INHIBITOR	10894	817_8	27.5137	3
INHIBITOR	10894	817_8	4.45583	14
INHIBITOR	10894	817_8	24.1855	10
INHIBITOR	10894	817_8	4.30305	11
INHIBITOR	10894	817_8	7.4104	12
INHIBITOR	10894	817_8	11.9735	4
INHIBITOR	10894	817_8	32.5281	4
INHIBITOR	10894	817_8	20.2185	2
INHIBITOR	10894	817_8	28.5989	4
INHIBITOR	10894	817_8	8.78447	16
INHIBITOR	10894	817_8	29.5586	2
INHIBITOR	10894	817_8	16.5174	4
INHIBITOR	10894	817_8	36.8334	5
INHIBITOR	10894	817_8	7.62331	8
INHIBITOR	10894	817_8	12.615	11
INHIBITOR	10894	817_8	10.5146	7
INHIBITOR	10894	817_8	19.641	6
INHIBITOR	10894	817_8	7.87646	6
INHIBITOR	10894	817_8	16.9978	8
INHIBITOR	10894	817_8	11.235	9
INHIBITOR	10894	817_8	3.58607	23
INHIBITOR	10894	817_8	5.93932	12
INHIBITOR	10894	817_8	7.95017	14
INHIBITOR	10894	817_8	7.04064	7
INHIBITOR	10894	817_8	11.0781	8
INHIBITOR	10894	817_8	6.94993	8
INHIBITOR	10894	817_8	16.0739	8
INHIBITOR	10894	817_8	17.7476	10
INHIBITOR	10894	817_8	3.18521	5
INHIBITOR	10894	817_8	6.4479	13
INHIBITOR	10894	817_8	4.27293	5
INHIBITOR	10894	817_8	6.44169	10
INHIBITOR	10894	817_8	29.2753	4
INHIBITOR	10894	817_8	39.9583	5
INHIBITOR	10894	817_8	7.83898	6
INHIBITOR	10894	817_8	2.77915	1
INHIBITOR	10894	817_8	3.09189	4
INHIBITOR	10894	817_8	8.80331	7
INHIBITOR	10894	817_8	10.4738	15
INHIBITOR	10894	817_8	10.7577	12
INHIBITOR	10894	817_8	17.2177	8
INHIBITOR	10894	817_8	4.87291	9
INHIBITOR	10894	817_8	5.09217	9
INHIBITOR	10894	817_8	9.9044	8
INHIBITOR	10894	817_8	7.36899	6
INHIBITOR	10894	817_8	9.47689	8
INHIBITOR	10894	817_8	9.63952	5
INHIBITOR	10894	817_8	6.78636	19
INHIBITOR	10894	817_8	4.93474	12
INHIBITOR	10894	817_8	20.4961	8
INHIBITOR	10894	817_8	3.82302	7
INHIBITOR	10894	817_8	4.9099	10
INHIBITOR	10894	817_8	19.4828	8
INHIBITOR	10894	817_8	10.8732	10
INHIBITOR	10894	817_8	20.4046	7
INHIBITOR	10894	817_8	6.40942	16
INHIBITOR	10894	817_8	6.88626	16
INHIBITOR	10894	817_8	5.04856	10
INHIBITOR	10894	817_8	20.1704	5
INHIBITOR	10894	817_8	3.72132	12
INHIBITOR	10894	817_8	6.0427	15
INHIBITOR	10894	817_8	9.98954	10
INHIBITOR	10894	817_8	4.24525	12
INHIBITOR	10894	817_8	8.51516	8
INHIBITOR	10894	817_8	5.74119	14
INHIBITOR	10894	817_8	4.66499	9
INHIBITOR	10894	817_8	6.53891	13
INHIBITOR	10894	817_8	12.5988	12
INHIBITOR	10894	817_8	20.3394	4
INHIBITOR	10894	817_8	4.30519	17
INHIBITOR	10894	817_8	27.9067	5
INHIBITOR	10894	817_8	10.6044	8
INHIBITOR	10894	817_8	4.17251	10
INHIBITOR	10894	817_8	3.78396	10
INHIBITOR	10894	817_8	20.8613	7
INHIBITOR	10894	817_8	12.3614	9
INHIBITOR	10894	817_8	9.4107	11
INHIBITOR	10894	817_8	35.3384	2
INHIBITOR	10894	817_4	6.82265	13
INHIBITOR	10894	817_4	21.7121	5
INHIBITOR	10894	817_4	4.15524	16
INHIBITOR	10894	817_4	14.2404	9
INHIBITOR	10894	817_4	17.7301	5
INHIBITOR	10894	817_4	20.9584	5
INHIBITOR	10894	817_4	19.6513	11
INHIBITOR	10894	817_4	7.51063	5
INHIBITOR	10894	817_4	9.22334	11
INHIBITOR	10894	817_4	12.4829	6
INHIBITOR	10894	817_4	18.7266	11
INHIBITOR	10894	817_4	3.87411	6
INHIBITOR	10894	817_4	13.2947	3
INHIBITOR	10894	817_4	9.69933	13
INHIBITOR	10894	817_4	7.66853	15
INHIBITOR	10894	817_4	6.72876	10
INHIBITOR	10894	817_4	13.8433	8
INHIBITOR	10894	817_4	6.7823	5
INHIBITOR	10894	817_4	13.8589	7
INHIBITOR	10894	817_4	7.44699	6
INHIBITOR	10894	817_4	4.41311	12
INHIBITOR	10894	817_4	13.54	8
INHIBITOR	10894	817_4	21.4215	7
INHIBITOR	10894	817_4	10.5146	13
INHIBITOR	10894	817_4	9.72892	10
INHIBITOR	10894	817_4	10.5841	8
INHIBITOR	10894	817_4	4.65718	15
INHIBITOR	10894	817_4	8.10058	8
INHIBITOR	10894	817_4	12.9174	6
INHIBITOR	10894	817_4	41.6612	5
INHIBITOR	10894	817_4	8.3549	16
INHIBITOR	10894	817_4	13.7853	5
INHIBITOR	10894	817_4	11.0067	8
INHIBITOR	10894	817_4	22.4206	10
INHIBITOR	10894	817_4	42.8824	6
INHIBITOR	10894	817_4	18.4878	8
INHIBITOR	10894	817_4	11.8064	20
INHIBITOR	10894	817_4	5.71155	9
INHIBITOR	10894	817_4	17.1118	9
INHIBITOR	10894	817_4	10.6805	9
INHIBITOR	10894	817_4	11.178	11
INHIBITOR	10894	817_4	23.0624	9
INHIBITOR	10894	817_4	23.0718	6
INHIBITOR	10894	817_4	20.5689	7
INHIBITOR	10894	817_4	6.47592	15
INHIBITOR	10894	817_4	13.5903	7
INHIBITOR	10894	817_4	5.48999	27
INHIBITOR	10894	817_4	21.6221	6
INHIBITOR	10894	817_4	9.86481	5
INHIBITOR	10894	817_4	5.91892	15
INHIBITOR	10894	817_4	5.44958	10
INHIBITOR	10894	817_4	22.9391	7
INHIBITOR	10894	817_4	19.4172	8
INHIBITOR	10894	817_4	10.5287	12
INHIBITOR	10894	817_4	15.3303	8
INHIBITOR	10894	817_4	22.3955	7
INHIBITOR	10894	817_4	19.3811	7
INHIBITOR	10894	817_4	18.5244	11
INHIBITOR	10894	817_4	5.7594	8
INHIBITOR	10894	817_4	5.36162	9
INHIBITOR	10894	817_4	5.37405	11
INHIBITOR	10894	817_4	22.9653	6
INHIBITOR	10894	817_4	14.8439	6
INHIBITOR	10894	817_4	14.4994	7
INHIBITOR	10894	817_4	23.8376	10
INHIBITOR	10894	817_4	27.9396	5
INHIBITOR	10894	817_4	15.9649	7
INHIBITOR	10894	817_4	5.48014	17
INHIBITOR	10894	817_4	17.6227	4
INHIBITOR	10894	817_4	15.2848	9
INHIBITOR	10894	817_4	16.6254	12
INHIBITOR	10894	817_4	8.20069	9
INHIBITOR	10894	817_4	7.25155	10
INHIBITOR	10894	817_4	17.5072	10
INHIBITOR	10894	817_4	8.1539	9
INHIBITOR	10894	817_4	6.54259	10
INHIBITOR	10894	817_4	9.70731	16
INHIBITOR	10894	817_4	5.90611	13
INHIBITOR	10894	817_4	24.854	4
INHIBITOR	10894	817_4	15.4601	13
INHIBITOR	10894	817_4	9.85968	18
INHIBITOR	10894	817_4	8.05743	14
INHIBITOR	10894	817_4	11.1242	12
INHIBITOR	10894	817_4	9.48457	11
INHIBITOR	10894	817_4	15.5877	7
INHIBITOR	10894	817_4	20.6731	4
INHIBITOR	10894	817_4	15.9281	11
INHIBITOR	10894	817_4	30.0868	4
INHIBITOR	10894	817_4	8.05178	3
INHIBITOR	10894	817_4	8.00829	6
INHIBITOR	10894	817_4	20.1046	4
INHIBITOR	10892	815_1	5.4161	15
INHIBITOR	10892	815_1	4.27032	28
INHIBITOR	10892	815_1	6.08268	15
INHIBITOR	10892	815_1	8.17993	6
INHIBITOR	10892	815_1	8.38742	13
INHIBITOR	10892	815_1	12.4368	19
INHIBITOR	10892	815_1	4.22943	11
INHIBITOR	10892	815_1	5.68135	8
INHIBITOR	10892	815_1	8.58648	8
INHIBITOR	10892	815_1	6.05813	21
INHIBITOR	10892	815_1	9.44072	10
INHIBITOR	10892	815_1	13.457	13
INHIBITOR	10892	815_1	8.92572	14
INHIBITOR	10892	815_1	8.94111	5
INHIBITOR	10892	815_1	4.10417	10
INHIBITOR	10892	815_1	10.2963	12
INHIBITOR	10892	815_1	6.35441	11
INHIBITOR	10892	815_1	17.4281	4
INHIBITOR	10892	815_1	14.702	7
INHIBITOR	10892	815_1	10.965	9
INHIBITOR	10892	815_1	7.58026	12
INHIBITOR	10892	815_1	26.2266	4
INHIBITOR	10892	815_1	10.951	7
INHIBITOR	10892	815_1	5.78132	12
INHIBITOR	10892	815_1	9.76898	13
INHIBITOR	10892	815_1	7.26317	12
INHIBITOR	10892	815_1	18.8885	11
INHIBITOR	10892	815_1	10.9639	8
INHIBITOR	10892	815_1	4.75225	14
INHIBITOR	10892	815_1	6.37623	6
INHIBITOR	10892	815_1	5.16736	10
INHIBITOR	10892	815_1	5.85119	9
INHIBITOR	10892	815_1	11.4177	15
INHIBITOR	10892	815_1	12.7803	10
INHIBITOR	10892	815_1	8.61391	10
INHIBITOR	10892	815_1	7.58485	11
INHIBITOR	10892	815_1	10.9158	4
INHIBITOR	10892	815_1	8.52201	10
INHIBITOR	10892	815_1	11.5091	12
INHIBITOR	10892	815_1	12.1398	3
INHIBITOR	10892	815_1	12.9782	9
INHIBITOR	10892	815_1	7.20251	23
INHIBITOR	10892	815_1	16.2361	6
INHIBITOR	10892	815_1	13.6979	8
INHIBITOR	10892	815_1	13.2765	10
INHIBITOR	10892	815_1	7.2201	13
INHIBITOR	10892	815_1	4.85007	12
INHIBITOR	10892	815_1	7.638	10
INHIBITOR	10892	815_1	7.70631	27
INHIBITOR	10892	815_1	7.40983	10
INHIBITOR	10892	815_1	13.8984	7
INHIBITOR	10892	815_1	23.8548	4
INHIBITOR	10892	815_1	12.8939	6
INHIBITOR	10892	815_1	18.7036	4
INHIBITOR	10892	815_1	5.71783	6
INHIBITOR	10892	815_1	8.92676	9
INHIBITOR	10892	815_1	22.1745	7
INHIBITOR	10892	815_1	4.96189	15
INHIBITOR	10892	815_1	8.97316	10
INHIBITOR	10892	815_1	15.5112	8
INHIBITOR	10892	815_1	11.2877	14
INHIBITOR	10892	815_1	7.85375	13
INHIBITOR	10892	815_1	22.2438	4
INHIBITOR	10892	815_1	5.97243	11
INHIBITOR	10892	815_1	7.72806	7
INHIBITOR	10892	815_5	5.22616	13
INHIBITOR	10892	815_5	5.76328	14
INHIBITOR	10892	815_5	10.611	13
INHIBITOR	10892	815_5	9.68231	5
INHIBITOR	10892	815_5	8.34095	10
INHIBITOR	10892	815_5	4.50523	8
INHIBITOR	10892	815_5	6.71942	11
INHIBITOR	10892	815_5	19.6719	7
INHIBITOR	10892	815_5	7.40266	5
INHIBITOR	10892	815_5	7.7639	12
INHIBITOR	10892	815_5	14.4162	6
INHIBITOR	10892	815_5	7.80181	16
INHIBITOR	10892	815_5	12.9742	9
INHIBITOR	10892	815_5	19.3143	8
INHIBITOR	10892	815_5	11.5169	7
INHIBITOR	10892	815_5	6.32128	14
INHIBITOR	10892	815_5	14.5256	8
INHIBITOR	10892	815_5	12.9961	9
INHIBITOR	10892	815_5	5.14033	9
INHIBITOR	10892	815_5	19.2489	7
INHIBITOR	10892	815_5	10.1824	9
INHIBITOR	10892	815_5	12.7162	6
INHIBITOR	10892	815_5	22.4993	8
INHIBITOR	10892	815_5	11.3729	9
INHIBITOR	10892	815_5	7.66371	10
INHIBITOR	10892	815_5	13.1791	8
INHIBITOR	10892	815_5	4.11027	12
INHIBITOR	10892	815_5	10.7504	14
INHIBITOR	10892	815_5	11.5092	5
INHIBITOR	10892	815_5	10.8116	12
INHIBITOR	10892	815_5	20.7932	4
INHIBITOR	10892	815_5	13.6616	5
INHIBITOR	10892	815_5	12.1932	4
INHIBITOR	10892	815_5	6.76398	19
INHIBITOR	10892	815_5	28.8768	5
INHIBITOR	10892	815_5	7.7956	12
INHIBITOR	10892	815_5	7.44891	9
INHIBITOR	10892	815_5	5.3994	10
INHIBITOR	10892	815_5	8.46345	11
INHIBITOR	10892	815_5	11.3902	8
INHIBITOR	10892	815_5	12.1761	9
INHIBITOR	10892	815_5	8.1145	7
INHIBITOR	10892	815_5	9.56191	6
INHIBITOR	10892	815_5	15.7388	5
INHIBITOR	10892	815_5	6.76752	9
INHIBITOR	10892	815_5	7.86309	10
INHIBITOR	10892	815_5	16.5304	8
INHIBITOR	10892	815_5	5.7749	9
INHIBITOR	10892	815_5	4.92949	7
INHIBITOR	10892	815_5	6.54554	10
INHIBITOR	10892	815_5	6.08333	7
INHIBITOR	10892	815_5	12.3038	6
INHIBITOR	10892	815_5	6.68305	11
INHIBITOR	10892	815_5	8.0175	10
INHIBITOR	10892	815_5	9.50446	10
INHIBITOR	10892	815_5	23.8057	4
INHIBITOR	10892	815_5	6.25134	15
INHIBITOR	10892	815_5	9.89936	12
INHIBITOR	10892	815_5	14.2144	16
INHIBITOR	10892	815_5	6.19991	11
INHIBITOR	10892	815_5	5.25311	13
INHIBITOR	10892	815_5	6.69124	23
INHIBITOR	10892	815_5	23.7591	7
INHIBITOR	10892	815_5	23.3865	5
INHIBITOR	10892	815_5	3.36731	6
INHIBITOR	10892	815_5	16.9055	7
INHIBITOR	10892	815_5	7.39801	11
INHIBITOR	10892	815_5	7.51683	14
INHIBITOR	10892	815_5	6.07207	11
INHIBITOR	10892	815_5	3.81789	9
INHIBITOR	10892	815_5	8.71689	11
INHIBITOR	10892	815_5	5.97993	9
INHIBITOR	10892	815_5	18.8013	4
INHIBITOR	10892	815_5	4.52285	13
INHIBITOR	10892	815_5	11.6384	3
INHIBITOR	10892	815_5	6.7041	16
INHIBITOR	10892	815_5	10.0945	15
INHIBITOR	10892	815_5	8.541	9
INHIBITOR	10892	815_5	26.1719	3
INHIBITOR	10892	815_5	9.74636	15
INHIBITOR	10892	815_5	7.24602	11
INHIBITOR	10892	815_5	19.2957	5
INHIBITOR	10892	815_5	8.31755	6
INHIBITOR	10892	815_5	13.8147	4
INHIBITOR	10892	815_5	10.0029	11
INHIBITOR	10892	815_5	18.513	6
INHIBITOR	10892	815_5	11.1884	6
INHIBITOR	10892	815_5	5.10546	7
INHIBITOR	10892	815_5	25.6766	5
INHIBITOR	10892	815_5	6.47248	21
INHIBITOR	10892	815_5	6.9549	9
INHIBITOR	10892	815_5	4.36019	11
INHIBITOR	10892	815_5	10.6128	12
INHIBITOR	10892	815_5	12.9874	10
INHIBITOR	10892	815_5	20.6406	5
INHIBITOR	10892	815_6	6.41199	15
INHIBITOR	10892	815_6	5.34142	13
INHIBITOR	10892	815_6	15.3179	10
INHIBITOR	10892	815_6	14.1634	7
INHIBITOR	10892	815_6	5.53775	19
INHIBITOR	10892	815_6	17.8378	8
INHIBITOR	10892	815_6	25.9333	3
INHIBITOR	10892	815_6	12.8371	15
INHIBITOR	10892	815_6	16.9844	6
INHIBITOR	10892	815_6	7.21051	11
INHIBITOR	10892	815_6	7.67198	15
INHIBITOR	10892	815_6	29.0885	3
INHIBITOR	10892	815_6	21.072	13
INHIBITOR	10892	815_6	10.1864	10
INHIBITOR	10892	815_6	21.6757	7
INHIBITOR	10892	815_6	7.48736	13
INHIBITOR	10892	815_6	23.8485	8
INHIBITOR	10892	815_6	5.59644	9
INHIBITOR	10892	815_6	14.2407	10
INHIBITOR	10892	815_6	17.6062	10
INHIBITOR	10892	815_6	21.9269	2
INHIBITOR	10892	815_6	4.79337	10
INHIBITOR	10892	815_6	3.8734	11
INHIBITOR	10892	815_6	5.82449	14
INHIBITOR	10892	815_6	31.5936	2
INHIBITOR	10892	815_6	9.80275	17
INHIBITOR	10892	815_6	10.0756	15
INHIBITOR	10892	815_6	23.3004	7
INHIBITOR	10892	815_6	28.6134	3
INHIBITOR	10892	815_6	4.38438	20
INHIBITOR	10892	815_6	5.98956	12
INHIBITOR	10892	815_6	14.2898	5
INHIBITOR	10892	815_6	9.53996	15
INHIBITOR	10892	815_6	9.67594	10
INHIBITOR	10892	815_6	30.362	1
INHIBITOR	10892	815_6	7.46929	9
INHIBITOR	10892	815_6	6.06931	22
INHIBITOR	10892	815_6	20.3766	10
INHIBITOR	10892	815_6	20.5594	6
INHIBITOR	10892	815_6	6.50865	15
INHIBITOR	10892	815_6	18.2533	3
INHIBITOR	10892	815_6	10.54	9
INHIBITOR	10892	815_6	22.7496	8
INHIBITOR	10892	815_6	12.8982	9
INHIBITOR	10892	815_6	3.64599	13
INHIBITOR	10892	815_6	9.76741	11
INHIBITOR	10892	815_6	10.3976	14
INHIBITOR	10892	815_6	13.733	8
INHIBITOR	10892	815_6	19.5036	5
INHIBITOR	10892	815_6	5.52047	16
INHIBITOR	10892	815_6	23.4791	5
INHIBITOR	10892	815_6	18.7308	6
INHIBITOR	10892	815_6	7.3058	13
INHIBITOR	10892	815_6	20.9527	2
INHIBITOR	10892	815_6	7.37031	10
INHIBITOR	10892	815_6	5.24193	10
INHIBITOR	10892	815_6	41.2125	7
INHIBITOR	10892	815_6	6.08745	15
INHIBITOR	10892	815_6	20.9576	7
INHIBITOR	10892	815_6	5.7707	24
INHIBITOR	10892	815_6	5.41717	12
INHIBITOR	10892	815_6	4.50941	17
INHIBITOR	10892	815_6	13.0371	11
INHIBITOR	10892	815_6	8.26153	4
INHIBITOR	10892	815_6	4.72635	9
INHIBITOR	10892	815_6	5.22577	10
INHIBITOR	10892	815_6	12.7496	17
INHIBITOR	10892	815_6	28.693	6
INHIBITOR	10892	815_6	5.29759	7
INHIBITOR	10892	815_6	31.4846	9
INHIBITOR	10892	815_6	19.6555	7
INHIBITOR	10892	815_6	5.37191	13
INHIBITOR	10892	815_6	17.4324	10
INHIBITOR	10892	815_6	26.7744	2
INHIBITOR	10892	815_6	5.74193	26
INHIBITOR	10892	815_6	5.2019	9
INHIBITOR	10892	815_6	6.49964	12
INHIBITOR	10892	815_6	26.525	7
INHIBITOR	10892	815_6	7.19121	14
INHIBITOR	10892	815_6	3.40161	15
INHIBITOR	10892	815_6	25.9844	9
INHIBITOR	10892	815_6	9.89333	7
INHIBITOR	10892	815_6	2.66075	5
INHIBITOR	10892	815_6	6.76776	22
INHIBITOR	10892	815_6	8.10478	14
INHIBITOR	10892	815_6	8.27552	9
INHIBITOR	10892	815_6	8.19601	13
INHIBITOR	10892	815_6	5.43782	10
INHIBITOR	10892	815_6	12.3303	5
INHIBITOR	10892	815_6	14.7142	11
INHIBITOR	10892	815_6	5.76648	18
INHIBITOR	10892	815_6	17.7388	5
INHIBITOR	10892	815_6	7.07353	15
INHIBITOR	10892	815_6	5.93144	12
INHIBITOR	10892	815_6	7.08568	13
INHIBITOR	10892	815_6	3.04654	7
INHIBITOR	10892	815_6	4.45934	11
INHIBITOR	10892	815_6	11.6327	11
INHIBITOR	10892	815_6	13.7696	6
INHIBITOR	10892	815_6	6.28808	15
INHIBITOR	10892	815_6	5.72884	19
INHIBITOR	10892	815_6	11.2507	9
INHIBITOR	10892	815_6	7.27133	6
INHIBITOR	10892	815_6	6.88745	9
INHIBITOR	10892	815_6	4.58716	14
INHIBITOR	10892	815_6	6.38022	12
INHIBITOR	10892	815_6	30.2796	2
INHIBITOR	10892	815_6	12.213	7
INHIBITOR	10892	815_6	9.97942	9
INHIBITOR	10892	815_6	9.33723	6
INHIBITOR	10892	815_6	6.16635	7

## Sheet: Suppl. Fig.14h
	IBA1 - 5 dpi
	Image	Slide	Section	Area (μm2)	Depth (μm)	Volume (mm3)	size of injury (μm)	Number of sections (step size 1.41 μm)	IBA1 - Mean Grey Value
# 14386	2830	1179	6	133239	26.79	0.00356948	472	8	34.924
CTRL	2831	1179	8	152452	29.61	0.0045141	493	8	38.199
	2832	1179	10	148469	29.61	0.00439618	516	8	31.071
	2862	1197	5	156296	29.61	0.00462792	553	8	41.884
	2863	1197	9	144246	26.79	0.00386436	510	8	45.179
	2864	1197	10	153684	33.84	0.00520065	532	8	50.563
									40.3033
# 14370	2840	1184	3	138200	22.56	0.00311779	483	8	38.185
CTRL	2841	1184	4	138877	21.15	0.00293724	509	8	31.945
	2842	1184	10	150959	23.97	0.00361848	535	8	34.155
	2876	1193	1	148089	33.84	0.00501133	514	8	38.868
	2877	1193	3	127853	31.02	0.003966	518	8	46.126
	2878	1193	4	136800	31.02	0.00424354	479	8	27.356
									36.1058
# 448	2907	1206	3	127490	14.1	0.0017976	477	8	40.67
CTRL	2909	1206	8	123181	12.69	0.00156317	444	8	35.239
									37.9545
# 462	2910	1205	5	126973	11.28	0.00143226	450	8	41.202
CTRL	2911	1205	2	124558	14.1	0.00175626	449	8	41.462
									41.332
# 452	2923	1200	3	113971	14.1	0.001607	408	8	57.492
CTRL	2924	1200	1	141649	15.51	0.00219698	503	8	41.344
	2925	1200	2	146117	14.1	0.00206025	519	8	53.715
									50.8503
# 450	2926	1199	3	134714	14.1	0.00189947	462	8	52.949
CTRL	2928	1199	4	119239	15.51	0.00184939	432	8	50.462
									51.7055
# 14384	2833	1181	3	158303	22.56	0.00357131	556	8	48.398
INH	2834	1181	7	145472	23.97	0.00348695	582	8	51.374
	2835	1181	4	152115	15.51	0.00235931	549	8	42.923
	2859	1196	5	162448	19.74	0.00320673	562	8	67.99
	2860	1196	6	150195	25.38	0.00381196	543	8	50.513
	2861	1196	4	133510	22.56	0.00301198	467	8	63.653
									54.1418
# 14380	2836	1183	1	134414	25.38	0.00341143	481	8	32.424
INH	2837	1183	7	123682	26.79	0.00331343	446	8	39.674
	2879	1194	1	129381	28.2	0.00364855	478	8	53.443
	2880	1194	3	155724	29.61	0.00461099	547	8	57.949
	2881	1194	4	128827	32.43	0.00417787	461	8	62.185
									49.135
# 14382	2838	1182	2	134645	23.97	0.00322743	472	8	50.299
INH	2839	1182	8	160428	19.74	0.00316686	570	8	37.964
	2882	1195	1	133646	18.33	0.00244973	570	8	47.454
	2883	1195	3	114850	23.97	0.00275295	438	8	52.764
	2884	1195	2	157586	21.15	0.00333294	553	8	49.565
									47.6092
# 460	2912	1204	3	129962	14.1	0.00183247	463	8	41.462
INH	2913	1204	7	114964	12.69	0.00145889	423	8	25.5
	2914	1204	2	111490	11.28	0.00125761	400	8	31.302
									32.7547
# 458	2915	1203	1	135907	11.28	0.00153304	506	8	36.264
INH	2916	1203	3	119505	12.69	0.00151652	432	8	39.702
	2917	1203	8	117172	11.28	0.0013217	416	8	36.117
									37.361
# 456	2918	1202	2	143540	12.69	0.00182152	505	8	46.37
INH	2919	1202	4	143960	14.1	0.00202984	482	8	47.265
									46.8175
# 454	2920	1201	3	145898	15.51	0.00226289	516	8	40.312
INH	2921	1201	7	111329	14.1	0.00156974	406	8	32.388
	2922	1201	6	135744	12.69	0.0017226	472	8	47.174
									39.958

## Sheet: Suppl. Fig.14l
	CD68 - 5 dpi
	Image	Slide	Section	Area (μm2)	Depth (μm)	Volume (mm3)	size of injury (μm)	Number of sections (step size 1.41 μm)	CD68 - Mean Grey Value
# 14386	2830	1179	6	133239	26.79	0.00356948	472	8	19.545
CTRL	2831	1179	8	152452	29.61	0.0045141	493	8	28.048
	2832	1179	10	148469	29.61	0.00439618	516	8	34.36
									27.3177
# 14370	2840	1184	3	138200	22.56	0.00311779	483	8	28.308
CTRL	2841	1184	4	138877	21.15	0.00293724	509	8	34.862
	2842	1184	10	150959	23.97	0.00361848	535	8	23.908
									29.026
# 448	2929	1214	3	119297	14.1	0.00168209	467	8	25.181
CTRL	2930	1214	5	119274	11.28	0.00134541	434	8	22.999
									24.09
# 462	2932	1213	2	131008	14.1	0.00184721	472	8	10.786
CTRL	2933	1213	6	135105	15.51	0.00209548	473	8	16.339
									13.5625
# 452	2944	1208	5	115061	15.51	0.00178459	414	8	20.213
CTRL	2945	1208	2	105017	14.1	0.00148074	404	8	35.954
	2946	1208	4	132576	14.1	0.00186932	471	8	24.21
									26.7923
# 450	2947	1207	3	120441	12.69	0.00152839	425	8	21.955
CTRL	2949	1207	6	119768	15.51	0.0018576	430	8	15.445
									18.7
# 14384	2833	1181	3	158303	22.56	0.00357131	556	8	27.758
INH	2834	1181	7	145472	23.97	0.00348695	582	8	33.468
	2835	1181	4	152115	15.51	0.00235931	549	8	23.894
									28.3733
# 14380	2836	1183	1	134414	25.38	0.00341143	481	8	30.72
INH	2837	1183	7	123682	26.79	0.00331343	446	8	20.234
									25.477
# 14382	2838	1182	2	134645	23.97	0.00322743	472	8	37.194
INH	2839	1182	8	160428	19.74	0.00316686	570	8	25.659
									31.4265
# 460	2934	1212	3	103782	11.28	0.00117066	405	8	19.153
INH	2935	1212	5	125686	12.69	0.00159495	440	8	22.602
	2936	1212	6	115982	11.28	0.00130828	411	8	12.591
									18.1153
# 458	2937	1211	4	103559	11.28	0.00116814	402	8	35.004
INH	2938	1211	2	118907	15.51	0.00184425	412	8	24.294
									29.649
# 456	2939	1210	2	131594	15.51	0.00204102	469	8	16.053
INH	2940	1210	4	139293	14.1	0.00196404	499	8	18.602
									17.3275
# 454	2941	1209	5	123630	14.1	0.00174318	438	8	17.812
INH	2942	1209	7	133911	11.28	0.00151052	460	8	34.933
	2943	1209	6	127408	14.1	0.00179645	473	8	34.963
									29.236

[truncated: 3 more sheets: Suppl. Fig.15k, Suppl. Fig.15l , Suppl. Fig.15o]
